# Supplementary material for: Evaluating the Performance of a Non-Bonded Cu2+ Model Including Jahn−Teller Effect into the Binding of Tyrosinase Inhibitors
Source: Int J Mol Sci. 2020 Jul 6;21(13):4783. doi: 10.3390/ijms21134783 (PMC7369908; doi:10.3390/ijms21134783)
Supplement: Supplementary file 1 [file ijms-21-04783-s001.zip]

Archive with 13 entries (12 files):
- ijms-832895 - Supplementary - final.pdf
- ijms-832895 - supp/
- ijms-832895 - supp/dummy_atom_cuA.pdb
- ijms-832895 - supp/dummy_atom_cuB.pdb
- ijms-832895 - supp/tyrBm_dop.pdb
- ijms-832895 - supp/tyrBm_ka.pdb
- ijms-832895 - supp/tyrBm_ka1.pdb
- ijms-832895 - supp/tyrBm_ka2.pdb
- ijms-832895 - supp/tyrBm_ka3.pdb
- ijms-832895 - supp/tyrBm_ka4.pdb
- ijms-832895 - supp/tyrBm_ka5.pdb
- ijms-832895 - supp/tyrBm_lty.pdb
- ijms-832895 - supp/tyrBm_tro.pdb
