# Supplementary material for: Evaluating the Performance of a Non-Bonded Cu2+ Model Including Jahn−Teller Effect into the Binding of Tyrosinase Inhibitors
Source: Int J Mol Sci. 2020 Jul 6;21(13):4783. doi: 10.3390/ijms21134783 (PMC7369908; doi:10.3390/ijms21134783)
Supplement: Supplementary file 1 [file ijms-21-04783-s001.zip › ijms-832895 - supp/dummy_atom_cuA.pdb]

ATOM   5291  C61 CU6 X 338     -0.401 -30.638  26.289  0.00  4.00       
ATOM   5292  DD2 CU6 X 338     -0.903 -30.234  25.652  0.00  4.00        
ATOM   5293  DD3 CU6 X 338     -1.094 -30.552  26.883  0.00  4.00        
ATOM   5294  DD4 CU6 X 338     -0.731 -31.442  26.043  0.00  4.00        
ATOM   5295  DD5 CU6 X 338      0.077 -31.045  26.948  0.00  4.00        
ATOM   5296  DD6 CU6 X 338      0.281 -30.703  25.730  0.00  4.00        
ATOM   5297  DD7 CU6 X 338     -0.090 -29.830  26.558  0.00  4.00       
