# Supplementary material for: Evaluating the Performance of a Non-Bonded Cu2+ Model Including Jahn−Teller Effect into the Binding of Tyrosinase Inhibitors
Source: Int J Mol Sci. 2020 Jul 6;21(13):4783. doi: 10.3390/ijms21134783 (PMC7369908; doi:10.3390/ijms21134783)
Supplement: Supplementary file 1 [file ijms-21-04783-s001.zip › ijms-832895 - supp/tyrBm_dop.pdb]

ATOM      1  N   TYR A   5     -45.049  13.877  13.568  1.00 71.50
ATOM      2  CA  TYR A   5     -44.162  12.726  13.456  1.00 70.93
ATOM      3  C   TYR A   5     -42.699  13.146  13.548  1.00 69.90
ATOM      4  O   TYR A   5     -42.391  14.327  13.708  1.00 70.38
ATOM      5  CB  TYR A   5     -44.414  11.982  12.143  1.00 70.19
ATOM      6  CG  TYR A   5     -45.570  12.532  11.339  1.00 70.58
ATOM      7  CD1 TYR A   5     -46.386  11.691  10.594  1.00 70.47
ATOM      8  CD2 TYR A   5     -45.847  13.892  11.326  1.00 70.58
ATOM      9  CE1 TYR A   5     -47.444  12.189   9.858  1.00 70.97
ATOM     10  CE2 TYR A   5     -46.903  14.400  10.593  1.00 71.89
ATOM     11  CZ  TYR A   5     -47.698  13.544   9.861  1.00 71.45
ATOM     12  OH  TYR A   5     -48.751  14.044   9.130  1.00 71.36
ATOM     13  H   TYR A   5     -46.070  13.747  13.523  1.00  0.00
ATOM     14  H   TYR A   5     -44.377  12.057  14.289  1.00  0.00
ATOM     15  H   TYR A   5     -44.653  10.947  12.387  1.00  0.00
ATOM     16  H   TYR A   5     -43.521  12.097  11.529  1.00  0.00
ATOM     17  H   TYR A   5     -46.188  10.619  10.590  1.00  0.00
ATOM     18  H   TYR A   5     -45.221  14.571  11.904  1.00  0.00
ATOM     19  H   TYR A   5     -48.074  11.514   9.278  1.00  0.00
ATOM     20  H   TYR A   5     -47.106  15.471  10.594  1.00  0.00
ATOM     21  H   TYR A   5     -49.204  13.243   8.668  1.00  0.00
ATOM     22  N   ARG A   6     -41.801  12.171  13.445  1.00 78.59
ATOM     23  CA  ARG A   6     -40.378  12.436  13.515  1.00 78.12
ATOM     24  C   ARG A   6     -40.077  13.574  12.554  1.00 77.36
ATOM     25  O   ARG A   6     -40.557  13.579  11.417  1.00 76.24
ATOM     26  CB  ARG A   6     -39.606  11.191  13.092  1.00 77.14
ATOM     27  CG  ARG A   6     -38.204  11.088  13.642  1.00 77.49
ATOM     28  CD  ARG A   6     -37.751   9.647  13.619  1.00 76.90
ATOM     29  NE  ARG A   6     -38.695   8.785  14.324  1.00 76.40
ATOM     30  CZ  ARG A   6     -39.004   7.548  13.948  1.00 74.94
ATOM     31  NH1 ARG A   6     -38.445   7.022  12.867  1.00 75.20
ATOM     32  NH2 ARG A   6     -39.874   6.839  14.654  1.00 74.69
ATOM     33  H   ARG A   6     -42.125  11.202  13.312  1.00  0.00
ATOM     34  H   ARG A   6     -40.084  12.701  14.530  1.00  0.00
ATOM     35  H   ARG A   6     -39.515  11.223  12.006  1.00  0.00
ATOM     36  H   ARG A   6     -40.153  10.334  13.486  1.00  0.00
ATOM     37  H   ARG A   6     -38.192  11.454  14.669  1.00  0.00
ATOM     38  H   ARG A   6     -37.531  11.688  13.029  1.00  0.00
ATOM     39  H   ARG A   6     -36.775   9.555  14.095  1.00  0.00
ATOM     40  H   ARG A   6     -37.718   9.310  12.583  1.00  0.00
ATOM     41  H   ARG A   6     -39.151   9.160  15.168  1.00  0.00
ATOM     42  H   ARG A   6     -38.686   6.063  12.577  1.00  0.00
ATOM     43  H   ARG A   6     -37.770   7.572  12.317  1.00  0.00
ATOM     44  H   ARG A   6     -40.114   5.880  14.363  1.00  0.00
ATOM     45  H   ARG A   6     -40.310   7.247  15.493  1.00  0.00
ATOM     46  N   VAL A   7     -39.294  14.546  13.005  1.00 34.81
ATOM     47  CA  VAL A   7     -38.931  15.656  12.132  1.00 34.12
ATOM     48  C   VAL A   7     -37.488  15.575  11.664  1.00 33.19
ATOM     49  O   VAL A   7     -36.557  15.532  12.470  1.00 33.01
ATOM     50  CB  VAL A   7     -39.202  17.023  12.789  1.00 34.95
ATOM     51  CG1 VAL A   7     -38.974  18.156  11.780  1.00 34.80
ATOM     52  CG2 VAL A   7     -40.612  17.068  13.301  1.00 36.39
ATOM     53  H   VAL A   7     -38.942  14.516  13.973  1.00  0.00
ATOM     54  H   VAL A   7     -39.573  15.567  11.255  1.00  0.00
ATOM     55  H   VAL A   7     -38.512  17.156  13.622  1.00  0.00
ATOM     56  H   VAL A   7     -39.180  19.092  12.300  1.00  0.00
ATOM     57  H   VAL A   7     -37.935  18.092  11.458  1.00  0.00
ATOM     58  H   VAL A   7     -39.665  17.991  10.954  1.00  0.00
ATOM     59  H   VAL A   7     -40.755  18.049  13.754  1.00  0.00
ATOM     60  H   VAL A   7     -41.268  16.919  12.443  1.00  0.00
ATOM     61  H   VAL A   7     -40.711  16.265  14.032  1.00  0.00
ATOM     62  N   ARG A   8     -37.308  15.552  10.353  1.00 28.08
ATOM     63  CA  ARG A   8     -35.974  15.630   9.777  1.00 27.89
ATOM     64  C   ARG A   8     -35.592  17.083   9.449  1.00 28.51
ATOM     65  O   ARG A   8     -36.231  17.724   8.607  1.00 28.17
ATOM     66  CB  ARG A   8     -35.880  14.725   8.539  1.00 27.48
ATOM     67  CG  ARG A   8     -35.244  13.376   8.852  1.00 26.63
ATOM     68  CD  ARG A   8     -36.079  12.177   8.496  1.00 26.37
ATOM     69  NE  ARG A   8     -35.833  11.719   7.138  1.00 25.69
ATOM     70  CZ  ARG A   8     -35.744  10.439   6.779  1.00 25.12
ATOM     71  NH1 ARG A   8     -35.871   9.477   7.678  1.00 24.99
ATOM     72  NH2 ARG A   8     -35.540  10.124   5.506  1.00 24.63
ATOM     73  H   ARG A   8     -38.125  15.478   9.730  1.00  0.00
ATOM     74  H   ARG A   8     -35.256  15.272  10.515  1.00  0.00
ATOM     75  H   ARG A   8     -35.261  15.225   7.794  1.00  0.00
ATOM     76  H   ARG A   8     -36.892  14.538   8.180  1.00  0.00
ATOM     77  H   ARG A   8     -35.083  13.337   9.929  1.00  0.00
ATOM     78  H   ARG A   8     -34.341  13.307   8.245  1.00  0.00
ATOM     79  H   ARG A   8     -37.136  12.431   8.581  1.00  0.00
ATOM     80  H   ARG A   8     -35.797  11.359   9.159  1.00  0.00
ATOM     81  H   ARG A   8     -35.720  12.432   6.404  1.00  0.00
ATOM     82  H   ARG A   8     -35.801   8.491   7.390  1.00  0.00
ATOM     83  H   ARG A   8     -36.040   9.714   8.666  1.00  0.00
ATOM     84  H   ARG A   8     -35.471   9.136   5.225  1.00  0.00
ATOM     85  H   ARG A   8     -35.451  10.868   4.799  1.00  0.00
ATOM     86  N   LYS A   9     -34.537  17.574  10.077  1.00 32.03
ATOM     87  CA  LYS A   9     -34.149  18.974  10.020  1.00 32.72
ATOM     88  C   LYS A   9     -32.956  19.269   9.148  1.00 32.66
ATOM     89  O   LYS A   9     -32.048  18.496   9.077  1.00 31.88
ATOM     90  CB  LYS A   9     -33.819  19.476  11.413  1.00 33.40
ATOM     91  CG  LYS A   9     -34.924  19.383  12.387  1.00 33.71
ATOM     92  CD  LYS A   9     -34.464  19.849  13.710  1.00 35.31
ATOM     93  CE  LYS A   9     -35.580  20.433  14.547  1.00 36.60
ATOM     94  NZ  LYS A   9     -36.400  19.455  15.230  1.00 36.03
ATOM     95  H   LYS A   9     -33.959  16.930  10.636  1.00  0.00
ATOM     96  H   LYS A   9     -35.009  19.480   9.581  1.00  0.00
ATOM     97  H   LYS A   9     -33.555  20.531  11.337  1.00  0.00
ATOM     98  H   LYS A   9     -33.030  18.831  11.801  1.00  0.00
ATOM     99  H   LYS A   9     -35.251  18.346  12.464  1.00  0.00
ATOM    100  H   LYS A   9     -35.753  20.007  12.053  1.00  0.00
ATOM    101  H   LYS A   9     -33.734  20.638  13.530  1.00  0.00
ATOM    102  H   LYS A   9     -34.040  18.993  14.236  1.00  0.00
ATOM    103  H   LYS A   9     -36.244  21.004  13.898  1.00  0.00
ATOM    104  H   LYS A   9     -35.109  21.013  15.341  1.00  0.00
ATOM    105  H   LYS A   9     -37.114  19.977  15.758  1.00  0.00
ATOM    106  H   LYS A   9     -36.821  18.856  14.505  1.00  0.00
ATOM    107  H   LYS A   9     -35.777  18.921  15.853  1.00  0.00
ATOM    108  N   ASN A  10     -32.983  20.427   8.505  1.00 21.81
ATOM    109  CA  ASN A  10     -31.829  20.995   7.838  1.00 22.02
ATOM    110  C   ASN A  10     -30.628  20.941   8.784  1.00 22.22
ATOM    111  O   ASN A  10     -30.729  21.327   9.958  1.00 22.38
ATOM    112  CB  ASN A  10     -32.166  22.446   7.466  1.00 22.62
ATOM    113  CG  ASN A  10     -31.153  23.074   6.530  1.00 22.81
ATOM    114  OD1 ASN A  10     -29.954  22.890   6.686  1.00 22.56
ATOM    115  ND2 ASN A  10     -31.640  23.832   5.551  1.00 22.77
ATOM    116  H   ASN A  10     -33.870  20.950   8.478  1.00  0.00
ATOM    117  H   ASN A  10     -31.580  20.437   6.936  1.00  0.00
ATOM    118  H   ASN A  10     -32.180  23.037   8.382  1.00  0.00
ATOM    119  H   ASN A  10     -33.123  22.439   6.944  1.00  0.00
ATOM    120  H   ASN A  10     -31.000  24.285   4.884  1.00  0.00
ATOM    121  H   ASN A  10     -32.657  23.966   5.461  1.00  0.00
ATOM    122  N   VAL A  11     -29.498  20.449   8.281  1.00 23.40
ATOM    123  CA  VAL A  11     -28.259  20.464   9.056  1.00 23.86
ATOM    124  C   VAL A  11     -27.977  21.856   9.661  1.00 24.56
ATOM    125  O   VAL A  11     -27.571  21.968  10.821  1.00 24.60
ATOM    126  CB  VAL A  11     -27.052  20.050   8.193  1.00 23.18
ATOM    127  CG1 VAL A  11     -25.755  20.367   8.920  1.00 23.28
ATOM    128  CG2 VAL A  11     -27.127  18.575   7.852  1.00 22.71
ATOM    129  H   VAL A  11     -29.497  20.052   7.331  1.00  0.00
ATOM    130  H   VAL A  11     -28.396  19.744   9.863  1.00  0.00
ATOM    131  H   VAL A  11     -27.075  20.617   7.262  1.00  0.00
ATOM    132  H   VAL A  11     -24.939  20.055   8.267  1.00  0.00
ATOM    133  H   VAL A  11     -25.744  21.442   9.097  1.00  0.00
ATOM    134  H   VAL A  11     -25.766  19.803   9.852  1.00  0.00
ATOM    135  H   VAL A  11     -26.252  18.343   7.244  1.00  0.00
ATOM    136  H   VAL A  11     -27.121  18.029   8.795  1.00  0.00
ATOM    137  H   VAL A  11     -28.055  18.422   7.301  1.00  0.00
ATOM    138  N   LEU A  12     -28.213  22.905   8.910  1.00 37.04
ATOM    139  CA  LEU A  12     -27.939  24.237   9.393  1.00 38.36
ATOM    140  C   LEU A  12     -28.806  24.706  10.561  1.00 39.16
ATOM    141  O   LEU A  12     -28.491  25.676  11.182  1.00 39.40
ATOM    142  CB  LEU A  12     -27.995  25.245   8.252  1.00 38.60
ATOM    143  CG  LEU A  12     -26.698  25.439   7.480  1.00 39.20
ATOM    144  CD1 LEU A  12     -25.983  24.123   7.309  1.00 38.35
ATOM    145  CD2 LEU A  12     -26.953  26.050   6.158  1.00 39.00
ATOM    146  H   LEU A  12     -28.599  22.777   7.964  1.00  0.00
ATOM    147  H   LEU A  12     -26.929  24.179   9.799  1.00  0.00
ATOM    148  H   LEU A  12     -28.234  26.209   8.701  1.00  0.00
ATOM    149  H   LEU A  12     -28.725  24.863   7.538  1.00  0.00
ATOM    150  H   LEU A  12     -26.065  26.114   8.055  1.00  0.00
ATOM    151  H   LEU A  12     -25.068  24.327   6.752  1.00  0.00
ATOM    152  H   LEU A  12     -25.773  23.742   8.308  1.00  0.00
ATOM    153  H   LEU A  12     -26.654  23.465   6.758  1.00  0.00
ATOM    154  H   LEU A  12     -25.987  26.158   5.665  1.00  0.00
ATOM    155  H   LEU A  12     -27.611  25.372   5.615  1.00  0.00
ATOM    156  H   LEU A  12     -27.426  27.015   6.339  1.00  0.00
ATOM    157  N   HIS A  13     -29.880  23.997  10.871  1.00 43.53
ATOM    158  CA  HIS A  13     -30.723  24.383  11.983  1.00 43.77
ATOM    159  C   HIS A  13     -30.548  23.530  13.204  1.00 44.10
ATOM    160  O   HIS A  13     -31.223  23.753  14.189  1.00 44.64
ATOM    161  CB  HIS A  13     -32.198  24.436  11.602  1.00 44.01
ATOM    162  CG  HIS A  13     -32.494  25.357  10.466  1.00 44.30
ATOM    163  ND1 HIS A  13     -33.582  25.199   9.649  1.00 44.51
ATOM    164  CD2 HIS A  13     -31.827  26.430   9.997  1.00 44.62
ATOM    165  CE1 HIS A  13     -33.570  26.130   8.721  1.00 44.70
ATOM    166  NE2 HIS A  13     -32.521  26.901   8.916  1.00 45.36
ATOM    167  H   HIS A  13     -30.118  23.163  10.316  1.00  0.00
ATOM    168  H   HIS A  13     -30.386  25.388  12.239  1.00  0.00
ATOM    169  H   HIS A  13     -32.761  24.793  12.465  1.00  0.00
ATOM    170  H   HIS A  13     -32.484  23.437  11.272  1.00  0.00
ATOM    171  H   HIS A  13     -34.298  24.465   9.747  1.00  0.00
ATOM    172  H   HIS A  13     -30.905  26.846  10.404  1.00  0.00
ATOM    173  H   HIS A  13     -34.305  26.244   7.924  1.00  0.00
ATOM    174  N   LEU A  14     -29.646  22.564  13.137  1.00 31.30
ATOM    175  CA  LEU A  14     -29.393  21.675  14.272  1.00 31.32
ATOM    176  C   LEU A  14     -28.685  22.415  15.399  1.00 32.34
ATOM    177  O   LEU A  14     -27.786  23.217  15.143  1.00 32.39
ATOM    178  CB  LEU A  14     -28.533  20.473  13.847  1.00 30.56
ATOM    179  CG  LEU A  14     -29.078  19.403  12.889  1.00 29.60
ATOM    180  CD1 LEU A  14     -28.022  18.358  12.585  1.00 28.51
ATOM    181  CD2 LEU A  14     -30.327  18.740  13.460  1.00 29.46
ATOM    182  H   LEU A  14     -29.110  22.435  12.267  1.00  0.00
ATOM    183  H   LEU A  14     -30.361  21.321  14.626  1.00  0.00
ATOM    184  H   LEU A  14     -28.361  19.930  14.776  1.00  0.00
ATOM    185  H   LEU A  14     -27.708  20.923  13.295  1.00  0.00
ATOM    186  H   LEU A  14     -29.349  19.902  11.958  1.00  0.00
ATOM    187  H   LEU A  14     -28.474  17.636  11.905  1.00  0.00
ATOM    188  H   LEU A  14     -27.182  18.878  12.124  1.00  0.00
ATOM    189  H   LEU A  14     -27.743  17.901  13.534  1.00  0.00
ATOM    190  H   LEU A  14     -30.655  17.998  12.732  1.00  0.00
ATOM    191  H   LEU A  14     -30.040  18.280  14.406  1.00  0.00
ATOM    192  H   LEU A  14     -31.069  19.526  13.600  1.00  0.00
ATOM    193  N   THR A  15     -29.052  22.130  16.634  1.00 31.46
ATOM    194  CA  THR A  15     -28.282  22.606  17.765  1.00 32.81
ATOM    195  C   THR A  15     -26.951  21.896  17.847  1.00 33.18
ATOM    196  O   THR A  15     -26.793  20.805  17.335  1.00 31.94
ATOM    197  CB  THR A  15     -29.028  22.453  19.100  1.00 34.12
ATOM    198  OG1 THR A  15     -29.148  21.082  19.458  1.00 34.10
ATOM    199  CG2 THR A  15     -30.376  23.033  18.990  1.00 34.37
ATOM    200  H   THR A  15     -29.896  21.562  16.796  1.00  0.00
ATOM    201  H   THR A  15     -28.121  23.671  17.596  1.00  0.00
ATOM    202  H   THR A  15     -28.457  22.975  19.867  1.00  0.00
ATOM    203  H   THR A  15     -28.192  20.704  19.527  1.00  0.00
ATOM    204  H   THR A  15     -30.860  22.899  19.957  1.00  0.00
ATOM    205  H   THR A  15     -30.250  24.087  18.742  1.00  0.00
ATOM    206  H   THR A  15     -30.893  22.489  18.199  1.00  0.00
ATOM    207  N   ASP A  16     -25.993  22.514  18.506  1.00 46.62
ATOM    208  CA  ASP A  16     -24.709  21.869  18.700  1.00 47.06
ATOM    209  C   ASP A  16     -24.868  20.548  19.425  1.00 46.96
ATOM    210  O   ASP A  16     -24.114  19.631  19.201  1.00 46.03
ATOM    211  CB  ASP A  16     -23.706  22.791  19.417  1.00 48.98
ATOM    212  CG  ASP A  16     -23.434  22.374  20.841  1.00 50.93
ATOM    213  OD1 ASP A  16     -24.085  22.888  21.766  1.00 52.04
ATOM    214  OD2 ASP A  16     -22.553  21.532  21.050  1.00 51.66
ATOM    215  H   ASP A  16     -26.156  23.458  18.885  1.00  0.00
ATOM    216  H   ASP A  16     -24.296  21.660  17.713  1.00  0.00
ATOM    217  H   ASP A  16     -24.117  23.800  19.440  1.00  0.00
ATOM    218  H   ASP A  16     -22.758  22.729  18.883  1.00  0.00
ATOM    219  N   THR A  17     -25.872  20.489  20.285  1.00 36.02
ATOM    220  CA  THR A  17     -26.216  19.282  21.033  1.00 36.27
ATOM    221  C   THR A  17     -26.904  18.204  20.189  1.00 34.51
ATOM    222  O   THR A  17     -26.623  17.014  20.363  1.00 34.04
ATOM    223  CB  THR A  17     -27.094  19.617  22.257  1.00 38.10
ATOM    224  OG1 THR A  17     -26.253  19.895  23.383  1.00 39.66
ATOM    225  CG2 THR A  17     -27.997  18.446  22.592  1.00 37.49
ATOM    226  H   THR A  17     -26.439  21.336  20.434  1.00  0.00
ATOM    227  H   THR A  17     -25.263  18.868  21.361  1.00  0.00
ATOM    228  H   THR A  17     -27.707  20.487  22.023  1.00  0.00
ATOM    229  H   THR A  17     -25.655  20.692  23.123  1.00  0.00
ATOM    230  H   THR A  17     -28.590  18.738  23.459  1.00  0.00
ATOM    231  H   THR A  17     -28.621  18.264  21.717  1.00  0.00
ATOM    232  H   THR A  17     -27.350  17.597  22.812  1.00  0.00
ATOM    233  N   GLU A  18     -27.801  18.616  19.292  1.00 41.39
ATOM    234  CA  GLU A  18     -28.410  17.695  18.330  1.00 40.11
ATOM    235  C   GLU A  18     -27.319  17.135  17.427  1.00 39.18
ATOM    236  O   GLU A  18     -27.331  15.953  17.060  1.00 39.04
ATOM    237  CB  GLU A  18     -29.472  18.396  17.471  1.00 39.54
ATOM    238  CG  GLU A  18     -30.771  18.755  18.207  1.00 40.81
ATOM    239  CD  GLU A  18     -31.795  19.485  17.322  1.00 40.41
ATOM    240  OE1 GLU A  18     -31.594  20.679  17.007  1.00 41.05
ATOM    241  OE2 GLU A  18     -32.817  18.866  16.948  1.00 40.29
ATOM    242  H   GLU A  18     -28.073  19.609  19.275  1.00  0.00
ATOM    243  H   GLU A  18     -28.901  16.894  18.883  1.00  0.00
ATOM    244  H   GLU A  18     -29.743  17.700  16.677  1.00  0.00
ATOM    245  H   GLU A  18     -29.033  19.335  17.133  1.00  0.00
ATOM    246  H   GLU A  18     -30.508  19.425  19.025  1.00  0.00
ATOM    247  H   GLU A  18     -31.228  17.823  18.539  1.00  0.00
ATOM    248  N   LYS A  19     -26.386  18.016  17.076  1.00 44.32
ATOM    249  CA  LYS A  19     -25.239  17.679  16.251  1.00 43.96
ATOM    250  C   LYS A  19     -24.412  16.591  16.926  1.00 44.50
ATOM    251  O   LYS A  19     -24.259  15.490  16.396  1.00 43.10
ATOM    252  CB  LYS A  19     -24.376  18.924  16.032  1.00 43.88
ATOM    253  CG  LYS A  19     -24.083  19.246  14.577  1.00 43.50
ATOM    254  CD  LYS A  19     -25.262  19.926  13.912  1.00 43.45
ATOM    255  CE  LYS A  19     -24.827  20.714  12.697  1.00 44.26
ATOM    256  NZ  LYS A  19     -25.025  22.174  12.897  1.00 44.68
ATOM    257  H   LYS A  19     -26.482  18.987  17.406  1.00  0.00
ATOM    258  H   LYS A  19     -25.591  17.311  15.287  1.00  0.00
ATOM    259  H   LYS A  19     -23.416  18.741  16.516  1.00  0.00
ATOM    260  H   LYS A  19     -24.934  19.771  16.432  1.00  0.00
ATOM    261  H   LYS A  19     -23.878  18.315  14.049  1.00  0.00
ATOM    262  H   LYS A  19     -23.229  19.922  14.538  1.00  0.00
ATOM    263  H   LYS A  19     -25.717  20.612  14.626  1.00  0.00
ATOM    264  H   LYS A  19     -25.970  19.161  13.593  1.00  0.00
ATOM    265  H   LYS A  19     -25.417  20.400  11.836  1.00  0.00
ATOM    266  H   LYS A  19     -23.763  20.541  12.535  1.00  0.00
ATOM    267  H   LYS A  19     -24.709  22.642  12.035  1.00  0.00
ATOM    268  H   LYS A  19     -26.030  22.321  13.066  1.00  0.00
ATOM    269  H   LYS A  19     -24.456  22.446  13.711  1.00  0.00
ATOM    270  N   ARG A  20     -23.895  16.912  18.107  1.00 43.08
ATOM    271  CA  ARG A  20     -23.071  15.991  18.876  1.00 43.89
ATOM    272  C   ARG A  20     -23.747  14.636  19.080  1.00 42.99
ATOM    273  O   ARG A  20     -23.090  13.600  19.018  1.00 42.64
ATOM    274  CB  ARG A  20     -22.689  16.615  20.224  1.00 45.88
ATOM    275  CG  ARG A  20     -22.317  15.616  21.308  1.00 47.68
ATOM    276  CD  ARG A  20     -22.415  16.243  22.690  1.00 49.99
ATOM    277  NE  ARG A  20     -21.340  17.200  22.927  1.00 50.95
ATOM    278  CZ  ARG A  20     -21.435  18.504  22.689  1.00 52.00
ATOM    279  NH1 ARG A  20     -22.561  19.010  22.210  1.00 51.86
ATOM    280  NH2 ARG A  20     -20.405  19.300  22.931  1.00 52.58
ATOM    281  H   ARG A  20     -24.084  17.848  18.493  1.00  0.00
ATOM    282  H   ARG A  20     -22.165  15.809  18.298  1.00  0.00
ATOM    283  H   ARG A  20     -23.560  17.163  20.584  1.00  0.00
ATOM    284  H   ARG A  20     -21.803  17.226  20.050  1.00  0.00
ATOM    285  H   ARG A  20     -21.289  15.292  21.145  1.00  0.00
ATOM    286  H   ARG A  20     -23.008  14.774  21.258  1.00  0.00
ATOM    287  H   ARG A  20     -22.360  15.470  23.457  1.00  0.00
ATOM    288  H   ARG A  20     -23.349  16.802  22.746  1.00  0.00
ATOM    289  H   ARG A  20     -20.450  16.842  23.303  1.00  0.00
ATOM    290  H   ARG A  20     -22.634  20.021  22.026  1.00  0.00
ATOM    291  H   ARG A  20     -23.364  18.393  22.022  1.00  0.00
ATOM    292  H   ARG A  20     -20.480  20.310  22.746  1.00  0.00
ATOM    293  H   ARG A  20     -19.528  18.909  23.304  1.00  0.00
ATOM    294  N   ASP A  21     -25.057  14.642  19.315  1.00 36.07
ATOM    295  CA  ASP A  21     -25.778  13.387  19.539  1.00 36.62
ATOM    296  C   ASP A  21     -25.860  12.508  18.288  1.00 34.83
ATOM    297  O   ASP A  21     -25.774  11.282  18.392  1.00 34.51
ATOM    298  CB  ASP A  21     -27.183  13.625  20.125  1.00 37.03
ATOM    299  CG  ASP A  21     -27.147  14.043  21.590  1.00 39.33
ATOM    300  OD1 ASP A  21     -26.087  13.872  22.231  1.00 40.02
ATOM    301  OD2 ASP A  21     -28.176  14.541  22.101  1.00 39.85
ATOM    302  H   ASP A  21     -25.568  15.536  19.340  1.00  0.00
ATOM    303  H   ASP A  21     -25.188  12.841  20.275  1.00  0.00
ATOM    304  H   ASP A  21     -27.745  12.694  20.057  1.00  0.00
ATOM    305  H   ASP A  21     -27.645  14.438  19.565  1.00  0.00
ATOM    306  N   PHE A  22     -26.028  13.133  17.121  1.00 25.60
ATOM    307  CA  PHE A  22     -26.041  12.408  15.847  1.00 24.34
ATOM    308  C   PHE A  22     -24.694  11.769  15.544  1.00 24.40
ATOM    309  O   PHE A  22     -24.630  10.583  15.222  1.00 23.81
ATOM    310  CB  PHE A  22     -26.430  13.330  14.689  1.00 23.61
ATOM    311  CG  PHE A  22     -26.378  12.663  13.339  1.00 22.78
ATOM    312  CD1 PHE A  22     -27.428  11.853  12.905  1.00 22.69
ATOM    313  CD2 PHE A  22     -25.279  12.837  12.505  1.00 22.44
ATOM    314  CE1 PHE A  22     -27.384  11.228  11.663  1.00 21.67
ATOM    315  CE2 PHE A  22     -25.223  12.221  11.261  1.00 21.96
ATOM    316  CZ  PHE A  22     -26.285  11.417  10.837  1.00 21.24
ATOM    317  H   PHE A  22     -26.152  14.155  17.115  1.00  0.00
ATOM    318  H   PHE A  22     -26.787  11.619  15.948  1.00  0.00
ATOM    319  H   PHE A  22     -25.726  14.162  14.668  1.00  0.00
ATOM    320  H   PHE A  22     -27.464  13.635  14.849  1.00  0.00
ATOM    321  H   PHE A  22     -28.296  11.708  13.549  1.00  0.00
ATOM    322  H   PHE A  22     -24.450  13.465  12.832  1.00  0.00
ATOM    323  H   PHE A  22     -28.209  10.593  11.340  1.00  0.00
ATOM    324  H   PHE A  22     -24.354  12.364  10.618  1.00  0.00
ATOM    325  H   PHE A  22     -26.250  10.939   9.858  1.00  0.00
ATOM    326  N   VAL A  23     -23.618  12.558  15.640  1.00 26.03
ATOM    327  CA  VAL A  23     -22.271  12.036  15.411  1.00 26.02
ATOM    328  C   VAL A  23     -22.027  10.870  16.357  1.00 26.48
ATOM    329  O   VAL A  23     -21.642   9.785  15.945  1.00 26.32
ATOM    330  CB  VAL A  23     -21.186  13.133  15.627  1.00 27.05
ATOM    331  CG1 VAL A  23     -19.796  12.510  15.754  1.00 27.36
ATOM    332  CG2 VAL A  23     -21.214  14.127  14.501  1.00 26.55
ATOM    333  H   VAL A  23     -23.740  13.552  15.880  1.00  0.00
ATOM    334  H   VAL A  23     -22.199  11.703  14.375  1.00  0.00
ATOM    335  H   VAL A  23     -21.411  13.653  16.558  1.00  0.00
ATOM    336  H   VAL A  23     -19.092  13.329  15.902  1.00  0.00
ATOM    337  H   VAL A  23     -19.824  11.840  16.613  1.00  0.00
ATOM    338  H   VAL A  23     -19.602  11.972  14.826  1.00  0.00
ATOM    339  H   VAL A  23     -20.438  14.864  14.707  1.00  0.00
ATOM    340  H   VAL A  23     -21.014  13.574  13.583  1.00  0.00
ATOM    341  H   VAL A  23     -22.208  14.575  14.496  1.00  0.00
ATOM    342  N   ARG A  24     -22.285  11.094  17.623  1.00 43.01
ATOM    343  CA  ARG A  24     -22.114  10.082  18.626  1.00 44.25
ATOM    344  C   ARG A  24     -22.934   8.835  18.363  1.00 43.25
ATOM    345  O   ARG A  24     -22.480   7.746  18.616  1.00 43.68
ATOM    346  CB  ARG A  24     -22.486  10.650  19.982  1.00 45.90
ATOM    347  CG  ARG A  24     -22.363   9.688  21.099  1.00 47.46
ATOM    348  CD  ARG A  24     -22.688  10.322  22.424  1.00 50.12
ATOM    349  NE  ARG A  24     -21.713  11.331  22.808  1.00 51.75
ATOM    350  CZ  ARG A  24     -21.991  12.615  22.945  1.00 51.82
ATOM    351  NH1 ARG A  24     -23.220  13.045  22.732  1.00 50.95
ATOM    352  NH2 ARG A  24     -21.029  13.465  23.270  1.00 52.45
ATOM    353  H   ARG A  24     -22.621  12.026  17.906  1.00  0.00
ATOM    354  H   ARG A  24     -21.066   9.785  18.601  1.00  0.00
ATOM    355  H   ARG A  24     -23.529  10.966  19.944  1.00  0.00
ATOM    356  H   ARG A  24     -21.782  11.454  20.197  1.00  0.00
ATOM    357  H   ARG A  24     -21.328   9.348  21.128  1.00  0.00
ATOM    358  H   ARG A  24     -23.056   8.866  20.920  1.00  0.00
ATOM    359  H   ARG A  24     -22.704   9.556  23.199  1.00  0.00
ATOM    360  H   ARG A  24     -23.646  10.833  22.327  1.00  0.00
ATOM    361  H   ARG A  24     -20.745  11.025  22.984  1.00  0.00
ATOM    362  H   ARG A  24     -23.441  14.045  22.838  1.00  0.00
ATOM    363  H   ARG A  24     -23.958  12.380  22.460  1.00  0.00
ATOM    364  H   ARG A  24     -21.242  14.467  23.378  1.00  0.00
ATOM    365  H   ARG A  24     -20.068  13.124  23.415  1.00  0.00
ATOM    366  N   THR A  25     -24.137   9.002  17.860  1.00 27.98
ATOM    367  CA  THR A  25     -24.957   7.842  17.561  1.00 27.60
ATOM    368  C   THR A  25     -24.412   7.097  16.329  1.00 26.50
ATOM    369  O   THR A  25     -24.460   5.876  16.266  1.00 26.23
ATOM    370  CB  THR A  25     -26.430   8.226  17.365  1.00 27.32
ATOM    371  OG1 THR A  25     -26.864   8.986  18.495  1.00 28.36
ATOM    372  CG2 THR A  25     -27.282   6.996  17.226  1.00 26.77
ATOM    373  H   THR A  25     -24.496   9.950  17.679  1.00  0.00
ATOM    374  H   THR A  25     -24.908   7.171  18.418  1.00  0.00
ATOM    375  H   THR A  25     -26.528   8.818  16.455  1.00  0.00
ATOM    376  H   THR A  25     -26.256   9.815  18.552  1.00  0.00
ATOM    377  H   THR A  25     -28.309   7.334  17.091  1.00  0.00
ATOM    378  H   THR A  25     -26.916   6.452  16.355  1.00  0.00
ATOM    379  H   THR A  25     -27.162   6.420  18.144  1.00  0.00
ATOM    380  N   VAL A  26     -23.884   7.835  15.352  1.00 27.86
ATOM    381  CA  VAL A  26     -23.243   7.186  14.210  1.00 27.00
ATOM    382  C   VAL A  26     -21.990   6.402  14.632  1.00 27.62
ATOM    383  O   VAL A  26     -21.709   5.327  14.099  1.00 27.03
ATOM    384  CB  VAL A  26     -22.926   8.195  13.077  1.00 25.97
ATOM    385  CG1 VAL A  26     -21.993   7.584  12.052  1.00 25.12
ATOM    386  CG2 VAL A  26     -24.229   8.646  12.405  1.00 25.61
ATOM    387  H   VAL A  26     -23.928   8.863  15.402  1.00  0.00
ATOM    388  H   VAL A  26     -23.958   6.467  13.810  1.00  0.00
ATOM    389  H   VAL A  26     -22.427   9.060  13.514  1.00  0.00
ATOM    390  H   VAL A  26     -21.815   8.343  11.291  1.00  0.00
ATOM    391  H   VAL A  26     -21.077   7.313  12.577  1.00  0.00
ATOM    392  H   VAL A  26     -22.499   6.710  11.642  1.00  0.00
ATOM    393  H   VAL A  26     -23.955   9.351  11.620  1.00  0.00
ATOM    394  H   VAL A  26     -24.705   7.753  12.000  1.00  0.00
ATOM    395  H   VAL A  26     -24.839   9.116  13.176  1.00  0.00
ATOM    396  N   LEU A  27     -21.257   6.920  15.610  1.00 24.04
ATOM    397  CA  LEU A  27     -20.052   6.234  16.066  1.00 25.17
ATOM    398  C   LEU A  27     -20.392   4.907  16.770  1.00 24.87
ATOM    399  O   LEU A  27     -19.719   3.894  16.578  1.00 25.16
ATOM    400  CB  LEU A  27     -19.222   7.149  16.959  1.00 25.93
ATOM    401  CG  LEU A  27     -18.587   8.318  16.202  1.00 26.27
ATOM    402  CD1 LEU A  27     -17.924   9.301  17.171  1.00 27.58
ATOM    403  CD2 LEU A  27     -17.577   7.813  15.169  1.00 25.18
ATOM    404  H   LEU A  27     -21.539   7.808  16.048  1.00  0.00
ATOM    405  H   LEU A  27     -19.451   5.984  15.191  1.00  0.00
ATOM    406  H   LEU A  27     -18.414   6.550  17.379  1.00  0.00
ATOM    407  H   LEU A  27     -19.888   7.564  17.715  1.00  0.00
ATOM    408  H   LEU A  27     -19.380   8.846  15.673  1.00  0.00
ATOM    409  H   LEU A  27     -17.496  10.102  16.569  1.00  0.00
ATOM    410  H   LEU A  27     -18.705   9.668  17.837  1.00  0.00
ATOM    411  H   LEU A  27     -17.157   8.747  17.712  1.00  0.00
ATOM    412  H   LEU A  27     -17.166   8.690  14.670  1.00  0.00
ATOM    413  H   LEU A  27     -16.812   7.261  15.715  1.00  0.00
ATOM    414  H   LEU A  27     -18.123   7.172  14.477  1.00  0.00
ATOM    415  N   ILE A  28     -21.452   4.927  17.575  1.00 31.43
ATOM    416  CA  ILE A  28     -21.944   3.729  18.251  1.00 31.92
ATOM    417  C   ILE A  28     -22.421   2.653  17.260  1.00 30.73
ATOM    418  O   ILE A  28     -22.193   1.464  17.467  1.00 30.83
ATOM    419  CB  ILE A  28     -23.071   4.091  19.210  1.00 32.42
ATOM    420  CG1 ILE A  28     -22.503   4.890  20.389  1.00 33.67
ATOM    421  CG2 ILE A  28     -23.788   2.833  19.678  1.00 33.04
ATOM    422  CD1 ILE A  28     -23.543   5.513  21.284  1.00 34.97
ATOM    423  H   ILE A  28     -21.943   5.820  17.727  1.00  0.00
ATOM    424  H   ILE A  28     -21.108   3.309  18.811  1.00  0.00
ATOM    425  H   ILE A  28     -23.804   4.714  18.697  1.00  0.00
ATOM    426  H   ILE A  28     -21.906   5.705  19.980  1.00  0.00
ATOM    427  H   ILE A  28     -21.947   4.188  21.010  1.00  0.00
ATOM    428  H   ILE A  28     -24.579   3.151  20.357  1.00  0.00
ATOM    429  H   ILE A  28     -24.189   2.345  18.789  1.00  0.00
ATOM    430  H   ILE A  28     -23.047   2.212  20.181  1.00  0.00
ATOM    431  H   ILE A  28     -23.009   6.045  22.071  1.00  0.00
ATOM    432  H   ILE A  28     -24.132   6.190  20.665  1.00  0.00
ATOM    433  H   ILE A  28     -24.148   4.699  21.683  1.00  0.00
ATOM    434  N   LEU A  29     -23.080   3.069  16.204  1.00 30.40
ATOM    435  CA  LEU A  29     -23.463   2.183  15.143  1.00 29.17
ATOM    436  C   LEU A  29     -22.283   1.537  14.439  1.00 29.12
ATOM    437  O   LEU A  29     -22.314   0.362  14.137  1.00 28.87
ATOM    438  CB  LEU A  29     -24.346   2.918  14.147  1.00 28.99
ATOM    439  CG  LEU A  29     -25.780   3.258  14.531  1.00 29.38
ATOM    440  CD1 LEU A  29     -26.569   3.660  13.348  1.00 27.95
ATOM    441  CD2 LEU A  29     -26.462   2.108  15.198  1.00 29.22
ATOM    442  H   LEU A  29     -23.331   4.066  16.135  1.00  0.00
ATOM    443  H   LEU A  29     -24.023   1.367  15.601  1.00  0.00
ATOM    444  H   LEU A  29     -24.439   2.235  13.302  1.00  0.00
ATOM    445  H   LEU A  29     -23.859   3.882  14.002  1.00  0.00
ATOM    446  H   LEU A  29     -25.724   4.091  15.232  1.00  0.00
ATOM    447  H   LEU A  29     -27.576   3.886  13.698  1.00  0.00
ATOM    448  H   LEU A  29     -26.081   4.537  12.923  1.00  0.00
ATOM    449  H   LEU A  29     -26.560   2.817  12.657  1.00  0.00
ATOM    450  H   LEU A  29     -27.474   2.433  15.438  1.00  0.00
ATOM    451  H   LEU A  29     -26.459   1.281  14.488  1.00  0.00
ATOM    452  H   LEU A  29     -25.889   1.874  16.095  1.00  0.00
ATOM    453  N   LYS A  30     -21.249   2.311  14.192  1.00 27.62
ATOM    454  CA  LYS A  30     -20.020   1.781  13.608  1.00 27.62
ATOM    455  C   LYS A  30     -19.376   0.763  14.545  1.00 28.86
ATOM    456  O   LYS A  30     -19.054  -0.352  14.135  1.00 28.84
ATOM    457  CB  LYS A  30     -19.028   2.901  13.315  1.00 27.88
ATOM    458  CG  LYS A  30     -17.764   2.447  12.598  1.00 28.23
ATOM    459  CD  LYS A  30     -18.028   2.252  11.102  1.00 27.22
ATOM    460  CE  LYS A  30     -16.731   1.995  10.351  1.00 27.83
ATOM    461  NZ  LYS A  30     -16.974   1.720   8.901  1.00 27.36
ATOM    462  H   LYS A  30     -21.307   3.315  14.416  1.00  0.00
ATOM    463  H   LYS A  30     -20.283   1.290  12.671  1.00  0.00
ATOM    464  H   LYS A  30     -18.721   3.318  14.274  1.00  0.00
ATOM    465  H   LYS A  30     -19.531   3.611  12.658  1.00  0.00
ATOM    466  H   LYS A  30     -17.445   1.497  13.025  1.00  0.00
ATOM    467  H   LYS A  30     -16.994   3.207  12.727  1.00  0.00
ATOM    468  H   LYS A  30     -18.492   3.154  10.702  1.00  0.00
ATOM    469  H   LYS A  30     -18.680   1.388  10.971  1.00  0.00
ATOM    470  H   LYS A  30     -16.235   1.127  10.786  1.00  0.00
ATOM    471  H   LYS A  30     -16.113   2.890  10.418  1.00  0.00
ATOM    472  H   LYS A  30     -16.054   1.558   8.467  1.00  0.00
ATOM    473  H   LYS A  30     -17.574   0.885   8.849  1.00  0.00
ATOM    474  H   LYS A  30     -17.440   2.551   8.511  1.00  0.00
ATOM    475  N   GLU A  31     -19.199   1.153  15.805  1.00 42.36
ATOM    476  CA  GLU A  31     -18.557   0.309  16.808  1.00 43.50
ATOM    477  C   GLU A  31     -19.237  -1.059  16.959  1.00 43.44
ATOM    478  O   GLU A  31     -18.568  -2.073  17.200  1.00 44.08
ATOM    479  CB  GLU A  31     -18.527   1.050  18.150  1.00 44.93
ATOM    480  CG  GLU A  31     -17.820   0.315  19.273  1.00 47.07
ATOM    481  CD  GLU A  31     -17.785   1.125  20.560  1.00 50.08
ATOM    482  OE1 GLU A  31     -18.350   2.243  20.569  1.00 49.76
ATOM    483  OE2 GLU A  31     -17.201   0.647  21.559  1.00 51.05
ATOM    484  H   GLU A  31     -19.528   2.088  16.084  1.00  0.00
ATOM    485  H   GLU A  31     -17.540   0.108  16.471  1.00  0.00
ATOM    486  H   GLU A  31     -19.561   1.187  18.466  1.00  0.00
ATOM    487  H   GLU A  31     -17.968   1.972  17.988  1.00  0.00
ATOM    488  H   GLU A  31     -16.792   0.132  18.960  1.00  0.00
ATOM    489  H   GLU A  31     -18.364  -0.610  19.467  1.00  0.00
ATOM    490  N   LYS A  32     -20.561  -1.074  16.816  1.00 39.57
ATOM    491  CA  LYS A  32     -21.367  -2.285  16.985  1.00 39.90
ATOM    492  C   LYS A  32     -21.269  -3.260  15.811  1.00 39.05
ATOM    493  O   LYS A  32     -21.439  -4.469  15.993  1.00 39.20
ATOM    494  CB  LYS A  32     -22.839  -1.933  17.230  1.00 39.28
ATOM    495  CG  LYS A  32     -23.089  -1.232  18.553  1.00 41.07
ATOM    496  CD  LYS A  32     -24.576  -1.079  18.840  1.00 41.69
ATOM    497  CE  LYS A  32     -24.831  -1.041  20.338  1.00 43.62
ATOM    498  NZ  LYS A  32     -24.461   0.273  20.935  1.00 44.68
ATOM    499  H   LYS A  32     -21.040  -0.194  16.576  1.00  0.00
ATOM    500  H   LYS A  32     -20.950  -2.790  17.857  1.00  0.00
ATOM    501  H   LYS A  32     -23.406  -2.864  17.243  1.00  0.00
ATOM    502  H   LYS A  32     -23.144  -1.243  16.443  1.00  0.00
ATOM    503  H   LYS A  32     -22.646  -0.237  18.500  1.00  0.00
ATOM    504  H   LYS A  32     -22.645  -1.831  19.348  1.00  0.00
ATOM    505  H   LYS A  32     -25.108  -1.929  18.413  1.00  0.00
ATOM    506  H   LYS A  32     -24.926  -0.146  18.399  1.00  0.00
ATOM    507  H   LYS A  32     -24.233  -1.814  20.820  1.00  0.00
ATOM    508  H   LYS A  32     -25.898  -1.186  20.505  1.00  0.00
ATOM    509  H   LYS A  32     -24.664   0.213  21.943  1.00  0.00
ATOM    510  H   LYS A  32     -23.457   0.414  20.754  1.00  0.00
ATOM    511  H   LYS A  32     -25.038   0.988  20.470  1.00  0.00
ATOM    512  N   GLY A  33     -21.000  -2.745  14.618  1.00 29.97
ATOM    513  CA  GLY A  33     -20.909  -3.601  13.451  1.00 29.39
ATOM    514  C   GLY A  33     -22.136  -3.416  12.594  1.00 28.51
ATOM    515  O   GLY A  33     -22.318  -4.082  11.568  1.00 28.10
ATOM    516  H   GLY A  33     -20.855  -1.730  14.520  1.00  0.00
ATOM    517  H   GLY A  33     -20.861  -4.634  13.796  1.00  0.00
ATOM    518  H   GLY A  33     -20.003  -3.360  12.895  1.00  0.00
ATOM    519  N   ILE A  34     -22.988  -2.493  13.021  1.00 20.14
ATOM    520  CA  ILE A  34     -24.240  -2.238  12.333  1.00 19.19
ATOM    521  C   ILE A  34     -24.044  -1.355  11.105  1.00 18.55
ATOM    522  O   ILE A  34     -24.611  -1.636  10.051  1.00 17.61
ATOM    523  CB  ILE A  34     -25.279  -1.655  13.286  1.00 19.44
ATOM    524  CG1 ILE A  34     -25.671  -2.736  14.301  1.00 20.38
ATOM    525  CG2 ILE A  34     -26.477  -1.169  12.509  1.00 19.18
ATOM    526  CD1 ILE A  34     -26.809  -2.377  15.256  1.00 20.81
ATOM    527  H   ILE A  34     -22.755  -1.944  13.861  1.00  0.00
ATOM    528  H   ILE A  34     -24.618  -3.196  11.975  1.00  0.00
ATOM    529  H   ILE A  34     -24.866  -0.799  13.821  1.00  0.00
ATOM    530  H   ILE A  34     -24.793  -2.909  14.923  1.00  0.00
ATOM    531  H   ILE A  34     -26.020  -3.589  13.720  1.00  0.00
ATOM    532  H   ILE A  34     -27.184  -0.765  13.233  1.00  0.00
ATOM    533  H   ILE A  34     -26.121  -0.403  11.820  1.00  0.00
ATOM    534  H   ILE A  34     -26.886  -2.031  11.981  1.00  0.00
ATOM    535  H   ILE A  34     -26.964  -3.239  15.905  1.00  0.00
ATOM    536  H   ILE A  34     -26.489  -1.499  15.818  1.00  0.00
ATOM    537  H   ILE A  34     -27.686  -2.168  14.643  1.00  0.00
ATOM    538  N   TYR A  35     -23.206  -0.324  11.235  1.00 20.46
ATOM    539  CA  TYR A  35     -22.946   0.616  10.143  1.00 20.12
ATOM    540  C   TYR A  35     -22.459  -0.107   8.882  1.00 19.55
ATOM    541  O   TYR A  35     -22.837   0.234   7.763  1.00 19.26
ATOM    542  CB  TYR A  35     -21.932   1.698  10.575  1.00 20.40
ATOM    543  CG  TYR A  35     -21.817   2.869   9.614  1.00 19.96
ATOM    544  CD1 TYR A  35     -22.514   4.066   9.842  1.00 19.60
ATOM    545  CD2 TYR A  35     -21.011   2.788   8.475  1.00 19.91
ATOM    546  CE1 TYR A  35     -22.412   5.156   8.955  1.00 19.61
ATOM    547  CE2 TYR A  35     -20.896   3.875   7.586  1.00 20.11
ATOM    548  CZ  TYR A  35     -21.604   5.051   7.832  1.00 20.14
ATOM    549  OH  TYR A  35     -21.494   6.116   6.960  1.00 19.74
ATOM    550  H   TYR A  35     -22.725  -0.185  12.135  1.00  0.00
ATOM    551  H   TYR A  35     -23.890   1.105   9.903  1.00  0.00
ATOM    552  H   TYR A  35     -20.949   1.230  10.629  1.00  0.00
ATOM    553  H   TYR A  35     -22.287   2.110  11.520  1.00  0.00
ATOM    554  H   TYR A  35     -23.148   4.154  10.724  1.00  0.00
ATOM    555  H   TYR A  35     -20.462   1.869   8.271  1.00  0.00
ATOM    556  H   TYR A  35     -22.964   6.075   9.150  1.00  0.00
ATOM    557  H   TYR A  35     -20.255   3.797   6.708  1.00  0.00
ATOM    558  H   TYR A  35     -22.087   6.872   7.332  1.00  0.00
ATOM    559  N   ASP A  36     -21.627  -1.106   9.066  1.00 28.67
ATOM    560  CA  ASP A  36     -21.089  -1.824   7.938  1.00 28.82
ATOM    561  C   ASP A  36     -22.158  -2.565   7.109  1.00 28.26
ATOM    562  O   ASP A  36     -22.005  -2.719   5.925  1.00 28.24
ATOM    563  CB  ASP A  36     -19.950  -2.729   8.383  1.00 29.79
ATOM    564  CG  ASP A  36     -18.699  -1.956   8.788  1.00 31.26
ATOM    565  OD1 ASP A  36     -18.588  -0.782   8.473  1.00 31.42
ATOM    566  OD2 ASP A  36     -17.803  -2.539   9.412  1.00 32.53
ATOM    567  H   ASP A  36     -21.357  -1.378  10.022  1.00  0.00
ATOM    568  H   ASP A  36     -20.682  -1.084   7.249  1.00  0.00
ATOM    569  H   ASP A  36     -19.687  -3.368   7.540  1.00  0.00
ATOM    570  H   ASP A  36     -20.292  -3.291   9.252  1.00  0.00
ATOM    571  N   ARG A  37     -23.237  -2.985   7.749  1.00 22.88
ATOM    572  CA  ARG A  37     -24.386  -3.563   7.055  1.00 22.66
ATOM    573  C   ARG A  37     -24.841  -2.643   5.927  1.00 22.27
ATOM    574  O   ARG A  37     -25.130  -3.102   4.819  1.00 21.81
ATOM    575  CB  ARG A  37     -25.543  -3.829   8.035  1.00 22.75
ATOM    576  CG  ARG A  37     -25.230  -4.924   9.066  1.00 23.38
ATOM    577  CD  ARG A  37     -26.240  -5.010  10.245  1.00 23.47
ATOM    578  NE  ARG A  37     -27.648  -5.142   9.854  1.00 22.93
ATOM    579  CZ  ARG A  37     -28.246  -6.288   9.506  1.00 23.72
ATOM    580  NH1 ARG A  37     -27.567  -7.433   9.443  1.00 23.56
ATOM    581  NH2 ARG A  37     -29.532  -6.290   9.190  1.00 23.29
ATOM    582  H   ARG A  37     -23.268  -2.901   8.775  1.00  0.00
ATOM    583  H   ARG A  37     -24.081  -4.517   6.625  1.00  0.00
ATOM    584  H   ARG A  37     -26.400  -4.163   7.451  1.00  0.00
ATOM    585  H   ARG A  37     -25.727  -2.906   8.584  1.00  0.00
ATOM    586  H   ARG A  37     -24.260  -4.676   9.496  1.00  0.00
ATOM    587  H   ARG A  37     -25.261  -5.877   8.538  1.00  0.00
ATOM    588  H   ARG A  37     -26.168  -4.103  10.846  1.00  0.00
ATOM    589  H   ARG A  37     -26.020  -5.937  10.775  1.00  0.00
ATOM    590  H   ARG A  37     -28.221  -4.286   9.847  1.00  0.00
ATOM    591  H   ARG A  37     -28.048  -8.303   9.173  1.00  0.00
ATOM    592  H   ARG A  37     -26.561  -7.448   9.664  1.00  0.00
ATOM    593  H   ARG A  37     -29.995  -7.170   8.922  1.00  0.00
ATOM    594  H   ARG A  37     -30.069  -5.411   9.212  1.00  0.00
ATOM    595  N   TYR A  38     -24.873  -1.336   6.210  1.00 19.23
ATOM    596  CA  TYR A  38     -25.318  -0.339   5.226  1.00 18.96
ATOM    597  C   TYR A  38     -24.346  -0.157   4.088  1.00 19.27
ATOM    598  O   TYR A  38     -24.770  -0.050   2.938  1.00 19.16
ATOM    599  CB  TYR A  38     -25.682   0.992   5.898  1.00 18.99
ATOM    600  CG  TYR A  38     -26.877   0.784   6.791  1.00 18.65
ATOM    601  CD1 TYR A  38     -28.162   0.971   6.298  1.00 18.16
ATOM    602  CD2 TYR A  38     -26.733   0.310   8.095  1.00 18.85
ATOM    603  CE1 TYR A  38     -29.267   0.754   7.088  1.00 18.20
ATOM    604  CE2 TYR A  38     -27.856   0.076   8.894  1.00 19.19
ATOM    605  CZ  TYR A  38     -29.117   0.312   8.377  1.00 18.88
ATOM    606  OH  TYR A  38     -30.249   0.109   9.135  1.00 19.64
ATOM    607  H   TYR A  38     -24.577  -1.019   7.144  1.00  0.00
ATOM    608  H   TYR A  38     -26.228  -0.735   4.775  1.00  0.00
ATOM    609  H   TYR A  38     -25.914   1.746   5.146  1.00  0.00
ATOM    610  H   TYR A  38     -24.844   1.337   6.504  1.00  0.00
ATOM    611  H   TYR A  38     -28.297   1.296   5.266  1.00  0.00
ATOM    612  H   TYR A  38     -25.737   0.120   8.494  1.00  0.00
ATOM    613  H   TYR A  38     -30.265   0.934   6.688  1.00  0.00
ATOM    614  H   TYR A  38     -27.739  -0.289   9.914  1.00  0.00
ATOM    615  H   TYR A  38     -31.056   0.347   8.541  1.00  0.00
ATOM    616  N   ILE A  39     -23.047  -0.148   4.389  1.00 17.27
ATOM    617  CA  ILE A  39     -22.060  -0.108   3.321  1.00 17.89
ATOM    618  C   ILE A  39     -22.272  -1.336   2.425  1.00 18.14
ATOM    619  O   ILE A  39     -22.362  -1.223   1.190  1.00 18.30
ATOM    620  CB  ILE A  39     -20.595  -0.062   3.864  1.00 18.79
ATOM    621  CG1 ILE A  39     -20.378   1.187   4.746  1.00 18.71
ATOM    622  CG2 ILE A  39     -19.563  -0.090   2.715  1.00 18.94
ATOM    623  CD1 ILE A  39     -19.016   1.215   5.404  1.00 19.42
ATOM    624  H   ILE A  39     -22.744  -0.169   5.373  1.00  0.00
ATOM    625  H   ILE A  39     -22.199   0.809   2.749  1.00  0.00
ATOM    626  H   ILE A  39     -20.444  -0.953   4.473  1.00  0.00
ATOM    627  H   ILE A  39     -21.129   1.190   5.536  1.00  0.00
ATOM    628  H   ILE A  39     -20.436   2.064   4.101  1.00  0.00
ATOM    629  H   ILE A  39     -18.575  -0.055   3.173  1.00  0.00
ATOM    630  H   ILE A  39     -19.723  -1.018   2.166  1.00  0.00
ATOM    631  H   ILE A  39     -19.753   0.786   2.095  1.00  0.00
ATOM    632  H   ILE A  39     -18.967   2.128   5.997  1.00  0.00
ATOM    633  H   ILE A  39     -18.944   0.323   6.027  1.00  0.00
ATOM    634  H   ILE A  39     -18.276   1.211   4.604  1.00  0.00
ATOM    635  N   ALA A  40     -22.391  -2.507   3.052  1.00 19.20
ATOM    636  CA  ALA A  40     -22.523  -3.764   2.307  1.00 19.36
ATOM    637  C   ALA A  40     -23.792  -3.828   1.425  1.00 18.54
ATOM    638  O   ALA A  40     -23.717  -4.116   0.224  1.00 18.92
ATOM    639  CB  ALA A  40     -22.485  -4.938   3.262  1.00 19.80
ATOM    640  H   ALA A  40     -22.390  -2.529   4.082  1.00  0.00
ATOM    641  H   ALA A  40     -21.675  -3.812   1.624  1.00  0.00
ATOM    642  H   ALA A  40     -22.586  -5.841   2.661  1.00  0.00
ATOM    643  H   ALA A  40     -21.525  -4.899   3.777  1.00  0.00
ATOM    644  H   ALA A  40     -23.320  -4.815   3.952  1.00  0.00
ATOM    645  N   TRP A  41     -24.949  -3.562   2.029  1.00 17.26
ATOM    646  CA  TRP A  41     -26.224  -3.607   1.305  1.00 16.80
ATOM    647  C   TRP A  41     -26.164  -2.729   0.058  1.00 16.94
ATOM    648  O   TRP A  41     -26.667  -3.098  -1.016  1.00 16.54
ATOM    649  CB  TRP A  41     -27.346  -3.095   2.193  1.00 16.40
ATOM    650  CG  TRP A  41     -28.063  -4.107   2.999  1.00 16.45
ATOM    651  CD1 TRP A  41     -28.213  -5.441   2.729  1.00 16.52
ATOM    652  CD2 TRP A  41     -28.810  -3.852   4.192  1.00 16.83
ATOM    653  NE1 TRP A  41     -28.981  -6.036   3.705  1.00 16.80
ATOM    654  CE2 TRP A  41     -29.357  -5.081   4.611  1.00 16.75
ATOM    655  CE3 TRP A  41     -29.075  -2.689   4.942  1.00 16.49
ATOM    656  CZ2 TRP A  41     -30.138  -5.186   5.754  1.00 17.35
ATOM    657  CZ3 TRP A  41     -29.862  -2.802   6.083  1.00 16.81
ATOM    658  CH2 TRP A  41     -30.382  -4.042   6.474  1.00 17.33
ATOM    659  H   TRP A  41     -24.948  -3.319   3.030  1.00  0.00
ATOM    660  H   TRP A  41     -26.411  -4.642   1.019  1.00  0.00
ATOM    661  H   TRP A  41     -28.094  -2.643   1.541  1.00  0.00
ATOM    662  H   TRP A  41     -26.876  -2.436   2.923  1.00  0.00
ATOM    663  H   TRP A  41     -27.787  -5.956   1.868  1.00  0.00
ATOM    664  H   TRP A  41     -29.231  -7.034   3.746  1.00  0.00
ATOM    665  H   TRP A  41     -28.673  -1.724   4.635  1.00  0.00
ATOM    666  H   TRP A  41     -30.545  -6.146   6.070  1.00  0.00
ATOM    667  H   TRP A  41     -30.076  -1.915   6.680  1.00  0.00
ATOM    668  H   TRP A  41     -30.996  -4.101   7.373  1.00  0.00
ATOM    669  N   HIS A  42     -25.566  -1.557   0.188  1.00 20.91
ATOM    670  CA  HIS A  42     -25.480  -0.606  -0.899  1.00 21.02
ATOM    671  C   HIS A  42     -24.557  -1.046  -2.013  1.00 21.91
ATOM    672  O   HIS A  42     -24.899  -0.931  -3.155  1.00 21.53
ATOM    673  CB  HIS A  42     -25.119   0.779  -0.378  1.00 21.06
ATOM    674  CG  HIS A  42     -24.923   1.792  -1.447  1.00 21.85
ATOM    675  ND1 HIS A  42     -23.696   2.083  -1.971  1.00 22.68
ATOM    676  CD2 HIS A  42     -25.804   2.575  -2.099  1.00 21.08
ATOM    677  CE1 HIS A  42     -23.824   3.002  -2.898  1.00 22.32
ATOM    678  NE2 HIS A  42     -25.093   3.323  -2.990  1.00 22.89
ATOM    679  H   HIS A  42     -25.146  -1.312   1.096  1.00  0.00
ATOM    680  H   HIS A  42     -26.472  -0.557  -1.348  1.00  0.00
ATOM    681  H   HIS A  42     -24.182   0.705   0.174  1.00  0.00
ATOM    682  H   HIS A  42     -25.959   1.128   0.223  1.00  0.00
ATOM    683  H   HIS A  42     -22.808   1.648  -1.683  1.00  0.00
ATOM    684  H   HIS A  42     -26.882   2.605  -1.944  1.00  0.00
ATOM    685  H   HIS A  42     -23.014   3.427  -3.491  1.00  0.00
ATOM    686  N   GLY A  43     -23.410  -1.587  -1.656  1.00 16.36
ATOM    687  CA  GLY A  43     -22.519  -2.160  -2.649  1.00 17.31
ATOM    688  C   GLY A  43     -23.173  -3.363  -3.327  1.00 17.21
ATOM    689  O   GLY A  43     -23.066  -3.557  -4.539  1.00 17.25
ATOM    690  H   GLY A  43     -23.142  -1.604  -0.662  1.00  0.00
ATOM    691  H   GLY A  43     -21.628  -2.496  -2.118  1.00  0.00
ATOM    692  H   GLY A  43     -22.263  -1.391  -3.378  1.00  0.00
ATOM    693  N   ALA A  44     -23.888  -4.166  -2.549  1.00 16.35
ATOM    694  CA  ALA A  44     -24.527  -5.354  -3.118  1.00 16.58
ATOM    695  C   ALA A  44     -25.640  -5.014  -4.134  1.00 16.12
ATOM    696  O   ALA A  44     -25.756  -5.675  -5.178  1.00 16.13
ATOM    697  CB  ALA A  44     -25.042  -6.284  -2.007  1.00 16.31
ATOM    698  H   ALA A  44     -23.993  -3.954  -1.547  1.00  0.00
ATOM    699  H   ALA A  44     -23.759  -5.884  -3.681  1.00  0.00
ATOM    700  H   ALA A  44     -25.503  -7.142  -2.497  1.00  0.00
ATOM    701  H   ALA A  44     -24.178  -6.575  -1.409  1.00  0.00
ATOM    702  H   ALA A  44     -25.765  -5.714  -1.424  1.00  0.00
ATOM    703  N   ALA A  45     -26.443  -3.992  -3.837  1.00 18.76
ATOM    704  CA  ALA A  45     -27.513  -3.582  -4.755  1.00 18.53
ATOM    705  C   ALA A  45     -26.898  -3.044  -6.018  1.00 18.99
ATOM    706  O   ALA A  45     -27.489  -3.121  -7.101  1.00 19.14
ATOM    707  CB  ALA A  45     -28.377  -2.501  -4.129  1.00 17.54
ATOM    708  H   ALA A  45     -26.311  -3.483  -2.951  1.00  0.00
ATOM    709  H   ALA A  45     -28.137  -4.449  -4.972  1.00  0.00
ATOM    710  H   ALA A  45     -29.145  -2.245  -4.858  1.00  0.00
ATOM    711  H   ALA A  45     -28.806  -2.922  -3.220  1.00  0.00
ATOM    712  H   ALA A  45     -27.724  -1.655  -3.915  1.00  0.00
ATOM    713  N   GLY A  46     -25.700  -2.487  -5.872  1.00 23.83
ATOM    714  CA  GLY A  46     -25.043  -1.820  -6.973  1.00 24.65
ATOM    715  C   GLY A  46     -24.586  -2.825  -8.003  1.00 25.07
ATOM    716  O   GLY A  46     -24.442  -2.503  -9.181  1.00 25.72
ATOM    717  H   GLY A  46     -25.231  -2.532  -4.956  1.00  0.00
ATOM    718  H   GLY A  46     -24.170  -1.310  -6.566  1.00  0.00
ATOM    719  H   GLY A  46     -25.734  -1.102  -7.414  1.00  0.00
ATOM    720  N   LYS A  47     -24.345  -4.045  -7.560  1.00 32.83
ATOM    721  CA  LYS A  47     -23.936  -5.128  -8.420  1.00 33.68
ATOM    722  C   LYS A  47     -25.108  -5.960  -8.924  1.00 33.61
ATOM    723  O   LYS A  47     -24.928  -6.841  -9.715  1.00 34.14
ATOM    724  CB  LYS A  47     -22.999  -6.062  -7.677  1.00 34.34
ATOM    725  CG  LYS A  47     -21.629  -5.584  -7.466  1.00 36.27
ATOM    726  CD  LYS A  47     -20.862  -6.516  -6.549  1.00 37.15
ATOM    727  CE  LYS A  47     -20.636  -7.897  -7.169  1.00 38.37
ATOM    728  NZ  LYS A  47     -19.640  -8.753  -6.454  1.00 39.27
ATOM    729  H   LYS A  47     -24.454  -4.232  -6.553  1.00  0.00
ATOM    730  H   LYS A  47     -23.443  -4.663  -9.274  1.00  0.00
ATOM    731  H   LYS A  47     -22.911  -6.976  -8.265  1.00  0.00
ATOM    732  H   LYS A  47     -23.411  -6.166  -6.673  1.00  0.00
ATOM    733  H   LYS A  47     -21.696  -4.605  -6.991  1.00  0.00
ATOM    734  H   LYS A  47     -21.130  -5.517  -8.433  1.00  0.00
ATOM    735  H   LYS A  47     -21.455  -6.648  -5.644  1.00  0.00
ATOM    736  H   LYS A  47     -19.889  -6.066  -6.351  1.00  0.00
ATOM    737  H   LYS A  47     -20.257  -7.751  -8.181  1.00  0.00
ATOM    738  H   LYS A  47     -21.585  -8.429  -7.107  1.00  0.00
ATOM    739  H   LYS A  47     -19.584  -9.643  -6.969  1.00  0.00
ATOM    740  H   LYS A  47     -18.743  -8.246  -6.466  1.00  0.00
ATOM    741  H   LYS A  47     -19.991  -8.887  -5.495  1.00  0.00
ATOM    742  N   PHE A  48     -26.303  -5.684  -8.436  1.00 22.52
ATOM    743  CA  PHE A  48     -27.463  -6.500  -8.803  1.00 22.61
ATOM    744  C   PHE A  48     -28.234  -5.865  -9.960  1.00 22.88
ATOM    745  O   PHE A  48     -29.018  -4.937  -9.767  1.00 22.11
ATOM    746  CB  PHE A  48     -28.377  -6.717  -7.589  1.00 21.77
ATOM    747  CG  PHE A  48     -29.451  -7.736  -7.805  1.00 21.90
ATOM    748  CD1 PHE A  48     -29.174  -9.081  -7.670  1.00 22.44
ATOM    749  CD2 PHE A  48     -30.750  -7.345  -8.115  1.00 21.53
ATOM    750  CE1 PHE A  48     -30.171 -10.032  -7.851  1.00 22.74
ATOM    751  CE2 PHE A  48     -31.747  -8.285  -8.297  1.00 22.12
ATOM    752  CZ  PHE A  48     -31.458  -9.630  -8.172  1.00 22.28
ATOM    753  H   PHE A  48     -26.421  -4.889  -7.792  1.00  0.00
ATOM    754  H   PHE A  48     -27.102  -7.473  -9.136  1.00  0.00
ATOM    755  H   PHE A  48     -28.871  -5.773  -7.360  1.00  0.00
ATOM    756  H   PHE A  48     -27.753  -7.101  -6.782  1.00  0.00
ATOM    757  H   PHE A  48     -28.163  -9.401  -7.419  1.00  0.00
ATOM    758  H   PHE A  48     -30.984  -6.285  -8.215  1.00  0.00
ATOM    759  H   PHE A  48     -29.941 -11.092  -7.741  1.00  0.00
ATOM    760  H   PHE A  48     -32.761  -7.965  -8.539  1.00  0.00
ATOM    761  H   PHE A  48     -32.240 -10.373  -8.325  1.00  0.00
ATOM    762  N   HIS A  49     -28.007  -6.387 -11.160  1.00 27.64
ATOM    763  CA  HIS A  49     -28.556  -5.800 -12.378  1.00 27.74
ATOM    764  C   HIS A  49     -29.946  -6.335 -12.751  1.00 28.44
ATOM    765  O   HIS A  49     -30.199  -7.540 -12.678  1.00 28.31
ATOM    766  CB  HIS A  49     -27.544  -5.958 -13.520  1.00 28.69
ATOM    767  CG  HIS A  49     -26.210  -5.340 -13.211  1.00 28.65
ATOM    768  ND1 HIS A  49     -25.981  -3.981 -13.284  1.00 29.17
ATOM    769  CD2 HIS A  49     -25.054  -5.891 -12.778  1.00 29.36
ATOM    770  CE1 HIS A  49     -24.733  -3.725 -12.930  1.00 29.05
ATOM    771  NE2 HIS A  49     -24.149  -4.868 -12.621  1.00 29.60
ATOM    772  H   HIS A  49     -27.425  -7.233 -11.233  1.00  0.00
ATOM    773  H   HIS A  49     -28.718  -4.739 -12.188  1.00  0.00
ATOM    774  H   HIS A  49     -27.941  -5.465 -14.408  1.00  0.00
ATOM    775  H   HIS A  49     -27.373  -7.024 -13.667  1.00  0.00
ATOM    776  H   HIS A  49     -26.675  -3.275 -13.570  1.00  0.00
ATOM    777  H   HIS A  49     -24.873  -6.949 -12.589  1.00  0.00
ATOM    778  H   HIS A  49     -24.267  -2.740 -12.899  1.00  0.00
ATOM    779  N   THR A  50     -30.834  -5.418 -13.143  1.00 22.04
ATOM    780  CA  THR A  50     -32.233  -5.727 -13.416  1.00 22.23
ATOM    781  C   THR A  50     -32.621  -5.304 -14.832  1.00 23.58
ATOM    782  O   THR A  50     -32.994  -4.147 -15.043  1.00 23.45
ATOM    783  CB  THR A  50     -33.147  -4.921 -12.478  1.00 21.73
ATOM    784  OG1 THR A  50     -32.892  -3.526 -12.677  1.00 21.59
ATOM    785  CG2 THR A  50     -32.866  -5.257 -11.012  1.00 20.93
ATOM    786  H   THR A  50     -30.516  -4.445 -13.258  1.00  0.00
ATOM    787  H   THR A  50     -32.351  -6.802 -13.278  1.00  0.00
ATOM    788  H   THR A  50     -34.183  -5.171 -12.705  1.00  0.00
ATOM    789  H   THR A  50     -33.087  -3.323 -13.668  1.00  0.00
ATOM    790  H   THR A  50     -33.545  -4.653 -10.411  1.00  0.00
ATOM    791  H   THR A  50     -33.054  -6.323 -10.888  1.00  0.00
ATOM    792  H   THR A  50     -31.823  -5.005 -10.821  1.00  0.00
ATOM    793  N   PRO A  51     -32.545  -6.224 -15.810  1.00 24.90
ATOM    794  CA  PRO A  51     -32.115  -7.626 -15.691  1.00 24.98
ATOM    795  C   PRO A  51     -30.602  -7.709 -15.820  1.00 24.99
ATOM    796  O   PRO A  51     -30.001  -6.694 -16.159  1.00 25.58
ATOM    797  CB  PRO A  51     -32.750  -8.273 -16.922  1.00 26.34
ATOM    798  CG  PRO A  51     -32.671  -7.201 -17.959  1.00 26.90
ATOM    799  CD  PRO A  51     -32.851  -5.869 -17.211  1.00 25.69
ATOM    800  H   PRO A  51     -32.395  -8.089 -14.745  1.00  0.00
ATOM    801  H   PRO A  51     -33.771  -8.617 -16.753  1.00  0.00
ATOM    802  H   PRO A  51     -32.226  -9.176 -17.236  1.00  0.00
ATOM    803  H   PRO A  51     -33.455  -7.343 -18.703  1.00  0.00
ATOM    804  H   PRO A  51     -31.727  -7.247 -18.501  1.00  0.00
ATOM    805  H   PRO A  51     -32.181  -5.090 -17.575  1.00  0.00
ATOM    806  H   PRO A  51     -33.839  -5.422 -17.324  1.00  0.00
ATOM    807  N   PRO A  52     -30.000  -8.884 -15.547  1.00 24.30
ATOM    808  CA  PRO A  52     -28.563  -9.159 -15.725  1.00 24.76
ATOM    809  C   PRO A  52     -28.075  -8.809 -17.135  1.00 25.89
ATOM    810  O   PRO A  52     -28.776  -9.063 -18.118  1.00 26.49
ATOM    811  CB  PRO A  52     -28.462 -10.680 -15.508  1.00 25.20
ATOM    812  CG  PRO A  52     -29.649 -11.016 -14.663  1.00 24.46
ATOM    813  CD  PRO A  52     -30.740 -10.068 -15.072  1.00 24.50
ATOM    814  H   PRO A  52     -27.952  -8.567 -15.044  1.00  0.00
ATOM    815  H   PRO A  52     -27.527 -10.985 -15.039  1.00  0.00
ATOM    816  H   PRO A  52     -28.486 -11.229 -16.449  1.00  0.00
ATOM    817  H   PRO A  52     -29.415 -10.910 -13.604  1.00  0.00
ATOM    818  H   PRO A  52     -29.952 -12.053 -14.807  1.00  0.00
ATOM    819  H   PRO A  52     -31.387 -10.482 -15.846  1.00  0.00
ATOM    820  H   PRO A  52     -31.433  -9.833 -14.264  1.00  0.00
ATOM    821  N   GLY A  53     -26.883  -8.228 -17.235  1.00 48.09
ATOM    822  CA  GLY A  53     -26.354  -7.804 -18.520  1.00 49.39
ATOM    823  C   GLY A  53     -26.832  -6.420 -18.928  1.00 49.57
ATOM    824  O   GLY A  53     -26.478  -5.896 -19.986  1.00 50.64
ATOM    825  H   GLY A  53     -26.323  -8.075 -16.384  1.00  0.00
ATOM    826  H   GLY A  53     -26.736  -8.516 -19.251  1.00  0.00
ATOM    827  H   GLY A  53     -25.266  -7.812 -18.450  1.00  0.00
ATOM    828  N   SER A  54     -27.652  -5.816 -18.082  1.00 33.42
ATOM    829  CA  SER A  54     -28.154  -4.472 -18.373  1.00 32.94
ATOM    830  C   SER A  54     -27.487  -3.413 -17.508  1.00 32.08
ATOM    831  O   SER A  54     -26.729  -3.719 -16.585  1.00 31.57
ATOM    832  CB  SER A  54     -29.675  -4.399 -18.208  1.00 32.35
ATOM    833  OG  SER A  54     -30.019  -4.213 -16.849  1.00 31.37
ATOM    834  H   SER A  54     -27.938  -6.294 -17.215  1.00  0.00
ATOM    835  H   SER A  54     -27.902  -4.265 -19.413  1.00  0.00
ATOM    836  H   SER A  54     -30.174  -5.295 -18.576  1.00  0.00
ATOM    837  H   SER A  54     -30.042  -3.515 -18.730  1.00  0.00
ATOM    838  H   SER A  54     -31.047  -4.172 -16.802  1.00  0.00
ATOM    839  N   ASP A  55     -27.737  -2.147 -17.793  1.00 39.73
ATOM    840  CA  ASP A  55     -27.070  -1.133 -16.995  1.00 38.86
ATOM    841  C   ASP A  55     -27.929  -0.537 -15.884  1.00 37.86
ATOM    842  O   ASP A  55     -27.511   0.416 -15.244  1.00 37.39
ATOM    843  CB  ASP A  55     -26.401  -0.060 -17.860  1.00 40.35
ATOM    844  CG  ASP A  55     -27.371   0.970 -18.361  1.00 41.03
ATOM    845  OD1 ASP A  55     -28.584   0.774 -18.168  1.00 40.36
ATOM    846  OD2 ASP A  55     -26.924   1.973 -18.952  1.00 41.53
ATOM    847  H   ASP A  55     -28.382  -1.889 -18.554  1.00  0.00
ATOM    848  H   ASP A  55     -26.276  -1.666 -16.472  1.00  0.00
ATOM    849  H   ASP A  55     -25.948  -0.542 -18.727  1.00  0.00
ATOM    850  H   ASP A  55     -25.673   0.463 -17.240  1.00  0.00
ATOM    851  N   ARG A  56     -29.107  -1.103 -15.626  1.00 22.39
ATOM    852  CA  ARG A  56     -29.796  -0.741 -14.396  1.00 21.69
ATOM    853  C   ARG A  56     -29.284  -1.616 -13.267  1.00 20.69
ATOM    854  O   ARG A  56     -28.872  -2.744 -13.512  1.00 21.34
ATOM    855  CB  ARG A  56     -31.313  -0.938 -14.521  1.00 21.61
ATOM    856  CG  ARG A  56     -31.923  -0.468 -15.832  1.00 22.26
ATOM    857  CD  ARG A  56     -33.387  -0.872 -15.891  1.00 22.80
ATOM    858  NE  ARG A  56     -33.988  -0.570 -17.188  1.00 23.49
ATOM    859  CZ  ARG A  56     -33.881  -1.348 -18.257  1.00 24.77
ATOM    860  NH1 ARG A  56     -33.198  -2.492 -18.189  1.00 24.47
ATOM    861  NH2 ARG A  56     -34.465  -0.985 -19.390  1.00 25.67
ATOM    862  H   ARG A  56     -29.521  -1.781 -16.282  1.00  0.00
ATOM    863  H   ARG A  56     -29.600   0.312 -14.195  1.00  0.00
ATOM    864  H   ARG A  56     -31.778  -0.348 -13.731  1.00  0.00
ATOM    865  H   ARG A  56     -31.494  -2.012 -14.468  1.00  0.00
ATOM    866  H   ARG A  56     -31.388  -0.926 -16.664  1.00  0.00
ATOM    867  H   ARG A  56     -31.845   0.617 -15.898  1.00  0.00
ATOM    868  H   ARG A  56     -33.949  -0.339 -15.124  1.00  0.00
ATOM    869  H   ARG A  56     -33.446  -1.953 -15.765  1.00  0.00
ATOM    870  H   ARG A  56     -34.529   0.302 -17.278  1.00  0.00
ATOM    871  H   ARG A  56     -33.117  -3.094 -19.021  1.00  0.00
ATOM    872  H   ARG A  56     -32.752  -2.774 -17.304  1.00  0.00
ATOM    873  H   ARG A  56     -34.387  -1.584 -20.225  1.00  0.00
ATOM    874  H   ARG A  56     -34.997  -0.104 -19.436  1.00  0.00
ATOM    875  N   ASN A  57     -29.301  -1.100 -12.044  1.00 19.95
ATOM    876  CA  ASN A  57     -29.128  -1.946 -10.865  1.00 19.39
ATOM    877  C   ASN A  57     -30.252  -1.736  -9.840  1.00 19.02
ATOM    878  O   ASN A  57     -31.108  -0.861 -10.009  1.00 18.97
ATOM    879  CB  ASN A  57     -27.712  -1.863 -10.244  1.00 19.21
ATOM    880  CG  ASN A  57     -27.336  -0.469  -9.777  1.00 19.32
ATOM    881  OD1 ASN A  57     -27.785  -0.004  -8.719  1.00 18.87
ATOM    882  ND2 ASN A  57     -26.472   0.196 -10.548  1.00 19.47
ATOM    883  H   ASN A  57     -29.438  -0.086 -11.924  1.00  0.00
ATOM    884  H   ASN A  57     -29.214  -2.975 -11.215  1.00  0.00
ATOM    885  H   ASN A  57     -26.987  -2.161 -11.002  1.00  0.00
ATOM    886  H   ASN A  57     -27.704  -2.501  -9.360  1.00  0.00
ATOM    887  H   ASN A  57     -26.176   1.147 -10.287  1.00  0.00
ATOM    888  H   ASN A  57     -26.102  -0.242 -11.403  1.00  0.00
ATOM    889  N   ALA A  58     -30.299  -2.558  -8.802  1.00 17.83
ATOM    890  CA  ALA A  58     -31.395  -2.441  -7.861  1.00 17.20
ATOM    891  C   ALA A  58     -31.477  -1.033  -7.275  1.00 16.77
ATOM    892  O   ALA A  58     -32.559  -0.551  -6.994  1.00 16.90
ATOM    893  CB  ALA A  58     -31.280  -3.476  -6.752  1.00 16.96
ATOM    894  H   ALA A  58     -29.567  -3.270  -8.666  1.00  0.00
ATOM    895  H   ALA A  58     -32.317  -2.632  -8.410  1.00  0.00
ATOM    896  H   ALA A  58     -32.132  -3.328  -6.088  1.00  0.00
ATOM    897  H   ALA A  58     -31.303  -4.457  -7.228  1.00  0.00
ATOM    898  H   ALA A  58     -30.333  -3.294  -6.243  1.00  0.00
ATOM    899  N   ALA A  59     -30.349  -0.367  -7.080  1.00 17.62
ATOM    900  CA  ALA A  59     -30.392   0.902  -6.341  1.00 17.61
ATOM    901  C   ALA A  59     -30.100   2.157  -7.155  1.00 17.93
ATOM    902  O   ALA A  59     -30.254   3.272  -6.642  1.00 18.14
ATOM    903  CB  ALA A  59     -29.500   0.846  -5.098  1.00 17.42
ATOM    904  H   ALA A  59     -29.456  -0.733  -7.441  1.00  0.00
ATOM    905  H   ALA A  59     -31.437   1.002  -6.048  1.00  0.00
ATOM    906  H   ALA A  59     -29.581   1.814  -4.604  1.00  0.00
ATOM    907  H   ALA A  59     -29.877   0.038  -4.471  1.00  0.00
ATOM    908  H   ALA A  59     -28.485   0.651  -5.443  1.00  0.00
ATOM    909  N   HIS A  60     -29.699   2.024  -8.407  1.00 22.26
ATOM    910  CA  HIS A  60     -29.286   3.146  -9.241  1.00 22.82
ATOM    911  C   HIS A  60     -29.689   2.936 -10.684  1.00 23.17
ATOM    912  O   HIS A  60     -29.945   1.833 -11.090  1.00 23.01
ATOM    913  CB  HIS A  60     -27.772   3.333  -9.223  1.00 22.77
ATOM    914  CG  HIS A  60     -27.174   3.429  -7.862  1.00 23.11
ATOM    915  ND1 HIS A  60     -26.822   2.331  -7.135  1.00 22.73
ATOM    916  CD2 HIS A  60     -26.842   4.496  -7.105  1.00 23.46
ATOM    917  CE1 HIS A  60     -26.323   2.708  -5.982  1.00 22.74
ATOM    918  NE2 HIS A  60     -26.316   4.018  -5.937  1.00 23.57
ATOM    919  H   HIS A  60     -29.677   1.078  -8.815  1.00  0.00
ATOM    920  H   HIS A  60     -29.781   4.025  -8.827  1.00  0.00
ATOM    921  H   HIS A  60     -27.542   4.266  -9.737  1.00  0.00
ATOM    922  H   HIS A  60     -27.337   2.444  -9.679  1.00  0.00
ATOM    923  H   HIS A  60     -26.931   1.354  -7.444  1.00  0.00
ATOM    924  H   HIS A  60     -26.970   5.544  -7.375  1.00  0.00
ATOM    925  H   HIS A  60     -25.973   2.043  -5.193  1.00  0.00
ATOM    926  N   MET A  61     -29.700   4.023 -11.444  1.00 20.71
ATOM    927  CA  MET A  61     -29.849   3.972 -12.889  1.00 21.77
ATOM    928  C   MET A  61     -31.186   3.397 -13.328  1.00 22.06
ATOM    929  O   MET A  61     -31.298   2.791 -14.385  1.00 22.72
ATOM    930  CB  MET A  61     -28.694   3.182 -13.501  1.00 22.01
ATOM    931  CG  MET A  61     -27.340   3.755 -13.161  1.00 22.63
ATOM    932  SD  MET A  61     -25.948   2.879 -13.865  1.00 23.37
ATOM    933  CE  MET A  61     -24.596   3.786 -13.150  1.00 23.31
ATOM    934  H   MET A  61     -29.599   4.942 -10.991  1.00  0.00
ATOM    935  H   MET A  61     -29.824   4.999 -13.253  1.00  0.00
ATOM    936  H   MET A  61     -28.801   3.207 -14.585  1.00  0.00
ATOM    937  H   MET A  61     -28.729   2.173 -13.091  1.00  0.00
ATOM    938  H   MET A  61     -27.307   3.550 -12.091  1.00  0.00
ATOM    939  H   MET A  61     -27.391   4.811 -13.428  1.00  0.00
ATOM    940  H   MET A  61     -23.677   3.330 -13.517  1.00  0.00
ATOM    941  H   MET A  61     -24.696   4.820 -13.480  1.00  0.00
ATOM    942  H   MET A  61     -24.689   3.696 -12.068  1.00  0.00
ATOM    943  N   SER A  62     -32.201   3.604 -12.505  1.00 24.72
ATOM    944  CA  SER A  62     -33.524   3.103 -12.805  1.00 24.66
ATOM    945  C   SER A  62     -34.557   3.635 -11.834  1.00 24.34
ATOM    946  O   SER A  62     -34.233   4.300 -10.862  1.00 24.13
ATOM    947  CB  SER A  62     -33.534   1.577 -12.815  1.00 25.34
ATOM    948  OG  SER A  62     -34.483   1.095 -13.747  1.00 26.26
ATOM    949  H   SER A  62     -32.046   4.132 -11.634  1.00  0.00
ATOM    950  H   SER A  62     -33.791   3.460 -13.800  1.00  0.00
ATOM    951  H   SER A  62     -33.762   1.161 -11.834  1.00  0.00
ATOM    952  H   SER A  62     -32.564   1.222 -13.163  1.00  0.00
ATOM    953  H   SER A  62     -34.446   0.066 -13.710  1.00  0.00
ATOM    954  N   SER A  63     -35.808   3.325 -12.121  1.00 19.18
ATOM    955  CA  SER A  63     -36.926   3.798 -11.335  1.00 19.56
ATOM    956  C   SER A  63     -36.797   3.538  -9.837  1.00 18.99
ATOM    957  O   SER A  63     -37.344   4.288  -9.045  1.00 18.93
ATOM    958  CB  SER A  63     -38.225   3.179 -11.852  1.00 19.96
ATOM    959  OG  SER A  63     -38.275   3.215 -13.263  1.00 20.57
ATOM    960  H   SER A  63     -35.995   2.723 -12.936  1.00  0.00
ATOM    961  H   SER A  63     -36.936   4.881 -11.455  1.00  0.00
ATOM    962  H   SER A  63     -39.106   3.688 -11.461  1.00  0.00
ATOM    963  H   SER A  63     -38.235   2.122 -11.585  1.00  0.00
ATOM    964  H   SER A  63     -39.168   2.786 -13.544  1.00  0.00
ATOM    965  N   ALA A  64     -36.090   2.483  -9.442  1.00 14.92
ATOM    966  CA  ALA A  64     -36.075   2.115  -8.017  1.00 14.68
ATOM    967  C   ALA A  64     -35.131   2.997  -7.201  1.00 14.26
ATOM    968  O   ALA A  64     -35.162   2.978  -5.959  1.00 13.79
ATOM    969  CB  ALA A  64     -35.693   0.623  -7.829  1.00 14.15
ATOM    970  H   ALA A  64     -35.558   1.928 -10.127  1.00  0.00
ATOM    971  H   ALA A  64     -37.087   2.274  -7.646  1.00  0.00
ATOM    972  H   ALA A  64     -35.702   0.424  -6.757  1.00  0.00
ATOM    973  H   ALA A  64     -36.442   0.033  -8.357  1.00  0.00
ATOM    974  H   ALA A  64     -34.699   0.492  -8.257  1.00  0.00
ATOM    975  N   PHE A  65     -34.285   3.749  -7.912  1.00 15.23
ATOM    976  CA  PHE A  65     -33.291   4.633  -7.271  1.00 15.35
ATOM    977  C   PHE A  65     -33.858   5.377  -6.065  1.00 15.28
ATOM    978  O   PHE A  65     -33.269   5.367  -4.985  1.00 14.88
ATOM    979  CB  PHE A  65     -32.750   5.646  -8.269  1.00 15.38
ATOM    980  CG  PHE A  65     -31.986   6.748  -7.631  1.00 15.82
ATOM    981  CD1 PHE A  65     -30.785   6.486  -6.988  1.00 15.37
ATOM    982  CD2 PHE A  65     -32.462   8.060  -7.675  1.00 16.12
ATOM    983  CE1 PHE A  65     -30.084   7.516  -6.385  1.00 15.65
ATOM    984  CE2 PHE A  65     -31.763   9.075  -7.083  1.00 16.37
ATOM    985  CZ  PHE A  65     -30.573   8.806  -6.439  1.00 16.20
ATOM    986  H   PHE A  65     -34.328   3.711  -8.940  1.00  0.00
ATOM    987  H   PHE A  65     -32.487   3.986  -6.921  1.00  0.00
ATOM    988  H   PHE A  65     -33.590   6.093  -8.802  1.00  0.00
ATOM    989  H   PHE A  65     -32.053   5.123  -8.924  1.00  0.00
ATOM    990  H   PHE A  65     -30.393   5.469  -6.958  1.00  0.00
ATOM    991  H   PHE A  65     -33.400   8.277  -8.186  1.00  0.00
ATOM    992  H   PHE A  65     -29.147   7.309  -5.868  1.00  0.00
ATOM    993  H   PHE A  65     -32.145  10.095  -7.120  1.00  0.00
ATOM    994  H   PHE A  65     -30.016   9.617  -5.970  1.00  0.00
ATOM    995  N   LEU A  66     -35.022   5.993  -6.245  1.00 14.53
ATOM    996  CA  LEU A  66     -35.607   6.814  -5.198  1.00 14.90
ATOM    997  C   LEU A  66     -36.195   6.044  -4.009  1.00 14.85
ATOM    998  O   LEU A  66     -35.846   6.333  -2.865  1.00 15.03
ATOM    999  CB  LEU A  66     -36.631   7.799  -5.780  1.00 15.38
ATOM   1000  CG  LEU A  66     -35.990   8.965  -6.521  1.00 15.90
ATOM   1001  CD1 LEU A  66     -37.083   9.847  -7.148  1.00 16.09
ATOM   1002  CD2 LEU A  66     -35.156   9.751  -5.523  1.00 15.79
ATOM   1003  H   LEU A  66     -35.518   5.887  -7.142  1.00  0.00
ATOM   1004  H   LEU A  66     -34.766   7.366  -4.777  1.00  0.00
ATOM   1005  H   LEU A  66     -37.208   8.211  -4.953  1.00  0.00
ATOM   1006  H   LEU A  66     -37.241   7.254  -6.500  1.00  0.00
ATOM   1007  H   LEU A  66     -35.350   8.608  -7.328  1.00  0.00
ATOM   1008  H   LEU A  66     -36.577  10.663  -7.664  1.00  0.00
ATOM   1009  H   LEU A  66     -37.644   9.217  -7.838  1.00  0.00
ATOM   1010  H   LEU A  66     -37.707  10.209  -6.331  1.00  0.00
ATOM   1011  H   LEU A  66     -34.705  10.580  -6.068  1.00  0.00
ATOM   1012  H   LEU A  66     -35.835  10.099  -4.745  1.00  0.00
ATOM   1013  H   LEU A  66     -34.403   9.068  -5.129  1.00  0.00
ATOM   1014  N   PRO A  67     -37.104   5.084  -4.269  1.00 11.47
ATOM   1015  CA  PRO A  67     -37.657   4.306  -3.152  1.00 11.83
ATOM   1016  C   PRO A  67     -36.593   3.432  -2.507  1.00 10.94
ATOM   1017  O   PRO A  67     -36.578   3.263  -1.288  1.00 10.91
ATOM   1018  CB  PRO A  67     -38.777   3.459  -3.805  1.00 11.97
ATOM   1019  CG  PRO A  67     -38.430   3.446  -5.304  1.00 12.00
ATOM   1020  CD  PRO A  67     -37.752   4.778  -5.557  1.00 11.72
ATOM   1021  H   PRO A  67     -38.033   4.936  -2.346  1.00  0.00
ATOM   1022  H   PRO A  67     -39.768   3.873  -3.620  1.00  0.00
ATOM   1023  H   PRO A  67     -38.819   2.451  -3.392  1.00  0.00
ATOM   1024  H   PRO A  67     -39.310   3.313  -5.933  1.00  0.00
ATOM   1025  H   PRO A  67     -37.775   2.614  -5.561  1.00  0.00
ATOM   1026  H   PRO A  67     -37.025   4.729  -6.368  1.00  0.00
ATOM   1027  H   PRO A  67     -38.437   5.563  -5.877  1.00  0.00
ATOM   1028  N   TRP A  68     -35.685   2.895  -3.300  1.00 15.17
ATOM   1029  CA  TRP A  68     -34.580   2.130  -2.709  1.00 14.88
ATOM   1030  C   TRP A  68     -33.877   2.928  -1.606  1.00 14.59
ATOM   1031  O   TRP A  68     -33.696   2.454  -0.482  1.00 14.42
ATOM   1032  CB  TRP A  68     -33.563   1.679  -3.771  1.00 14.56
ATOM   1033  CG  TRP A  68     -32.617   0.609  -3.265  1.00 14.35
ATOM   1034  CD1 TRP A  68     -32.707  -0.740  -3.490  1.00 14.20
ATOM   1035  CD2 TRP A  68     -31.457   0.803  -2.438  1.00 14.14
ATOM   1036  NE1 TRP A  68     -31.674  -1.400  -2.851  1.00 14.26
ATOM   1037  CE2 TRP A  68     -30.889  -0.477  -2.203  1.00 14.07
ATOM   1038  CE3 TRP A  68     -30.842   1.928  -1.874  1.00 14.17
ATOM   1039  CZ2 TRP A  68     -29.732  -0.657  -1.440  1.00 13.92
ATOM   1040  CZ3 TRP A  68     -29.679   1.748  -1.105  1.00 14.25
ATOM   1041  CH2 TRP A  68     -29.148   0.468  -0.893  1.00 14.24
ATOM   1042  H   TRP A  68     -35.751   3.011  -4.321  1.00  0.00
ATOM   1043  H   TRP A  68     -35.018   1.237  -2.264  1.00  0.00
ATOM   1044  H   TRP A  68     -32.964   2.542  -4.062  1.00  0.00
ATOM   1045  H   TRP A  68     -34.120   1.248  -4.603  1.00  0.00
ATOM   1046  H   TRP A  68     -33.481  -1.223  -4.087  1.00  0.00
ATOM   1047  H   TRP A  68     -31.518  -2.418  -2.859  1.00  0.00
ATOM   1048  H   TRP A  68     -31.257   2.924  -2.028  1.00  0.00
ATOM   1049  H   TRP A  68     -29.307  -1.648  -1.283  1.00  0.00
ATOM   1050  H   TRP A  68     -29.184   2.615  -0.668  1.00  0.00
ATOM   1051  H   TRP A  68     -28.252   0.358  -0.281  1.00  0.00
ATOM   1052  N   HIS A  69     -33.430   4.117  -1.923  1.00 15.49
ATOM   1053  CA  HIS A  69     -32.775   4.942  -0.933  1.00 15.68
ATOM   1054  C   HIS A  69     -33.670   5.427   0.220  1.00 16.32
ATOM   1055  O   HIS A  69     -33.188   5.543   1.326  1.00 15.85
ATOM   1056  CB  HIS A  69     -32.038   6.092  -1.597  1.00 15.73
ATOM   1057  CG  HIS A  69     -30.797   5.677  -2.319  1.00 15.83
ATOM   1058  ND1 HIS A  69     -30.803   5.287  -3.629  1.00 15.87
ATOM   1059  CD2 HIS A  69     -29.520   5.576  -1.906  1.00 15.87
ATOM   1060  CE1 HIS A  69     -29.582   4.971  -3.992  1.00 16.04
ATOM   1061  NE2 HIS A  69     -28.782   5.144  -2.970  1.00 15.90
ATOM   1062  H   HIS A  69     -33.546   4.467  -2.885  1.00  0.00
ATOM   1063  H   HIS A  69     -32.055   4.285  -0.445  1.00  0.00
ATOM   1064  H   HIS A  69     -31.741   6.796  -0.820  1.00  0.00
ATOM   1065  H   HIS A  69     -32.707   6.518  -2.345  1.00  0.00
ATOM   1066  H   HIS A  69     -31.635   5.247  -4.236  1.00  0.00
ATOM   1067  H   HIS A  69     -29.145   5.798  -0.907  1.00  0.00
ATOM   1068  H   HIS A  69     -29.283   4.622  -4.981  1.00  0.00
ATOM   1069  N   ARG A  70     -34.948   5.718  -0.053  1.00 16.12
ATOM   1070  CA  ARG A  70     -35.886   6.044   1.016  1.00 16.44
ATOM   1071  C   ARG A  70     -35.919   4.896   2.035  1.00 16.17
ATOM   1072  O   ARG A  70     -35.862   5.134   3.246  1.00 16.33
ATOM   1073  CB  ARG A  70     -37.287   6.347   0.460  1.00 17.20
ATOM   1074  CG  ARG A  70     -38.332   6.703   1.542  1.00 17.82
ATOM   1075  CD  ARG A  70     -39.662   7.201   0.942  1.00 18.44
ATOM   1076  NE  ARG A  70     -39.525   8.596   0.527  1.00 18.48
ATOM   1077  CZ  ARG A  70     -40.428   9.301  -0.151  1.00 19.17
ATOM   1078  NH1 ARG A  70     -41.584   8.752  -0.513  1.00 19.28
ATOM   1079  NH2 ARG A  70     -40.154  10.573  -0.467  1.00 18.56
ATOM   1080  H   ARG A  70     -35.273   5.712  -1.030  1.00  0.00
ATOM   1081  H   ARG A  70     -35.547   6.949   1.520  1.00  0.00
ATOM   1082  H   ARG A  70     -37.634   5.442  -0.038  1.00  0.00
ATOM   1083  H   ARG A  70     -37.193   7.210  -0.199  1.00  0.00
ATOM   1084  H   ARG A  70     -37.921   7.504   2.157  1.00  0.00
ATOM   1085  H   ARG A  70     -38.542   5.800   2.115  1.00  0.00
ATOM   1086  H   ARG A  70     -40.480   7.118   1.658  1.00  0.00
ATOM   1087  H   ARG A  70     -39.893   6.620   0.049  1.00  0.00
ATOM   1088  H   ARG A  70     -38.651   9.077   0.782  1.00  0.00
ATOM   1089  H   ARG A  70     -42.276   9.307  -1.037  1.00  0.00
ATOM   1090  H   ARG A  70     -41.788   7.772  -0.269  1.00  0.00
ATOM   1091  H   ARG A  70     -40.841  11.133  -0.991  1.00  0.00
ATOM   1092  H   ARG A  70     -39.256  10.992  -0.186  1.00  0.00
ATOM   1093  N   GLU A  71     -35.996   3.653   1.543  1.00 17.30
ATOM   1094  CA  GLU A  71     -36.000   2.483   2.427  1.00 17.38
ATOM   1095  C   GLU A  71     -34.682   2.366   3.217  1.00 16.99
ATOM   1096  O   GLU A  71     -34.672   2.132   4.433  1.00 17.26
ATOM   1097  CB  GLU A  71     -36.282   1.210   1.612  1.00 17.72
ATOM   1098  CG  GLU A  71     -36.158  -0.126   2.373  1.00 17.70
ATOM   1099  CD  GLU A  71     -37.257  -0.366   3.411  1.00 18.57
ATOM   1100  OE1 GLU A  71     -38.177   0.480   3.551  1.00 18.94
ATOM   1101  OE2 GLU A  71     -37.185  -1.419   4.094  1.00 19.01
ATOM   1102  H   GLU A  71     -36.054   3.516   0.524  1.00  0.00
ATOM   1103  H   GLU A  71     -36.797   2.608   3.160  1.00  0.00
ATOM   1104  H   GLU A  71     -35.530   1.183   0.824  1.00  0.00
ATOM   1105  H   GLU A  71     -37.319   1.282   1.284  1.00  0.00
ATOM   1106  H   GLU A  71     -35.209  -0.109   2.909  1.00  0.00
ATOM   1107  H   GLU A  71     -36.243  -0.924   1.635  1.00  0.00
ATOM   1108  N   TYR A  72     -33.569   2.551   2.523  1.00 17.08
ATOM   1109  CA  TYR A  72     -32.235   2.518   3.134  1.00 17.11
ATOM   1110  C   TYR A  72     -32.119   3.463   4.328  1.00 17.52
ATOM   1111  O   TYR A  72     -31.688   3.055   5.414  1.00 17.28
ATOM   1112  CB  TYR A  72     -31.230   2.914   2.055  1.00 17.34
ATOM   1113  CG  TYR A  72     -29.758   2.746   2.337  1.00 17.07
ATOM   1114  CD1 TYR A  72     -29.148   1.495   2.287  1.00 16.95
ATOM   1115  CD2 TYR A  72     -28.955   3.859   2.536  1.00 17.36
ATOM   1116  CE1 TYR A  72     -27.800   1.355   2.493  1.00 17.25
ATOM   1117  CE2 TYR A  72     -27.602   3.736   2.731  1.00 17.70
ATOM   1118  CZ  TYR A  72     -27.025   2.481   2.704  1.00 17.62
ATOM   1119  OH  TYR A  72     -25.671   2.377   2.912  1.00 18.07
ATOM   1120  H   TYR A  72     -33.643   2.726   1.511  1.00  0.00
ATOM   1121  H   TYR A  72     -32.040   1.515   3.514  1.00  0.00
ATOM   1122  H   TYR A  72     -31.368   3.985   1.905  1.00  0.00
ATOM   1123  H   TYR A  72     -31.427   2.238   1.223  1.00  0.00
ATOM   1124  H   TYR A  72     -29.753   0.612   2.081  1.00  0.00
ATOM   1125  H   TYR A  72     -29.407   4.851   2.538  1.00  0.00
ATOM   1126  H   TYR A  72     -27.343   0.365   2.491  1.00  0.00
ATOM   1127  H   TYR A  72     -26.989   4.620   2.905  1.00  0.00
ATOM   1128  H   TYR A  72     -25.436   1.375   2.872  1.00  0.00
ATOM   1129  N   LEU A  73     -32.524   4.723   4.111  1.00 13.65
ATOM   1130  CA  LEU A  73     -32.546   5.776   5.134  1.00 14.12
ATOM   1131  C   LEU A  73     -33.485   5.461   6.286  1.00 14.56
ATOM   1132  O   LEU A  73     -33.154   5.717   7.453  1.00 14.57
ATOM   1133  CB  LEU A  73     -32.956   7.131   4.525  1.00 14.25
ATOM   1134  CG  LEU A  73     -32.071   7.784   3.451  1.00 14.53
ATOM   1135  CD1 LEU A  73     -32.465   9.252   3.197  1.00 15.01
ATOM   1136  CD2 LEU A  73     -30.643   7.723   3.844  1.00 14.67
ATOM   1137  H   LEU A  73     -32.841   4.969   3.162  1.00  0.00
ATOM   1138  H   LEU A  73     -31.530   5.829   5.524  1.00  0.00
ATOM   1139  H   LEU A  73     -32.932   7.829   5.362  1.00  0.00
ATOM   1140  H   LEU A  73     -33.898   6.929   4.016  1.00  0.00
ATOM   1141  H   LEU A  73     -32.223   7.223   2.529  1.00  0.00
ATOM   1142  H   LEU A  73     -31.793   9.634   2.429  1.00  0.00
ATOM   1143  H   LEU A  73     -33.503   9.250   2.863  1.00  0.00
ATOM   1144  H   LEU A  73     -32.344   9.782   4.142  1.00  0.00
ATOM   1145  H   LEU A  73     -30.072   8.199   3.047  1.00  0.00
ATOM   1146  H   LEU A  73     -30.549   8.262   4.787  1.00  0.00
ATOM   1147  H   LEU A  73     -30.387   6.669   3.952  1.00  0.00
ATOM   1148  N   LEU A  74     -34.659   4.927   5.962  1.00 21.68
ATOM   1149  CA  LEU A  74     -35.627   4.561   6.990  1.00 22.26
ATOM   1150  C   LEU A  74     -34.982   3.515   7.889  1.00 22.15
ATOM   1151  O   LEU A  74     -34.988   3.636   9.115  1.00 22.64
ATOM   1152  CB  LEU A  74     -36.904   3.989   6.360  1.00 22.77
ATOM   1153  CG  LEU A  74     -38.067   3.519   7.258  1.00 23.94
ATOM   1154  CD1 LEU A  74     -38.695   4.691   8.055  1.00 23.92
ATOM   1155  CD2 LEU A  74     -39.137   2.786   6.426  1.00 23.58
ATOM   1156  H   LEU A  74     -34.888   4.769   4.970  1.00  0.00
ATOM   1157  H   LEU A  74     -35.906   5.445   7.564  1.00  0.00
ATOM   1158  H   LEU A  74     -36.570   3.084   5.853  1.00  0.00
ATOM   1159  H   LEU A  74     -37.317   4.817   5.785  1.00  0.00
ATOM   1160  H   LEU A  74     -37.654   2.820   7.985  1.00  0.00
ATOM   1161  H   LEU A  74     -39.501   4.271   8.657  1.00  0.00
ATOM   1162  H   LEU A  74     -37.905   5.114   8.675  1.00  0.00
ATOM   1163  H   LEU A  74     -39.067   5.410   7.325  1.00  0.00
ATOM   1164  H   LEU A  74     -39.924   2.483   7.116  1.00  0.00
ATOM   1165  H   LEU A  74     -39.501   3.493   5.681  1.00  0.00
ATOM   1166  H   LEU A  74     -38.649   1.927   5.965  1.00  0.00
ATOM   1167  N   ARG A  75     -34.394   2.508   7.282  1.00 31.06
ATOM   1168  CA  ARG A  75     -33.770   1.480   8.071  1.00 31.29
ATOM   1169  C   ARG A  75     -32.639   2.080   8.879  1.00 31.56
ATOM   1170  O   ARG A  75     -32.517   1.801  10.051  1.00 32.08
ATOM   1171  CB  ARG A  75     -33.350   0.289   7.212  1.00 31.14
ATOM   1172  CG  ARG A  75     -34.542  -0.517   6.699  1.00 31.84
ATOM   1173  CD  ARG A  75     -34.276  -1.373   5.473  1.00 31.53
ATOM   1174  NE  ARG A  75     -33.862  -2.676   5.899  1.00 32.30
ATOM   1175  CZ  ARG A  75     -34.571  -3.781   5.818  1.00 32.21
ATOM   1176  NH1 ARG A  75     -34.058  -4.865   6.286  1.00 32.48
ATOM   1177  NH2 ARG A  75     -35.732  -3.809   5.246  1.00 32.93
ATOM   1178  H   ARG A  75     -34.380   2.456   6.253  1.00  0.00
ATOM   1179  H   ARG A  75     -34.492   1.073   8.779  1.00  0.00
ATOM   1180  H   ARG A  75     -32.741  -0.371   7.830  1.00  0.00
ATOM   1181  H   ARG A  75     -32.809   0.674   6.348  1.00  0.00
ATOM   1182  H   ARG A  75     -35.309   0.203   6.413  1.00  0.00
ATOM   1183  H   ARG A  75     -34.817  -1.205   7.498  1.00  0.00
ATOM   1184  H   ARG A  75     -33.514  -0.939   4.826  1.00  0.00
ATOM   1185  H   ARG A  75     -35.197  -1.493   4.902  1.00  0.00
ATOM   1186  H   ARG A  75     -32.920  -2.755   6.308  1.00  0.00
ATOM   1187  H   ARG A  75     -34.587  -5.748   6.238  1.00  0.00
ATOM   1188  H   ARG A  75     -33.119  -4.850   6.708  1.00  0.00
ATOM   1189  H   ARG A  75     -36.262  -4.691   5.199  1.00  0.00
ATOM   1190  H   ARG A  75     -36.126  -2.949   4.838  1.00  0.00
ATOM   1191  N   PHE A  76     -31.853   2.946   8.250  1.00 18.25
ATOM   1192  CA  PHE A  76     -30.704   3.532   8.936  1.00 18.41
ATOM   1193  C   PHE A  76     -31.167   4.272  10.183  1.00 19.34
ATOM   1194  O   PHE A  76     -30.584   4.134  11.266  1.00 19.51
ATOM   1195  CB  PHE A  76     -29.965   4.495   8.026  1.00 18.25
ATOM   1196  CG  PHE A  76     -28.687   5.025   8.622  1.00 18.91
ATOM   1197  CD1 PHE A  76     -27.566   4.213   8.729  1.00 18.84
ATOM   1198  CD2 PHE A  76     -28.600   6.336   9.067  1.00 19.30
ATOM   1199  CE1 PHE A  76     -26.377   4.699   9.274  1.00 19.35
ATOM   1200  CE2 PHE A  76     -27.397   6.834   9.616  1.00 19.58
ATOM   1201  CZ  PHE A  76     -26.301   6.016   9.710  1.00 19.44
ATOM   1202  H   PHE A  76     -32.054   3.206   7.274  1.00  0.00
ATOM   1203  H   PHE A  76     -30.027   2.725   9.217  1.00  0.00
ATOM   1204  H   PHE A  76     -30.619   5.348   7.842  1.00  0.00
ATOM   1205  H   PHE A  76     -29.697   3.950   7.121  1.00  0.00
ATOM   1206  H   PHE A  76     -27.615   3.181   8.382  1.00  0.00
ATOM   1207  H   PHE A  76     -29.469   6.989   8.992  1.00  0.00
ATOM   1208  H   PHE A  76     -25.508   4.046   9.358  1.00  0.00
ATOM   1209  H   PHE A  76     -27.341   7.866   9.964  1.00  0.00
ATOM   1210  H   PHE A  76     -25.370   6.399  10.127  1.00  0.00
ATOM   1211  N   GLU A  77     -32.239   5.047  10.002  1.00 26.06
ATOM   1212  CA  GLU A  77     -32.786   5.879  11.051  1.00 26.92
ATOM   1213  C   GLU A  77     -33.360   5.057  12.203  1.00 28.07
ATOM   1214  O   GLU A  77     -33.164   5.398  13.373  1.00 28.97
ATOM   1215  CB  GLU A  77     -33.852   6.815  10.478  1.00 26.91
ATOM   1216  CG  GLU A  77     -34.446   7.786  11.489  1.00 27.95
ATOM   1217  CD  GLU A  77     -35.317   8.849  10.831  1.00 28.44
ATOM   1218  OE1 GLU A  77     -36.383   8.486  10.289  1.00 28.13
ATOM   1219  OE2 GLU A  77     -34.929  10.046  10.846  1.00 28.46
ATOM   1220  H   GLU A  77     -32.695   5.053   9.078  1.00  0.00
ATOM   1221  H   GLU A  77     -31.967   6.471  11.459  1.00  0.00
ATOM   1222  H   GLU A  77     -34.669   6.191  10.115  1.00  0.00
ATOM   1223  H   GLU A  77     -33.369   7.417   9.708  1.00  0.00
ATOM   1224  H   GLU A  77     -33.623   8.290  11.995  1.00  0.00
ATOM   1225  H   GLU A  77     -35.070   7.216  12.177  1.00  0.00
ATOM   1226  N   ARG A  78     -34.070   3.985  11.913  1.00 35.53
ATOM   1227  CA  ARG A  78     -34.555   3.154  12.988  1.00 36.41
ATOM   1228  C   ARG A  78     -33.411   2.621  13.814  1.00 36.98
ATOM   1229  O   ARG A  78     -33.489   2.589  15.010  1.00 37.62
ATOM   1230  CB  ARG A  78     -35.417   2.003  12.483  1.00 36.06
ATOM   1231  CG  ARG A  78     -36.806   2.382  12.089  1.00 37.04
ATOM   1232  CD  ARG A  78     -37.390   1.340  11.210  1.00 36.74
ATOM   1233  NE  ARG A  78     -38.676   1.705  10.684  1.00 37.53
ATOM   1234  CZ  ARG A  78     -39.328   0.983   9.801  1.00 37.72
ATOM   1235  NH1 ARG A  78     -38.788  -0.128   9.354  1.00 37.85
ATOM   1236  NH2 ARG A  78     -40.505   1.372   9.360  1.00 37.75
ATOM   1237  H   ARG A  78     -34.276   3.744  10.933  1.00  0.00
ATOM   1238  H   ARG A  78     -35.183   3.786  13.616  1.00  0.00
ATOM   1239  H   ARG A  78     -35.506   1.277  13.291  1.00  0.00
ATOM   1240  H   ARG A  78     -34.941   1.627  11.577  1.00  0.00
ATOM   1241  H   ARG A  78     -36.784   3.331  11.553  1.00  0.00
ATOM   1242  H   ARG A  78     -37.420   2.472  12.985  1.00  0.00
ATOM   1243  H   ARG A  78     -37.515   0.420  11.782  1.00  0.00
ATOM   1244  H   ARG A  78     -36.728   1.222  10.352  1.00  0.00
ATOM   1245  H   ARG A  78     -39.109   2.578  11.016  1.00  0.00
ATOM   1246  H   ARG A  78     -39.290  -0.702   8.662  1.00  0.00
ATOM   1247  H   ARG A  78     -37.863  -0.425   9.696  1.00  0.00
ATOM   1248  H   ARG A  78     -41.010   0.801   8.668  1.00  0.00
ATOM   1249  H   ARG A  78     -40.921   2.248   9.707  1.00  0.00
ATOM   1250  N   ASP A  79     -32.347   2.204  13.158  1.00 29.09
ATOM   1251  CA  ASP A  79     -31.141   1.815  13.886  1.00 29.90
ATOM   1252  C   ASP A  79     -30.607   2.970  14.747  1.00 30.46
ATOM   1253  O   ASP A  79     -30.268   2.774  15.916  1.00 31.22
ATOM   1254  CB  ASP A  79     -30.070   1.278  12.930  1.00 29.40
ATOM   1255  CG  ASP A  79     -30.216  -0.226  12.671  1.00 29.81
ATOM   1256  OD1 ASP A  79     -30.219  -0.640  11.492  1.00 28.88
ATOM   1257  OD2 ASP A  79     -30.315  -0.992  13.655  1.00 30.98
ATOM   1258  H   ASP A  79     -32.365   2.152  12.129  1.00  0.00
ATOM   1259  H   ASP A  79     -31.409   1.006  14.566  1.00  0.00
ATOM   1260  H   ASP A  79     -29.095   1.448  13.387  1.00  0.00
ATOM   1261  H   ASP A  79     -30.179   1.796  11.977  1.00  0.00
ATOM   1262  N   LEU A  80     -30.547   4.172  14.183  1.00 23.03
ATOM   1263  CA  LEU A  80     -30.163   5.334  14.972  1.00 23.98
ATOM   1264  C   LEU A  80     -30.998   5.402  16.249  1.00 25.32
ATOM   1265  O   LEU A  80     -30.471   5.565  17.355  1.00 25.87
ATOM   1266  CB  LEU A  80     -30.372   6.631  14.182  1.00 23.29
ATOM   1267  CG  LEU A  80     -29.405   6.955  13.034  1.00 22.98
ATOM   1268  CD1 LEU A  80     -29.699   8.357  12.473  1.00 22.39
ATOM   1269  CD2 LEU A  80     -27.952   6.830  13.489  1.00 22.93
ATOM   1270  H   LEU A  80     -30.773   4.282  13.184  1.00  0.00
ATOM   1271  H   LEU A  80     -29.106   5.231  15.219  1.00  0.00
ATOM   1272  H   LEU A  80     -30.230   7.431  14.908  1.00  0.00
ATOM   1273  H   LEU A  80     -31.349   6.523  13.711  1.00  0.00
ATOM   1274  H   LEU A  80     -29.558   6.229  12.235  1.00  0.00
ATOM   1275  H   LEU A  80     -28.988   8.533  11.666  1.00  0.00
ATOM   1276  H   LEU A  80     -30.727   8.346  12.111  1.00  0.00
ATOM   1277  H   LEU A  80     -29.565   9.063  13.293  1.00  0.00
ATOM   1278  H   LEU A  80     -27.327   7.072  12.630  1.00  0.00
ATOM   1279  H   LEU A  80     -27.811   7.539  14.305  1.00  0.00
ATOM   1280  H   LEU A  80     -27.808   5.801  13.817  1.00  0.00
ATOM   1281  N   GLN A  81     -32.299   5.238  16.106  1.00 35.48
ATOM   1282  CA  GLN A  81     -33.214   5.460  17.206  1.00 36.69
ATOM   1283  C   GLN A  81     -33.255   4.353  18.203  1.00 37.44
ATOM   1284  O   GLN A  81     -33.710   4.531  19.294  1.00 38.77
ATOM   1285  CB  GLN A  81     -34.609   5.778  16.692  1.00 36.64
ATOM   1286  CG  GLN A  81     -34.606   7.024  15.905  1.00 36.06
ATOM   1287  CD  GLN A  81     -35.913   7.385  15.332  1.00 36.27
ATOM   1288  OE1 GLN A  81     -36.750   6.540  15.064  1.00 36.66
ATOM   1289  NE2 GLN A  81     -36.109   8.661  15.113  1.00 36.41
ATOM   1290  H   GLN A  81     -32.672   4.946  15.192  1.00  0.00
ATOM   1291  H   GLN A  81     -32.821   6.322  17.744  1.00  0.00
ATOM   1292  H   GLN A  81     -35.299   5.893  17.528  1.00  0.00
ATOM   1293  H   GLN A  81     -34.931   4.973  16.031  1.00  0.00
ATOM   1294  H   GLN A  81     -33.921   6.874  15.070  1.00  0.00
ATOM   1295  H   GLN A  81     -34.321   7.829  16.582  1.00  0.00
ATOM   1296  H   GLN A  81     -37.002   8.984  14.713  1.00  0.00
ATOM   1297  H   GLN A  81     -35.370   9.342  15.340  1.00  0.00
ATOM   1298  N   SER A  82     -32.731   3.210  17.821  1.00 44.90
ATOM   1299  CA  SER A  82     -32.568   2.117  18.772  1.00 45.96
ATOM   1300  C   SER A  82     -31.459   2.456  19.768  1.00 46.84
ATOM   1301  O   SER A  82     -31.454   1.967  20.897  1.00 47.98
ATOM   1302  CB  SER A  82     -32.289   0.782  18.061  1.00 44.61
ATOM   1303  OG  SER A  82     -31.116   0.841  17.269  1.00 44.71
ATOM   1304  H   SER A  82     -32.433   3.085  16.843  1.00  0.00
ATOM   1305  H   SER A  82     -33.504   1.995  19.317  1.00  0.00
ATOM   1306  H   SER A  82     -33.117   0.486  17.417  1.00  0.00
ATOM   1307  H   SER A  82     -32.078   0.031  18.822  1.00  0.00
ATOM   1308  H   SER A  82     -31.001  -0.084  16.831  1.00  0.00
ATOM   1309  N   ILE A  83     -30.522   3.299  19.345  1.00 33.52
ATOM   1310  CA  ILE A  83     -29.446   3.740  20.224  1.00 34.51
ATOM   1311  C   ILE A  83     -29.924   4.957  21.011  1.00 35.17
ATOM   1312  O   ILE A  83     -29.738   5.048  22.223  1.00 36.67
ATOM   1313  CB  ILE A  83     -28.168   4.112  19.427  1.00 33.73
ATOM   1314  CG1 ILE A  83     -27.739   2.950  18.527  1.00 32.26
ATOM   1315  CG2 ILE A  83     -27.035   4.533  20.364  1.00 34.37
ATOM   1316  CD1 ILE A  83     -27.558   1.647  19.265  1.00 33.14
ATOM   1317  H   ILE A  83     -30.557   3.648  18.376  1.00  0.00
ATOM   1318  H   ILE A  83     -29.192   2.920  20.895  1.00  0.00
ATOM   1319  H   ILE A  83     -28.401   4.966  18.791  1.00  0.00
ATOM   1320  H   ILE A  83     -26.779   3.207  18.079  1.00  0.00
ATOM   1321  H   ILE A  83     -28.534   2.791  17.798  1.00  0.00
ATOM   1322  H   ILE A  83     -26.177   4.778  19.737  1.00  0.00
ATOM   1323  H   ILE A  83     -27.389   5.399  20.923  1.00  0.00
ATOM   1324  H   ILE A  83     -26.831   3.685  21.018  1.00  0.00
ATOM   1325  H   ILE A  83     -27.256   0.903  18.528  1.00  0.00
ATOM   1326  H   ILE A  83     -26.785   1.811  20.016  1.00  0.00
ATOM   1327  H   ILE A  83     -28.518   1.402  19.718  1.00  0.00
ATOM   1328  N   ASN A  84     -30.567   5.881  20.314  1.00 32.71
ATOM   1329  CA  ASN A  84     -31.001   7.119  20.925  1.00 33.61
ATOM   1330  C   ASN A  84     -32.281   7.588  20.256  1.00 33.16
ATOM   1331  O   ASN A  84     -32.259   7.983  19.090  1.00 32.44
ATOM   1332  CB  ASN A  84     -29.896   8.170  20.796  1.00 33.53
ATOM   1333  CG  ASN A  84     -30.230   9.461  21.513  1.00 35.01
ATOM   1334  OD1 ASN A  84     -31.399   9.800  21.697  1.00 35.21
ATOM   1335  ND2 ASN A  84     -29.198  10.194  21.916  1.00 35.42
ATOM   1336  H   ASN A  84     -30.762   5.715  19.316  1.00  0.00
ATOM   1337  H   ASN A  84     -31.201   6.962  21.985  1.00  0.00
ATOM   1338  H   ASN A  84     -29.763   8.399  19.739  1.00  0.00
ATOM   1339  H   ASN A  84     -28.994   7.765  21.256  1.00  0.00
ATOM   1340  H   ASN A  84     -29.360  11.083  22.410  1.00  0.00
ATOM   1341  H   ASN A  84     -28.236   9.873  21.735  1.00  0.00
ATOM   1342  N   PRO A  85     -33.413   7.521  20.978  1.00 45.10
ATOM   1343  CA  PRO A  85     -34.719   7.822  20.369  1.00 44.64
ATOM   1344  C   PRO A  85     -34.939   9.314  20.091  1.00 44.68
ATOM   1345  O   PRO A  85     -35.937   9.688  19.471  1.00 44.07
ATOM   1346  CB  PRO A  85     -35.718   7.309  21.415  1.00 46.72
ATOM   1347  CG  PRO A  85     -34.962   7.322  22.702  1.00 47.74
ATOM   1348  CD  PRO A  85     -33.541   7.010  22.355  1.00 46.38
ATOM   1349  H   PRO A  85     -34.819   7.356  19.389  1.00  0.00
ATOM   1350  H   PRO A  85     -36.105   6.317  21.182  1.00  0.00
ATOM   1351  H   PRO A  85     -36.601   7.945  21.478  1.00  0.00
ATOM   1352  H   PRO A  85     -35.366   6.589  23.400  1.00  0.00
ATOM   1353  H   PRO A  85     -35.044   8.290  23.196  1.00  0.00
ATOM   1354  H   PRO A  85     -32.829   7.477  23.035  1.00  0.00
ATOM   1355  H   PRO A  85     -33.301   5.950  22.435  1.00  0.00
ATOM   1356  N   GLU A  86     -34.059  10.188  20.526  1.00 73.44
ATOM   1357  CA  GLU A  86     -34.274  11.579  20.181  1.00 73.73
ATOM   1358  C   GLU A  86     -33.578  11.959  18.882  1.00 72.22
ATOM   1359  O   GLU A  86     -33.719  13.058  18.406  1.00 72.48
ATOM   1360  CB  GLU A  86     -33.852  12.509  21.310  1.00 75.49
ATOM   1361  CG  GLU A  86     -34.565  12.292  22.634  1.00 77.59
ATOM   1362  CD  GLU A  86     -36.067  12.572  22.606  1.00 78.82
ATOM   1363  OE1 GLU A  86     -36.489  13.545  21.946  1.00 78.78
ATOM   1364  OE2 GLU A  86     -36.834  11.826  23.252  1.00 79.59
ATOM   1365  H   GLU A  86     -33.248   9.896  21.090  1.00  0.00
ATOM   1366  H   GLU A  86     -35.346  11.700  20.028  1.00  0.00
ATOM   1367  H   GLU A  86     -34.095  13.522  20.988  1.00  0.00
ATOM   1368  H   GLU A  86     -32.795  12.317  21.493  1.00  0.00
ATOM   1369  H   GLU A  86     -34.126  12.993  23.344  1.00  0.00
ATOM   1370  H   GLU A  86     -34.439  11.241  22.893  1.00  0.00
ATOM   1371  N   VAL A  87     -32.828  11.047  18.310  1.00 37.47
ATOM   1372  CA  VAL A  87     -32.116  11.347  17.072  1.00 36.23
ATOM   1373  C   VAL A  87     -32.972  11.078  15.828  1.00 35.07
ATOM   1374  O   VAL A  87     -33.584  10.028  15.709  1.00 34.89
ATOM   1375  CB  VAL A  87     -30.793  10.557  16.995  1.00 35.60
ATOM   1376  CG1 VAL A  87     -30.217  10.610  15.589  1.00 34.34
ATOM   1377  CG2 VAL A  87     -29.796  11.084  18.026  1.00 36.22
ATOM   1378  H   VAL A  87     -32.741  10.114  18.737  1.00  0.00
ATOM   1379  H   VAL A  87     -31.891  12.413  17.087  1.00  0.00
ATOM   1380  H   VAL A  87     -30.997   9.512  17.229  1.00  0.00
ATOM   1381  H   VAL A  87     -29.290  10.037  15.603  1.00  0.00
ATOM   1382  H   VAL A  87     -30.958  10.166  14.924  1.00  0.00
ATOM   1383  H   VAL A  87     -30.041  11.660  15.356  1.00  0.00
ATOM   1384  H   VAL A  87     -28.888  10.490  17.923  1.00  0.00
ATOM   1385  H   VAL A  87     -29.622  12.135  17.793  1.00  0.00
ATOM   1386  H   VAL A  87     -30.255  10.957  19.007  1.00  0.00
ATOM   1387  N   THR A  88     -33.051  12.049  14.926  1.00 29.03
ATOM   1388  CA  THR A  88     -33.579  11.802  13.582  1.00 28.06
ATOM   1389  C   THR A  88     -32.452  12.053  12.573  1.00 27.04
ATOM   1390  O   THR A  88     -31.422  12.610  12.917  1.00 27.07
ATOM   1391  CB  THR A  88     -34.777  12.701  13.233  1.00 27.84
ATOM   1392  OG1 THR A  88     -34.367  14.074  13.274  1.00 28.64
ATOM   1393  CG2 THR A  88     -35.921  12.487  14.210  1.00 28.90
ATOM   1394  H   THR A  88     -32.734  12.996  15.177  1.00  0.00
ATOM   1395  H   THR A  88     -33.934  10.772  13.546  1.00  0.00
ATOM   1396  H   THR A  88     -35.124  12.442  12.233  1.00  0.00
ATOM   1397  H   THR A  88     -33.594  14.178  12.601  1.00  0.00
ATOM   1398  H   THR A  88     -36.730  13.151  13.904  1.00  0.00
ATOM   1399  H   THR A  88     -36.209  11.438  14.139  1.00  0.00
ATOM   1400  H   THR A  88     -35.544  12.737  15.202  1.00  0.00
ATOM   1401  N   LEU A  89     -32.643  11.624  11.333  1.00 24.15
ATOM   1402  CA  LEU A  89     -31.654  11.879  10.295  1.00 23.87
ATOM   1403  C   LEU A  89     -31.816  13.294   9.716  1.00 24.24
ATOM   1404  O   LEU A  89     -32.873  13.645   9.187  1.00 24.03
ATOM   1405  CB  LEU A  89     -31.778  10.822   9.195  1.00 22.81
ATOM   1406  CG  LEU A  89     -30.932  10.933   7.933  1.00 22.82
ATOM   1407  CD1 LEU A  89     -29.436  10.664   8.198  1.00 22.56
ATOM   1408  CD2 LEU A  89     -31.483   9.982   6.891  1.00 22.21
ATOM   1409  H   LEU A  89     -33.501  11.104  11.101  1.00  0.00
ATOM   1410  H   LEU A  89     -30.659  11.816  10.735  1.00  0.00
ATOM   1411  H   LEU A  89     -32.806  10.909   8.843  1.00  0.00
ATOM   1412  H   LEU A  89     -31.439   9.899   9.665  1.00  0.00
ATOM   1413  H   LEU A  89     -30.991  11.958   7.567  1.00  0.00
ATOM   1414  H   LEU A  89     -28.920  10.766   7.243  1.00  0.00
ATOM   1415  H   LEU A  89     -29.102  11.408   8.921  1.00  0.00
ATOM   1416  H   LEU A  89     -29.360   9.651   8.594  1.00  0.00
ATOM   1417  H   LEU A  89     -30.858  10.085   6.004  1.00  0.00
ATOM   1418  H   LEU A  89     -31.425   8.979   7.313  1.00  0.00
ATOM   1419  H   LEU A  89     -32.513  10.282   6.699  1.00  0.00
ATOM   1420  N   PRO A  90     -30.769  14.124   9.826  1.00 17.19
ATOM   1421  CA  PRO A  90     -30.864  15.463   9.224  1.00 17.77
ATOM   1422  C   PRO A  90     -30.593  15.423   7.720  1.00 17.18
ATOM   1423  O   PRO A  90     -30.110  14.400   7.223  1.00 16.44
ATOM   1424  CB  PRO A  90     -29.760  16.260   9.936  1.00 18.08
ATOM   1425  CG  PRO A  90     -29.035  15.287  10.848  1.00 18.14
ATOM   1426  CD  PRO A  90     -29.479  13.889  10.478  1.00 17.29
ATOM   1427  H   PRO A  90     -31.858  15.895   9.339  1.00  0.00
ATOM   1428  H   PRO A  90     -30.176  17.090  10.507  1.00  0.00
ATOM   1429  H   PRO A  90     -29.066  16.691   9.214  1.00  0.00
ATOM   1430  H   PRO A  90     -29.270  15.495  11.892  1.00  0.00
ATOM   1431  H   PRO A  90     -27.956  15.384  10.724  1.00  0.00
ATOM   1432  H   PRO A  90     -28.778  13.382   9.815  1.00  0.00
ATOM   1433  H   PRO A  90     -29.548  13.203  11.323  1.00  0.00
ATOM   1434  N   TYR A  91     -30.891  16.514   7.012  1.00 18.66
ATOM   1435  CA  TYR A  91     -30.531  16.613   5.589  1.00 18.64
ATOM   1436  C   TYR A  91     -29.518  17.734   5.318  1.00 19.56
ATOM   1437  O   TYR A  91     -29.520  18.779   5.974  1.00 19.96
ATOM   1438  CB  TYR A  91     -31.766  16.758   4.678  1.00 18.68
ATOM   1439  CG  TYR A  91     -32.606  18.017   4.885  1.00 19.44
ATOM   1440  CD1 TYR A  91     -32.312  19.202   4.213  1.00 20.24
ATOM   1441  CD2 TYR A  91     -33.699  18.009   5.743  1.00 19.83
ATOM   1442  CE1 TYR A  91     -33.085  20.365   4.400  1.00 20.94
ATOM   1443  CE2 TYR A  91     -34.476  19.153   5.944  1.00 20.46
ATOM   1444  CZ  TYR A  91     -34.166  20.323   5.269  1.00 20.86
ATOM   1445  OH  TYR A  91     -34.945  21.436   5.475  1.00 21.31
ATOM   1446  H   TYR A  91     -31.380  17.298   7.468  1.00  0.00
ATOM   1447  H   TYR A  91     -30.049  15.668   5.340  1.00  0.00
ATOM   1448  H   TYR A  91     -32.419  15.914   4.899  1.00  0.00
ATOM   1449  H   TYR A  91     -31.388  16.815   3.657  1.00  0.00
ATOM   1450  H   TYR A  91     -31.465  19.230   3.527  1.00  0.00
ATOM   1451  H   TYR A  91     -33.956  17.090   6.271  1.00  0.00
ATOM   1452  H   TYR A  91     -32.837  21.285   3.870  1.00  0.00
ATOM   1453  H   TYR A  91     -35.323  19.125   6.629  1.00  0.00
ATOM   1454  H   TYR A  91     -34.555  22.189   4.890  1.00  0.00
ATOM   1455  N   TRP A  92     -28.652  17.497   4.338  1.00 17.38
ATOM   1456  CA  TRP A  92     -27.700  18.493   3.884  1.00 17.19
ATOM   1457  C   TRP A  92     -28.279  19.254   2.694  1.00 17.51
ATOM   1458  O   TRP A  92     -28.438  18.685   1.604  1.00 16.88
ATOM   1459  CB  TRP A  92     -26.392  17.792   3.473  1.00 16.98
ATOM   1460  CG  TRP A  92     -25.405  18.689   2.803  1.00 17.18
ATOM   1461  CD1 TRP A  92     -25.318  20.053   2.916  1.00 17.53
ATOM   1462  CD2 TRP A  92     -24.348  18.292   1.916  1.00 16.91
ATOM   1463  NE1 TRP A  92     -24.272  20.526   2.152  1.00 17.55
ATOM   1464  CE2 TRP A  92     -23.662  19.467   1.530  1.00 17.47
ATOM   1465  CE3 TRP A  92     -23.916  17.060   1.413  1.00 16.40
ATOM   1466  CZ2 TRP A  92     -22.578  19.443   0.659  1.00 16.87
ATOM   1467  CZ3 TRP A  92     -22.826  17.037   0.553  1.00 16.33
ATOM   1468  CH2 TRP A  92     -22.174  18.222   0.185  1.00 16.88
ATOM   1469  H   TRP A  92     -28.657  16.572   3.884  1.00  0.00
ATOM   1470  H   TRP A  92     -27.496  19.199   4.689  1.00  0.00
ATOM   1471  H   TRP A  92     -26.632  16.995   2.770  1.00  0.00
ATOM   1472  H   TRP A  92     -25.910  17.448   4.388  1.00  0.00
ATOM   1473  H   TRP A  92     -25.979  20.673   3.521  1.00  0.00
ATOM   1474  H   TRP A  92     -23.994  21.514   2.063  1.00  0.00
ATOM   1475  H   TRP A  92     -24.425  16.137   1.691  1.00  0.00
ATOM   1476  H   TRP A  92     -22.069  20.361   0.364  1.00  0.00
ATOM   1477  H   TRP A  92     -22.473  16.084   0.159  1.00  0.00
ATOM   1478  H   TRP A  92     -21.324  18.171  -0.495  1.00  0.00
ATOM   1479  N   GLU A  93     -28.589  20.535   2.884  1.00 21.98
ATOM   1480  CA  GLU A  93     -29.222  21.298   1.814  1.00 22.19
ATOM   1481  C   GLU A  93     -28.172  21.899   0.885  1.00 22.22
ATOM   1482  O   GLU A  93     -27.919  23.111   0.908  1.00 22.48
ATOM   1483  CB  GLU A  93     -30.135  22.389   2.371  1.00 23.02
ATOM   1484  CG  GLU A  93     -30.972  23.100   1.316  1.00 23.64
ATOM   1485  CD  GLU A  93     -31.981  24.065   1.924  1.00 24.48
ATOM   1486  OE1 GLU A  93     -31.573  25.021   2.625  1.00 25.51
ATOM   1487  OE2 GLU A  93     -33.193  23.876   1.706  1.00 25.11
ATOM   1488  H   GLU A  93     -28.382  20.987   3.786  1.00  0.00
ATOM   1489  H   GLU A  93     -29.840  20.609   1.238  1.00  0.00
ATOM   1490  H   GLU A  93     -29.497  23.140   2.836  1.00  0.00
ATOM   1491  H   GLU A  93     -30.830  21.907   3.059  1.00  0.00
ATOM   1492  H   GLU A  93     -31.524  22.343   0.759  1.00  0.00
ATOM   1493  H   GLU A  93     -30.297  23.675   0.683  1.00  0.00
ATOM   1494  N   TRP A  94     -27.590  21.084   0.036  1.00 19.16
ATOM   1495  CA  TRP A  94     -26.454  21.534  -0.726  1.00 19.46
ATOM   1496  C   TRP A  94     -26.734  22.693  -1.665  1.00 20.10
ATOM   1497  O   TRP A  94     -25.827  23.400  -2.014  1.00 19.64
ATOM   1498  CB  TRP A  94     -25.764  20.401  -1.455  1.00 18.36
ATOM   1499  CG  TRP A  94     -26.614  19.223  -1.774  1.00 18.25
ATOM   1500  CD1 TRP A  94     -26.632  18.046  -1.133  1.00 17.84
ATOM   1501  CD2 TRP A  94     -27.537  19.109  -2.829  1.00 18.00
ATOM   1502  NE1 TRP A  94     -27.512  17.207  -1.702  1.00 17.41
ATOM   1503  CE2 TRP A  94     -28.086  17.841  -2.761  1.00 17.88
ATOM   1504  CE3 TRP A  94     -27.963  19.969  -3.820  1.00 18.46
ATOM   1505  CZ2 TRP A  94     -29.028  17.404  -3.649  1.00 17.46
ATOM   1506  CZ3 TRP A  94     -28.905  19.535  -4.689  1.00 18.41
ATOM   1507  CH2 TRP A  94     -29.431  18.268  -4.599  1.00 18.05
ATOM   1508  H   TRP A  94     -27.945  20.125  -0.085  1.00  0.00
ATOM   1509  H   TRP A  94     -25.771  21.926   0.028  1.00  0.00
ATOM   1510  H   TRP A  94     -24.968  20.038  -0.805  1.00  0.00
ATOM   1511  H   TRP A  94     -25.446  20.803  -2.417  1.00  0.00
ATOM   1512  H   TRP A  94     -26.016  17.803  -0.267  1.00  0.00
ATOM   1513  H   TRP A  94     -27.718  16.247  -1.390  1.00  0.00
ATOM   1514  H   TRP A  94     -27.550  20.975  -3.901  1.00  0.00
ATOM   1515  H   TRP A  94     -29.437  16.395  -3.590  1.00  0.00
ATOM   1516  H   TRP A  94     -29.254  20.203  -5.476  1.00  0.00
ATOM   1517  H   TRP A  94     -30.192  17.956  -5.314  1.00  0.00
ATOM   1518  N   GLU A  95     -27.986  22.887  -2.053  1.00 25.16
ATOM   1519  CA  GLU A  95     -28.298  23.962  -2.992  1.00 25.54
ATOM   1520  C   GLU A  95     -28.142  25.330  -2.333  1.00 26.26
ATOM   1521  O   GLU A  95     -28.017  26.340  -3.013  1.00 26.72
ATOM   1522  CB  GLU A  95     -29.678  23.806  -3.656  1.00 25.74
ATOM   1523  CG  GLU A  95     -30.878  23.797  -2.712  1.00 26.01
ATOM   1524  CD  GLU A  95     -31.265  22.393  -2.239  1.00 25.65
ATOM   1525  OE1 GLU A  95     -30.360  21.556  -1.997  1.00 24.90
ATOM   1526  OE2 GLU A  95     -32.483  22.123  -2.116  1.00 25.62
ATOM   1527  H   GLU A  95     -28.738  22.281  -1.693  1.00  0.00
ATOM   1528  H   GLU A  95     -27.569  23.888  -3.799  1.00  0.00
ATOM   1529  H   GLU A  95     -29.676  22.838  -4.157  1.00  0.00
ATOM   1530  H   GLU A  95     -29.809  24.677  -4.298  1.00  0.00
ATOM   1531  H   GLU A  95     -31.728  24.207  -3.258  1.00  0.00
ATOM   1532  H   GLU A  95     -30.610  24.381  -1.832  1.00  0.00
ATOM   1533  N   THR A  96     -28.157  25.377  -1.021  1.00 34.26
ATOM   1534  CA  THR A  96     -27.824  26.612  -0.365  1.00 35.12
ATOM   1535  C   THR A  96     -26.326  26.830  -0.222  1.00 35.42
ATOM   1536  O   THR A  96     -25.865  27.907  -0.469  1.00 35.49
ATOM   1537  CB  THR A  96     -28.633  26.950   0.928  1.00 36.55
ATOM   1538  OG1 THR A  96     -28.095  26.247   2.044  1.00 37.17
ATOM   1539  CG2 THR A  96     -30.024  26.617   0.833  1.00 36.00
ATOM   1540  H   THR A  96     -28.403  24.542  -0.470  1.00  0.00
ATOM   1541  H   THR A  96     -28.180  27.366  -1.067  1.00  0.00
ATOM   1542  H   THR A  96     -28.547  28.029   1.055  1.00  0.00
ATOM   1543  H   THR A  96     -27.097  26.494   2.102  1.00  0.00
ATOM   1544  H   THR A  96     -30.483  26.894   1.782  1.00  0.00
ATOM   1545  H   THR A  96     -30.433  27.191   0.002  1.00  0.00
ATOM   1546  H   THR A  96     -30.083  25.544   0.652  1.00  0.00
ATOM   1547  N   ASP A  97     -25.583  25.778   0.104  1.00 26.12
ATOM   1548  CA  ASP A  97     -24.111  25.830   0.154  1.00 25.74
ATOM   1549  C   ASP A  97     -23.504  26.272  -1.181  1.00 25.96
ATOM   1550  O   ASP A  97     -22.535  27.047  -1.222  1.00 26.58
ATOM   1551  CB  ASP A  97     -23.524  24.464   0.543  1.00 25.25
ATOM   1552  CG  ASP A  97     -23.660  24.166   2.024  1.00 25.62
ATOM   1553  OD1 ASP A  97     -23.100  23.157   2.485  1.00 25.45
ATOM   1554  OD2 ASP A  97     -24.315  24.952   2.734  1.00 26.52
ATOM   1555  H   ASP A  97     -26.054  24.891   0.331  1.00  0.00
ATOM   1556  H   ASP A  97     -23.854  26.569   0.913  1.00  0.00
ATOM   1557  H   ASP A  97     -22.462  24.464   0.299  1.00  0.00
ATOM   1558  H   ASP A  97     -24.081  23.696   0.006  1.00  0.00
ATOM   1559  N   ALA A  98     -24.085  25.776  -2.266  1.00 22.73
ATOM   1560  CA  ALA A  98     -23.763  26.222  -3.618  1.00 23.41
ATOM   1561  C   ALA A  98     -23.811  27.753  -3.741  1.00 24.67
ATOM   1562  O   ALA A  98     -23.201  28.320  -4.638  1.00 24.79
ATOM   1563  CB  ALA A  98     -24.739  25.602  -4.622  1.00 22.78
ATOM   1564  H   ALA A  98     -24.797  25.041  -2.149  1.00  0.00
ATOM   1565  H   ALA A  98     -22.746  25.895  -3.836  1.00  0.00
ATOM   1566  H   ALA A  98     -24.455  25.966  -5.609  1.00  0.00
ATOM   1567  H   ALA A  98     -24.633  24.520  -4.543  1.00  0.00
ATOM   1568  H   ALA A  98     -25.739  25.933  -4.340  1.00  0.00
ATOM   1569  N   GLN A  99     -24.575  28.410  -2.869  1.00 49.93
ATOM   1570  CA  GLN A  99     -24.642  29.870  -2.875  1.00 50.93
ATOM   1571  C   GLN A  99     -23.371  30.510  -2.316  1.00 51.29
ATOM   1572  O   GLN A  99     -22.867  31.490  -2.863  1.00 51.83
ATOM   1573  CB  GLN A  99     -25.860  30.358  -2.093  1.00 51.28
ATOM   1574  CG  GLN A  99     -27.163  30.258  -2.862  1.00 51.54
ATOM   1575  CD  GLN A  99     -28.330  30.865  -2.112  1.00 53.02
ATOM   1576  OE1 GLN A  99     -28.510  30.623  -0.917  1.00 52.90
ATOM   1577  NE2 GLN A  99     -29.130  31.666  -2.808  1.00 54.51
ATOM   1578  H   GLN A  99     -25.127  27.880  -2.180  1.00  0.00
ATOM   1579  H   GLN A  99     -24.736  30.178  -3.916  1.00  0.00
ATOM   1580  H   GLN A  99     -25.702  31.411  -1.858  1.00  0.00
ATOM   1581  H   GLN A  99     -25.958  29.720  -1.214  1.00  0.00
ATOM   1582  H   GLN A  99     -27.380  29.202  -3.021  1.00  0.00
ATOM   1583  H   GLN A  99     -27.044  30.807  -3.796  1.00  0.00
ATOM   1584  H   GLN A  99     -29.940  32.108  -2.351  1.00  0.00
ATOM   1585  H   GLN A  99     -28.940  31.845  -3.804  1.00  0.00
ATOM   1586  N   MET A 100     -22.857  29.955  -1.219  1.00 43.50
ATOM   1587  CA  MET A 100     -21.643  30.431  -0.568  1.00 44.20
ATOM   1588  C   MET A 100     -20.532  30.679  -1.556  1.00 44.46
ATOM   1589  O   MET A 100     -20.395  29.959  -2.528  1.00 43.59
ATOM   1590  CB  MET A 100     -21.100  29.454   0.476  1.00 43.64
ATOM   1591  CG  MET A 100     -22.078  28.846   1.361  1.00 43.49
ATOM   1592  SD  MET A 100     -21.384  27.822   2.628  1.00 43.76
ATOM   1593  CE  MET A 100     -20.319  28.969   3.421  1.00 44.08
ATOM   1594  H   MET A 100     -23.344  29.146  -0.809  1.00  0.00
ATOM   1595  H   MET A 100     -21.943  31.359  -0.082  1.00  0.00
ATOM   1596  H   MET A 100     -20.404  29.991   1.120  1.00  0.00
ATOM   1597  H   MET A 100     -20.692  28.612  -0.083  1.00  0.00
ATOM   1598  H   MET A 100     -22.556  28.163   0.660  1.00  0.00
ATOM   1599  H   MET A 100     -22.715  29.663   1.701  1.00  0.00
ATOM   1600  H   MET A 100     -19.828  28.437   4.236  1.00  0.00
ATOM   1601  H   MET A 100     -19.605  29.311   2.672  1.00  0.00
ATOM   1602  H   MET A 100     -20.944  29.784   3.787  1.00  0.00
ATOM   1603  N   GLN A 101     -19.757  31.721  -1.266  1.00 81.61
ATOM   1604  CA  GLN A 101     -18.519  32.029  -1.953  1.00 82.44
ATOM   1605  C   GLN A 101     -17.690  30.759  -1.997  1.00 81.63
ATOM   1606  O   GLN A 101     -17.414  30.226  -3.065  1.00 81.83
ATOM   1607  CB  GLN A 101     -17.754  33.099  -1.170  1.00 83.58
ATOM   1608  CG  GLN A 101     -16.502  33.628  -1.842  1.00 84.89
ATOM   1609  CD  GLN A 101     -15.891  34.801  -1.091  1.00 85.09
ATOM   1610  OE1 GLN A 101     -16.451  35.287  -0.110  1.00 84.89
ATOM   1611  NE2 GLN A 101     -14.737  35.264  -1.557  1.00 84.30
ATOM   1612  H   GLN A 101     -20.056  32.348  -0.505  1.00  0.00
ATOM   1613  H   GLN A 101     -18.721  32.398  -2.959  1.00  0.00
ATOM   1614  H   GLN A 101     -17.434  32.641  -0.234  1.00  0.00
ATOM   1615  H   GLN A 101     -18.427  33.951  -1.069  1.00  0.00
ATOM   1616  H   GLN A 101     -16.778  33.973  -2.839  1.00  0.00
ATOM   1617  H   GLN A 101     -15.768  32.823  -1.868  1.00  0.00
ATOM   1618  H   GLN A 101     -14.274  36.057  -1.091  1.00  0.00
ATOM   1619  H   GLN A 101     -14.305  34.830  -2.385  1.00  0.00
ATOM   1620  N   ASP A 102     -17.308  30.277  -0.819  1.00 29.40
ATOM   1621  CA  ASP A 102     -16.525  29.044  -0.701  1.00 29.04
ATOM   1622  C   ASP A 102     -17.339  27.924  -0.031  1.00 27.75
ATOM   1623  O   ASP A 102     -17.395  27.836   1.201  1.00 27.32
ATOM   1624  CB  ASP A 102     -15.242  29.318   0.095  1.00 29.96
ATOM   1625  CG  ASP A 102     -14.215  28.199  -0.034  1.00 29.99
ATOM   1626  OD1 ASP A 102     -13.012  28.467   0.214  1.00 30.73
ATOM   1627  OD2 ASP A 102     -14.606  27.066  -0.390  1.00 28.58
ATOM   1628  H   ASP A 102     -17.570  30.786   0.037  1.00  0.00
ATOM   1629  H   ASP A 102     -16.264  28.709  -1.705  1.00  0.00
ATOM   1630  H   ASP A 102     -15.509  29.405   1.148  1.00  0.00
ATOM   1631  H   ASP A 102     -14.790  30.226  -0.304  1.00  0.00
ATOM   1632  N   PRO A 103     -17.962  27.080  -0.847  1.00 33.99
ATOM   1633  CA  PRO A 103     -18.772  25.970  -0.336  1.00 32.58
ATOM   1634  C   PRO A 103     -18.029  25.168   0.728  1.00 32.75
ATOM   1635  O   PRO A 103     -18.637  24.727   1.703  1.00 32.75
ATOM   1636  CB  PRO A 103     -19.000  25.108  -1.579  1.00 31.96
ATOM   1637  CG  PRO A 103     -18.932  26.068  -2.712  1.00 32.89
ATOM   1638  CD  PRO A 103     -17.909  27.096  -2.319  1.00 33.77
ATOM   1639  H   PRO A 103     -19.690  26.312   0.142  1.00  0.00
ATOM   1640  H   PRO A 103     -19.946  24.566  -1.558  1.00  0.00
ATOM   1641  H   PRO A 103     -18.244  24.330  -1.681  1.00  0.00
ATOM   1642  H   PRO A 103     -19.905  26.526  -2.892  1.00  0.00
ATOM   1643  H   PRO A 103     -18.663  25.565  -3.641  1.00  0.00
ATOM   1644  H   PRO A 103     -16.912  26.861  -2.693  1.00  0.00
ATOM   1645  H   PRO A 103     -18.105  28.084  -2.735  1.00  0.00
ATOM   1646  N   SER A 104     -16.727  24.986   0.537  1.00 29.24
ATOM   1647  CA  SER A 104     -15.911  24.235   1.484  1.00 29.21
ATOM   1648  C   SER A 104     -15.803  24.964   2.819  1.00 29.95
ATOM   1649  O   SER A 104     -15.008  24.587   3.680  1.00 30.05
ATOM   1650  CB  SER A 104     -14.516  23.984   0.908  1.00 30.12
ATOM   1651  OG  SER A 104     -13.726  25.160   0.953  1.00 31.19
ATOM   1652  H   SER A 104     -16.282  25.386  -0.302  1.00  0.00
ATOM   1653  H   SER A 104     -16.400  23.277   1.658  1.00  0.00
ATOM   1654  H   SER A 104     -14.559  23.636  -0.124  1.00  0.00
ATOM   1655  H   SER A 104     -14.004  23.262   1.545  1.00  0.00
ATOM   1656  H   SER A 104     -12.807  24.921   0.553  1.00  0.00
ATOM   1657  N   GLN A 105     -16.608  26.009   2.984  1.00 29.59
ATOM   1658  CA  GLN A 105     -16.604  26.792   4.215  1.00 30.32
ATOM   1659  C   GLN A 105     -17.857  26.525   5.042  1.00 29.90
ATOM   1660  O   GLN A 105     -17.996  27.030   6.156  1.00 30.22
ATOM   1661  CB  GLN A 105     -16.489  28.284   3.900  1.00 31.50
ATOM   1662  CG  GLN A 105     -15.060  28.779   3.751  1.00 32.75
ATOM   1663  CD  GLN A 105     -14.982  30.273   3.506  1.00 33.87
ATOM   1664  OE1 GLN A 105     -16.004  30.940   3.339  1.00 34.02
ATOM   1665  NE2 GLN A 105     -13.767  30.807   3.482  1.00 35.68
ATOM   1666  H   GLN A 105     -17.251  26.273   2.224  1.00  0.00
ATOM   1667  H   GLN A 105     -15.738  26.487   4.802  1.00  0.00
ATOM   1668  H   GLN A 105     -16.934  28.829   4.732  1.00  0.00
ATOM   1669  H   GLN A 105     -16.984  28.450   2.943  1.00  0.00
ATOM   1670  H   GLN A 105     -14.617  28.275   2.892  1.00  0.00
ATOM   1671  H   GLN A 105     -14.533  28.566   4.681  1.00  0.00
ATOM   1672  H   GLN A 105     -13.652  31.818   3.320  1.00  0.00
ATOM   1673  H   GLN A 105     -12.939  30.211   3.626  1.00  0.00
ATOM   1674  N   SER A 106     -18.766  25.728   4.490  1.00 32.23
ATOM   1675  CA  SER A 106     -20.010  25.392   5.176  1.00 31.85
ATOM   1676  C   SER A 106     -19.774  24.729   6.536  1.00 31.98
ATOM   1677  O   SER A 106     -18.901  23.878   6.672  1.00 31.77
ATOM   1678  CB  SER A 106     -20.853  24.471   4.296  1.00 31.39
ATOM   1679  OG  SER A 106     -21.950  23.973   5.030  1.00 31.58
ATOM   1680  H   SER A 106     -18.588  25.337   3.554  1.00  0.00
ATOM   1681  H   SER A 106     -20.538  26.328   5.359  1.00  0.00
ATOM   1682  H   SER A 106     -20.280  23.632   3.900  1.00  0.00
ATOM   1683  H   SER A 106     -21.277  25.052   3.477  1.00  0.00
ATOM   1684  H   SER A 106     -22.484  23.361   4.396  1.00  0.00
ATOM   1685  N   GLN A 107     -20.579  25.066   7.517  1.00 36.25
ATOM   1686  CA  GLN A 107     -20.424  24.523   8.843  1.00 36.32
ATOM   1687  C   GLN A 107     -20.702  23.034   8.954  1.00 36.13
ATOM   1688  O   GLN A 107     -20.415  22.424   9.956  1.00 35.94
ATOM   1689  CB  GLN A 107     -21.312  25.271   9.809  1.00 37.39
ATOM   1690  CG  GLN A 107     -20.894  26.697  10.031  1.00 38.75
ATOM   1691  CD  GLN A 107     -19.461  26.805  10.468  1.00 39.95
ATOM   1692  OE1 GLN A 107     -18.632  27.343   9.758  1.00 40.15
ATOM   1693  NE2 GLN A 107     -19.162  26.268  11.629  1.00 39.99
ATOM   1694  H   GLN A 107     -21.340  25.735   7.334  1.00  0.00
ATOM   1695  H   GLN A 107     -19.371  24.653   9.092  1.00  0.00
ATOM   1696  H   GLN A 107     -21.257  24.761  10.771  1.00  0.00
ATOM   1697  H   GLN A 107     -22.315  25.292   9.382  1.00  0.00
ATOM   1698  H   GLN A 107     -21.521  27.117  10.817  1.00  0.00
ATOM   1699  H   GLN A 107     -21.003  27.234   9.088  1.00  0.00
ATOM   1700  H   GLN A 107     -18.195  26.310  11.982  1.00  0.00
ATOM   1701  H   GLN A 107     -19.894  25.805  12.186  1.00  0.00
ATOM   1702  N   ILE A 108     -21.283  22.464   7.921  1.00 22.76
ATOM   1703  CA  ILE A 108     -21.427  21.011   7.871  1.00 22.38
ATOM   1704  C   ILE A 108     -20.043  20.361   7.922  1.00 21.77
ATOM   1705  O   ILE A 108     -19.880  19.261   8.442  1.00 21.75
ATOM   1706  CB  ILE A 108     -22.172  20.514   6.617  1.00 21.71
ATOM   1707  CG1 ILE A 108     -22.506  19.016   6.763  1.00 21.37
ATOM   1708  CG2 ILE A 108     -21.325  20.735   5.370  1.00 21.52
ATOM   1709  CD1 ILE A 108     -23.342  18.469   5.638  1.00 20.55
ATOM   1710  H   ILE A 108     -21.637  23.043   7.146  1.00  0.00
ATOM   1711  H   ILE A 108     -22.028  20.725   8.734  1.00  0.00
ATOM   1712  H   ILE A 108     -23.097  21.081   6.516  1.00  0.00
ATOM   1713  H   ILE A 108     -23.071  18.877   7.685  1.00  0.00
ATOM   1714  H   ILE A 108     -21.564  18.469   6.739  1.00  0.00
ATOM   1715  H   ILE A 108     -21.903  20.366   4.523  1.00  0.00
ATOM   1716  H   ILE A 108     -21.139  21.806   5.297  1.00  0.00
ATOM   1717  H   ILE A 108     -20.402  20.172   5.508  1.00  0.00
ATOM   1718  H   ILE A 108     -23.511  17.413   5.851  1.00  0.00
ATOM   1719  H   ILE A 108     -24.274  19.035   5.629  1.00  0.00
ATOM   1720  H   ILE A 108     -22.773  18.611   4.719  1.00  0.00
ATOM   1721  N   TRP A 109     -19.041  21.061   7.405  1.00 22.36
ATOM   1722  CA  TRP A 109     -17.682  20.524   7.405  1.00 22.68
ATOM   1723  C   TRP A 109     -16.860  20.889   8.637  1.00 23.50
ATOM   1724  O   TRP A 109     -15.654  20.682   8.652  1.00 24.22
ATOM   1725  CB  TRP A 109     -16.938  20.937   6.139  1.00 22.30
ATOM   1726  CG  TRP A 109     -17.691  20.616   4.870  1.00 21.87
ATOM   1727  CD1 TRP A 109     -18.156  21.505   3.961  1.00 21.64
ATOM   1728  CD2 TRP A 109     -18.071  19.311   4.386  1.00 20.98
ATOM   1729  NE1 TRP A 109     -18.780  20.852   2.932  1.00 21.13
ATOM   1730  CE2 TRP A 109     -18.748  19.508   3.168  1.00 20.79
ATOM   1731  CE3 TRP A 109     -17.885  18.009   4.854  1.00 20.97
ATOM   1732  CZ2 TRP A 109     -19.255  18.446   2.409  1.00 20.42
ATOM   1733  CZ3 TRP A 109     -18.395  16.935   4.086  1.00 20.48
ATOM   1734  CH2 TRP A 109     -19.065  17.170   2.881  1.00 20.28
ATOM   1735  H   TRP A 109     -19.223  21.991   7.000  1.00  0.00
ATOM   1736  H   TRP A 109     -17.801  19.441   7.432  1.00  0.00
ATOM   1737  H   TRP A 109     -15.995  20.390   6.109  1.00  0.00
ATOM   1738  H   TRP A 109     -16.810  22.019   6.171  1.00  0.00
ATOM   1739  H   TRP A 109     -18.049  22.587   4.037  1.00  0.00
ATOM   1740  H   TRP A 109     -19.206  21.303   2.110  1.00  0.00
ATOM   1741  H   TRP A 109     -17.359  17.824   5.790  1.00  0.00
ATOM   1742  H   TRP A 109     -19.784  18.626   1.473  1.00  0.00
ATOM   1743  H   TRP A 109     -18.264  15.912   4.438  1.00  0.00
ATOM   1744  H   TRP A 109     -19.443  16.325   2.306  1.00  0.00
ATOM   1745  N   SER A 110     -17.533  21.386   9.671  1.00 32.99
ATOM   1746  CA  SER A 110     -16.891  21.751  10.930  1.00 34.68
ATOM   1747  C   SER A 110     -16.308  20.547  11.675  1.00 35.11
ATOM   1748  O   SER A 110     -16.763  19.417  11.495  1.00 33.88
ATOM   1749  CB  SER A 110     -17.895  22.472  11.829  1.00 35.46
ATOM   1750  OG  SER A 110     -19.153  21.826  11.809  1.00 35.31
ATOM   1751  H   SER A 110     -18.550  21.519   9.579  1.00  0.00
ATOM   1752  H   SER A 110     -16.057  22.408  10.683  1.00  0.00
ATOM   1753  H   SER A 110     -18.036  23.511  11.531  1.00  0.00
ATOM   1754  H   SER A 110     -17.547  22.403  12.860  1.00  0.00
ATOM   1755  H   SER A 110     -19.776  22.360  12.431  1.00  0.00
ATOM   1756  N   ALA A 111     -15.304  20.796  12.516  1.00 33.29
ATOM   1757  CA  ALA A 111     -14.678  19.739  13.292  1.00 33.63
ATOM   1758  C   ALA A 111     -15.648  19.031  14.236  1.00 33.43
ATOM   1759  O   ALA A 111     -15.396  17.907  14.657  1.00 33.92
ATOM   1760  CB  ALA A 111     -13.488  20.301  14.072  1.00 35.52
ATOM   1761  H   ALA A 111     -14.963  21.763  12.618  1.00  0.00
ATOM   1762  H   ALA A 111     -14.334  18.986  12.583  1.00  0.00
ATOM   1763  H   ALA A 111     -13.056  19.473  14.634  1.00  0.00
ATOM   1764  H   ALA A 111     -12.788  20.703  13.339  1.00  0.00
ATOM   1765  H   ALA A 111     -13.877  21.078  14.730  1.00  0.00
ATOM   1766  N   ASP A 112     -16.741  19.682  14.541  1.00 47.41
ATOM   1767  CA  ASP A 112     -17.697  19.132  15.463  1.00 47.83
ATOM   1768  C   ASP A 112     -18.748  18.241  14.774  1.00 46.65
ATOM   1769  O   ASP A 112     -19.532  17.571  15.419  1.00 45.93
ATOM   1770  CB  ASP A 112     -18.343  20.268  16.242  1.00 48.57
ATOM   1771  CG  ASP A 112     -19.166  21.176  15.372  1.00 48.56
ATOM   1772  OD1 ASP A 112     -18.861  21.328  14.183  1.00 48.03
ATOM   1773  OD2 ASP A 112     -20.127  21.751  15.891  1.00 49.54
ATOM   1774  H   ASP A 112     -16.919  20.602  14.114  1.00  0.00
ATOM   1775  H   ASP A 112     -17.169  18.473  16.152  1.00  0.00
ATOM   1776  H   ASP A 112     -17.553  20.866  16.695  1.00  0.00
ATOM   1777  H   ASP A 112     -19.015  19.828  16.979  1.00  0.00
ATOM   1778  N   PHE A 113     -18.735  18.235  13.460  1.00 28.87
ATOM   1779  CA  PHE A 113     -19.745  17.516  12.711  1.00 27.72
ATOM   1780  C   PHE A 113     -19.276  16.460  11.712  1.00 26.67
ATOM   1781  O   PHE A 113     -19.104  15.308  12.071  1.00 26.93
ATOM   1782  CB  PHE A 113     -20.729  18.488  12.047  1.00 26.85
ATOM   1783  CG  PHE A 113     -22.078  17.881  11.764  1.00 26.85
ATOM   1784  CD1 PHE A 113     -22.711  18.094  10.543  1.00 26.29
ATOM   1785  CD2 PHE A 113     -22.716  17.084  12.717  1.00 26.91
ATOM   1786  CE1 PHE A 113     -23.953  17.535  10.279  1.00 26.24
ATOM   1787  CE2 PHE A 113     -23.964  16.521  12.451  1.00 26.32
ATOM   1788  CZ  PHE A 113     -24.582  16.747  11.236  1.00 25.85
ATOM   1789  H   PHE A 113     -17.997  18.748  12.956  1.00  0.00
ATOM   1790  H   PHE A 113     -20.236  16.922  13.482  1.00  0.00
ATOM   1791  H   PHE A 113     -20.306  18.803  11.093  1.00  0.00
ATOM   1792  H   PHE A 113     -20.896  19.310  12.743  1.00  0.00
ATOM   1793  H   PHE A 113     -22.225  18.708   9.785  1.00  0.00
ATOM   1794  H   PHE A 113     -22.234  16.900  13.677  1.00  0.00
ATOM   1795  H   PHE A 113     -24.437  17.714   9.319  1.00  0.00
ATOM   1796  H   PHE A 113     -24.453  15.902  13.203  1.00  0.00
ATOM   1797  H   PHE A 113     -25.559  16.309  11.029  1.00  0.00
ATOM   1798  N   MET A 114     -19.065  16.841  10.461  1.00 24.39
ATOM   1799  CA  MET A 114     -18.669  15.877   9.444  1.00 23.87
ATOM   1800  C   MET A 114     -17.159  15.917   9.333  1.00 24.27
ATOM   1801  O   MET A 114     -16.552  14.999   8.793  1.00 24.33
ATOM   1802  CB  MET A 114     -19.281  16.159   8.069  1.00 23.78
ATOM   1803  CG  MET A 114     -20.767  15.839   7.964  1.00 23.58
ATOM   1804  SD  MET A 114     -21.120  14.096   8.282  1.00 22.85
ATOM   1805  CE  MET A 114     -21.472  14.140  10.033  1.00 22.95
ATOM   1806  H   MET A 114     -19.183  17.832  10.204  1.00  0.00
ATOM   1807  H   MET A 114     -19.034  14.897   9.750  1.00  0.00
ATOM   1808  H   MET A 114     -18.765  15.524   7.349  1.00  0.00
ATOM   1809  H   MET A 114     -19.174  17.228   7.884  1.00  0.00
ATOM   1810  H   MET A 114     -20.954  16.015   6.905  1.00  0.00
ATOM   1811  H   MET A 114     -21.293  16.549   8.602  1.00  0.00
ATOM   1812  H   MET A 114     -21.703  13.119  10.337  1.00  0.00
ATOM   1813  H   MET A 114     -20.578  14.518  10.528  1.00  0.00
ATOM   1814  H   MET A 114     -22.324  14.806  10.170  1.00  0.00
ATOM   1815  N   GLY A 115     -16.538  16.980   9.825  1.00 21.12
ATOM   1816  CA  GLY A 115     -15.098  17.176   9.619  1.00 21.64
ATOM   1817  C   GLY A 115     -14.830  17.701   8.206  1.00 21.59
ATOM   1818  O   GLY A 115     -15.770  17.910   7.421  1.00 20.43
ATOM   1819  H   GLY A 115     -17.074  17.679  10.360  1.00  0.00
ATOM   1820  H   GLY A 115     -14.618  16.204   9.734  1.00  0.00
ATOM   1821  H   GLY A 115     -14.724  17.873  10.369  1.00  0.00
ATOM   1822  N   GLY A 116     -13.550  17.864   7.868  1.00 22.90
ATOM   1823  CA  GLY A 116     -13.177  18.677   6.715  1.00 22.76
ATOM   1824  C   GLY A 116     -12.802  18.006   5.402  1.00 22.32
ATOM   1825  O   GLY A 116     -13.001  16.803   5.197  1.00 21.35
ATOM   1826  H   GLY A 116     -12.815  17.410   8.428  1.00  0.00
ATOM   1827  H   GLY A 116     -12.256  19.156   7.048  1.00  0.00
ATOM   1828  H   GLY A 116     -14.061  19.280   6.511  1.00  0.00
ATOM   1829  N   ASN A 117     -12.274  18.824   4.495  1.00 22.38
ATOM   1830  CA  ASN A 117     -11.774  18.348   3.211  1.00 22.32
ATOM   1831  C   ASN A 117     -10.570  17.449   3.452  1.00 23.17
ATOM   1832  O   ASN A 117     -10.018  17.417   4.545  1.00 23.77
ATOM   1833  CB  ASN A 117     -11.363  19.553   2.344  1.00 22.95
ATOM   1834  CG  ASN A 117     -11.332  19.231   0.844  1.00 22.88
ATOM   1835  OD1 ASN A 117     -11.659  18.116   0.422  1.00 22.13
ATOM   1836  ND2 ASN A 117     -10.982  20.233   0.034  1.00 23.15
ATOM   1837  H   ASN A 117     -12.216  19.830   4.708  1.00  0.00
ATOM   1838  H   ASN A 117     -12.551  17.785   2.694  1.00  0.00
ATOM   1839  H   ASN A 117     -10.357  19.851   2.640  1.00  0.00
ATOM   1840  H   ASN A 117     -12.103  20.339   2.496  1.00  0.00
ATOM   1841  H   ASN A 117     -10.942  20.082  -0.984  1.00  0.00
ATOM   1842  H   ASN A 117     -10.752  21.157   0.427  1.00  0.00
ATOM   1843  N   GLY A 118     -10.148  16.714   2.438  1.00 19.45
ATOM   1844  CA  GLY A 118      -8.981  15.861   2.575  1.00 20.17
ATOM   1845  C   GLY A 118      -7.659  16.611   2.524  1.00 21.83
ATOM   1846  O   GLY A 118      -7.582  17.707   1.972  1.00 21.75
ATOM   1847  H   GLY A 118     -10.653  16.747   1.541  1.00  0.00
ATOM   1848  H   GLY A 118      -9.007  15.195   1.713  1.00  0.00
ATOM   1849  H   GLY A 118      -9.067  15.348   3.533  1.00  0.00
ATOM   1850  N   ASN A 119      -6.617  16.003   3.104  1.00 21.36
ATOM   1851  CA  ASN A 119      -5.259  16.556   3.102  1.00 22.49
ATOM   1852  C   ASN A 119      -4.483  16.086   1.878  1.00 22.79
ATOM   1853  O   ASN A 119      -4.119  14.917   1.795  1.00 22.89
ATOM   1854  CB  ASN A 119      -4.505  16.126   4.371  1.00 23.58
ATOM   1855  CG  ASN A 119      -3.076  16.703   4.447  1.00 25.03
ATOM   1856  OD1 ASN A 119      -2.464  17.027   3.433  1.00 25.46
ATOM   1857  ND2 ASN A 119      -2.554  16.825   5.658  1.00 26.00
ATOM   1858  H   ASN A 119      -6.777  15.101   3.575  1.00  0.00
ATOM   1859  H   ASN A 119      -5.342  17.643   3.076  1.00  0.00
ATOM   1860  H   ASN A 119      -4.424  15.039   4.354  1.00  0.00
ATOM   1861  H   ASN A 119      -5.063  16.498   5.231  1.00  0.00
ATOM   1862  H   ASN A 119      -1.603  17.204   5.773  1.00  0.00
ATOM   1863  H   ASN A 119      -3.099  16.541   6.485  1.00  0.00
ATOM   1864  N   PRO A 120      -4.199  17.000   0.941  1.00 30.62
ATOM   1865  CA  PRO A 120      -3.564  16.612  -0.325  1.00 31.40
ATOM   1866  C   PRO A 120      -2.134  16.063  -0.219  1.00 33.31
ATOM   1867  O   PRO A 120      -1.661  15.484  -1.199  1.00 33.21
ATOM   1868  CB  PRO A 120      -3.594  17.897  -1.157  1.00 31.43
ATOM   1869  CG  PRO A 120      -3.864  18.989  -0.203  1.00 31.90
ATOM   1870  CD  PRO A 120      -4.567  18.426   0.977  1.00 30.58
ATOM   1871  H   PRO A 120      -4.104  15.772  -0.762  1.00  0.00
ATOM   1872  H   PRO A 120      -4.343  17.870  -1.949  1.00  0.00
ATOM   1873  H   PRO A 120      -2.640  18.068  -1.655  1.00  0.00
ATOM   1874  H   PRO A 120      -4.487  19.746  -0.680  1.00  0.00
ATOM   1875  H   PRO A 120      -2.927  19.453   0.105  1.00  0.00
ATOM   1876  H   PRO A 120      -4.273  18.907   1.910  1.00  0.00
ATOM   1877  H   PRO A 120      -5.645  18.582   0.944  1.00  0.00
ATOM   1878  N   ILE A 121      -1.509  16.164   0.932  1.00 45.17
ATOM   1879  CA  ILE A 121      -0.186  15.640   1.138  1.00 46.61
ATOM   1880  C   ILE A 121      -0.274  14.213   1.616  1.00 46.19
ATOM   1881  O   ILE A 121       0.705  13.511   1.636  1.00 47.48
ATOM   1882  CB  ILE A 121       0.569  16.556   2.130  1.00 48.21
ATOM   1883  CG1 ILE A 121       1.104  17.744   1.371  1.00 49.23
ATOM   1884  CG2 ILE A 121       1.713  15.899   2.797  1.00 49.12
ATOM   1885  CD1 ILE A 121       1.776  18.718   2.221  1.00 51.06
ATOM   1886  H   ILE A 121      -1.984  16.636   1.715  1.00  0.00
ATOM   1887  H   ILE A 121       0.376  15.629   0.204  1.00  0.00
ATOM   1888  H   ILE A 121      -0.146  16.834   2.904  1.00  0.00
ATOM   1889  H   ILE A 121       0.275  18.254   0.879  1.00  0.00
ATOM   1890  H   ILE A 121       1.859  17.376   0.676  1.00  0.00
ATOM   1891  H   ILE A 121       2.160  16.637   3.464  1.00  0.00
ATOM   1892  H   ILE A 121       1.315  15.045   3.345  1.00  0.00
ATOM   1893  H   ILE A 121       2.404  15.590   2.013  1.00  0.00
ATOM   1894  H   ILE A 121       2.118  19.525   1.573  1.00  0.00
ATOM   1895  H   ILE A 121       1.042  19.066   2.948  1.00  0.00
ATOM   1896  H   ILE A 121       2.608  18.202   2.700  1.00  0.00
ATOM   1897  N   LYS A 122      -1.475  13.793   2.001  1.00 35.95
ATOM   1898  CA  LYS A 122      -1.690  12.438   2.496  1.00 34.81
ATOM   1899  C   LYS A 122      -2.634  11.651   1.591  1.00 33.97
ATOM   1900  O   LYS A 122      -3.271  10.692   2.028  1.00 32.94
ATOM   1901  CB  LYS A 122      -2.238  12.470   3.924  1.00 34.81
ATOM   1902  CG  LYS A 122      -1.349  13.205   4.914  1.00 36.08
ATOM   1903  CD  LYS A 122      -2.072  13.452   6.228  1.00 35.85
ATOM   1904  CE  LYS A 122      -1.276  12.912   7.405  1.00 37.27
ATOM   1905  NZ  LYS A 122      -2.126  12.112   8.329  1.00 37.17
ATOM   1906  H   LYS A 122      -2.274  14.441   1.948  1.00  0.00
ATOM   1907  H   LYS A 122      -0.724  11.932   2.495  1.00  0.00
ATOM   1908  H   LYS A 122      -2.318  11.438   4.267  1.00  0.00
ATOM   1909  H   LYS A 122      -3.188  13.004   3.893  1.00  0.00
ATOM   1910  H   LYS A 122      -1.073  14.168   4.484  1.00  0.00
ATOM   1911  H   LYS A 122      -0.469  12.592   5.112  1.00  0.00
ATOM   1912  H   LYS A 122      -3.035  12.942   6.196  1.00  0.00
ATOM   1913  H   LYS A 122      -2.199  14.527   6.358  1.00  0.00
ATOM   1914  H   LYS A 122      -0.855  13.747   7.965  1.00  0.00
ATOM   1915  H   LYS A 122      -0.501  12.250   7.019  1.00  0.00
ATOM   1916  H   LYS A 122      -1.516  11.786   9.092  1.00  0.00
ATOM   1917  H   LYS A 122      -2.869  12.738   8.673  1.00  0.00
ATOM   1918  H   LYS A 122      -2.509  11.327   7.783  1.00  0.00
ATOM   1919  N   ASP A 123      -2.718  12.060   0.329  1.00 53.77
ATOM   1920  CA  ASP A 123      -3.576  11.386  -0.639  1.00 53.21
ATOM   1921  C   ASP A 123      -5.049  11.690  -0.385  1.00 51.36
ATOM   1922  O   ASP A 123      -5.921  10.871  -0.678  1.00 50.57
ATOM   1923  CB  ASP A 123      -3.338   9.875  -0.605  1.00 54.24
ATOM   1924  CG  ASP A 123      -2.237   9.438  -1.552  1.00 56.37
ATOM   1925  OD1 ASP A 123      -1.403  10.287  -1.929  1.00 57.39
ATOM   1926  OD2 ASP A 123      -2.207   8.244  -1.919  1.00 56.89
ATOM   1927  H   ASP A 123      -2.163  12.874   0.027  1.00  0.00
ATOM   1928  H   ASP A 123      -3.319  11.765  -1.628  1.00  0.00
ATOM   1929  H   ASP A 123      -4.259   9.376  -0.907  1.00  0.00
ATOM   1930  H   ASP A 123      -3.029   9.606   0.405  1.00  0.00
ATOM   1931  N   PHE A 124      -5.319  12.871   0.160  1.00 24.19
ATOM   1932  CA  PHE A 124      -6.687  13.292   0.449  1.00 23.09
ATOM   1933  C   PHE A 124      -7.352  12.565   1.604  1.00 22.48
ATOM   1934  O   PHE A 124      -8.559  12.670   1.803  1.00 21.43
ATOM   1935  CB  PHE A 124      -7.524  13.298  -0.821  1.00 22.22
ATOM   1936  CG  PHE A 124      -6.943  14.172  -1.882  1.00 23.46
ATOM   1937  CD1 PHE A 124      -6.223  13.625  -2.940  1.00 24.34
ATOM   1938  CD2 PHE A 124      -7.044  15.553  -1.781  1.00 23.34
ATOM   1939  CE1 PHE A 124      -5.647  14.450  -3.910  1.00 25.36
ATOM   1940  CE2 PHE A 124      -6.490  16.381  -2.745  1.00 24.70
ATOM   1941  CZ  PHE A 124      -5.777  15.829  -3.811  1.00 25.33
ATOM   1942  H   PHE A 124      -4.541  13.508   0.385  1.00  0.00
ATOM   1943  H   PHE A 124      -6.618  14.317   0.814  1.00  0.00
ATOM   1944  H   PHE A 124      -8.520  13.673  -0.584  1.00  0.00
ATOM   1945  H   PHE A 124      -7.545  12.282  -1.215  1.00  0.00
ATOM   1946  H   PHE A 124      -6.107  12.544  -3.013  1.00  0.00
ATOM   1947  H   PHE A 124      -7.566  15.993  -0.931  1.00  0.00
ATOM   1948  H   PHE A 124      -5.097  14.012  -4.743  1.00  0.00
ATOM   1949  H   PHE A 124      -6.611  17.462  -2.671  1.00  0.00
ATOM   1950  H   PHE A 124      -5.325  16.477  -4.562  1.00  0.00
ATOM   1951  N   ILE A 125      -6.559  11.882   2.413  1.00 26.59
ATOM   1952  CA  ILE A 125      -7.051  11.442   3.695  1.00 26.29
ATOM   1953  C   ILE A 125      -7.568  12.665   4.463  1.00 26.20
ATOM   1954  O   ILE A 125      -6.964  13.732   4.437  1.00 27.11
ATOM   1955  CB  ILE A 125      -5.960  10.716   4.518  1.00 27.34
ATOM   1956  CG1 ILE A 125      -5.587   9.366   3.878  1.00 27.42
ATOM   1957  CG2 ILE A 125      -6.411  10.523   5.956  1.00 27.42
ATOM   1958  CD1 ILE A 125      -6.489   8.194   4.256  1.00 26.34
ATOM   1959  H   ILE A 125      -5.593  11.665   2.128  1.00  0.00
ATOM   1960  H   ILE A 125      -7.855  10.724   3.532  1.00  0.00
ATOM   1961  H   ILE A 125      -5.069  11.343   4.519  1.00  0.00
ATOM   1962  H   ILE A 125      -4.585   9.114   4.226  1.00  0.00
ATOM   1963  H   ILE A 125      -5.687   9.493   2.800  1.00  0.00
ATOM   1964  H   ILE A 125      -5.603  10.010   6.477  1.00  0.00
ATOM   1965  H   ILE A 125      -6.594  11.515   6.369  1.00  0.00
ATOM   1966  H   ILE A 125      -7.320   9.923   5.927  1.00  0.00
ATOM   1967  H   ILE A 125      -6.107   7.317   3.734  1.00  0.00
ATOM   1968  H   ILE A 125      -6.427   8.080   5.338  1.00  0.00
ATOM   1969  H   ILE A 125      -7.498   8.451   3.933  1.00  0.00
ATOM   1970  N   VAL A 126      -8.719  12.485   5.108  1.00 22.32
ATOM   1971  CA  VAL A 126      -9.365  13.450   5.991  1.00 22.47
ATOM   1972  C   VAL A 126      -8.750  13.360   7.386  1.00 23.69
ATOM   1973  O   VAL A 126      -8.737  12.284   7.984  1.00 23.29
ATOM   1974  CB  VAL A 126     -10.899  13.106   6.115  1.00 21.29
ATOM   1975  CG1 VAL A 126     -11.579  13.921   7.208  1.00 21.19
ATOM   1976  CG2 VAL A 126     -11.597  13.266   4.764  1.00 20.34
ATOM   1977  H   VAL A 126      -9.196  11.583   4.971  1.00  0.00
ATOM   1978  H   VAL A 126      -9.229  14.450   5.579  1.00  0.00
ATOM   1979  H   VAL A 126     -10.984  12.061   6.413  1.00  0.00
ATOM   1980  H   VAL A 126     -12.627  13.622   7.224  1.00  0.00
ATOM   1981  H   VAL A 126     -11.075  13.681   8.144  1.00  0.00
ATOM   1982  H   VAL A 126     -11.462  14.971   6.942  1.00  0.00
ATOM   1983  H   VAL A 126     -12.647  13.015   4.916  1.00  0.00
ATOM   1984  H   VAL A 126     -11.468  14.305   4.460  1.00  0.00
ATOM   1985  H   VAL A 126     -11.112  12.578   4.071  1.00  0.00
ATOM   1986  N   ASP A 127      -8.287  14.460   7.937  1.00 40.45
ATOM   1987  CA  ASP A 127      -7.689  14.394   9.262  1.00 41.67
ATOM   1988  C   ASP A 127      -8.231  15.376  10.292  1.00 42.05
ATOM   1989  O   ASP A 127      -7.725  15.480  11.372  1.00 43.14
ATOM   1990  CB  ASP A 127      -6.177  14.431   9.181  1.00 42.73
ATOM   1991  CG  ASP A 127      -5.673  15.691   8.642  1.00 44.18
ATOM   1992  OD1 ASP A 127      -6.293  16.721   8.921  1.00 43.69
ATOM   1993  OD2 ASP A 127      -4.668  15.656   7.941  1.00 44.96
ATOM   1994  H   ASP A 127      -8.347  15.358   7.437  1.00  0.00
ATOM   1995  H   ASP A 127      -8.003  13.426   9.652  1.00  0.00
ATOM   1996  H   ASP A 127      -5.829  13.627   8.533  1.00  0.00
ATOM   1997  H   ASP A 127      -5.786  14.352  10.195  1.00  0.00
ATOM   1998  N   THR A 128      -9.293  16.067   9.947  1.00 31.62
ATOM   1999  CA  THR A 128     -10.069  16.798  10.941  1.00 32.05
ATOM   2000  C   THR A 128     -11.425  16.099  11.156  1.00 30.96
ATOM   2001  O   THR A 128     -11.896  15.336  10.293  1.00 29.97
ATOM   2002  CB  THR A 128     -10.292  18.251  10.512  1.00 32.40
ATOM   2003  OG1 THR A 128     -11.122  18.283   9.344  1.00 30.76
ATOM   2004  CG2 THR A 128      -8.959  18.926  10.221  1.00 33.25
ATOM   2005  H   THR A 128      -9.582  16.093   8.959  1.00  0.00
ATOM   2006  H   THR A 128      -9.508  16.805  11.876  1.00  0.00
ATOM   2007  H   THR A 128     -10.785  18.790  11.321  1.00  0.00
ATOM   2008  H   THR A 128     -12.007  17.817   9.591  1.00  0.00
ATOM   2009  H   THR A 128      -9.179  19.951   9.922  1.00  0.00
ATOM   2010  H   THR A 128      -8.375  18.888  11.141  1.00  0.00
ATOM   2011  H   THR A 128      -8.485  18.363   9.417  1.00  0.00
ATOM   2012  N   GLY A 129     -12.040  16.331  12.315  1.00 25.02
ATOM   2013  CA  GLY A 129     -13.380  15.819  12.575  1.00 24.17
ATOM   2014  C   GLY A 129     -13.411  14.417  13.153  1.00 23.95
ATOM   2015  O   GLY A 129     -12.378  13.774  13.266  1.00 24.47
ATOM   2016  H   GLY A 129     -11.560  16.882  13.041  1.00  0.00
ATOM   2017  H   GLY A 129     -13.868  15.774  11.601  1.00  0.00
ATOM   2018  H   GLY A 129     -13.851  16.501  13.282  1.00  0.00
ATOM   2019  N   PRO A 130     -14.619  13.938  13.511  1.00 28.91
ATOM   2020  CA  PRO A 130     -14.910  12.674  14.204  1.00 28.54
ATOM   2021  C   PRO A 130     -14.655  11.439  13.345  1.00 27.89
ATOM   2022  O   PRO A 130     -14.631  10.310  13.864  1.00 28.12
ATOM   2023  CB  PRO A 130     -16.410  12.779  14.511  1.00 28.49
ATOM   2024  CG  PRO A 130     -16.751  14.242  14.357  1.00 28.86
ATOM   2025  CD  PRO A 130     -15.828  14.756  13.308  1.00 28.70
ATOM   2026  H   PRO A 130     -14.269  12.550  15.077  1.00  0.00
ATOM   2027  H   PRO A 130     -16.651  12.415  15.510  1.00  0.00
ATOM   2028  H   PRO A 130     -17.001  12.168  13.829  1.00  0.00
ATOM   2029  H   PRO A 130     -16.638  14.790  15.293  1.00  0.00
ATOM   2030  H   PRO A 130     -17.791  14.381  14.063  1.00  0.00
ATOM   2031  H   PRO A 130     -16.234  14.660  12.301  1.00  0.00
ATOM   2032  H   PRO A 130     -15.636  15.826  13.388  1.00  0.00
ATOM   2033  N   PHE A 131     -14.480  11.648  12.045  1.00 27.56
ATOM   2034  CA  PHE A 131     -14.331  10.538  11.110  1.00 27.00
ATOM   2035  C   PHE A 131     -12.971  10.520  10.429  1.00 27.76
ATOM   2036  O   PHE A 131     -12.774   9.831   9.421  1.00 27.00
ATOM   2037  CB  PHE A 131     -15.457  10.577  10.077  1.00 25.88
ATOM   2038  CG  PHE A 131     -16.821  10.688  10.695  1.00 25.74
ATOM   2039  CD1 PHE A 131     -17.552  11.861  10.587  1.00 25.18
ATOM   2040  CD2 PHE A 131     -17.348   9.627  11.431  1.00 25.19
ATOM   2041  CE1 PHE A 131     -18.797  11.975  11.176  1.00 25.33
ATOM   2042  CE2 PHE A 131     -18.584   9.728  12.027  1.00 25.30
ATOM   2043  CZ  PHE A 131     -19.319  10.912  11.897  1.00 25.41
ATOM   2044  H   PHE A 131     -14.449  12.614  11.689  1.00  0.00
ATOM   2045  H   PHE A 131     -14.397   9.615  11.685  1.00  0.00
ATOM   2046  H   PHE A 131     -15.429   9.652   9.502  1.00  0.00
ATOM   2047  H   PHE A 131     -15.313  11.467   9.464  1.00  0.00
ATOM   2048  H   PHE A 131     -17.140  12.703  10.031  1.00  0.00
ATOM   2049  H   PHE A 131     -16.774   8.706  11.535  1.00  0.00
ATOM   2050  H   PHE A 131     -19.367  12.898  11.074  1.00  0.00
ATOM   2051  H   PHE A 131     -18.988   8.891  12.597  1.00  0.00
ATOM   2052  H   PHE A 131     -20.301  10.998  12.362  1.00  0.00
ATOM   2053  N   ALA A 132     -12.033  11.282  10.987  1.00 23.53
ATOM   2054  CA  ALA A 132     -10.668  11.316  10.460  1.00 24.37
ATOM   2055  C   ALA A 132     -10.058   9.922  10.553  1.00 24.25
ATOM   2056  O   ALA A 132     -10.490   9.119  11.377  1.00 24.43
ATOM   2057  CB  ALA A 132      -9.815  12.335  11.227  1.00 26.02
ATOM   2058  H   ALA A 132     -12.273  11.859  11.806  1.00  0.00
ATOM   2059  H   ALA A 132     -10.695  11.626   9.415  1.00  0.00
ATOM   2060  H   ALA A 132      -8.818  12.311  10.788  1.00  0.00
ATOM   2061  H   ALA A 132     -10.290  13.308  11.100  1.00  0.00
ATOM   2062  H   ALA A 132      -9.806  12.021  12.271  1.00  0.00
ATOM   2063  N   ALA A 133      -9.085   9.619   9.698  1.00 31.82
ATOM   2064  CA  ALA A 133      -8.425   8.319   9.771  1.00 32.66
ATOM   2065  C   ALA A 133      -7.851   8.131  11.176  1.00 33.63
ATOM   2066  O   ALA A 133      -7.333   9.072  11.767  1.00 34.76
ATOM   2067  CB  ALA A 133      -7.336   8.192   8.717  1.00 32.23
ATOM   2068  H   ALA A 133      -8.797  10.303   8.983  1.00  0.00
ATOM   2069  H   ALA A 133      -9.156   7.536   9.570  1.00  0.00
ATOM   2070  H   ALA A 133      -6.893   7.203   8.834  1.00  0.00
ATOM   2071  H   ALA A 133      -7.817   8.308   7.746  1.00  0.00
ATOM   2072  H   ALA A 133      -6.613   8.985   8.909  1.00  0.00
ATOM   2073  N   GLY A 134      -7.962   6.918  11.710  1.00 43.16
ATOM   2074  CA  GLY A 134      -7.545   6.646  13.074  1.00 43.99
ATOM   2075  C   GLY A 134      -8.698   6.802  14.056  1.00 44.09
ATOM   2076  O   GLY A 134      -8.574   6.460  15.227  1.00 44.45
ATOM   2077  H   GLY A 134      -8.353   6.153  11.142  1.00  0.00
ATOM   2078  H   GLY A 134      -6.784   7.388  13.318  1.00  0.00
ATOM   2079  H   GLY A 134      -7.146   5.632  13.115  1.00  0.00
ATOM   2080  N   ARG A 135      -9.819   7.331  13.594  1.00 40.06
ATOM   2081  CA  ARG A 135     -10.973   7.469  14.464  1.00 39.44
ATOM   2082  C   ARG A 135     -12.166   6.749  13.865  1.00 38.89
ATOM   2083  O   ARG A 135     -13.205   6.617  14.503  1.00 37.97
ATOM   2084  CB  ARG A 135     -11.316   8.943  14.695  1.00 40.07
ATOM   2085  CG  ARG A 135     -10.143   9.818  15.103  1.00 41.84
ATOM   2086  CD  ARG A 135     -10.472  10.664  16.321  1.00 43.36
ATOM   2087  NE  ARG A 135     -10.820  12.041  15.981  1.00 43.99
ATOM   2088  CZ  ARG A 135     -10.031  12.877  15.310  1.00 44.75
ATOM   2089  NH1 ARG A 135      -8.836  12.482  14.894  1.00 45.58
ATOM   2090  NH2 ARG A 135     -10.438  14.111  15.050  1.00 43.01
ATOM   2091  H   ARG A 135      -9.873   7.646  12.615  1.00  0.00
ATOM   2092  H   ARG A 135     -10.727   7.020  15.426  1.00  0.00
ATOM   2093  H   ARG A 135     -12.036   8.981  15.512  1.00  0.00
ATOM   2094  H   ARG A 135     -11.678   9.335  13.744  1.00  0.00
ATOM   2095  H   ARG A 135      -9.907  10.485  14.274  1.00  0.00
ATOM   2096  H   ARG A 135      -9.301   9.171  15.351  1.00  0.00
ATOM   2097  H   ARG A 135      -9.608  10.695  16.985  1.00  0.00
ATOM   2098  H   ARG A 135     -11.356  10.236  16.793  1.00  0.00
ATOM   2099  H   ARG A 135     -11.741  12.390  16.282  1.00  0.00
ATOM   2100  H   ARG A 135      -8.230  13.134  14.375  1.00  0.00
ATOM   2101  H   ARG A 135      -8.513  11.524  15.090  1.00  0.00
ATOM   2102  H   ARG A 135      -9.826  14.756  14.531  1.00  0.00
ATOM   2103  H   ARG A 135     -11.366  14.425  15.367  1.00  0.00
ATOM   2104  N   TRP A 136     -12.016   6.338  12.614  1.00 26.17
ATOM   2105  CA  TRP A 136     -13.118   5.849  11.809  1.00 25.30
ATOM   2106  C   TRP A 136     -12.538   4.965  10.724  1.00 24.86
ATOM   2107  O   TRP A 136     -11.824   5.432   9.848  1.00 25.04
ATOM   2108  CB  TRP A 136     -13.848   7.044  11.199  1.00 24.45
ATOM   2109  CG  TRP A 136     -14.969   6.741  10.255  1.00 23.18
ATOM   2110  CD1 TRP A 136     -14.921   6.774   8.897  1.00 22.66
ATOM   2111  CD2 TRP A 136     -16.318   6.415  10.598  1.00 22.19
ATOM   2112  NE1 TRP A 136     -16.147   6.471   8.370  1.00 21.50
ATOM   2113  CE2 TRP A 136     -17.024   6.245   9.395  1.00 21.21
ATOM   2114  CE3 TRP A 136     -16.994   6.235  11.807  1.00 22.72
ATOM   2115  CZ2 TRP A 136     -18.371   5.905   9.364  1.00 20.76
ATOM   2116  CZ3 TRP A 136     -18.328   5.902  11.774  1.00 21.95
ATOM   2117  CH2 TRP A 136     -19.005   5.743  10.560  1.00 21.21
ATOM   2118  H   TRP A 136     -11.075   6.367  12.195  1.00  0.00
ATOM   2119  H   TRP A 136     -13.828   5.277  12.407  1.00  0.00
ATOM   2120  H   TRP A 136     -13.112   7.601  10.619  1.00  0.00
ATOM   2121  H   TRP A 136     -14.315   7.567  12.034  1.00  0.00
ATOM   2122  H   TRP A 136     -14.032   7.008   8.311  1.00  0.00
ATOM   2123  H   TRP A 136     -16.372   6.421   7.366  1.00  0.00
ATOM   2124  H   TRP A 136     -16.475   6.356  12.758  1.00  0.00
ATOM   2125  H   TRP A 136     -18.900   5.773   8.420  1.00  0.00
ATOM   2126  H   TRP A 136     -18.867   5.759  12.710  1.00  0.00
ATOM   2127  H   TRP A 136     -20.064   5.484  10.571  1.00  0.00
ATOM   2128  N   THR A 137     -12.827   3.675  10.801  1.00 41.40
ATOM   2129  CA  THR A 137     -12.245   2.727   9.870  1.00 41.59
ATOM   2130  C   THR A 137     -13.193   2.444   8.722  1.00 40.47
ATOM   2131  O   THR A 137     -14.296   1.962   8.923  1.00 40.66
ATOM   2132  CB  THR A 137     -11.857   1.423  10.571  1.00 42.96
ATOM   2133  OG1 THR A 137     -12.364   0.311   9.830  1.00 43.34
ATOM   2134  CG2 THR A 137     -12.427   1.394  11.975  1.00 43.75
ATOM   2135  H   THR A 137     -13.473   3.341  11.531  1.00  0.00
ATOM   2136  H   THR A 137     -11.338   3.179   9.468  1.00  0.00
ATOM   2137  H   THR A 137     -10.770   1.362  10.626  1.00  0.00
ATOM   2138  H   THR A 137     -11.955   0.366   8.886  1.00  0.00
ATOM   2139  H   THR A 137     -12.121   0.449  12.424  1.00  0.00
ATOM   2140  H   THR A 137     -12.009   2.249  12.506  1.00  0.00
ATOM   2141  H   THR A 137     -13.511   1.466  11.881  1.00  0.00
ATOM   2142  N   THR A 138     -12.748   2.764   7.518  1.00 27.02
ATOM   2143  CA  THR A 138     -13.548   2.597   6.323  1.00 27.00
ATOM   2144  C   THR A 138     -13.287   1.197   5.788  1.00 27.10
ATOM   2145  O   THR A 138     -12.322   0.540   6.195  1.00 27.49
ATOM   2146  CB  THR A 138     -13.187   3.651   5.271  1.00 26.35
ATOM   2147  OG1 THR A 138     -11.764   3.710   5.138  1.00 27.44
ATOM   2148  CG2 THR A 138     -13.674   5.021   5.715  1.00 26.72
ATOM   2149  H   THR A 138     -11.796   3.147   7.427  1.00  0.00
ATOM   2150  H   THR A 138     -14.605   2.726   6.557  1.00  0.00
ATOM   2151  H   THR A 138     -13.656   3.379   4.325  1.00  0.00
ATOM   2152  H   THR A 138     -11.451   2.776   4.837  1.00  0.00
ATOM   2153  H   THR A 138     -13.392   5.728   4.934  1.00  0.00
ATOM   2154  H   THR A 138     -14.756   4.953   5.829  1.00  0.00
ATOM   2155  H   THR A 138     -13.180   5.244   6.661  1.00  0.00
ATOM   2156  N   ILE A 139     -14.144   0.741   4.880  1.00 32.21
ATOM   2157  CA  ILE A 139     -14.005  -0.588   4.297  1.00 32.44
ATOM   2158  C   ILE A 139     -13.968  -0.524   2.773  1.00 32.41
ATOM   2159  O   ILE A 139     -14.835   0.085   2.147  1.00 32.28
ATOM   2160  CB  ILE A 139     -15.151  -1.519   4.734  1.00 32.07
ATOM   2161  CG1 ILE A 139     -15.190  -1.636   6.259  1.00 32.36
ATOM   2162  CG2 ILE A 139     -14.997  -2.890   4.093  1.00 32.83
ATOM   2163  CD1 ILE A 139     -13.942  -2.245   6.857  1.00 32.74
ATOM   2164  H   ILE A 139     -14.926   1.341   4.581  1.00  0.00
ATOM   2165  H   ILE A 139     -13.061  -0.992   4.662  1.00  0.00
ATOM   2166  H   ILE A 139     -16.095  -1.090   4.398  1.00  0.00
ATOM   2167  H   ILE A 139     -16.026  -2.284   6.523  1.00  0.00
ATOM   2168  H   ILE A 139     -15.272  -0.626   6.660  1.00  0.00
ATOM   2169  H   ILE A 139     -15.832  -3.499   4.439  1.00  0.00
ATOM   2170  H   ILE A 139     -15.023  -2.742   3.013  1.00  0.00
ATOM   2171  H   ILE A 139     -14.039  -3.291   4.424  1.00  0.00
ATOM   2172  H   ILE A 139     -14.088  -2.275   7.937  1.00  0.00
ATOM   2173  H   ILE A 139     -13.841  -3.244   6.434  1.00  0.00
ATOM   2174  H   ILE A 139     -13.108  -1.601   6.579  1.00  0.00
ATOM   2175  N   ASP A 140     -12.959  -1.157   2.184  1.00 28.39
ATOM   2176  CA  ASP A 140     -12.812  -1.180   0.734  1.00 28.69
ATOM   2177  C   ASP A 140     -13.936  -1.978   0.083  1.00 28.87
ATOM   2178  O   ASP A 140     -14.714  -2.643   0.767  1.00 28.19
ATOM   2179  CB  ASP A 140     -11.454  -1.766   0.342  1.00 29.50
ATOM   2180  CG  ASP A 140     -11.320  -3.228   0.718  1.00 30.56
ATOM   2181  OD1 ASP A 140     -12.357  -3.873   0.983  1.00 29.84
ATOM   2182  OD2 ASP A 140     -10.179  -3.734   0.748  1.00 31.10
ATOM   2183  H   ASP A 140     -12.263  -1.644   2.767  1.00  0.00
ATOM   2184  H   ASP A 140     -12.869  -0.153   0.375  1.00  0.00
ATOM   2185  H   ASP A 140     -10.677  -1.212   0.868  1.00  0.00
ATOM   2186  H   ASP A 140     -11.358  -1.696  -0.742  1.00  0.00
ATOM   2187  N   GLU A 141     -13.985  -1.937  -1.243  1.00 53.10
ATOM   2188  CA  GLU A 141     -15.004  -2.651  -2.002  1.00 53.77
ATOM   2189  C   GLU A 141     -15.123  -4.128  -1.623  1.00 54.12
ATOM   2190  O   GLU A 141     -16.192  -4.719  -1.771  1.00 54.36
ATOM   2191  CB  GLU A 141     -14.739  -2.518  -3.504  1.00 54.48
ATOM   2192  CG  GLU A 141     -13.933  -1.287  -3.886  1.00 55.20
ATOM   2193  CD  GLU A 141     -14.117  -0.897  -5.339  1.00 56.21
ATOM   2194  OE1 GLU A 141     -14.650  -1.719  -6.114  1.00 55.63
ATOM   2195  OE2 GLU A 141     -13.729   0.232  -5.707  1.00 56.80
ATOM   2196  H   GLU A 141     -13.281  -1.383  -1.751  1.00  0.00
ATOM   2197  H   GLU A 141     -15.956  -2.185  -1.747  1.00  0.00
ATOM   2198  H   GLU A 141     -15.706  -2.437  -4.001  1.00  0.00
ATOM   2199  H   GLU A 141     -14.154  -3.386  -3.806  1.00  0.00
ATOM   2200  H   GLU A 141     -12.878  -1.513  -3.731  1.00  0.00
ATOM   2201  H   GLU A 141     -14.279  -0.456  -3.272  1.00  0.00
ATOM   2202  N   GLN A 142     -14.036  -4.728  -1.142  1.00 41.84
ATOM   2203  CA  GLN A 142     -14.068  -6.181  -0.818  1.00 42.79
ATOM   2204  C   GLN A 142     -14.725  -6.629   0.524  1.00 42.55
ATOM   2205  O   GLN A 142     -15.085  -7.793   0.701  1.00 42.31
ATOM   2206  CB  GLN A 142     -12.658  -6.771  -0.919  1.00 43.70
ATOM   2207  CG  GLN A 142     -12.232  -7.123  -2.335  1.00 43.68
ATOM   2208  CD  GLN A 142     -13.242  -8.001  -3.046  1.00 44.62
ATOM   2209  OE1 GLN A 142     -13.701  -9.005  -2.501  1.00 44.39
ATOM   2210  NE2 GLN A 142     -13.594  -7.627  -4.270  1.00 44.47
ATOM   2211  H   GLN A 142     -13.172  -4.187  -0.994  1.00  0.00
ATOM   2212  H   GLN A 142     -14.748  -6.577  -1.572  1.00  0.00
ATOM   2213  H   GLN A 142     -12.646  -7.694  -0.340  1.00  0.00
ATOM   2214  H   GLN A 142     -11.964  -6.011  -0.560  1.00  0.00
ATOM   2215  H   GLN A 142     -11.292  -7.671  -2.278  1.00  0.00
ATOM   2216  H   GLN A 142     -12.142  -6.195  -2.899  1.00  0.00
ATOM   2217  H   GLN A 142     -14.277  -8.185  -4.802  1.00  0.00
ATOM   2218  H   GLN A 142     -13.184  -6.779  -4.687  1.00  0.00
ATOM   2219  N   GLY A 143     -14.859  -5.677   1.437  1.00 42.37
ATOM   2220  CA  GLY A 143     -15.340  -5.768   2.800  1.00 42.43
ATOM   2221  C   GLY A 143     -14.259  -5.804   3.860  1.00 42.37
ATOM   2222  O   GLY A 143     -14.521  -6.242   4.984  1.00 42.21
ATOM   2223  H   GLY A 143     -14.580  -4.734   1.132  1.00  0.00
ATOM   2224  H   GLY A 143     -15.860  -6.725   2.851  1.00  0.00
ATOM   2225  H   GLY A 143     -15.967  -4.893   2.970  1.00  0.00
ATOM   2226  N   ASN A 144     -13.057  -5.344   3.503  1.00 31.84
ATOM   2227  CA  ASN A 144     -11.919  -5.253   4.430  1.00 32.35
ATOM   2228  C   ASN A 144     -11.494  -3.798   4.711  1.00 32.38
ATOM   2229  O   ASN A 144     -11.736  -2.914   3.893  1.00 31.75
ATOM   2230  CB  ASN A 144     -10.731  -6.029   3.868  1.00 32.70
ATOM   2231  CG  ASN A 144     -11.072  -7.482   3.572  1.00 33.37
ATOM   2232  OD1 ASN A 144     -12.053  -8.024   4.093  1.00 33.01
ATOM   2233  ND2 ASN A 144     -10.270  -8.118   2.721  1.00 33.12
ATOM   2234  H   ASN A 144     -12.920  -5.038   2.529  1.00  0.00
ATOM   2235  H   ASN A 144     -12.244  -5.686   5.376  1.00  0.00
ATOM   2236  H   ASN A 144      -9.935  -6.015   4.612  1.00  0.00
ATOM   2237  H   ASN A 144     -10.434  -5.558   2.931  1.00  0.00
ATOM   2238  H   ASN A 144     -10.451  -9.103   2.482  1.00  0.00
ATOM   2239  H   ASN A 144      -9.469  -7.625   2.302  1.00  0.00
ATOM   2240  N   PRO A 145     -10.842  -3.551   5.862  1.00 36.66
ATOM   2241  CA  PRO A 145     -10.432  -2.182   6.220  1.00 37.48
ATOM   2242  C   PRO A 145      -9.578  -1.512   5.129  1.00 37.23
ATOM   2243  O   PRO A 145      -8.779  -2.185   4.483  1.00 37.63
ATOM   2244  CB  PRO A 145      -9.632  -2.381   7.517  1.00 38.27
ATOM   2245  CG  PRO A 145     -10.172  -3.678   8.093  1.00 37.99
ATOM   2246  CD  PRO A 145     -10.458  -4.536   6.889  1.00 37.05
ATOM   2247  H   PRO A 145     -11.286  -1.514   6.336  1.00  0.00
ATOM   2248  H   PRO A 145      -9.742  -1.546   8.210  1.00  0.00
ATOM   2249  H   PRO A 145      -8.559  -2.437   7.334  1.00  0.00
ATOM   2250  H   PRO A 145     -11.062  -3.521   8.703  1.00  0.00
ATOM   2251  H   PRO A 145      -9.459  -4.154   8.766  1.00  0.00
ATOM   2252  H   PRO A 145      -9.598  -5.131   6.582  1.00  0.00
ATOM   2253  H   PRO A 145     -11.229  -5.287   7.062  1.00  0.00
ATOM   2254  N   SER A 146      -9.770  -0.213   4.925  1.00 45.42
ATOM   2255  CA  SER A 146      -9.228   0.521   3.781  1.00 45.41
ATOM   2256  C   SER A 146      -8.243   1.641   4.108  1.00 46.59
ATOM   2257  O   SER A 146      -7.614   2.172   3.223  1.00 47.25
ATOM   2258  CB  SER A 146     -10.349   1.063   2.873  1.00 44.75
ATOM   2259  OG  SER A 146     -11.194   1.989   3.521  1.00 44.16
ATOM   2260  H   SER A 146     -10.333   0.308   5.612  1.00  0.00
ATOM   2261  H   SER A 146      -8.643  -0.233   3.255  1.00  0.00
ATOM   2262  H   SER A 146     -10.979   0.258   2.495  1.00  0.00
ATOM   2263  H   SER A 146      -9.874   1.646   2.084  1.00  0.00
ATOM   2264  H   SER A 146     -11.900   2.285   2.832  1.00  0.00
ATOM   2265  N   GLY A 147      -8.111   1.999   5.360  1.00 33.82
ATOM   2266  CA  GLY A 147      -7.098   2.987   5.704  1.00 35.23
ATOM   2267  C   GLY A 147      -7.538   4.431   5.932  1.00 34.42
ATOM   2268  O   GLY A 147      -6.714   5.274   6.267  1.00 35.44
ATOM   2269  H   GLY A 147      -8.713   1.589   6.089  1.00  0.00
ATOM   2270  H   GLY A 147      -6.470   3.019   4.814  1.00  0.00
ATOM   2271  H   GLY A 147      -6.659   2.631   6.636  1.00  0.00
ATOM   2272  N   GLY A 148      -8.819   4.735   5.767  1.00 25.04
ATOM   2273  CA  GLY A 148      -9.297   6.056   6.157  1.00 24.93
ATOM   2274  C   GLY A 148     -10.172   6.798   5.161  1.00 23.67
ATOM   2275  O   GLY A 148     -10.035   6.665   3.947  1.00 23.27
ATOM   2276  H   GLY A 148      -9.470   4.044   5.367  1.00  0.00
ATOM   2277  H   GLY A 148      -8.387   6.649   6.250  1.00  0.00
ATOM   2278  H   GLY A 148      -9.885   5.902   7.062  1.00  0.00
ATOM   2279  N   LEU A 149     -11.073   7.602   5.699  1.00 24.27
ATOM   2280  CA  LEU A 149     -11.928   8.443   4.869  1.00 23.61
ATOM   2281  C   LEU A 149     -11.101   9.429   4.040  1.00 24.11
ATOM   2282  O   LEU A 149     -10.143  10.031   4.536  1.00 24.87
ATOM   2283  CB  LEU A 149     -12.949   9.180   5.735  1.00 23.39
ATOM   2284  CG  LEU A 149     -14.131   9.880   5.043  1.00 23.35
ATOM   2285  CD1 LEU A 149     -15.097   8.885   4.388  1.00 22.36
ATOM   2286  CD2 LEU A 149     -14.868  10.735   6.060  1.00 23.33
ATOM   2287  H   LEU A 149     -11.173   7.635   6.724  1.00  0.00
ATOM   2288  H   LEU A 149     -12.465   7.799   4.173  1.00  0.00
ATOM   2289  H   LEU A 149     -12.384   9.981   6.213  1.00  0.00
ATOM   2290  H   LEU A 149     -13.396   8.411   6.365  1.00  0.00
ATOM   2291  H   LEU A 149     -13.731  10.505   4.244  1.00  0.00
ATOM   2292  H   LEU A 149     -15.894   9.470   3.928  1.00  0.00
ATOM   2293  H   LEU A 149     -14.525   8.326   3.647  1.00  0.00
ATOM   2294  H   LEU A 149     -15.475   8.239   5.180  1.00  0.00
ATOM   2295  H   LEU A 149     -15.695  11.213   5.535  1.00  0.00
ATOM   2296  H   LEU A 149     -15.219  10.065   6.845  1.00  0.00
ATOM   2297  H   LEU A 149     -14.153  11.465   6.440  1.00  0.00
ATOM   2298  N   LYS A 150     -11.471   9.569   2.769  1.00 27.05
ATOM   2299  CA  LYS A 150     -10.902  10.594   1.892  1.00 27.48
ATOM   2300  C   LYS A 150     -11.992  11.523   1.327  1.00 27.08
ATOM   2301  O   LYS A 150     -13.135  11.113   1.117  1.00 26.29
ATOM   2302  CB  LYS A 150     -10.147   9.952   0.729  1.00 27.79
ATOM   2303  CG  LYS A 150      -8.889   9.181   1.104  1.00 29.01
ATOM   2304  CD  LYS A 150      -8.233   8.629  -0.160  1.00 29.38
ATOM   2305  CE  LYS A 150      -6.932   7.910   0.130  1.00 30.75
ATOM   2306  NZ  LYS A 150      -6.212   7.624  -1.140  1.00 31.67
ATOM   2307  H   LYS A 150     -12.185   8.932   2.388  1.00  0.00
ATOM   2308  H   LYS A 150     -10.214  11.185   2.497  1.00  0.00
ATOM   2309  H   LYS A 150      -9.828  10.766   0.078  1.00  0.00
ATOM   2310  H   LYS A 150     -10.828   9.228   0.281  1.00  0.00
ATOM   2311  H   LYS A 150      -9.155   8.356   1.765  1.00  0.00
ATOM   2312  H   LYS A 150      -8.194   9.847   1.615  1.00  0.00
ATOM   2313  H   LYS A 150      -8.015   9.464  -0.826  1.00  0.00
ATOM   2314  H   LYS A 150      -8.917   7.907  -0.607  1.00  0.00
ATOM   2315  H   LYS A 150      -7.134   6.971   0.646  1.00  0.00
ATOM   2316  H   LYS A 150      -6.301   8.548   0.748  1.00  0.00
ATOM   2317  H   LYS A 150      -5.340   7.137  -0.889  1.00  0.00
ATOM   2318  H   LYS A 150      -6.831   7.030  -1.710  1.00  0.00
ATOM   2319  H   LYS A 150      -6.028   8.531  -1.593  1.00  0.00
ATOM   2320  N   ARG A 151     -11.621  12.773   1.078  1.00 22.23
ATOM   2321  CA  ARG A 151     -12.492  13.738   0.432  1.00 21.96
ATOM   2322  C   ARG A 151     -11.630  14.697  -0.370  1.00 22.71
ATOM   2323  O   ARG A 151     -10.482  14.977   0.008  1.00 23.47
ATOM   2324  CB  ARG A 151     -13.296  14.533   1.472  1.00 21.46
ATOM   2325  CG  ARG A 151     -14.288  13.708   2.297  1.00 20.88
ATOM   2326  CD  ARG A 151     -14.994  14.606   3.311  1.00 21.06
ATOM   2327  NE  ARG A 151     -15.932  13.892   4.175  1.00 20.88
ATOM   2328  CZ  ARG A 151     -16.109  14.170   5.465  1.00 21.22
ATOM   2329  NH1 ARG A 151     -15.378  15.130   6.049  1.00 21.48
ATOM   2330  NH2 ARG A 151     -17.007  13.498   6.170  1.00 20.50
ATOM   2331  H   ARG A 151     -10.675  13.071   1.355  1.00  0.00
ATOM   2332  H   ARG A 151     -13.193  13.211  -0.215  1.00  0.00
ATOM   2333  H   ARG A 151     -13.882  15.270   0.922  1.00  0.00
ATOM   2334  H   ARG A 151     -12.574  14.947   2.176  1.00  0.00
ATOM   2335  H   ARG A 151     -13.751  12.921   2.826  1.00  0.00
ATOM   2336  H   ARG A 151     -15.030  13.268   1.631  1.00  0.00
ATOM   2337  H   ARG A 151     -15.560  15.372   2.781  1.00  0.00
ATOM   2338  H   ARG A 151     -14.230  15.007   3.977  1.00  0.00
ATOM   2339  H   ARG A 151     -16.488  13.130   3.762  1.00  0.00
ATOM   2340  H   ARG A 151     -15.514  15.346   7.047  1.00  0.00
ATOM   2341  H   ARG A 151     -14.680  15.652   5.500  1.00  0.00
ATOM   2342  H   ARG A 151     -17.144  13.713   7.168  1.00  0.00
ATOM   2343  H   ARG A 151     -17.568  12.761   5.720  1.00  0.00
ATOM   2344  N   ASN A 152     -12.167  15.198  -1.479  1.00 22.20
ATOM   2345  CA  ASN A 152     -11.447  16.197  -2.265  1.00 23.25
ATOM   2346  C   ASN A 152     -12.405  17.174  -2.958  1.00 22.76
ATOM   2347  O   ASN A 152     -12.634  17.059  -4.173  1.00 22.73
ATOM   2348  CB  ASN A 152     -10.504  15.502  -3.271  1.00 24.02
ATOM   2349  CG  ASN A 152      -9.550  16.483  -3.968  1.00 25.18
ATOM   2350  OD1 ASN A 152      -9.496  17.661  -3.622  1.00 25.40
ATOM   2351  ND2 ASN A 152      -8.784  15.983  -4.945  1.00 25.81
ATOM   2352  H   ASN A 152     -13.097  14.879  -1.786  1.00  0.00
ATOM   2353  H   ASN A 152     -10.838  16.794  -1.586  1.00  0.00
ATOM   2354  H   ASN A 152     -11.117  15.030  -4.039  1.00  0.00
ATOM   2355  H   ASN A 152      -9.895  14.787  -2.718  1.00  0.00
ATOM   2356  H   ASN A 152      -8.125  16.595  -5.447  1.00  0.00
ATOM   2357  H   ASN A 152      -8.853  14.986  -5.195  1.00  0.00
ATOM   2358  N   PHE A 153     -12.940  18.131  -2.188  1.00 19.32
ATOM   2359  CA  PHE A 153     -14.077  18.986  -2.620  1.00 19.26
ATOM   2360  C   PHE A 153     -13.841  19.714  -3.928  1.00 19.68
ATOM   2361  O   PHE A 153     -12.854  20.432  -4.072  1.00 20.75
ATOM   2362  CB  PHE A 153     -14.440  20.035  -1.557  1.00 18.83
ATOM   2363  CG  PHE A 153     -14.818  19.457  -0.232  1.00 18.66
ATOM   2364  CD1 PHE A 153     -15.317  18.159  -0.135  1.00 18.03
ATOM   2365  CD2 PHE A 153     -14.651  20.198   0.925  1.00 18.92
ATOM   2366  CE1 PHE A 153     -15.655  17.616   1.091  1.00 18.33
ATOM   2367  CE2 PHE A 153     -14.998  19.671   2.161  1.00 19.06
ATOM   2368  CZ  PHE A 153     -15.504  18.373   2.245  1.00 18.41
ATOM   2369  H   PHE A 153     -12.544  18.282  -1.249  1.00  0.00
ATOM   2370  H   PHE A 153     -14.897  18.282  -2.763  1.00  0.00
ATOM   2371  H   PHE A 153     -15.297  20.605  -1.915  1.00  0.00
ATOM   2372  H   PHE A 153     -13.548  20.635  -1.380  1.00  0.00
ATOM   2373  H   PHE A 153     -15.443  17.563  -1.039  1.00  0.00
ATOM   2374  H   PHE A 153     -14.242  21.207   0.865  1.00  0.00
ATOM   2375  H   PHE A 153     -16.039  16.597   1.151  1.00  0.00
ATOM   2376  H   PHE A 153     -14.876  20.269   3.064  1.00  0.00
ATOM   2377  H   PHE A 153     -15.780  17.955   3.213  1.00  0.00
ATOM   2378  N   GLY A 154     -14.750  19.530  -4.876  1.00 19.07
ATOM   2379  CA  GLY A 154     -14.735  20.270  -6.118  1.00 19.67
ATOM   2380  C   GLY A 154     -13.570  20.038  -7.057  1.00 20.86
ATOM   2381  O   GLY A 154     -13.460  20.741  -8.056  1.00 22.07
ATOM   2382  H   GLY A 154     -15.494  18.834  -4.722  1.00  0.00
ATOM   2383  H   GLY A 154     -14.649  21.308  -5.798  1.00  0.00
ATOM   2384  H   GLY A 154     -15.645  19.978  -6.642  1.00  0.00
ATOM   2385  N   ALA A 155     -12.724  19.049  -6.773  1.00 28.63
ATOM   2386  CA  ALA A 155     -11.520  18.810  -7.576  1.00 29.66
ATOM   2387  C   ALA A 155     -11.806  18.101  -8.902  1.00 30.31
ATOM   2388  O   ALA A 155     -11.124  18.327  -9.896  1.00 31.44
ATOM   2389  CB  ALA A 155     -10.486  18.040  -6.770  1.00 29.45
ATOM   2390  H   ALA A 155     -12.920  18.436  -5.969  1.00  0.00
ATOM   2391  H   ALA A 155     -11.121  19.791  -7.833  1.00  0.00
ATOM   2392  H   ALA A 155      -9.621  17.895  -7.417  1.00  0.00
ATOM   2393  H   ALA A 155     -10.243  18.649  -5.899  1.00  0.00
ATOM   2394  H   ALA A 155     -10.944  17.092  -6.487  1.00  0.00
ATOM   2395  N   THR A 156     -12.814  17.239  -8.941  1.00 48.37
ATOM   2396  CA  THR A 156     -13.199  16.597 -10.194  1.00 49.02
ATOM   2397  C   THR A 156     -13.644  17.643 -11.193  1.00 49.94
ATOM   2398  O   THR A 156     -14.538  18.427 -10.936  1.00 48.85
ATOM   2399  CB  THR A 156     -14.304  15.539 -10.035  1.00 48.25
ATOM   2400  OG1 THR A 156     -15.482  16.143  -9.507  1.00 48.20
ATOM   2401  CG2 THR A 156     -13.912  14.570  -9.104  1.00 47.59
ATOM   2402  H   THR A 156     -13.331  17.020  -8.077  1.00  0.00
ATOM   2403  H   THR A 156     -12.313  16.072 -10.551  1.00  0.00
ATOM   2404  H   THR A 156     -14.485  15.098 -11.015  1.00  0.00
ATOM   2405  H   THR A 156     -15.782  16.860 -10.183  1.00  0.00
ATOM   2406  H   THR A 156     -14.727  13.850  -9.031  1.00  0.00
ATOM   2407  H   THR A 156     -13.000  14.112  -9.486  1.00  0.00
ATOM   2408  H   THR A 156     -13.742  15.086  -8.159  1.00  0.00
ATOM   2409  N   LYS A 157     -13.004  17.657 -12.340  1.00 51.98
ATOM   2410  CA  LYS A 157     -13.163  18.759 -13.257  1.00 52.20
ATOM   2411  C   LYS A 157     -14.533  18.816 -13.916  1.00 51.73
ATOM   2412  O   LYS A 157     -14.929  19.857 -14.400  1.00 52.46
ATOM   2413  CB  LYS A 157     -12.032  18.746 -14.282  1.00 54.38
ATOM   2414  CG  LYS A 157     -10.643  19.069 -13.701  1.00 56.11
ATOM   2415  CD  LYS A 157      -9.504  18.305 -14.407  1.00 57.71
ATOM   2416  CE  LYS A 157      -8.869  19.107 -15.532  1.00 58.97
ATOM   2417  NZ  LYS A 157      -8.441  18.278 -16.675  1.00 59.17
ATOM   2418  H   LYS A 157     -12.383  16.874 -12.587  1.00  0.00
ATOM   2419  H   LYS A 157     -13.101  19.676 -12.672  1.00  0.00
ATOM   2420  H   LYS A 157     -12.262  19.522 -15.012  1.00  0.00
ATOM   2421  H   LYS A 157     -11.987  17.738 -14.696  1.00  0.00
ATOM   2422  H   LYS A 157     -10.644  18.770 -12.653  1.00  0.00
ATOM   2423  H   LYS A 157     -10.465  20.136 -13.838  1.00  0.00
ATOM   2424  H   LYS A 157      -9.915  17.392 -14.838  1.00  0.00
ATOM   2425  H   LYS A 157      -8.726  18.109 -13.670  1.00  0.00
ATOM   2426  H   LYS A 157      -7.985  19.614 -15.146  1.00  0.00
ATOM   2427  H   LYS A 157      -9.627  19.789 -15.916  1.00  0.00
ATOM   2428  H   LYS A 157      -8.029  18.915 -17.372  1.00  0.00
ATOM   2429  H   LYS A 157      -7.749  17.604 -16.316  1.00  0.00
ATOM   2430  H   LYS A 157      -9.282  17.807 -17.037  1.00  0.00
ATOM   2431  N   GLU A 158     -15.266  17.708 -13.919  1.00 43.46
ATOM   2432  CA  GLU A 158     -16.630  17.719 -14.442  1.00 43.31
ATOM   2433  C   GLU A 158     -17.689  18.079 -13.408  1.00 42.44
ATOM   2434  O   GLU A 158     -18.813  18.383 -13.749  1.00 41.71
ATOM   2435  CB  GLU A 158     -17.001  16.402 -15.113  1.00 43.14
ATOM   2436  CG  GLU A 158     -17.215  15.262 -14.173  1.00 42.15
ATOM   2437  CD  GLU A 158     -15.922  14.719 -13.598  1.00 43.34
ATOM   2438  OE1 GLU A 158     -14.898  15.420 -13.635  1.00 43.86
ATOM   2439  OE2 GLU A 158     -15.942  13.586 -13.122  1.00 42.88
ATOM   2440  H   GLU A 158     -14.869  16.833 -13.549  1.00  0.00
ATOM   2441  H   GLU A 158     -16.624  18.514 -15.188  1.00  0.00
ATOM   2442  H   GLU A 158     -16.179  16.120 -15.771  1.00  0.00
ATOM   2443  H   GLU A 158     -17.954  16.560 -15.617  1.00  0.00
ATOM   2444  H   GLU A 158     -17.688  14.461 -14.742  1.00  0.00
ATOM   2445  H   GLU A 158     -17.833  15.621 -13.350  1.00  0.00
ATOM   2446  N   ALA A 159     -17.311  18.061 -12.149  1.00 24.78
ATOM   2447  CA  ALA A 159     -18.227  18.428 -11.064  1.00 23.99
ATOM   2448  C   ALA A 159     -17.609  19.440 -10.105  1.00 24.05
ATOM   2449  O   ALA A 159     -17.486  19.171  -8.909  1.00 23.30
ATOM   2450  CB  ALA A 159     -18.669  17.183 -10.289  1.00 22.99
ATOM   2451  H   ALA A 159     -16.347  17.782 -11.919  1.00  0.00
ATOM   2452  H   ALA A 159     -19.096  18.896 -11.527  1.00  0.00
ATOM   2453  H   ALA A 159     -19.343  17.520  -9.502  1.00  0.00
ATOM   2454  H   ALA A 159     -19.172  16.527 -11.000  1.00  0.00
ATOM   2455  H   ALA A 159     -17.768  16.725  -9.882  1.00  0.00
ATOM   2456  N   PRO A 160     -17.219  20.614 -10.622  1.00 30.80
ATOM   2457  CA  PRO A 160     -16.495  21.568  -9.778  1.00 30.83
ATOM   2458  C   PRO A 160     -17.407  22.299  -8.802  1.00 30.59
ATOM   2459  O   PRO A 160     -16.881  22.857  -7.839  1.00 30.20
ATOM   2460  CB  PRO A 160     -15.907  22.552 -10.788  1.00 31.86
ATOM   2461  CG  PRO A 160     -16.862  22.503 -11.949  1.00 32.34
ATOM   2462  CD  PRO A 160     -17.366  21.087 -12.010  1.00 31.53
ATOM   2463  H   PRO A 160     -15.752  21.072  -9.153  1.00  0.00
ATOM   2464  H   PRO A 160     -14.889  22.297 -11.082  1.00  0.00
ATOM   2465  H   PRO A 160     -15.823  23.559 -10.380  1.00  0.00
ATOM   2466  H   PRO A 160     -16.369  22.787 -12.879  1.00  0.00
ATOM   2467  H   PRO A 160     -17.682  23.209 -11.817  1.00  0.00
ATOM   2468  H   PRO A 160     -18.399  21.024 -12.353  1.00  0.00
ATOM   2469  H   PRO A 160     -16.826  20.465 -12.724  1.00  0.00
ATOM   2470  N   THR A 161     -18.720  22.302  -9.051  1.00 26.92
ATOM   2471  CA  THR A 161     -19.681  23.031  -8.220  1.00 26.37
ATOM   2472  C   THR A 161     -20.853  22.163  -7.757  1.00 25.73
ATOM   2473  O   THR A 161     -21.206  21.166  -8.398  1.00 25.32
ATOM   2474  CB  THR A 161     -20.275  24.232  -8.973  1.00 27.23
ATOM   2475  OG1 THR A 161     -20.777  23.794 -10.243  1.00 27.42
ATOM   2476  CG2 THR A 161     -19.211  25.330  -9.185  1.00 27.82
ATOM   2477  H   THR A 161     -19.071  21.770  -9.860  1.00  0.00
ATOM   2478  H   THR A 161     -19.110  23.357  -7.351  1.00  0.00
ATOM   2479  H   THR A 161     -21.086  24.652  -8.378  1.00  0.00
ATOM   2480  H   THR A 161     -21.480  23.066 -10.054  1.00  0.00
ATOM   2481  H   THR A 161     -19.697  26.145  -9.721  1.00  0.00
ATOM   2482  H   THR A 161     -18.872  25.640  -8.197  1.00  0.00
ATOM   2483  H   THR A 161     -18.405  24.885  -9.769  1.00  0.00
ATOM   2484  N   LEU A 162     -21.466  22.559  -6.644  1.00 21.47
ATOM   2485  CA  LEU A 162     -22.675  21.903  -6.160  1.00 20.98
ATOM   2486  C   LEU A 162     -23.886  22.318  -6.990  1.00 21.30
ATOM   2487  O   LEU A 162     -23.857  23.350  -7.659  1.00 21.78
ATOM   2488  CB  LEU A 162     -22.896  22.213  -4.673  1.00 20.73
ATOM   2489  CG  LEU A 162     -21.888  21.495  -3.744  1.00 20.37
ATOM   2490  CD1 LEU A 162     -21.969  22.003  -2.307  1.00 20.60
ATOM   2491  CD2 LEU A 162     -22.072  19.982  -3.776  1.00 19.79
ATOM   2492  H   LEU A 162     -21.076  23.349  -6.111  1.00  0.00
ATOM   2493  H   LEU A 162     -22.548  20.826  -6.268  1.00  0.00
ATOM   2494  H   LEU A 162     -23.894  21.860  -4.413  1.00  0.00
ATOM   2495  H   LEU A 162     -22.772  23.287  -4.538  1.00  0.00
ATOM   2496  H   LEU A 162     -20.896  21.730  -4.129  1.00  0.00
ATOM   2497  H   LEU A 162     -21.231  21.446  -1.730  1.00  0.00
ATOM   2498  H   LEU A 162     -21.743  23.069  -2.333  1.00  0.00
ATOM   2499  H   LEU A 162     -22.984  21.812  -1.958  1.00  0.00
ATOM   2500  H   LEU A 162     -21.330  19.556  -3.101  1.00  0.00
ATOM   2501  H   LEU A 162     -23.089  19.777  -3.441  1.00  0.00
ATOM   2502  H   LEU A 162     -21.913  19.663  -4.806  1.00  0.00
ATOM   2503  N   PRO A 163     -24.951  21.505  -6.967  1.00 24.41
ATOM   2504  CA  PRO A 163     -26.161  21.909  -7.691  1.00 24.73
ATOM   2505  C   PRO A 163     -26.774  23.154  -7.081  1.00 24.75
ATOM   2506  O   PRO A 163     -26.647  23.362  -5.874  1.00 24.33
ATOM   2507  CB  PRO A 163     -27.103  20.712  -7.502  1.00 24.05
ATOM   2508  CG  PRO A 163     -26.192  19.564  -7.239  1.00 23.46
ATOM   2509  CD  PRO A 163     -25.066  20.138  -6.433  1.00 23.65
ATOM   2510  H   PRO A 163     -25.963  22.149  -8.736  1.00  0.00
ATOM   2511  H   PRO A 163     -27.750  20.533  -8.361  1.00  0.00
ATOM   2512  H   PRO A 163     -27.792  20.860  -6.671  1.00  0.00
ATOM   2513  H   PRO A 163     -25.837  19.116  -8.167  1.00  0.00
ATOM   2514  H   PRO A 163     -26.701  18.757  -6.712  1.00  0.00
ATOM   2515  H   PRO A 163     -25.262  20.128  -5.361  1.00  0.00
ATOM   2516  H   PRO A 163     -24.138  19.571  -6.512  1.00  0.00
ATOM   2517  N   THR A 164     -27.446  23.951  -7.907  1.00 19.50
ATOM   2518  CA  THR A 164     -28.054  25.212  -7.475  1.00 19.97
ATOM   2519  C   THR A 164     -29.521  25.033  -7.125  1.00 19.87
ATOM   2520  O   THR A 164     -30.121  24.026  -7.481  1.00 19.48
ATOM   2521  CB  THR A 164     -27.999  26.228  -8.598  1.00 20.73
ATOM   2522  OG1 THR A 164     -28.738  25.719  -9.709  1.00 20.71
ATOM   2523  CG2 THR A 164     -26.551  26.457  -9.029  1.00 20.96
ATOM   2524  H   THR A 164     -27.543  23.669  -8.893  1.00  0.00
ATOM   2525  H   THR A 164     -27.495  25.546  -6.601  1.00  0.00
ATOM   2526  H   THR A 164     -28.423  27.172  -8.255  1.00  0.00
ATOM   2527  H   THR A 164     -29.706  25.576  -9.387  1.00  0.00
ATOM   2528  H   THR A 164     -26.570  27.192  -9.834  1.00  0.00
ATOM   2529  H   THR A 164     -26.013  26.827  -8.156  1.00  0.00
ATOM   2530  H   THR A 164     -26.163  25.496  -9.367  1.00  0.00
ATOM   2531  N   ARG A 165     -30.100  26.036  -6.478  1.00 24.88
ATOM   2532  CA  ARG A 165     -31.521  26.022  -6.178  1.00 24.82
ATOM   2533  C   ARG A 165     -32.298  25.898  -7.488  1.00 25.42
ATOM   2534  O   ARG A 165     -33.308  25.198  -7.557  1.00 24.96
ATOM   2535  CB  ARG A 165     -31.916  27.299  -5.435  1.00 25.60
ATOM   2536  CG  ARG A 165     -33.356  27.733  -5.647  1.00 26.59
ATOM   2537  CD  ARG A 165     -33.957  28.333  -4.378  1.00 26.45
ATOM   2538  NE  ARG A 165     -35.414  28.400  -4.446  1.00 27.18
ATOM   2539  CZ  ARG A 165     -36.213  28.363  -3.387  1.00 27.38
ATOM   2540  NH1 ARG A 165     -35.699  28.260  -2.173  1.00 27.42
ATOM   2541  NH2 ARG A 165     -37.524  28.426  -3.541  1.00 26.78
ATOM   2542  H   ARG A 165     -29.530  26.841  -6.182  1.00  0.00
ATOM   2543  H   ARG A 165     -31.756  25.173  -5.536  1.00  0.00
ATOM   2544  H   ARG A 165     -31.283  28.102  -5.812  1.00  0.00
ATOM   2545  H   ARG A 165     -31.804  27.095  -4.370  1.00  0.00
ATOM   2546  H   ARG A 165     -33.939  26.854  -5.921  1.00  0.00
ATOM   2547  H   ARG A 165     -33.375  28.489  -6.432  1.00  0.00
ATOM   2548  H   ARG A 165     -33.576  29.342  -4.222  1.00  0.00
ATOM   2549  H   ARG A 165     -33.716  27.675  -3.543  1.00  0.00
ATOM   2550  H   ARG A 165     -35.850  28.481  -5.376  1.00  0.00
ATOM   2551  H   ARG A 165     -36.320  28.231  -1.352  1.00  0.00
ATOM   2552  H   ARG A 165     -34.678  28.208  -2.049  1.00  0.00
ATOM   2553  H   ARG A 165     -38.141  28.397  -2.717  1.00  0.00
ATOM   2554  H   ARG A 165     -37.928  28.504  -4.485  1.00  0.00
ATOM   2555  N   ASP A 166     -31.813  26.573  -8.528  1.00 32.77
ATOM   2556  CA  ASP A 166     -32.468  26.541  -9.828  1.00 33.62
ATOM   2557  C   ASP A 166     -32.493  25.131 -10.409  1.00 33.36
ATOM   2558  O   ASP A 166     -33.444  24.745 -11.073  1.00 33.71
ATOM   2559  CB  ASP A 166     -31.792  27.504 -10.800  1.00 34.71
ATOM   2560  CG  ASP A 166     -32.223  28.936 -10.593  1.00 36.34
ATOM   2561  OD1 ASP A 166     -33.200  29.165  -9.853  1.00 37.21
ATOM   2562  OD2 ASP A 166     -31.585  29.837 -11.170  1.00 37.51
ATOM   2563  H   ASP A 166     -30.955  27.131  -8.410  1.00  0.00
ATOM   2564  H   ASP A 166     -33.500  26.861  -9.681  1.00  0.00
ATOM   2565  H   ASP A 166     -32.065  27.215 -11.815  1.00  0.00
ATOM   2566  H   ASP A 166     -30.717  27.457 -10.625  1.00  0.00
ATOM   2567  N   ASP A 167     -31.438  24.367 -10.154  1.00 23.42
ATOM   2568  CA  ASP A 167     -31.381  22.977 -10.597  1.00 23.13
ATOM   2569  C   ASP A 167     -32.528  22.177  -9.972  1.00 22.60
ATOM   2570  O   ASP A 167     -33.241  21.448 -10.645  1.00 22.96
ATOM   2571  CB  ASP A 167     -30.023  22.363 -10.225  1.00 22.88
ATOM   2572  CG  ASP A 167     -28.857  22.943 -11.046  1.00 23.66
ATOM   2573  OD1 ASP A 167     -29.101  23.425 -12.172  1.00 23.83
ATOM   2574  OD2 ASP A 167     -27.687  22.884 -10.580  1.00 22.76
ATOM   2575  H   ASP A 167     -30.643  24.763  -9.633  1.00  0.00
ATOM   2576  H   ASP A 167     -31.490  22.943 -11.681  1.00  0.00
ATOM   2577  H   ASP A 167     -30.076  21.294 -10.431  1.00  0.00
ATOM   2578  H   ASP A 167     -29.835  22.584  -9.174  1.00  0.00
ATOM   2579  N   VAL A 168     -32.705  22.351  -8.672  1.00 14.65
ATOM   2580  CA  VAL A 168     -33.765  21.704  -7.920  1.00 14.25
ATOM   2581  C   VAL A 168     -35.148  22.157  -8.416  1.00 15.15
ATOM   2582  O   VAL A 168     -36.039  21.334  -8.648  1.00 14.71
ATOM   2583  CB  VAL A 168     -33.596  22.015  -6.405  1.00 13.92
ATOM   2584  CG1 VAL A 168     -34.732  21.404  -5.570  1.00 13.53
ATOM   2585  CG2 VAL A 168     -32.247  21.537  -5.920  1.00 13.32
ATOM   2586  H   VAL A 168     -32.059  22.976  -8.169  1.00  0.00
ATOM   2587  H   VAL A 168     -33.695  20.627  -8.073  1.00  0.00
ATOM   2588  H   VAL A 168     -33.649  23.096  -6.276  1.00  0.00
ATOM   2589  H   VAL A 168     -34.539  21.666  -4.530  1.00  0.00
ATOM   2590  H   VAL A 168     -35.663  21.839  -5.932  1.00  0.00
ATOM   2591  H   VAL A 168     -34.700  20.326  -5.729  1.00  0.00
ATOM   2592  H   VAL A 168     -32.185  21.780  -4.859  1.00  0.00
ATOM   2593  H   VAL A 168     -32.209  20.461  -6.092  1.00  0.00
ATOM   2594  H   VAL A 168     -31.493  22.067  -6.502  1.00  0.00
ATOM   2595  N   LEU A 169     -35.321  23.465  -8.597  1.00 25.10
ATOM   2596  CA  LEU A 169     -36.580  24.007  -9.107  1.00 25.86
ATOM   2597  C   LEU A 169     -36.940  23.491 -10.496  1.00 26.39
ATOM   2598  O   LEU A 169     -38.109  23.174 -10.773  1.00 26.28
ATOM   2599  CB  LEU A 169     -36.523  25.537  -9.147  1.00 26.61
ATOM   2600  CG  LEU A 169     -37.018  26.220  -7.875  1.00 26.60
ATOM   2601  CD1 LEU A 169     -36.295  25.669  -6.660  1.00 26.59
ATOM   2602  CD2 LEU A 169     -36.846  27.725  -7.989  1.00 27.12
ATOM   2603  H   LEU A 169     -34.550  24.110  -8.373  1.00  0.00
ATOM   2604  H   LEU A 169     -37.354  23.668  -8.419  1.00  0.00
ATOM   2605  H   LEU A 169     -37.173  25.863  -9.959  1.00  0.00
ATOM   2606  H   LEU A 169     -35.476  25.815  -9.269  1.00  0.00
ATOM   2607  H   LEU A 169     -38.080  26.011  -7.750  1.00  0.00
ATOM   2608  H   LEU A 169     -36.690  26.193  -5.789  1.00  0.00
ATOM   2609  H   LEU A 169     -36.507  24.601  -6.621  1.00  0.00
ATOM   2610  H   LEU A 169     -35.233  25.866  -6.804  1.00  0.00
ATOM   2611  H   LEU A 169     -37.213  28.159  -7.059  1.00  0.00
ATOM   2612  H   LEU A 169     -35.782  27.914  -8.132  1.00  0.00
ATOM   2613  H   LEU A 169     -37.434  28.049  -8.847  1.00  0.00
ATOM   2614  N   ASN A 170     -35.951  23.445 -11.380  1.00 29.95
ATOM   2615  CA  ASN A 170     -36.187  22.904 -12.712  1.00 30.48
ATOM   2616  C   ASN A 170     -36.587  21.428 -12.672  1.00 30.13
ATOM   2617  O   ASN A 170     -37.378  20.966 -13.500  1.00 30.51
ATOM   2618  CB  ASN A 170     -34.975  23.130 -13.622  1.00 30.71
ATOM   2619  CG  ASN A 170     -34.814  24.599 -14.015  1.00 32.19
ATOM   2620  OD1 ASN A 170     -35.771  25.370 -13.964  1.00 32.48
ATOM   2621  ND2 ASN A 170     -33.613  24.984 -14.406  1.00 31.65
ATOM   2622  H   ASN A 170     -35.016  23.792 -11.124  1.00  0.00
ATOM   2623  H   ASN A 170     -37.031  23.449 -13.135  1.00  0.00
ATOM   2624  H   ASN A 170     -35.120  22.549 -14.533  1.00  0.00
ATOM   2625  H   ASN A 170     -34.081  22.826 -13.078  1.00  0.00
ATOM   2626  H   ASN A 170     -33.450  25.963 -14.682  1.00  0.00
ATOM   2627  H   ASN A 170     -32.839  24.305 -14.435  1.00  0.00
ATOM   2628  N   ALA A 171     -36.058  20.686 -11.701  1.00 17.82
ATOM   2629  CA  ALA A 171     -36.402  19.271 -11.611  1.00 17.67
ATOM   2630  C   ALA A 171     -37.822  19.117 -11.089  1.00 17.11
ATOM   2631  O   ALA A 171     -38.526  18.169 -11.444  1.00 17.17
ATOM   2632  CB  ALA A 171     -35.417  18.522 -10.715  1.00 16.87
ATOM   2633  H   ALA A 171     -35.411  21.108 -11.019  1.00  0.00
ATOM   2634  H   ALA A 171     -36.341  18.836 -12.609  1.00  0.00
ATOM   2635  H   ALA A 171     -35.734  17.479 -10.695  1.00  0.00
ATOM   2636  H   ALA A 171     -34.429  18.637 -11.162  1.00  0.00
ATOM   2637  H   ALA A 171     -35.471  18.981  -9.728  1.00  0.00
ATOM   2638  N   LEU A 172     -38.229  20.044 -10.233  1.00 20.95
ATOM   2639  CA  LEU A 172     -39.532  19.980  -9.598  1.00 21.03
ATOM   2640  C   LEU A 172     -40.677  20.200 -10.579  1.00 21.41
ATOM   2641  O   LEU A 172     -41.823  19.898 -10.268  1.00 21.86
ATOM   2642  CB  LEU A 172     -39.627  20.975  -8.439  1.00 20.40
ATOM   2643  CG  LEU A 172     -38.956  20.502  -7.150  1.00 20.29
ATOM   2644  CD1 LEU A 172     -39.031  21.576  -6.068  1.00 20.08
ATOM   2645  CD2 LEU A 172     -39.581  19.146  -6.674  1.00 19.14
ATOM   2646  H   LEU A 172     -37.603  20.832 -10.013  1.00  0.00
ATOM   2647  H   LEU A 172     -39.634  18.968  -9.207  1.00  0.00
ATOM   2648  H   LEU A 172     -40.685  21.113  -8.218  1.00  0.00
ATOM   2649  H   LEU A 172     -39.113  21.884  -8.753  1.00  0.00
ATOM   2650  H   LEU A 172     -37.899  20.326  -7.351  1.00  0.00
ATOM   2651  H   LEU A 172     -38.537  21.173  -5.184  1.00  0.00
ATOM   2652  H   LEU A 172     -38.516  22.455  -6.455  1.00  0.00
ATOM   2653  H   LEU A 172     -40.088  21.773  -5.887  1.00  0.00
ATOM   2654  H   LEU A 172     -39.065  18.862  -5.757  1.00  0.00
ATOM   2655  H   LEU A 172     -40.642  19.327  -6.502  1.00  0.00
ATOM   2656  H   LEU A 172     -39.417  18.422  -7.472  1.00  0.00
ATOM   2657  N   LYS A 173     -40.346  20.705 -11.750  1.00 32.30
ATOM   2658  CA  LYS A 173     -41.298  20.987 -12.820  1.00 32.92
ATOM   2659  C   LYS A 173     -41.638  19.804 -13.706  1.00 32.57
ATOM   2660  O   LYS A 173     -42.648  19.819 -14.354  1.00 33.44
ATOM   2661  CB  LYS A 173     -40.782  22.118 -13.702  1.00 33.41
ATOM   2662  CG  LYS A 173     -40.781  23.463 -13.059  1.00 34.18
ATOM   2663  CD  LYS A 173     -40.056  24.473 -13.920  1.00 35.28
ATOM   2664  CE  LYS A 173     -40.130  25.870 -13.359  1.00 36.82
ATOM   2665  NZ  LYS A 173     -38.794  26.565 -13.300  1.00 37.75
ATOM   2666  H   LYS A 173     -39.352  20.914 -11.921  1.00  0.00
ATOM   2667  H   LYS A 173     -42.217  21.264 -12.304  1.00  0.00
ATOM   2668  H   LYS A 173     -41.434  22.185 -14.573  1.00  0.00
ATOM   2669  H   LYS A 173     -39.739  21.893 -13.926  1.00  0.00
ATOM   2670  H   LYS A 173     -40.264  23.382 -12.103  1.00  0.00
ATOM   2671  H   LYS A 173     -41.813  23.784 -12.917  1.00  0.00
ATOM   2672  H   LYS A 173     -40.527  24.480 -14.903  1.00  0.00
ATOM   2673  H   LYS A 173     -39.005  24.186 -13.962  1.00  0.00
ATOM   2674  H   LYS A 173     -40.505  25.794 -12.339  1.00  0.00
ATOM   2675  H   LYS A 173     -40.774  26.454 -14.017  1.00  0.00
ATOM   2676  H   LYS A 173     -38.959  27.502 -12.905  1.00  0.00
ATOM   2677  H   LYS A 173     -38.185  25.996 -12.694  1.00  0.00
ATOM   2678  H   LYS A 173     -38.437  26.613 -14.265  1.00  0.00
ATOM   2679  N   ILE A 174     -40.787  18.798 -13.745  1.00 31.07
ATOM   2680  CA  ILE A 174     -41.039  17.595 -14.542  1.00 30.87
ATOM   2681  C   ILE A 174     -42.280  16.883 -14.004  1.00 30.84
ATOM   2682  O   ILE A 174     -42.355  16.592 -12.808  1.00 30.48
ATOM   2683  CB  ILE A 174     -39.835  16.651 -14.499  1.00 30.20
ATOM   2684  CG1 ILE A 174     -38.547  17.404 -14.847  1.00 30.91
ATOM   2685  CG2 ILE A 174     -40.044  15.462 -15.431  1.00 30.48
ATOM   2686  CD1 ILE A 174     -38.446  17.803 -16.304  1.00 31.85
ATOM   2687  H   ILE A 174     -39.917  18.860 -13.197  1.00  0.00
ATOM   2688  H   ILE A 174     -41.204  17.888 -15.579  1.00  0.00
ATOM   2689  H   ILE A 174     -39.738  16.266 -13.484  1.00  0.00
ATOM   2690  H   ILE A 174     -37.706  16.744 -14.632  1.00  0.00
ATOM   2691  H   ILE A 174     -38.543  18.326 -14.266  1.00  0.00
ATOM   2692  H   ILE A 174     -39.156  14.835 -15.352  1.00  0.00
ATOM   2693  H   ILE A 174     -40.939  14.942 -15.089  1.00  0.00
ATOM   2694  H   ILE A 174     -40.168  15.863 -16.437  1.00  0.00
ATOM   2695  H   ILE A 174     -37.497  18.326 -16.426  1.00  0.00
ATOM   2696  H   ILE A 174     -38.481  16.884 -16.889  1.00  0.00
ATOM   2697  H   ILE A 174     -39.296  18.451 -16.517  1.00  0.00
ATOM   2698  N   THR A 175     -43.252  16.600 -14.866  1.00 30.01
ATOM   2699  CA  THR A 175     -44.535  16.040 -14.405  1.00 30.26
ATOM   2700  C   THR A 175     -44.511  14.524 -14.244  1.00 29.89
ATOM   2701  O   THR A 175     -45.328  13.951 -13.525  1.00 29.87
ATOM   2702  CB  THR A 175     -45.730  16.398 -15.327  1.00 31.02
ATOM   2703  OG1 THR A 175     -45.441  16.042 -16.686  1.00 32.13
ATOM   2704  CG2 THR A 175     -46.031  17.875 -15.244  1.00 32.27
ATOM   2705  H   THR A 175     -43.106  16.775 -15.871  1.00  0.00
ATOM   2706  H   THR A 175     -44.676  16.507 -13.430  1.00  0.00
ATOM   2707  H   THR A 175     -46.601  15.835 -14.991  1.00  0.00
ATOM   2708  H   THR A 175     -45.242  15.031 -16.697  1.00  0.00
ATOM   2709  H   THR A 175     -46.874  18.066 -15.908  1.00  0.00
ATOM   2710  H   THR A 175     -46.277  18.092 -14.205  1.00  0.00
ATOM   2711  H   THR A 175     -45.133  18.402 -15.567  1.00  0.00
ATOM   2712  N   GLN A 176     -43.546  13.979 -14.797  1.00 37.92
ATOM   2713  CA  GLN A 176     -43.509  12.530 -14.744  1.00 38.04
ATOM   2714  C   GLN A 176     -42.463  12.007 -13.783  1.00 37.07
ATOM   2715  O   GLN A 176     -41.319  12.430 -13.822  1.00 36.98
ATOM   2716  CB  GLN A 176     -43.235  11.953 -16.122  1.00 38.45
ATOM   2717  CG  GLN A 176     -44.451  11.384 -16.783  1.00 40.21
ATOM   2718  CD  GLN A 176     -45.017  12.324 -17.800  1.00 41.81
ATOM   2719  OE1 GLN A 176     -44.539  12.388 -18.928  1.00 42.72
ATOM   2720  NE2 GLN A 176     -46.037  13.077 -17.407  1.00 43.39
ATOM   2721  H   GLN A 176     -42.810  14.525 -15.268  1.00  0.00
ATOM   2722  H   GLN A 176     -44.489  12.213 -14.386  1.00  0.00
ATOM   2723  H   GLN A 176     -42.512  11.144 -16.013  1.00  0.00
ATOM   2724  H   GLN A 176     -42.883  12.768 -16.754  1.00  0.00
ATOM   2725  H   GLN A 176     -45.208  11.208 -16.019  1.00  0.00
ATOM   2726  H   GLN A 176     -44.168  10.461 -17.288  1.00  0.00
ATOM   2727  H   GLN A 176     -46.468  13.743 -18.064  1.00  0.00
ATOM   2728  H   GLN A 176     -46.397  12.995 -16.446  1.00  0.00
ATOM   2729  N   TYR A 177     -42.933  10.954 -13.086  1.00 20.70
ATOM   2730  CA  TYR A 177     -41.993  10.315 -12.203  1.00 20.35
ATOM   2731  C   TYR A 177     -40.819   9.731 -13.005  1.00 20.14
ATOM   2732  O   TYR A 177     -39.658  10.021 -12.705  1.00 19.55
ATOM   2733  CB  TYR A 177     -42.653   9.242 -11.353  1.00 19.71
ATOM   2734  CG  TYR A 177     -41.609   8.564 -10.517  1.00 19.32
ATOM   2735  CD1 TYR A 177     -41.193   9.115  -9.309  1.00 18.64
ATOM   2736  CD2 TYR A 177     -40.992   7.406 -10.966  1.00 18.75
ATOM   2737  CE1 TYR A 177     -40.222   8.507  -8.553  1.00 18.10
ATOM   2738  CE2 TYR A 177     -40.026   6.790 -10.220  1.00 18.18
ATOM   2739  CZ  TYR A 177     -39.642   7.344  -9.019  1.00 17.72
ATOM   2740  OH  TYR A 177     -38.673   6.716  -8.291  1.00 17.23
ATOM   2741  H   TYR A 177     -43.905  10.627 -13.179  1.00  0.00
ATOM   2742  H   TYR A 177     -41.610  11.075 -11.522  1.00  0.00
ATOM   2743  H   TYR A 177     -43.145   8.507 -11.991  1.00  0.00
ATOM   2744  H   TYR A 177     -43.393   9.699 -10.697  1.00  0.00
ATOM   2745  H   TYR A 177     -41.645  10.043  -8.958  1.00  0.00
ATOM   2746  H   TYR A 177     -41.281   6.981 -11.927  1.00  0.00
ATOM   2747  H   TYR A 177     -39.914   8.936  -7.599  1.00  0.00
ATOM   2748  H   TYR A 177     -39.564   5.868 -10.573  1.00  0.00
ATOM   2749  H   TYR A 177     -38.529   7.274  -7.437  1.00  0.00
ATOM   2750  N   ASP A 178     -41.121   8.934 -14.034  1.00 20.80
ATOM   2751  CA  ASP A 178     -40.077   8.340 -14.853  1.00 20.85
ATOM   2752  C   ASP A 178     -40.670   7.890 -16.168  1.00 21.58
ATOM   2753  O   ASP A 178     -41.870   7.784 -16.298  1.00 21.99
ATOM   2754  CB  ASP A 178     -39.460   7.153 -14.118  1.00 19.91
ATOM   2755  CG  ASP A 178     -38.069   6.763 -14.644  1.00 20.26
ATOM   2756  OD1 ASP A 178     -37.475   7.457 -15.510  1.00 20.11
ATOM   2757  OD2 ASP A 178     -37.552   5.737 -14.154  1.00 19.54
ATOM   2758  H   ASP A 178     -42.109   8.737 -14.250  1.00  0.00
ATOM   2759  H   ASP A 178     -39.297   9.076 -15.046  1.00  0.00
ATOM   2760  H   ASP A 178     -40.120   6.300 -14.272  1.00  0.00
ATOM   2761  H   ASP A 178     -39.353   7.435 -13.071  1.00  0.00
ATOM   2762  N   THR A 179     -39.827   7.619 -17.149  1.00 25.42
ATOM   2763  CA  THR A 179     -40.286   7.187 -18.462  1.00 26.10
ATOM   2764  C   THR A 179     -39.493   5.949 -18.955  1.00 26.79
ATOM   2765  O   THR A 179     -38.412   5.633 -18.438  1.00 25.74
ATOM   2766  CB  THR A 179     -40.107   8.323 -19.481  1.00 27.69
ATOM   2767  OG1 THR A 179     -38.753   8.787 -19.439  1.00 26.90
ATOM   2768  CG2 THR A 179     -41.019   9.498 -19.140  1.00 27.87
ATOM   2769  H   THR A 179     -38.816   7.716 -16.980  1.00  0.00
ATOM   2770  H   THR A 179     -41.339   6.922 -18.373  1.00  0.00
ATOM   2771  H   THR A 179     -40.357   7.940 -20.470  1.00  0.00
ATOM   2772  H   THR A 179     -38.152   7.983 -19.671  1.00  0.00
ATOM   2773  H   THR A 179     -40.846  10.265 -19.895  1.00  0.00
ATOM   2774  H   THR A 179     -42.043   9.125 -19.168  1.00  0.00
ATOM   2775  H   THR A 179     -40.740   9.840 -18.143  1.00  0.00
ATOM   2776  N   PRO A 180     -40.009   5.255 -19.960  1.00 27.27
ATOM   2777  CA  PRO A 180     -39.242   4.166 -20.572  1.00 27.61
ATOM   2778  C   PRO A 180     -38.027   4.749 -21.290  1.00 28.01
ATOM   2779  O   PRO A 180     -38.106   5.884 -21.734  1.00 28.53
ATOM   2780  CB  PRO A 180     -40.228   3.561 -21.574  1.00 28.89
ATOM   2781  CG  PRO A 180     -41.252   4.609 -21.797  1.00 29.81
ATOM   2782  CD  PRO A 180     -41.369   5.345 -20.512  1.00 27.93
ATOM   2783  H   PRO A 180     -38.867   3.431 -19.859  1.00  0.00
ATOM   2784  H   PRO A 180     -40.676   2.633 -21.219  1.00  0.00
ATOM   2785  H   PRO A 180     -39.738   3.304 -22.513  1.00  0.00
ATOM   2786  H   PRO A 180     -42.206   4.171 -22.090  1.00  0.00
ATOM   2787  H   PRO A 180     -40.966   5.275 -22.611  1.00  0.00
ATOM   2788  H   PRO A 180     -41.700   6.376 -20.642  1.00  0.00
ATOM   2789  H   PRO A 180     -42.126   4.931 -19.846  1.00  0.00
ATOM   2790  N   PRO A 181     -36.919   4.019 -21.380  1.00 24.31
ATOM   2791  CA  PRO A 181     -36.816   2.634 -20.921  1.00 23.67
ATOM   2792  C   PRO A 181     -36.363   2.490 -19.472  1.00 22.43
ATOM   2793  O   PRO A 181     -35.694   1.518 -19.144  1.00 21.76
ATOM   2794  CB  PRO A 181     -35.738   2.064 -21.834  1.00 24.47
ATOM   2795  CG  PRO A 181     -34.864   3.220 -22.116  1.00 24.30
ATOM   2796  CD  PRO A 181     -35.768   4.407 -22.210  1.00 25.06
ATOM   2797  H   PRO A 181     -37.786   2.138 -20.959  1.00  0.00
ATOM   2798  H   PRO A 181     -36.133   1.612 -22.744  1.00  0.00
ATOM   2799  H   PRO A 181     -35.180   1.256 -21.361  1.00  0.00
ATOM   2800  H   PRO A 181     -34.312   3.070 -23.044  1.00  0.00
ATOM   2801  H   PRO A 181     -34.112   3.346 -21.337  1.00  0.00
ATOM   2802  H   PRO A 181     -35.297   5.324 -21.855  1.00  0.00
ATOM   2803  H   PRO A 181     -36.051   4.653 -23.233  1.00  0.00
ATOM   2804  N   TRP A 182     -36.722   3.445 -18.626  1.00 27.50
ATOM   2805  CA  TRP A 182     -36.507   3.329 -17.185  1.00 26.50
ATOM   2806  C   TRP A 182     -35.032   3.139 -16.854  1.00 25.83
ATOM   2807  O   TRP A 182     -34.665   2.209 -16.140  1.00 25.34
ATOM   2808  CB  TRP A 182     -37.304   2.155 -16.608  1.00 26.03
ATOM   2809  CG  TRP A 182     -38.612   1.909 -17.285  1.00 27.23
ATOM   2810  CD1 TRP A 182     -38.904   0.890 -18.159  1.00 28.42
ATOM   2811  CD2 TRP A 182     -39.810   2.687 -17.158  1.00 27.29
ATOM   2812  NE1 TRP A 182     -40.209   0.996 -18.584  1.00 29.00
ATOM   2813  CE2 TRP A 182     -40.785   2.090 -17.987  1.00 28.65
ATOM   2814  CE3 TRP A 182     -40.154   3.830 -16.427  1.00 26.92
ATOM   2815  CZ2 TRP A 182     -42.078   2.594 -18.097  1.00 28.77
ATOM   2816  CZ3 TRP A 182     -41.430   4.334 -16.541  1.00 27.65
ATOM   2817  CH2 TRP A 182     -42.380   3.716 -17.368  1.00 28.75
ATOM   2818  H   TRP A 182     -37.167   4.297 -18.996  1.00  0.00
ATOM   2819  H   TRP A 182     -36.852   4.260 -16.735  1.00  0.00
ATOM   2820  H   TRP A 182     -37.520   2.372 -15.562  1.00  0.00
ATOM   2821  H   TRP A 182     -36.709   1.255 -16.766  1.00  0.00
ATOM   2822  H   TRP A 182     -38.206   0.113 -18.470  1.00  0.00
ATOM   2823  H   TRP A 182     -40.677   0.358 -19.243  1.00  0.00
ATOM   2824  H   TRP A 182     -39.424   4.313 -15.778  1.00  0.00
ATOM   2825  H   TRP A 182     -42.820   2.116 -18.736  1.00  0.00
ATOM   2826  H   TRP A 182     -41.706   5.227 -15.980  1.00  0.00
ATOM   2827  H   TRP A 182     -43.383   4.138 -17.433  1.00  0.00
ATOM   2828  N   ASP A 183     -34.189   4.011 -17.391  1.00 26.00
ATOM   2829  CA  ASP A 183     -32.761   3.930 -17.139  1.00 26.03
ATOM   2830  C   ASP A 183     -32.092   5.288 -17.298  1.00 26.24
ATOM   2831  O   ASP A 183     -32.748   6.347 -17.256  1.00 26.28
ATOM   2832  CB  ASP A 183     -32.089   2.877 -18.034  1.00 26.80
ATOM   2833  CG  ASP A 183     -32.111   3.248 -19.512  1.00 28.64
ATOM   2834  OD1 ASP A 183     -31.768   2.375 -20.340  1.00 29.52
ATOM   2835  OD2 ASP A 183     -32.466   4.397 -19.854  1.00 28.38
ATOM   2836  H   ASP A 183     -34.554   4.759 -17.998  1.00  0.00
ATOM   2837  H   ASP A 183     -32.633   3.614 -16.104  1.00  0.00
ATOM   2838  H   ASP A 183     -32.633   1.939 -17.919  1.00  0.00
ATOM   2839  H   ASP A 183     -31.044   2.804 -17.733  1.00  0.00
ATOM   2840  N   MET A 184     -30.784   5.265 -17.469  1.00 32.76
ATOM   2841  CA  MET A 184     -30.033   6.503 -17.424  1.00 33.62
ATOM   2842  C   MET A 184     -30.264   7.366 -18.667  1.00 34.35
ATOM   2843  O   MET A 184     -29.869   8.530 -18.697  1.00 34.00
ATOM   2844  CB  MET A 184     -28.548   6.239 -17.161  1.00 32.92
ATOM   2845  CG  MET A 184     -27.929   5.188 -18.035  1.00 34.53
ATOM   2846  SD  MET A 184     -26.198   5.584 -18.275  1.00 35.65
ATOM   2847  CE  MET A 184     -26.397   7.044 -19.299  1.00 36.98
ATOM   2848  H   MET A 184     -30.299   4.371 -17.634  1.00  0.00
ATOM   2849  H   MET A 184     -30.410   7.084 -16.582  1.00  0.00
ATOM   2850  H   MET A 184     -28.450   5.892 -16.132  1.00  0.00
ATOM   2851  H   MET A 184     -28.019   7.165 -17.384  1.00  0.00
ATOM   2852  H   MET A 184     -28.454   5.310 -18.982  1.00  0.00
ATOM   2853  H   MET A 184     -28.166   4.205 -17.627  1.00  0.00
ATOM   2854  H   MET A 184     -25.397   7.408 -19.532  1.00  0.00
ATOM   2855  H   MET A 184     -26.935   6.734 -20.195  1.00  0.00
ATOM   2856  H   MET A 184     -26.966   7.768 -18.715  1.00  0.00
ATOM   2857  N   THR A 185     -30.925   6.792 -19.673  1.00 25.40
ATOM   2858  CA  THR A 185     -31.283   7.536 -20.885  1.00 26.78
ATOM   2859  C   THR A 185     -32.724   8.075 -20.844  1.00 26.33
ATOM   2860  O   THR A 185     -33.174   8.727 -21.783  1.00 27.48
ATOM   2861  CB  THR A 185     -31.079   6.679 -22.172  1.00 27.59
ATOM   2862  OG1 THR A 185     -32.095   5.665 -22.262  1.00 27.61
ATOM   2863  CG2 THR A 185     -29.707   6.009 -22.162  1.00 27.68
ATOM   2864  H   THR A 185     -31.191   5.800 -19.597  1.00  0.00
ATOM   2865  H   THR A 185     -30.605   8.389 -20.919  1.00  0.00
ATOM   2866  H   THR A 185     -31.148   7.344 -23.033  1.00  0.00
ATOM   2867  H   THR A 185     -33.004   6.149 -22.266  1.00  0.00
ATOM   2868  H   THR A 185     -29.629   5.430 -23.082  1.00  0.00
ATOM   2869  H   THR A 185     -28.964   6.805 -22.120  1.00  0.00
ATOM   2870  H   THR A 185     -29.670   5.373 -21.278  1.00  0.00
ATOM   2871  N   SER A 186     -33.448   7.810 -19.761  1.00 26.47
ATOM   2872  CA  SER A 186     -34.841   8.301 -19.652  1.00 26.53
ATOM   2873  C   SER A 186     -34.925   9.820 -19.758  1.00 26.70
ATOM   2874  O   SER A 186     -34.175  10.543 -19.091  1.00 25.90
ATOM   2875  CB  SER A 186     -35.485   7.859 -18.341  1.00 24.86
ATOM   2876  OG  SER A 186     -35.828   6.493 -18.395  1.00 25.15
ATOM   2877  H   SER A 186     -33.038   7.260 -18.993  1.00  0.00
ATOM   2878  H   SER A 186     -35.383   7.862 -20.490  1.00  0.00
ATOM   2879  H   SER A 186     -36.379   8.436 -18.104  1.00  0.00
ATOM   2880  H   SER A 186     -34.750   7.949 -17.541  1.00  0.00
ATOM   2881  H   SER A 186     -36.255   6.254 -17.489  1.00  0.00
ATOM   2882  N   GLN A 187     -35.839  10.280 -20.595  1.00 33.70
ATOM   2883  CA  GLN A 187     -36.078  11.698 -20.808  1.00 34.64
ATOM   2884  C   GLN A 187     -37.372  12.180 -20.176  1.00 33.93
ATOM   2885  O   GLN A 187     -38.262  11.415 -19.931  1.00 33.61
ATOM   2886  CB  GLN A 187     -36.073  12.023 -22.289  1.00 36.47
ATOM   2887  CG  GLN A 187     -34.753  11.816 -22.973  1.00 36.78
ATOM   2888  CD  GLN A 187     -33.675  12.734 -22.488  1.00 36.65
ATOM   2889  OE1 GLN A 187     -32.856  12.355 -21.694  1.00 36.52
ATOM   2890  NE2 GLN A 187     -33.693  13.958 -22.954  1.00 37.88
ATOM   2891  H   GLN A 187     -36.409   9.602 -21.121  1.00  0.00
ATOM   2892  H   GLN A 187     -35.262  12.227 -20.315  1.00  0.00
ATOM   2893  H   GLN A 187     -36.320  13.080 -22.390  1.00  0.00
ATOM   2894  H   GLN A 187     -36.778  11.342 -22.765  1.00  0.00
ATOM   2895  H   GLN A 187     -34.898  12.015 -24.035  1.00  0.00
ATOM   2896  H   GLN A 187     -34.431  10.797 -22.760  1.00  0.00
ATOM   2897  H   GLN A 187     -32.975  14.634 -22.655  1.00  0.00
ATOM   2898  H   GLN A 187     -34.425  14.245 -23.620  1.00  0.00
ATOM   2899  N   ASN A 188     -37.437  13.462 -19.913  1.00 28.27
ATOM   2900  CA  ASN A 188     -38.568  14.051 -19.253  1.00 27.92
ATOM   2901  C   ASN A 188     -38.993  13.265 -18.026  1.00 26.99
ATOM   2902  O   ASN A 188     -40.151  13.046 -17.806  1.00 27.25
ATOM   2903  CB  ASN A 188     -39.695  14.275 -20.256  1.00 29.71
ATOM   2904  CG  ASN A 188     -39.239  15.063 -21.482  1.00 31.50
ATOM   2905  OD1 ASN A 188     -39.057  16.261 -21.423  1.00 31.30
ATOM   2906  ND2 ASN A 188     -39.041  14.377 -22.581  1.00 32.25
ATOM   2907  H   ASN A 188     -36.651  14.067 -20.189  1.00  0.00
ATOM   2908  H   ASN A 188     -38.279  15.028 -18.867  1.00  0.00
ATOM   2909  H   ASN A 188     -40.477  14.849 -19.759  1.00  0.00
ATOM   2910  H   ASN A 188     -40.044  13.299 -20.593  1.00  0.00
ATOM   2911  H   ASN A 188     -38.733  14.856 -23.439  1.00  0.00
ATOM   2912  H   ASN A 188     -39.194  13.358 -22.587  1.00  0.00
ATOM   2913  N   SER A 189     -38.015  12.887 -17.220  1.00 21.22
ATOM   2914  CA  SER A 189     -38.193  11.963 -16.119  1.00 20.22
ATOM   2915  C   SER A 189     -37.728  12.620 -14.837  1.00 20.18
ATOM   2916  O   SER A 189     -36.563  13.014 -14.733  1.00 19.91
ATOM   2917  CB  SER A 189     -37.355  10.699 -16.386  1.00 20.14
ATOM   2918  OG  SER A 189     -37.313   9.840 -15.260  1.00 19.22
ATOM   2919  H   SER A 189     -37.074  13.271 -17.385  1.00  0.00
ATOM   2920  H   SER A 189     -39.245  11.692 -16.025  1.00  0.00
ATOM   2921  H   SER A 189     -36.329  10.945 -16.659  1.00  0.00
ATOM   2922  H   SER A 189     -37.858  10.120 -17.161  1.00  0.00
ATOM   2923  H   SER A 189     -36.737   9.027 -15.523  1.00  0.00
ATOM   2924  N   PHE A 190     -38.609  12.744 -13.853  1.00 15.81
ATOM   2925  CA  PHE A 190     -38.185  13.384 -12.605  1.00 15.95
ATOM   2926  C   PHE A 190     -37.090  12.565 -11.924  1.00 15.55
ATOM   2927  O   PHE A 190     -36.090  13.128 -11.435  1.00 15.17
ATOM   2928  CB  PHE A 190     -39.339  13.617 -11.628  1.00 15.91
ATOM   2929  CG  PHE A 190     -38.891  14.117 -10.282  1.00 15.72
ATOM   2930  CD1 PHE A 190     -38.453  15.435 -10.125  1.00 16.25
ATOM   2931  CD2 PHE A 190     -38.885  13.272  -9.178  1.00 15.09
ATOM   2932  CE1 PHE A 190     -38.022  15.902  -8.887  1.00 15.99
ATOM   2933  CE2 PHE A 190     -38.475  13.725  -7.939  1.00 14.83
ATOM   2934  CZ  PHE A 190     -38.036  15.050  -7.787  1.00 15.22
ATOM   2935  H   PHE A 190     -39.572  12.397 -13.964  1.00  0.00
ATOM   2936  H   PHE A 190     -37.795  14.363 -12.883  1.00  0.00
ATOM   2937  H   PHE A 190     -39.851  12.667 -11.472  1.00  0.00
ATOM   2938  H   PHE A 190     -39.979  14.389 -12.054  1.00  0.00
ATOM   2939  H   PHE A 190     -38.449  16.106 -10.984  1.00  0.00
ATOM   2940  H   PHE A 190     -39.208  12.237  -9.292  1.00  0.00
ATOM   2941  H   PHE A 190     -37.675  16.930  -8.780  1.00  0.00
ATOM   2942  H   PHE A 190     -38.492  13.054  -7.080  1.00  0.00
ATOM   2943  H   PHE A 190     -37.708  15.410  -6.812  1.00  0.00
ATOM   2944  N   ARG A 191     -37.288  11.238 -11.917  1.00 17.41
ATOM   2945  CA  ARG A 191     -36.319  10.290 -11.358  1.00 16.56
ATOM   2946  C   ARG A 191     -34.912  10.434 -11.938  1.00 16.61
ATOM   2947  O   ARG A 191     -33.964  10.562 -11.181  1.00 16.33
ATOM   2948  CB  ARG A 191     -36.796   8.845 -11.539  1.00 15.98
ATOM   2949  CG  ARG A 191     -35.968   7.778 -10.759  1.00 15.22
ATOM   2950  CD  ARG A 191     -34.743   7.254 -11.532  1.00 15.20
ATOM   2951  NE  ARG A 191     -35.061   6.892 -12.912  1.00 15.77
ATOM   2952  CZ  ARG A 191     -34.165   6.747 -13.884  1.00 16.03
ATOM   2953  NH1 ARG A 191     -32.867   6.936 -13.644  1.00 15.79
ATOM   2954  NH2 ARG A 191     -34.570   6.441 -15.114  1.00 16.12
ATOM   2955  H   ARG A 191     -38.160  10.869 -12.322  1.00  0.00
ATOM   2956  H   ARG A 191     -36.257  10.534 -10.298  1.00  0.00
ATOM   2957  H   ARG A 191     -36.682   8.620 -12.599  1.00  0.00
ATOM   2958  H   ARG A 191     -37.820   8.802 -11.169  1.00  0.00
ATOM   2959  H   ARG A 191     -36.619   6.925 -10.566  1.00  0.00
ATOM   2960  H   ARG A 191     -35.590   8.257  -9.856  1.00  0.00
ATOM   2961  H   ARG A 191     -34.339   6.369 -11.040  1.00  0.00
ATOM   2962  H   ARG A 191     -34.018   8.065 -11.598  1.00  0.00
ATOM   2963  H   ARG A 191     -36.051   6.738 -13.149  1.00  0.00
ATOM   2964  H   ARG A 191     -32.181   6.821 -14.404  1.00  0.00
ATOM   2965  H   ARG A 191     -32.551   7.197 -12.699  1.00  0.00
ATOM   2966  H   ARG A 191     -33.880   6.328 -15.870  1.00  0.00
ATOM   2967  H   ARG A 191     -35.574   6.317 -15.310  1.00  0.00
ATOM   2968  N   ASN A 192     -34.778  10.388 -13.270  1.00 20.14
ATOM   2969  CA  ASN A 192     -33.468  10.434 -13.938  1.00 20.27
ATOM   2970  C   ASN A 192     -32.771  11.796 -13.812  1.00 21.06
ATOM   2971  O   ASN A 192     -31.534  11.892 -13.788  1.00 20.73
ATOM   2972  CB  ASN A 192     -33.608  10.066 -15.419  1.00 20.88
ATOM   2973  CG  ASN A 192     -32.310   9.565 -16.023  1.00 21.39
ATOM   2974  OD1 ASN A 192     -31.554   8.848 -15.376  1.00 20.44
ATOM   2975  ND2 ASN A 192     -32.041   9.946 -17.276  1.00 21.89
ATOM   2976  H   ASN A 192     -35.626  10.318 -13.850  1.00  0.00
ATOM   2977  H   ASN A 192     -32.841   9.703 -13.427  1.00  0.00
ATOM   2978  H   ASN A 192     -33.909  10.959 -15.967  1.00  0.00
ATOM   2979  H   ASN A 192     -34.337   9.259 -15.496  1.00  0.00
ATOM   2980  H   ASN A 192     -31.173   9.634 -17.734  1.00  0.00
ATOM   2981  H   ASN A 192     -32.702  10.551 -17.783  1.00  0.00
ATOM   2982  N   GLN A 193     -33.562  12.849 -13.717  1.00 30.85
ATOM   2983  CA  GLN A 193     -33.039  14.167 -13.484  1.00 30.97
ATOM   2984  C   GLN A 193     -32.572  14.403 -12.090  1.00 30.61
ATOM   2985  O   GLN A 193     -31.532  14.958 -11.908  1.00 31.07
ATOM   2986  CB  GLN A 193     -34.037  15.223 -13.830  1.00 32.23
ATOM   2987  CG  GLN A 193     -33.918  15.628 -15.213  1.00 34.19
ATOM   2988  CD  GLN A 193     -34.265  17.032 -15.409  1.00 34.00
ATOM   2989  OE1 GLN A 193     -34.072  17.847 -14.537  1.00 34.56
ATOM   2990  NE2 GLN A 193     -34.800  17.330 -16.547  1.00 35.54
ATOM   2991  H   GLN A 193     -34.580  12.722 -13.812  1.00  0.00
ATOM   2992  H   GLN A 193     -32.170  14.229 -14.140  1.00  0.00
ATOM   2993  H   GLN A 193     -33.884  16.099 -13.199  1.00  0.00
ATOM   2994  H   GLN A 193     -35.037  14.809 -13.700  1.00  0.00
ATOM   2995  H   GLN A 193     -34.612  15.023 -15.797  1.00  0.00
ATOM   2996  H   GLN A 193     -32.883  15.481 -15.521  1.00  0.00
ATOM   2997  H   GLN A 193     -35.069  18.303 -16.751  1.00  0.00
ATOM   2998  H   GLN A 193     -34.957  16.594 -17.250  1.00  0.00
ATOM   2999  N   LEU A 194     -33.365  14.010 -11.114  1.00 14.98
ATOM   3000  CA  LEU A 194     -32.942  14.147  -9.723  1.00 14.82
ATOM   3001  C   LEU A 194     -31.748  13.243  -9.456  1.00 14.34
ATOM   3002  O   LEU A 194     -30.847  13.602  -8.693  1.00 14.28
ATOM   3003  CB  LEU A 194     -34.075  13.816  -8.758  1.00 14.21
ATOM   3004  CG  LEU A 194     -33.716  13.871  -7.267  1.00 13.62
ATOM   3005  CD1 LEU A 194     -33.078  15.203  -6.908  1.00 13.66
ATOM   3006  CD2 LEU A 194     -34.952  13.632  -6.405  1.00 13.41
ATOM   3007  H   LEU A 194     -34.286  13.605 -11.333  1.00  0.00
ATOM   3008  H   LEU A 194     -32.657  15.186  -9.558  1.00  0.00
ATOM   3009  H   LEU A 194     -34.362  12.786  -8.969  1.00  0.00
ATOM   3010  H   LEU A 194     -34.849  14.565  -8.922  1.00  0.00
ATOM   3011  H   LEU A 194     -32.993  13.079  -7.070  1.00  0.00
ATOM   3012  H   LEU A 194     -32.851  15.171  -5.842  1.00  0.00
ATOM   3013  H   LEU A 194     -32.175  15.297  -7.512  1.00  0.00
ATOM   3014  H   LEU A 194     -33.806  15.979  -7.144  1.00  0.00
ATOM   3015  H   LEU A 194     -34.630  13.684  -5.365  1.00  0.00
ATOM   3016  H   LEU A 194     -35.667  14.418  -6.648  1.00  0.00
ATOM   3017  H   LEU A 194     -35.334  12.644  -6.662  1.00  0.00
ATOM   3018  N   GLU A 195     -31.750  12.063 -10.067  1.00 17.97
ATOM   3019  CA  GLU A 195     -30.621  11.165  -9.920  1.00 17.75
ATOM   3020  C   GLU A 195     -29.405  11.823 -10.568  1.00 18.17
ATOM   3021  O   GLU A 195     -28.309  11.781 -10.027  1.00 18.24
ATOM   3022  CB  GLU A 195     -30.910   9.778 -10.524  1.00 17.45
ATOM   3023  CG  GLU A 195     -29.763   8.786 -10.377  1.00 17.04
ATOM   3024  CD  GLU A 195     -30.174   7.340 -10.649  1.00 16.93
ATOM   3025  OE1 GLU A 195     -29.384   6.450 -10.302  1.00 16.15
ATOM   3026  OE2 GLU A 195     -31.280   7.090 -11.209  1.00 16.79
ATOM   3027  H   GLU A 195     -32.555  11.786 -10.646  1.00  0.00
ATOM   3028  H   GLU A 195     -30.425  10.992  -8.862  1.00  0.00
ATOM   3029  H   GLU A 195     -31.087   9.912 -11.591  1.00  0.00
ATOM   3030  H   GLU A 195     -31.759   9.360  -9.982  1.00  0.00
ATOM   3031  H   GLU A 195     -29.414   8.840  -9.346  1.00  0.00
ATOM   3032  H   GLU A 195     -28.999   9.056 -11.106  1.00  0.00
ATOM   3033  N   GLY A 196     -29.596  12.438 -11.726  1.00 18.25
ATOM   3034  CA  GLY A 196     -28.558  13.283 -12.275  1.00 18.69
ATOM   3035  C   GLY A 196     -27.947  12.875 -13.599  1.00 19.21
ATOM   3036  O   GLY A 196     -26.880  13.368 -13.961  1.00 19.78
ATOM   3037  H   GLY A 196     -30.483  12.315 -12.235  1.00  0.00
ATOM   3038  H   GLY A 196     -27.751  13.205 -11.546  1.00  0.00
ATOM   3039  H   GLY A 196     -29.021  14.260 -12.413  1.00  0.00
ATOM   3040  N   PHE A 197     -28.609  12.001 -14.333  1.00 25.87
ATOM   3041  CA  PHE A 197     -28.075  11.572 -15.616  1.00 27.01
ATOM   3042  C   PHE A 197     -28.587  12.416 -16.792  1.00 28.20
ATOM   3043  O   PHE A 197     -28.124  12.250 -17.922  1.00 29.40
ATOM   3044  CB  PHE A 197     -28.377  10.088 -15.869  1.00 26.46
ATOM   3045  CG  PHE A 197     -27.642   9.137 -14.933  1.00 25.83
ATOM   3046  CD1 PHE A 197     -26.288   8.887 -15.099  1.00 25.67
ATOM   3047  CD2 PHE A 197     -28.312   8.484 -13.907  1.00 24.73
ATOM   3048  CE1 PHE A 197     -25.611   8.017 -14.251  1.00 25.46
ATOM   3049  CE2 PHE A 197     -27.631   7.605 -13.053  1.00 24.35
ATOM   3050  CZ  PHE A 197     -26.286   7.380 -13.222  1.00 24.43
ATOM   3051  H   PHE A 197     -29.506  11.622 -13.997  1.00  0.00
ATOM   3052  H   PHE A 197     -26.996  11.718 -15.558  1.00  0.00
ATOM   3053  H   PHE A 197     -28.055   9.855 -16.884  1.00  0.00
ATOM   3054  H   PHE A 197     -29.443   9.941 -15.697  1.00  0.00
ATOM   3055  H   PHE A 197     -25.746   9.380 -15.906  1.00  0.00
ATOM   3056  H   PHE A 197     -29.379   8.657 -13.764  1.00  0.00
ATOM   3057  H   PHE A 197     -24.546   7.836 -14.396  1.00  0.00
ATOM   3058  H   PHE A 197     -28.170   7.099 -12.252  1.00  0.00
ATOM   3059  H   PHE A 197     -25.754   6.705 -12.551  1.00  0.00
ATOM   3060  N   ILE A 198     -29.532  13.309 -16.516  1.00 30.28
ATOM   3061  CA  ILE A 198     -30.097  14.170 -17.548  1.00 31.24
ATOM   3062  C   ILE A 198     -29.145  15.310 -17.895  1.00 31.72
ATOM   3063  O   ILE A 198     -29.374  16.459 -17.519  1.00 31.21
ATOM   3064  CB  ILE A 198     -31.451  14.760 -17.112  1.00 31.13
ATOM   3065  CG1 ILE A 198     -32.513  13.660 -17.038  1.00 30.55
ATOM   3066  CG2 ILE A 198     -31.884  15.862 -18.066  1.00 32.34
ATOM   3067  CD1 ILE A 198     -32.939  13.131 -18.390  1.00 30.64
ATOM   3068  H   ILE A 198     -29.874  13.395 -15.548  1.00  0.00
ATOM   3069  H   ILE A 198     -30.250  13.547 -18.429  1.00  0.00
ATOM   3070  H   ILE A 198     -31.337  15.194 -16.119  1.00  0.00
ATOM   3071  H   ILE A 198     -33.398  14.081 -16.560  1.00  0.00
ATOM   3072  H   ILE A 198     -32.076  12.823 -16.494  1.00  0.00
ATOM   3073  H   ILE A 198     -32.842  16.237 -17.706  1.00  0.00
ATOM   3074  H   ILE A 198     -31.112  16.630 -18.037  1.00  0.00
ATOM   3075  H   ILE A 198     -31.970  15.412 -19.055  1.00  0.00
ATOM   3076  H   ILE A 198     -33.690  12.362 -18.209  1.00  0.00
ATOM   3077  H   ILE A 198     -33.348  13.974 -18.947  1.00  0.00
ATOM   3078  H   ILE A 198     -32.048  12.724 -18.868  1.00  0.00
ATOM   3079  N   ASN A 199     -28.077  14.983 -18.616  1.00 50.40
ATOM   3080  CA  ASN A 199     -27.089  15.978 -19.015  1.00 51.40
ATOM   3081  C   ASN A 199     -26.277  16.491 -17.830  1.00 50.28
ATOM   3082  O   ASN A 199     -26.125  17.698 -17.645  1.00 50.27
ATOM   3083  CB  ASN A 199     -27.766  17.148 -19.733  1.00 51.97
ATOM   3084  CG  ASN A 199     -28.325  16.755 -21.087  1.00 53.28
ATOM   3085  OD1 ASN A 199     -27.847  15.813 -21.719  1.00 54.02
ATOM   3086  ND2 ASN A 199     -29.343  17.478 -21.539  1.00 53.24
ATOM   3087  H   ASN A 199     -27.944  14.002 -18.900  1.00  0.00
ATOM   3088  H   ASN A 199     -26.398  15.486 -19.699  1.00  0.00
ATOM   3089  H   ASN A 199     -27.023  17.930 -19.891  1.00  0.00
ATOM   3090  H   ASN A 199     -28.601  17.482 -19.117  1.00  0.00
ATOM   3091  H   ASN A 199     -29.765  17.259 -22.453  1.00  0.00
ATOM   3092  H   ASN A 199     -29.711  18.258 -20.976  1.00  0.00
ATOM   3093  N   GLY A 200     -25.756  15.565 -17.031  1.00 27.80
ATOM   3094  CA  GLY A 200     -24.963  15.919 -15.869  1.00 27.45
ATOM   3095  C   GLY A 200     -23.485  15.652 -16.072  1.00 28.09
ATOM   3096  O   GLY A 200     -22.938  15.912 -17.144  1.00 28.61
ATOM   3097  H   GLY A 200     -25.920  14.570 -17.242  1.00  0.00
ATOM   3098  H   GLY A 200     -25.311  15.280 -15.058  1.00  0.00
ATOM   3099  H   GLY A 200     -25.123  16.978 -15.664  1.00  0.00
ATOM   3100  N   PRO A 201     -22.835  15.130 -15.037  1.00 32.10
ATOM   3101  CA  PRO A 201     -23.512  14.832 -13.777  1.00 30.76
ATOM   3102  C   PRO A 201     -24.196  16.059 -13.189  1.00 31.00
ATOM   3103  O   PRO A 201     -23.595  17.123 -13.110  1.00 31.46
ATOM   3104  CB  PRO A 201     -22.364  14.401 -12.873  1.00 30.18
ATOM   3105  CG  PRO A 201     -21.207  15.188 -13.365  1.00 31.61
ATOM   3106  CD  PRO A 201     -21.390  15.339 -14.848  1.00 32.32
ATOM   3107  H   PRO A 201     -24.299  14.087 -13.897  1.00  0.00
ATOM   3108  H   PRO A 201     -22.174  13.328 -12.898  1.00  0.00
ATOM   3109  H   PRO A 201     -22.565  14.608 -11.822  1.00  0.00
ATOM   3110  H   PRO A 201     -20.273  14.674 -13.139  1.00  0.00
ATOM   3111  H   PRO A 201     -21.157  16.158 -12.869  1.00  0.00
ATOM   3112  H   PRO A 201     -21.071  16.316 -15.212  1.00  0.00
ATOM   3113  H   PRO A 201     -20.787  14.643 -15.431  1.00  0.00
ATOM   3114  N   GLN A 202     -25.442  15.891 -12.769  1.00 25.56
ATOM   3115  CA  GLN A 202     -26.181  16.953 -12.111  1.00 25.60
ATOM   3116  C   GLN A 202     -26.706  16.454 -10.774  1.00 24.88
ATOM   3117  O   GLN A 202     -26.556  15.288 -10.444  1.00 24.26
ATOM   3118  CB  GLN A 202     -27.345  17.426 -12.984  1.00 25.79
ATOM   3119  CG  GLN A 202     -26.957  17.838 -14.389  1.00 26.78
ATOM   3120  CD  GLN A 202     -25.866  18.895 -14.417  1.00 27.99
ATOM   3121  OE1 GLN A 202     -25.699  19.662 -13.471  1.00 27.30
ATOM   3122  NE2 GLN A 202     -25.112  18.930 -15.503  1.00 28.37
ATOM   3123  H   GLN A 202     -25.899  14.980 -12.914  1.00  0.00
ATOM   3124  H   GLN A 202     -25.510  17.797 -11.948  1.00  0.00
ATOM   3125  H   GLN A 202     -27.775  18.305 -12.503  1.00  0.00
ATOM   3126  H   GLN A 202     -28.027  16.582 -13.087  1.00  0.00
ATOM   3127  H   GLN A 202     -27.842  18.261 -14.865  1.00  0.00
ATOM   3128  H   GLN A 202     -26.579  16.954 -14.902  1.00  0.00
ATOM   3129  H   GLN A 202     -24.355  19.624 -15.582  1.00  0.00
ATOM   3130  H   GLN A 202     -25.282  18.263 -16.269  1.00  0.00
ATOM   3131  N   LEU A 203     -27.321  17.351 -10.019  1.00 17.38
ATOM   3132  CA  LEU A 203     -27.981  17.013  -8.763  1.00 17.45
ATOM   3133  C   LEU A 203     -27.328  15.875  -7.966  1.00 16.55
ATOM   3134  O   LEU A 203     -26.214  16.020  -7.491  1.00 16.09
ATOM   3135  CB  LEU A 203     -29.469  16.744  -9.002  1.00 17.36
ATOM   3136  CG  LEU A 203     -30.253  17.979  -9.455  1.00 17.76
ATOM   3137  CD1 LEU A 203     -31.543  17.596 -10.142  1.00 18.45
ATOM   3138  CD2 LEU A 203     -30.525  18.893  -8.285  1.00 17.55
ATOM   3139  H   LEU A 203     -27.334  18.332 -10.333  1.00  0.00
ATOM   3140  H   LEU A 203     -27.861  17.889  -8.126  1.00  0.00
ATOM   3141  H   LEU A 203     -29.897  16.416  -8.055  1.00  0.00
ATOM   3142  H   LEU A 203     -29.542  16.002  -9.797  1.00  0.00
ATOM   3143  H   LEU A 203     -29.639  18.513 -10.180  1.00  0.00
ATOM   3144  H   LEU A 203     -32.037  18.523 -10.431  1.00  0.00
ATOM   3145  H   LEU A 203     -31.275  16.992 -11.009  1.00  0.00
ATOM   3146  H   LEU A 203     -32.133  17.030  -9.420  1.00  0.00
ATOM   3147  H   LEU A 203     -31.082  19.747  -8.670  1.00  0.00
ATOM   3148  H   LEU A 203     -31.108  18.321  -7.563  1.00  0.00
ATOM   3149  H   LEU A 203     -29.557  19.189  -7.880  1.00  0.00
ATOM   3150  N   HIS A 204     -28.033  14.757  -7.814  1.00 17.52
ATOM   3151  CA  HIS A 204     -27.559  13.664  -6.964  1.00 17.21
ATOM   3152  C   HIS A 204     -26.162  13.149  -7.315  1.00 17.13
ATOM   3153  O   HIS A 204     -25.306  13.068  -6.446  1.00 16.92
ATOM   3154  CB  HIS A 204     -28.548  12.500  -6.934  1.00 16.62
ATOM   3155  CG  HIS A 204     -27.933  11.208  -6.500  1.00 16.04
ATOM   3156  ND1 HIS A 204     -27.479  10.266  -7.392  1.00 16.01
ATOM   3157  CD2 HIS A 204     -27.681  10.711  -5.268  1.00 15.73
ATOM   3158  CE1 HIS A 204     -26.980   9.240  -6.731  1.00 15.87
ATOM   3159  NE2 HIS A 204     -27.091   9.484  -5.439  1.00 15.36
ATOM   3160  H   HIS A 204     -28.933  14.658  -8.306  1.00  0.00
ATOM   3161  H   HIS A 204     -27.486  14.106  -5.970  1.00  0.00
ATOM   3162  H   HIS A 204     -28.940  12.355  -7.941  1.00  0.00
ATOM   3163  H   HIS A 204     -29.317  12.742  -6.200  1.00  0.00
ATOM   3164  H   HIS A 204     -27.522  10.349  -8.418  1.00  0.00
ATOM   3165  H   HIS A 204     -27.905  11.195  -4.317  1.00  0.00
ATOM   3166  H   HIS A 204     -26.549   8.343  -7.176  1.00  0.00
ATOM   3167  N   ASN A 205     -25.944  12.797  -8.581  1.00 17.30
ATOM   3168  CA  ASN A 205     -24.625  12.346  -9.039  1.00 17.46
ATOM   3169  C   ASN A 205     -23.541  13.416  -8.812  1.00 18.31
ATOM   3170  O   ASN A 205     -22.458  13.113  -8.293  1.00 18.20
ATOM   3171  CB  ASN A 205     -24.672  11.931 -10.516  1.00 17.75
ATOM   3172  CG  ASN A 205     -25.499  10.662 -10.741  1.00 17.92
ATOM   3173  OD1 ASN A 205     -25.785   9.920  -9.790  1.00 16.84
ATOM   3174  ND2 ASN A 205     -25.892  10.415 -12.001  1.00 17.71
ATOM   3175  H   ASN A 205     -26.721  12.843  -9.256  1.00  0.00
ATOM   3176  H   ASN A 205     -24.357  11.475  -8.441  1.00  0.00
ATOM   3177  H   ASN A 205     -23.652  11.731 -10.844  1.00  0.00
ATOM   3178  H   ASN A 205     -25.139  12.739 -11.078  1.00  0.00
ATOM   3179  H   ASN A 205     -26.451   9.576 -12.211  1.00  0.00
ATOM   3180  H   ASN A 205     -25.635  11.065 -12.757  1.00  0.00
ATOM   3181  N   ARG A 206     -23.862  14.650  -9.163  1.00 21.64
ATOM   3182  CA  ARG A 206     -22.950  15.752  -9.048  1.00 22.17
ATOM   3183  C   ARG A 206     -22.476  15.959  -7.644  1.00 21.97
ATOM   3184  O   ARG A 206     -21.323  16.171  -7.435  1.00 22.01
ATOM   3185  CB  ARG A 206     -23.552  17.021  -9.607  1.00 22.95
ATOM   3186  CG  ARG A 206     -22.577  18.131  -9.768  1.00 23.58
ATOM   3187  CD  ARG A 206     -23.195  19.246 -10.530  1.00 24.51
ATOM   3188  NE  ARG A 206     -22.268  20.310 -10.799  1.00 26.13
ATOM   3189  CZ  ARG A 206     -21.731  20.526 -11.978  1.00 25.72
ATOM   3190  NH1 ARG A 206     -22.038  19.773 -12.996  1.00 25.73
ATOM   3191  NH2 ARG A 206     -20.885  21.503 -12.137  1.00 26.13
ATOM   3192  H   ARG A 206     -24.806  14.828  -9.534  1.00  0.00
ATOM   3193  H   ARG A 206     -22.074  15.496  -9.644  1.00  0.00
ATOM   3194  H   ARG A 206     -24.320  17.363  -8.914  1.00  0.00
ATOM   3195  H   ARG A 206     -23.927  16.790 -10.604  1.00  0.00
ATOM   3196  H   ARG A 206     -21.705  17.766 -10.311  1.00  0.00
ATOM   3197  H   ARG A 206     -22.280  18.492  -8.783  1.00  0.00
ATOM   3198  H   ARG A 206     -24.024  19.660  -9.956  1.00  0.00
ATOM   3199  H   ARG A 206     -23.511  18.856 -11.498  1.00  0.00
ATOM   3200  H   ARG A 206     -22.010  20.938 -10.024  1.00  0.00
ATOM   3201  H   ARG A 206     -21.611  19.952 -13.916  1.00  0.00
ATOM   3202  H   ARG A 206     -22.708  18.999 -12.881  1.00  0.00
ATOM   3203  H   ARG A 206     -20.463  21.674 -13.061  1.00  0.00
ATOM   3204  H   ARG A 206     -20.638  22.105 -11.339  1.00  0.00
ATOM   3205  N   VAL A 207     -23.368  15.862  -6.683  1.00 16.95
ATOM   3206  CA  VAL A 207     -22.934  15.950  -5.294  1.00 16.79
ATOM   3207  C   VAL A 207     -21.916  14.855  -4.959  1.00 17.07
ATOM   3208  O   VAL A 207     -20.882  15.146  -4.338  1.00 17.23
ATOM   3209  CB  VAL A 207     -24.070  15.846  -4.289  1.00 16.65
ATOM   3210  CG1 VAL A 207     -23.493  15.890  -2.882  1.00 16.61
ATOM   3211  CG2 VAL A 207     -25.095  16.992  -4.490  1.00 16.92
ATOM   3212  H   VAL A 207     -24.363  15.725  -6.909  1.00  0.00
ATOM   3213  H   VAL A 207     -22.487  16.940  -5.208  1.00  0.00
ATOM   3214  H   VAL A 207     -24.595  14.903  -4.440  1.00  0.00
ATOM   3215  H   VAL A 207     -24.332  15.813  -2.191  1.00  0.00
ATOM   3216  H   VAL A 207     -22.813  15.043  -2.790  1.00  0.00
ATOM   3217  H   VAL A 207     -22.971  16.841  -2.781  1.00  0.00
ATOM   3218  H   VAL A 207     -25.876  16.856  -3.742  1.00  0.00
ATOM   3219  H   VAL A 207     -24.557  17.929  -4.349  1.00  0.00
ATOM   3220  H   VAL A 207     -25.484  16.897  -5.504  1.00  0.00
ATOM   3221  N   HIS A 208     -22.209  13.603  -5.336  1.00 19.50
ATOM   3222  CA  HIS A 208     -21.260  12.522  -5.104  1.00 19.58
ATOM   3223  C   HIS A 208     -19.892  12.890  -5.650  1.00 19.93
ATOM   3224  O   HIS A 208     -18.916  12.816  -4.932  1.00 20.37
ATOM   3225  CB  HIS A 208     -21.721  11.193  -5.732  1.00 19.33
ATOM   3226  CG  HIS A 208     -22.698  10.415  -4.895  1.00 19.10
ATOM   3227  ND1 HIS A 208     -22.310   9.613  -3.840  1.00 18.75
ATOM   3228  CD2 HIS A 208     -24.046  10.281  -4.995  1.00 18.72
ATOM   3229  CE1 HIS A 208     -23.378   9.046  -3.306  1.00 18.47
ATOM   3230  NE2 HIS A 208     -24.444   9.430  -3.992  1.00 18.80
ATOM   3231  H   HIS A 208     -23.111  13.404  -5.793  1.00  0.00
ATOM   3232  H   HIS A 208     -21.202  12.380  -4.025  1.00  0.00
ATOM   3233  H   HIS A 208     -20.844  10.561  -5.868  1.00  0.00
ATOM   3234  H   HIS A 208     -22.246  11.441  -6.654  1.00  0.00
ATOM   3235  H   HIS A 208     -21.341   9.478  -3.519  1.00  0.00
ATOM   3236  H   HIS A 208     -24.691  10.759  -5.732  1.00  0.00
ATOM   3237  H   HIS A 208     -23.381   8.376  -2.446  1.00  0.00
ATOM   3238  N   ARG A 209     -19.829  13.257  -6.923  1.00 25.73
ATOM   3239  CA  ARG A 209     -18.563  13.596  -7.558  1.00 26.73
ATOM   3240  C   ARG A 209     -17.870  14.764  -6.867  1.00 27.17
ATOM   3241  O   ARG A 209     -16.676  14.712  -6.609  1.00 27.29
ATOM   3242  CB  ARG A 209     -18.763  13.910  -9.040  1.00 27.08
ATOM   3243  CG  ARG A 209     -19.324  12.765  -9.847  1.00 27.56
ATOM   3244  CD  ARG A 209     -18.490  11.516  -9.685  1.00 27.94
ATOM   3245  NE  ARG A 209     -17.349  11.508 -10.589  1.00 29.44
ATOM   3246  CZ  ARG A 209     -16.220  10.848 -10.362  1.00 30.10
ATOM   3247  NH1 ARG A 209     -16.074  10.133  -9.256  1.00 28.81
ATOM   3248  NH2 ARG A 209     -15.236  10.901 -11.247  1.00 30.64
ATOM   3249  H   ARG A 209     -20.697  13.303  -7.476  1.00  0.00
ATOM   3250  H   ARG A 209     -17.918  12.722  -7.463  1.00  0.00
ATOM   3251  H   ARG A 209     -17.787  14.151  -9.461  1.00  0.00
ATOM   3252  H   ARG A 209     -19.490  14.719  -9.101  1.00  0.00
ATOM   3253  H   ARG A 209     -19.320  13.050 -10.899  1.00  0.00
ATOM   3254  H   ARG A 209     -20.334  12.556  -9.495  1.00  0.00
ATOM   3255  H   ARG A 209     -19.097  10.635  -9.893  1.00  0.00
ATOM   3256  H   ARG A 209     -18.090  11.501  -8.671  1.00  0.00
ATOM   3257  H   ARG A 209     -17.423  12.050 -11.462  1.00  0.00
ATOM   3258  H   ARG A 209     -15.196   9.623  -9.085  1.00  0.00
ATOM   3259  H   ARG A 209     -16.839  10.087  -8.567  1.00  0.00
ATOM   3260  H   ARG A 209     -14.359  10.390 -11.073  1.00  0.00
ATOM   3261  H   ARG A 209     -15.348  11.453 -12.109  1.00  0.00
ATOM   3262  N   TRP A 210     -18.630  15.811  -6.572  1.00 16.77
ATOM   3263  CA  TRP A 210     -18.096  16.993  -5.910  1.00 16.91
ATOM   3264  C   TRP A 210     -17.338  16.642  -4.622  1.00 16.87
ATOM   3265  O   TRP A 210     -16.235  17.146  -4.388  1.00 17.13
ATOM   3266  CB  TRP A 210     -19.211  18.024  -5.629  1.00 16.46
ATOM   3267  CG  TRP A 210     -18.691  19.349  -5.135  1.00 17.25
ATOM   3268  CD1 TRP A 210     -18.338  20.445  -5.900  1.00 17.72
ATOM   3269  CD2 TRP A 210     -18.467  19.730  -3.769  1.00 17.10
ATOM   3270  NE1 TRP A 210     -17.910  21.468  -5.082  1.00 17.70
ATOM   3271  CE2 TRP A 210     -17.986  21.057  -3.773  1.00 17.75
ATOM   3272  CE3 TRP A 210     -18.641  19.081  -2.541  1.00 16.98
ATOM   3273  CZ2 TRP A 210     -17.661  21.736  -2.594  1.00 17.76
ATOM   3274  CZ3 TRP A 210     -18.323  19.755  -1.374  1.00 16.85
ATOM   3275  CH2 TRP A 210     -17.846  21.069  -1.408  1.00 17.52
ATOM   3276  H   TRP A 210     -19.630  15.787  -6.819  1.00  0.00
ATOM   3277  H   TRP A 210     -17.377  17.443  -6.594  1.00  0.00
ATOM   3278  H   TRP A 210     -19.869  17.622  -4.859  1.00  0.00
ATOM   3279  H   TRP A 210     -19.719  18.223  -6.573  1.00  0.00
ATOM   3280  H   TRP A 210     -18.390  20.493  -6.988  1.00  0.00
ATOM   3281  H   TRP A 210     -17.585  22.392  -5.401  1.00  0.00
ATOM   3282  H   TRP A 210     -19.021  18.060  -2.504  1.00  0.00
ATOM   3283  H   TRP A 210     -17.276  22.755  -2.616  1.00  0.00
ATOM   3284  H   TRP A 210     -18.446  19.254  -0.414  1.00  0.00
ATOM   3285  H   TRP A 210     -17.616  21.576  -0.471  1.00  0.00
ATOM   3286  N   VAL A 211     -17.926  15.787  -3.792  1.00 18.09
ATOM   3287  CA  VAL A 211     -17.301  15.419  -2.524  1.00 18.18
ATOM   3288  C   VAL A 211     -15.981  14.646  -2.726  1.00 18.54
ATOM   3289  O   VAL A 211     -15.039  14.813  -1.957  1.00 18.59
ATOM   3290  CB  VAL A 211     -18.276  14.620  -1.600  1.00 17.50
ATOM   3291  CG1 VAL A 211     -17.539  14.028  -0.404  1.00 17.43
ATOM   3292  CG2 VAL A 211     -19.429  15.517  -1.123  1.00 17.11
ATOM   3293  H   VAL A 211     -18.836  15.378  -4.047  1.00  0.00
ATOM   3294  H   VAL A 211     -17.059  16.356  -2.022  1.00  0.00
ATOM   3295  H   VAL A 211     -18.691  13.799  -2.185  1.00  0.00
ATOM   3296  H   VAL A 211     -18.277  13.489   0.190  1.00  0.00
ATOM   3297  H   VAL A 211     -16.773  13.361  -0.800  1.00  0.00
ATOM   3298  H   VAL A 211     -17.105  14.862   0.147  1.00  0.00
ATOM   3299  H   VAL A 211     -20.068  14.904  -0.488  1.00  0.00
ATOM   3300  H   VAL A 211     -18.982  16.344  -0.571  1.00  0.00
ATOM   3301  H   VAL A 211     -19.954  15.861  -2.014  1.00  0.00
ATOM   3302  N   GLY A 212     -15.918  13.820  -3.767  1.00 18.48
ATOM   3303  CA  GLY A 212     -14.760  12.951  -4.009  1.00 18.78
ATOM   3304  C   GLY A 212     -14.462  11.925  -2.926  1.00 18.63
ATOM   3305  O   GLY A 212     -15.293  11.681  -2.065  1.00 18.31
ATOM   3306  H   GLY A 212     -16.709  13.789  -4.426  1.00  0.00
ATOM   3307  H   GLY A 212     -13.905  13.626  -4.035  1.00  0.00
ATOM   3308  H   GLY A 212     -14.969  12.412  -4.933  1.00  0.00
ATOM   3309  N   GLY A 213     -13.256  11.339  -2.948  1.00 18.65
ATOM   3310  CA  GLY A 213     -12.913  10.247  -2.046  1.00 18.38
ATOM   3311  C   GLY A 213     -13.899   9.088  -2.229  1.00 18.10
ATOM   3312  O   GLY A 213     -14.335   8.807  -3.350  1.00 17.91
ATOM   3313  H   GLY A 213     -12.551  11.670  -3.622  1.00  0.00
ATOM   3314  H   GLY A 213     -12.996  10.630  -1.029  1.00  0.00
ATOM   3315  H   GLY A 213     -11.888   9.930  -2.241  1.00  0.00
ATOM   3316  N   GLN A 214     -14.272   8.429  -1.130  1.00 21.11
ATOM   3317  CA  GLN A 214     -15.234   7.318  -1.193  1.00 20.58
ATOM   3318  C   GLN A 214     -16.615   7.725  -1.751  1.00 20.48
ATOM   3319  O   GLN A 214     -17.253   6.948  -2.474  1.00 20.13
ATOM   3320  CB  GLN A 214     -15.392   6.653   0.174  1.00 20.33
ATOM   3321  CG  GLN A 214     -14.270   5.650   0.516  1.00 21.26
ATOM   3322  CD  GLN A 214     -13.118   6.306   1.261  1.00 21.86
ATOM   3323  OE1 GLN A 214     -13.003   7.539   1.284  1.00 21.90
ATOM   3324  NE2 GLN A 214     -12.270   5.487   1.891  1.00 22.45
ATOM   3325  H   GLN A 214     -13.878   8.704  -0.219  1.00  0.00
ATOM   3326  H   GLN A 214     -14.813   6.602  -1.899  1.00  0.00
ATOM   3327  H   GLN A 214     -16.328   6.095   0.148  1.00  0.00
ATOM   3328  H   GLN A 214     -15.369   7.444   0.923  1.00  0.00
ATOM   3329  H   GLN A 214     -13.879   5.233  -0.412  1.00  0.00
ATOM   3330  H   GLN A 214     -14.688   4.884   1.169  1.00  0.00
ATOM   3331  H   GLN A 214     -11.471   5.875   2.412  1.00  0.00
ATOM   3332  H   GLN A 214     -12.416   4.468   1.855  1.00  0.00
ATOM   3333  N   MET A 215     -17.061   8.939  -1.426  1.00 21.62
ATOM   3334  CA  MET A 215     -18.356   9.433  -1.890  1.00 21.30
ATOM   3335  C   MET A 215     -18.447   9.465  -3.404  1.00 21.34
ATOM   3336  O   MET A 215     -19.538   9.468  -3.975  1.00 21.23
ATOM   3337  CB  MET A 215     -18.651  10.812  -1.316  1.00 21.60
ATOM   3338  CG  MET A 215     -19.351  10.761   0.021  1.00 21.61
ATOM   3339  SD  MET A 215     -21.083  10.285  -0.159  1.00 20.92
ATOM   3340  CE  MET A 215     -21.780  11.755  -0.886  1.00 20.85
ATOM   3341  H   MET A 215     -16.477   9.545  -0.832  1.00  0.00
ATOM   3342  H   MET A 215     -19.109   8.732  -1.529  1.00  0.00
ATOM   3343  H   MET A 215     -19.307  11.334  -2.013  1.00  0.00
ATOM   3344  H   MET A 215     -17.698  11.318  -1.164  1.00  0.00
ATOM   3345  H   MET A 215     -19.329  11.808   0.324  1.00  0.00
ATOM   3346  H   MET A 215     -18.746  10.142   0.684  1.00  0.00
ATOM   3347  H   MET A 215     -22.842  11.563  -1.036  1.00  0.00
ATOM   3348  H   MET A 215     -21.611  12.570  -0.182  1.00  0.00
ATOM   3349  H   MET A 215     -21.261  11.921  -1.830  1.00  0.00
ATOM   3350  N   GLY A 216     -17.293   9.480  -4.049  1.00 21.77
ATOM   3351  CA  GLY A 216     -17.217   9.533  -5.489  1.00 21.95
ATOM   3352  C   GLY A 216     -17.454   8.199  -6.187  1.00 22.36
ATOM   3353  O   GLY A 216     -17.625   8.189  -7.407  1.00 22.56
ATOM   3354  H   GLY A 216     -16.419   9.453  -3.505  1.00  0.00
ATOM   3355  H   GLY A 216     -16.188   9.822  -5.701  1.00  0.00
ATOM   3356  H   GLY A 216     -17.968  10.251  -5.819  1.00  0.00
ATOM   3357  N   VAL A 217     -17.456   7.097  -5.465  1.00 23.42
ATOM   3358  CA  VAL A 217     -17.712   5.816  -6.095  1.00 23.87
ATOM   3359  C   VAL A 217     -18.822   4.993  -5.454  1.00 23.17
ATOM   3360  O   VAL A 217     -18.889   4.856  -4.256  1.00 22.85
ATOM   3361  CB  VAL A 217     -16.432   4.924  -6.274  1.00 24.84
ATOM   3362  CG1 VAL A 217     -15.587   5.433  -7.350  1.00 25.36
ATOM   3363  CG2 VAL A 217     -15.668   4.814  -5.040  1.00 24.25
ATOM   3364  H   VAL A 217     -17.276   7.145  -4.452  1.00  0.00
ATOM   3365  H   VAL A 217     -18.062   6.116  -7.083  1.00  0.00
ATOM   3366  H   VAL A 217     -16.775   3.924  -6.541  1.00  0.00
ATOM   3367  H   VAL A 217     -14.724   4.771  -7.418  1.00  0.00
ATOM   3368  H   VAL A 217     -16.185   5.414  -8.261  1.00  0.00
ATOM   3369  H   VAL A 217     -15.299   6.448  -7.076  1.00  0.00
ATOM   3370  H   VAL A 217     -14.805   4.183  -5.254  1.00  0.00
ATOM   3371  H   VAL A 217     -15.371   5.824  -4.758  1.00  0.00
ATOM   3372  H   VAL A 217     -16.326   4.362  -4.297  1.00  0.00
ATOM   3373  N   VAL A 218     -19.669   4.429  -6.302  1.00 31.92
ATOM   3374  CA  VAL A 218     -20.800   3.622  -5.847  1.00 31.03
ATOM   3375  C   VAL A 218     -20.469   2.623  -4.733  1.00 30.93
ATOM   3376  O   VAL A 218     -21.011   2.722  -3.638  1.00 31.37
ATOM   3377  CB  VAL A 218     -21.497   2.874  -7.010  1.00 31.40
ATOM   3378  CG1 VAL A 218     -22.705   2.102  -6.483  1.00 30.40
ATOM   3379  CG2 VAL A 218     -21.927   3.849  -8.106  1.00 31.39
ATOM   3380  H   VAL A 218     -19.526   4.563  -7.313  1.00  0.00
ATOM   3381  H   VAL A 218     -21.482   4.359  -5.423  1.00  0.00
ATOM   3382  H   VAL A 218     -20.786   2.171  -7.443  1.00  0.00
ATOM   3383  H   VAL A 218     -23.157   1.596  -7.336  1.00  0.00
ATOM   3384  H   VAL A 218     -22.332   1.394  -5.743  1.00  0.00
ATOM   3385  H   VAL A 218     -23.382   2.833  -6.040  1.00  0.00
ATOM   3386  H   VAL A 218     -22.407   3.259  -8.887  1.00  0.00
ATOM   3387  H   VAL A 218     -22.619   4.557  -7.649  1.00  0.00
ATOM   3388  H   VAL A 218     -21.024   4.341  -8.467  1.00  0.00
ATOM   3389  N   PRO A 219     -19.583   1.653  -5.003  1.00 32.30
ATOM   3390  CA  PRO A 219     -19.353   0.598  -4.009  1.00 32.58
ATOM   3391  C   PRO A 219     -18.800   1.093  -2.671  1.00 32.88
ATOM   3392  O   PRO A 219     -18.925   0.361  -1.684  1.00 32.65
ATOM   3393  CB  PRO A 219     -18.346  -0.328  -4.699  1.00 33.53
ATOM   3394  CG  PRO A 219     -17.732   0.492  -5.774  1.00 33.60
ATOM   3395  CD  PRO A 219     -18.787   1.444  -6.225  1.00 33.11
ATOM   3396  H   PRO A 219     -20.293   0.120  -3.733  1.00  0.00
ATOM   3397  H   PRO A 219     -18.807  -1.232  -5.098  1.00  0.00
ATOM   3398  H   PRO A 219     -17.582  -0.677  -4.005  1.00  0.00
ATOM   3399  H   PRO A 219     -17.391  -0.136  -6.597  1.00  0.00
ATOM   3400  H   PRO A 219     -16.851   1.021  -5.410  1.00  0.00
ATOM   3401  H   PRO A 219     -18.378   2.374  -6.619  1.00  0.00
ATOM   3402  H   PRO A 219     -19.380   1.068  -7.058  1.00  0.00
ATOM   3403  N   THR A 220     -18.212   2.291  -2.619  1.00 22.13
ATOM   3404  CA  THR A 220     -17.618   2.756  -1.353  1.00 22.29
ATOM   3405  C   THR A 220     -18.293   3.992  -0.758  1.00 21.81
ATOM   3406  O   THR A 220     -18.035   4.359   0.394  1.00 21.68
ATOM   3407  CB  THR A 220     -16.109   3.031  -1.497  1.00 23.03
ATOM   3408  OG1 THR A 220     -15.894   4.121  -2.414  1.00 22.81
ATOM   3409  CG2 THR A 220     -15.395   1.778  -2.002  1.00 23.83
ATOM   3410  H   THR A 220     -18.174   2.886  -3.459  1.00  0.00
ATOM   3411  H   THR A 220     -17.784   1.931  -0.661  1.00  0.00
ATOM   3412  H   THR A 220     -15.704   3.301  -0.522  1.00  0.00
ATOM   3413  H   THR A 220     -16.392   4.938  -2.033  1.00  0.00
ATOM   3414  H   THR A 220     -14.337   2.026  -2.086  1.00  0.00
ATOM   3415  H   THR A 220     -15.570   0.993  -1.266  1.00  0.00
ATOM   3416  H   THR A 220     -15.831   1.531  -2.970  1.00  0.00
ATOM   3417  N   ALA A 221     -19.172   4.613  -1.527  1.00 18.32
ATOM   3418  CA  ALA A 221     -19.761   5.880  -1.116  1.00 18.21
ATOM   3419  C   ALA A 221     -20.232   5.989   0.345  1.00 18.03
ATOM   3420  O   ALA A 221     -19.968   6.986   0.992  1.00 18.14
ATOM   3421  CB  ALA A 221     -20.857   6.308  -2.085  1.00 17.97
ATOM   3422  H   ALA A 221     -19.443   4.195  -2.428  1.00  0.00
ATOM   3423  H   ALA A 221     -18.925   6.578  -1.158  1.00  0.00
ATOM   3424  H   ALA A 221     -21.252   7.256  -1.721  1.00  0.00
ATOM   3425  H   ALA A 221     -20.393   6.412  -3.066  1.00  0.00
ATOM   3426  H   ALA A 221     -21.614   5.524  -2.077  1.00  0.00
ATOM   3427  N   PRO A 222     -20.947   4.987   0.870  1.00 18.02
ATOM   3428  CA  PRO A 222     -21.491   5.121   2.240  1.00 17.84
ATOM   3429  C   PRO A 222     -20.456   5.003   3.379  1.00 17.99
ATOM   3430  O   PRO A 222     -20.824   5.124   4.562  1.00 17.87
ATOM   3431  CB  PRO A 222     -22.498   3.963   2.346  1.00 17.42
ATOM   3432  CG  PRO A 222     -22.685   3.466   0.947  1.00 17.24
ATOM   3433  CD  PRO A 222     -21.481   3.814   0.167  1.00 17.70
ATOM   3434  H   PRO A 222     -21.907   6.120   2.369  1.00  0.00
ATOM   3435  H   PRO A 222     -23.445   4.271   2.790  1.00  0.00
ATOM   3436  H   PRO A 222     -22.122   3.165   2.986  1.00  0.00
ATOM   3437  H   PRO A 222     -23.567   3.918   0.494  1.00  0.00
ATOM   3438  H   PRO A 222     -22.818   2.384   0.949  1.00  0.00
ATOM   3439  H   PRO A 222     -20.762   2.996   0.119  1.00  0.00
ATOM   3440  H   PRO A 222     -21.701   4.018  -0.881  1.00  0.00
ATOM   3441  N   ASN A 223     -19.203   4.736   3.048  1.00 19.04
ATOM   3442  CA  ASN A 223     -18.127   4.899   4.028  1.00 19.61
ATOM   3443  C   ASN A 223     -18.082   6.314   4.635  1.00 19.89
ATOM   3444  O   ASN A 223     -17.517   6.519   5.720  1.00 20.40
ATOM   3445  CB  ASN A 223     -16.781   4.600   3.383  1.00 20.58
ATOM   3446  CG  ASN A 223     -16.485   3.111   3.310  1.00 20.47
ATOM   3447  OD1 ASN A 223     -16.166   2.490   4.321  1.00 20.62
ATOM   3448  ND2 ASN A 223     -16.574   2.540   2.112  1.00 20.06
ATOM   3449  H   ASN A 223     -18.983   4.412   2.095  1.00  0.00
ATOM   3450  H   ASN A 223     -18.333   4.195   4.834  1.00  0.00
ATOM   3451  H   ASN A 223     -16.006   5.066   3.991  1.00  0.00
ATOM   3452  H   ASN A 223     -16.804   4.986   2.364  1.00  0.00
ATOM   3453  H   ASN A 223     -16.384   1.533   2.006  1.00  0.00
ATOM   3454  H   ASN A 223     -16.833   3.105   1.290  1.00  0.00
ATOM   3455  N   ASP A 224     -18.668   7.289   3.934  1.00 16.96
ATOM   3456  CA  ASP A 224     -18.711   8.676   4.428  1.00 16.82
ATOM   3457  C   ASP A 224     -20.082   8.941   4.998  1.00 16.58
ATOM   3458  O   ASP A 224     -21.063   8.912   4.271  1.00 16.51
ATOM   3459  CB  ASP A 224     -18.445   9.658   3.284  1.00 17.19
ATOM   3460  CG  ASP A 224     -18.212  11.101   3.764  1.00 17.85
ATOM   3461  OD1 ASP A 224     -18.739  11.486   4.838  1.00 17.73
ATOM   3462  OD2 ASP A 224     -17.513  11.866   3.046  1.00 18.00
ATOM   3463  H   ASP A 224     -19.100   7.065   3.026  1.00  0.00
ATOM   3464  H   ASP A 224     -17.945   8.811   5.192  1.00  0.00
ATOM   3465  H   ASP A 224     -19.328   9.661   2.645  1.00  0.00
ATOM   3466  H   ASP A 224     -17.543   9.328   2.769  1.00  0.00
ATOM   3467  N   PRO A 225     -20.169   9.223   6.297  1.00 18.02
ATOM   3468  CA  PRO A 225     -21.491   9.428   6.913  1.00 17.63
ATOM   3469  C   PRO A 225     -22.323  10.516   6.214  1.00 17.94
ATOM   3470  O   PRO A 225     -23.565  10.561   6.352  1.00 17.36
ATOM   3471  CB  PRO A 225     -21.141   9.862   8.336  1.00 18.21
ATOM   3472  CG  PRO A 225     -19.778   9.266   8.584  1.00 18.69
ATOM   3473  CD  PRO A 225     -19.068   9.332   7.270  1.00 18.61
ATOM   3474  H   PRO A 225     -22.107   8.531   6.852  1.00  0.00
ATOM   3475  H   PRO A 225     -21.875   9.526   9.069  1.00  0.00
ATOM   3476  H   PRO A 225     -21.130  10.947   8.443  1.00  0.00
ATOM   3477  H   PRO A 225     -19.844   8.242   8.951  1.00  0.00
ATOM   3478  H   PRO A 225     -19.235   9.816   9.352  1.00  0.00
ATOM   3479  H   PRO A 225     -18.494  10.250   7.144  1.00  0.00
ATOM   3480  H   PRO A 225     -18.314   8.555   7.145  1.00  0.00
ATOM   3481  N   VAL A 226     -21.655  11.395   5.470  1.00 20.41
ATOM   3482  CA  VAL A 226     -22.376  12.481   4.810  1.00 20.56
ATOM   3483  C   VAL A 226     -23.248  11.931   3.681  1.00 20.22
ATOM   3484  O   VAL A 226     -24.158  12.625   3.226  1.00 19.93
ATOM   3485  CB  VAL A 226     -21.446  13.611   4.301  1.00 21.07
ATOM   3486  CG1 VAL A 226     -20.804  13.222   2.984  1.00 21.23
ATOM   3487  CG2 VAL A 226     -22.234  14.918   4.145  1.00 21.43
ATOM   3488  H   VAL A 226     -20.634  11.310   5.360  1.00  0.00
ATOM   3489  H   VAL A 226     -23.017  12.939   5.564  1.00  0.00
ATOM   3490  H   VAL A 226     -20.656  13.764   5.036  1.00  0.00
ATOM   3491  H   VAL A 226     -20.167  14.053   2.682  1.00  0.00
ATOM   3492  H   VAL A 226     -20.228  12.315   3.166  1.00  0.00
ATOM   3493  H   VAL A 226     -21.613  13.053   2.273  1.00  0.00
ATOM   3494  H   VAL A 226     -21.533  15.672   3.787  1.00  0.00
ATOM   3495  H   VAL A 226     -23.028  14.727   3.423  1.00  0.00
ATOM   3496  H   VAL A 226     -22.632  15.169   5.128  1.00  0.00
ATOM   3497  N   PHE A 227     -22.966  10.687   3.256  1.00 16.96
ATOM   3498  CA  PHE A 227     -23.823   9.934   2.328  1.00 16.53
ATOM   3499  C   PHE A 227     -25.259  10.065   2.774  1.00 16.25
ATOM   3500  O   PHE A 227     -26.147  10.334   1.964  1.00 16.44
ATOM   3501  CB  PHE A 227     -23.434   8.426   2.305  1.00 16.11
ATOM   3502  CG  PHE A 227     -24.237   7.570   1.310  1.00 15.62
ATOM   3503  CD1 PHE A 227     -25.475   7.049   1.656  1.00 15.14
ATOM   3504  CD2 PHE A 227     -23.732   7.275   0.041  1.00 16.02
ATOM   3505  CE1 PHE A 227     -26.211   6.269   0.750  1.00 14.76
ATOM   3506  CE2 PHE A 227     -24.473   6.489  -0.869  1.00 16.01
ATOM   3507  CZ  PHE A 227     -25.709   5.988  -0.504  1.00 14.93
ATOM   3508  H   PHE A 227     -22.105  10.238   3.598  1.00  0.00
ATOM   3509  H   PHE A 227     -23.692  10.340   1.325  1.00  0.00
ATOM   3510  H   PHE A 227     -23.629   8.023   3.299  1.00  0.00
ATOM   3511  H   PHE A 227     -22.393   8.372   1.987  1.00  0.00
ATOM   3512  H   PHE A 227     -25.883   7.248   2.647  1.00  0.00
ATOM   3513  H   PHE A 227     -22.753   7.656  -0.250  1.00  0.00
ATOM   3514  H   PHE A 227     -27.188   5.882   1.040  1.00  0.00
ATOM   3515  H   PHE A 227     -24.070   6.277  -1.860  1.00  0.00
ATOM   3516  H   PHE A 227     -26.282   5.376  -1.201  1.00  0.00
ATOM   3517  N   PHE A 228     -25.488   9.877   4.071  1.00 15.67
ATOM   3518  CA  PHE A 228     -26.846   9.777   4.592  1.00 15.45
ATOM   3519  C   PHE A 228     -27.516  11.159   4.644  1.00 16.19
ATOM   3520  O   PHE A 228     -28.733  11.300   4.426  1.00 15.83
ATOM   3521  CB  PHE A 228     -26.850   9.054   5.947  1.00 14.84
ATOM   3522  CG  PHE A 228     -26.456   7.593   5.844  1.00 15.04
ATOM   3523  CD1 PHE A 228     -27.421   6.612   5.654  1.00 14.27
ATOM   3524  CD2 PHE A 228     -25.118   7.200   5.916  1.00 15.34
ATOM   3525  CE1 PHE A 228     -27.056   5.285   5.552  1.00 14.10
ATOM   3526  CE2 PHE A 228     -24.756   5.878   5.798  1.00 14.80
ATOM   3527  CZ  PHE A 228     -25.719   4.923   5.624  1.00 14.27
ATOM   3528  H   PHE A 228     -24.691   9.801   4.719  1.00  0.00
ATOM   3529  H   PHE A 228     -27.446   9.172   3.912  1.00  0.00
ATOM   3530  H   PHE A 228     -27.861   9.096   6.352  1.00  0.00
ATOM   3531  H   PHE A 228     -26.112   9.542   6.584  1.00  0.00
ATOM   3532  H   PHE A 228     -28.472   6.892   5.585  1.00  0.00
ATOM   3533  H   PHE A 228     -24.346   7.954   6.068  1.00  0.00
ATOM   3534  H   PHE A 228     -27.820   4.520   5.415  1.00  0.00
ATOM   3535  H   PHE A 228     -23.705   5.593   5.843  1.00  0.00
ATOM   3536  H   PHE A 228     -25.435   3.874   5.542  1.00  0.00
ATOM   3537  N   LEU A 229     -26.709  12.177   4.918  1.00 18.23
ATOM   3538  CA  LEU A 229     -27.165  13.568   4.885  1.00 18.58
ATOM   3539  C   LEU A 229     -27.508  13.993   3.464  1.00 18.91
ATOM   3540  O   LEU A 229     -28.533  14.651   3.233  1.00 19.03
ATOM   3541  CB  LEU A 229     -26.084  14.486   5.451  1.00 19.21
ATOM   3542  CG  LEU A 229     -26.012  14.551   6.977  1.00 19.76
ATOM   3543  CD1 LEU A 229     -26.227  13.206   7.571  1.00 19.46
ATOM   3544  CD2 LEU A 229     -24.677  15.114   7.437  1.00 20.33
ATOM   3545  H   LEU A 229     -25.728  11.981   5.162  1.00  0.00
ATOM   3546  H   LEU A 229     -28.064  13.647   5.497  1.00  0.00
ATOM   3547  H   LEU A 229     -26.321  15.493   5.107  1.00  0.00
ATOM   3548  H   LEU A 229     -25.128  14.089   5.110  1.00  0.00
ATOM   3549  H   LEU A 229     -26.804  15.217   7.318  1.00  0.00
ATOM   3550  H   LEU A 229     -26.164  13.322   8.653  1.00  0.00
ATOM   3551  H   LEU A 229     -27.216  12.873   7.256  1.00  0.00
ATOM   3552  H   LEU A 229     -25.440  12.558   7.186  1.00  0.00
ATOM   3553  H   LEU A 229     -24.697  15.131   8.527  1.00  0.00
ATOM   3554  H   LEU A 229     -23.902  14.449   7.056  1.00  0.00
ATOM   3555  H   LEU A 229     -24.592  16.117   7.018  1.00  0.00
ATOM   3556  N   HIS A 230     -26.638  13.637   2.516  1.00 14.55
ATOM   3557  CA  HIS A 230     -26.899  13.888   1.090  1.00 14.24
ATOM   3558  C   HIS A 230     -28.227  13.267   0.646  1.00 14.01
ATOM   3559  O   HIS A 230     -29.048  13.911  -0.029  1.00 13.89
ATOM   3560  CB  HIS A 230     -25.755  13.310   0.261  1.00 13.91
ATOM   3561  CG  HIS A 230     -26.025  13.269  -1.212  1.00 14.10
ATOM   3562  ND1 HIS A 230     -26.633  14.300  -1.888  1.00 14.10
ATOM   3563  CD2 HIS A 230     -25.758  12.314  -2.135  1.00 13.77
ATOM   3564  CE1 HIS A 230     -26.724  13.992  -3.170  1.00 14.07
ATOM   3565  NE2 HIS A 230     -26.199  12.794  -3.349  1.00 14.05
ATOM   3566  H   HIS A 230     -25.760  13.174   2.790  1.00  0.00
ATOM   3567  H   HIS A 230     -26.967  14.965   0.936  1.00  0.00
ATOM   3568  H   HIS A 230     -25.589  12.283   0.586  1.00  0.00
ATOM   3569  H   HIS A 230     -24.895  13.966   0.398  1.00  0.00
ATOM   3570  H   HIS A 230     -26.966  15.176  -1.462  1.00  0.00
ATOM   3571  H   HIS A 230     -25.284  11.349  -1.952  1.00  0.00
ATOM   3572  H   HIS A 230     -27.159  14.620  -3.947  1.00  0.00
ATOM   3573  N   HIS A 231     -28.433  12.009   1.033  1.00 11.41
ATOM   3574  CA  HIS A 231     -29.584  11.242   0.573  1.00 11.25
ATOM   3575  C   HIS A 231     -30.933  11.687   1.163  1.00 11.45
ATOM   3576  O   HIS A 231     -31.943  11.702   0.468  1.00 11.41
ATOM   3577  CB  HIS A 231     -29.295   9.707   0.631  1.00 10.34
ATOM   3578  CG  HIS A 231     -28.705   9.222  -0.650  1.00 10.43
ATOM   3579  ND1 HIS A 231     -29.475   9.028  -1.779  1.00 10.11
ATOM   3580  CD2 HIS A 231     -27.417   9.053  -1.037  1.00 10.65
ATOM   3581  CE1 HIS A 231     -28.688   8.701  -2.792  1.00 10.44
ATOM   3582  NE2 HIS A 231     -27.432   8.720  -2.373  1.00 10.60
ATOM   3583  H   HIS A 231     -27.760  11.566   1.675  1.00  0.00
ATOM   3584  H   HIS A 231     -29.724  11.481  -0.481  1.00  0.00
ATOM   3585  H   HIS A 231     -30.213   9.151   0.823  1.00  0.00
ATOM   3586  H   HIS A 231     -28.553   9.522   1.408  1.00  0.00
ATOM   3587  H   HIS A 231     -30.500   9.123  -1.826  1.00  0.00
ATOM   3588  H   HIS A 231     -26.534   9.161  -0.408  1.00  0.00
ATOM   3589  H   HIS A 231     -29.018   8.457  -3.802  1.00  0.00
ATOM   3590  N   ALA A 232     -30.914  12.118   2.417  1.00 17.97
ATOM   3591  CA  ALA A 232     -32.063  12.731   3.045  1.00 18.37
ATOM   3592  C   ALA A 232     -32.527  13.966   2.250  1.00 19.24
ATOM   3593  O   ALA A 232     -33.727  14.248   2.164  1.00 19.00
ATOM   3594  CB  ALA A 232     -31.704  13.115   4.498  1.00 18.56
ATOM   3595  H   ALA A 232     -30.048  12.012   2.964  1.00  0.00
ATOM   3596  H   ALA A 232     -32.888  12.019   3.057  1.00  0.00
ATOM   3597  H   ALA A 232     -32.592  13.572   4.935  1.00  0.00
ATOM   3598  H   ALA A 232     -31.427  12.194   5.012  1.00  0.00
ATOM   3599  H   ALA A 232     -30.871  13.816   4.446  1.00  0.00
ATOM   3600  N   ASN A 233     -31.584  14.690   1.651  1.00 15.60
ATOM   3601  CA  ASN A 233     -31.921  15.858   0.841  1.00 16.05
ATOM   3602  C   ASN A 233     -32.577  15.456  -0.482  1.00 15.61
ATOM   3603  O   ASN A 233     -33.577  16.069  -0.924  1.00 16.01
ATOM   3604  CB  ASN A 233     -30.688  16.736   0.609  1.00 15.92
ATOM   3605  CG  ASN A 233     -31.050  18.138   0.177  1.00 16.67
ATOM   3606  OD1 ASN A 233     -31.740  18.862   0.895  1.00 17.11
ATOM   3607  ND2 ASN A 233     -30.595  18.531  -0.999  1.00 16.58
ATOM   3608  H   ASN A 233     -30.596  14.421   1.761  1.00  0.00
ATOM   3609  H   ASN A 233     -32.652  16.446   1.396  1.00  0.00
ATOM   3610  H   ASN A 233     -30.085  16.286  -0.180  1.00  0.00
ATOM   3611  H   ASN A 233     -30.148  16.814   1.553  1.00  0.00
ATOM   3612  H   ASN A 233     -30.811  19.477  -1.345  1.00  0.00
ATOM   3613  H   ASN A 233     -30.025  17.891  -1.570  1.00  0.00
ATOM   3614  N   VAL A 234     -32.022  14.423  -1.110  1.00 15.62
ATOM   3615  CA  VAL A 234     -32.614  13.829  -2.307  1.00 15.47
ATOM   3616  C   VAL A 234     -34.052  13.354  -2.001  1.00 15.60
ATOM   3617  O   VAL A 234     -34.995  13.648  -2.753  1.00 15.79
ATOM   3618  CB  VAL A 234     -31.750  12.644  -2.797  1.00 15.09
ATOM   3619  CG1 VAL A 234     -32.391  11.928  -3.975  1.00 15.04
ATOM   3620  CG2 VAL A 234     -30.329  13.115  -3.144  1.00 15.32
ATOM   3621  H   VAL A 234     -31.145  14.028  -0.740  1.00  0.00
ATOM   3622  H   VAL A 234     -32.651  14.581  -3.096  1.00  0.00
ATOM   3623  H   VAL A 234     -31.683  11.925  -1.980  1.00  0.00
ATOM   3624  H   VAL A 234     -31.723  11.114  -4.255  1.00  0.00
ATOM   3625  H   VAL A 234     -33.359  11.559  -3.635  1.00  0.00
ATOM   3626  H   VAL A 234     -32.495  12.661  -4.775  1.00  0.00
ATOM   3627  H   VAL A 234     -29.776  12.238  -3.480  1.00  0.00
ATOM   3628  H   VAL A 234     -30.424  13.861  -3.933  1.00  0.00
ATOM   3629  H   VAL A 234     -29.903  13.539  -2.235  1.00  0.00
ATOM   3630  N   ASP A 235     -34.201  12.630  -0.889  1.00 19.38
ATOM   3631  CA  ASP A 235     -35.510  12.140  -0.407  1.00 19.55
ATOM   3632  C   ASP A 235     -36.492  13.295  -0.176  1.00 20.17
ATOM   3633  O   ASP A 235     -37.672  13.235  -0.573  1.00 20.20
ATOM   3634  CB  ASP A 235     -35.335  11.350   0.898  1.00 18.95
ATOM   3635  CG  ASP A 235     -36.592  10.579   1.292  1.00 19.62
ATOM   3636  OD1 ASP A 235     -37.136  10.871   2.384  1.00 19.60
ATOM   3637  OD2 ASP A 235     -37.028   9.674   0.521  1.00 19.14
ATOM   3638  H   ASP A 235     -33.361  12.401  -0.339  1.00  0.00
ATOM   3639  H   ASP A 235     -35.920  11.488  -1.178  1.00  0.00
ATOM   3640  H   ASP A 235     -35.112  12.058   1.696  1.00  0.00
ATOM   3641  H   ASP A 235     -34.536  10.624   0.746  1.00  0.00
ATOM   3642  N   ARG A 236     -35.989  14.351   0.453  1.00 18.88
ATOM   3643  CA  ARG A 236     -36.766  15.570   0.687  1.00 19.37
ATOM   3644  C   ARG A 236     -37.288  16.148  -0.617  1.00 19.33
ATOM   3645  O   ARG A 236     -38.461  16.507  -0.738  1.00 19.48
ATOM   3646  CB  ARG A 236     -35.893  16.623   1.381  1.00 19.76
ATOM   3647  CG  ARG A 236     -36.609  17.981   1.602  1.00 20.63
ATOM   3648  CD  ARG A 236     -35.694  19.006   2.308  1.00 21.04
ATOM   3649  NE  ARG A 236     -34.572  19.429   1.475  1.00 21.02
ATOM   3650  CZ  ARG A 236     -34.525  20.571   0.784  1.00 21.48
ATOM   3651  NH1 ARG A 236     -35.535  21.413   0.814  1.00 21.67
ATOM   3652  NH2 ARG A 236     -33.457  20.884   0.068  1.00 21.29
ATOM   3653  H   ARG A 236     -35.016  14.311   0.789  1.00  0.00
ATOM   3654  H   ARG A 236     -37.613  15.307   1.321  1.00  0.00
ATOM   3655  H   ARG A 236     -35.040  16.807   0.728  1.00  0.00
ATOM   3656  H   ARG A 236     -35.620  16.226   2.359  1.00  0.00
ATOM   3657  H   ARG A 236     -37.483  17.812   2.232  1.00  0.00
ATOM   3658  H   ARG A 236     -36.883  18.386   0.628  1.00  0.00
ATOM   3659  H   ARG A 236     -35.285  18.579   3.224  1.00  0.00
ATOM   3660  H   ARG A 236     -36.281  19.907   2.488  1.00  0.00
ATOM   3661  H   ARG A 236     -33.758  18.801   1.416  1.00  0.00
ATOM   3662  H   ARG A 236     -35.489  22.291   0.278  1.00  0.00
ATOM   3663  H   ARG A 236     -36.371  21.194   1.374  1.00  0.00
ATOM   3664  H   ARG A 236     -33.432  21.768  -0.461  1.00  0.00
ATOM   3665  H   ARG A 236     -32.650  20.244   0.040  1.00  0.00
ATOM   3666  N   ILE A 237     -36.398  16.267  -1.592  1.00 16.32
ATOM   3667  CA  ILE A 237     -36.788  16.840  -2.865  1.00 16.56
ATOM   3668  C   ILE A 237     -37.866  15.993  -3.538  1.00 16.57
ATOM   3669  O   ILE A 237     -38.809  16.536  -4.095  1.00 17.01
ATOM   3670  CB  ILE A 237     -35.587  17.060  -3.802  1.00 16.38
ATOM   3671  CG1 ILE A 237     -34.639  18.127  -3.217  1.00 17.10
ATOM   3672  CG2 ILE A 237     -36.071  17.546  -5.139  1.00 17.20
ATOM   3673  CD1 ILE A 237     -33.250  18.123  -3.826  1.00 17.04
ATOM   3674  H   ILE A 237     -35.428  15.952  -1.445  1.00  0.00
ATOM   3675  H   ILE A 237     -37.207  17.824  -2.656  1.00  0.00
ATOM   3676  H   ILE A 237     -35.057  16.113  -3.909  1.00  0.00
ATOM   3677  H   ILE A 237     -34.524  17.926  -2.152  1.00  0.00
ATOM   3678  H   ILE A 237     -35.073  19.101  -3.442  1.00  0.00
ATOM   3679  H   ILE A 237     -35.190  17.687  -5.765  1.00  0.00
ATOM   3680  H   ILE A 237     -36.732  16.777  -5.537  1.00  0.00
ATOM   3681  H   ILE A 237     -36.599  18.484  -4.965  1.00  0.00
ATOM   3682  H   ILE A 237     -32.684  18.913  -3.333  1.00  0.00
ATOM   3683  H   ILE A 237     -32.822  17.139  -3.636  1.00  0.00
ATOM   3684  H   ILE A 237     -33.369  18.314  -4.892  1.00  0.00
ATOM   3685  N   TRP A 238     -37.715  14.667  -3.474  1.00 14.55
ATOM   3686  CA  TRP A 238     -38.734  13.737  -3.947  1.00 14.18
ATOM   3687  C   TRP A 238     -40.042  13.940  -3.168  1.00 14.74
ATOM   3688  O   TRP A 238     -41.127  13.975  -3.770  1.00 15.00
ATOM   3689  CB  TRP A 238     -38.245  12.268  -3.839  1.00 13.75
ATOM   3690  CG  TRP A 238     -39.242  11.194  -4.324  1.00 13.92
ATOM   3691  CD1 TRP A 238     -40.216  11.335  -5.287  1.00 14.45
ATOM   3692  CD2 TRP A 238     -39.344   9.835  -3.853  1.00 13.41
ATOM   3693  NE1 TRP A 238     -40.915  10.144  -5.436  1.00 14.39
ATOM   3694  CE2 TRP A 238     -40.402   9.215  -4.564  1.00 13.89
ATOM   3695  CE3 TRP A 238     -38.638   9.080  -2.902  1.00 13.28
ATOM   3696  CZ2 TRP A 238     -40.766   7.866  -4.357  1.00 13.73
ATOM   3697  CZ3 TRP A 238     -39.007   7.740  -2.691  1.00 13.02
ATOM   3698  CH2 TRP A 238     -40.064   7.150  -3.418  1.00 13.32
ATOM   3699  H   TRP A 238     -36.845  14.287  -3.075  1.00  0.00
ATOM   3700  H   TRP A 238     -38.924  13.944  -5.000  1.00  0.00
ATOM   3701  H   TRP A 238     -38.071  12.073  -2.781  1.00  0.00
ATOM   3702  H   TRP A 238     -37.370  12.185  -4.484  1.00  0.00
ATOM   3703  H   TRP A 238     -40.410  12.248  -5.850  1.00  0.00
ATOM   3704  H   TRP A 238     -41.692   9.984  -6.093  1.00  0.00
ATOM   3705  H   TRP A 238     -37.819   9.525  -2.338  1.00  0.00
ATOM   3706  H   TRP A 238     -41.577   7.408  -4.924  1.00  0.00
ATOM   3707  H   TRP A 238     -38.468   7.146  -1.953  1.00  0.00
ATOM   3708  H   TRP A 238     -40.327   6.109  -3.231  1.00  0.00
ATOM   3709  N   ALA A 239     -39.955  14.071  -1.844  1.00 16.56
ATOM   3710  CA  ALA A 239     -41.162  14.279  -1.037  1.00 17.30
ATOM   3711  C   ALA A 239     -41.899  15.560  -1.460  1.00 17.53
ATOM   3712  O   ALA A 239     -43.134  15.607  -1.479  1.00 18.14
ATOM   3713  CB  ALA A 239     -40.844  14.315   0.460  1.00 16.98
ATOM   3714  H   ALA A 239     -39.034  14.026  -1.385  1.00  0.00
ATOM   3715  H   ALA A 239     -41.818  13.428  -1.219  1.00  0.00
ATOM   3716  H   ALA A 239     -41.788  14.472   0.983  1.00  0.00
ATOM   3717  H   ALA A 239     -40.395  13.355   0.714  1.00  0.00
ATOM   3718  H   ALA A 239     -40.151  15.141   0.619  1.00  0.00
ATOM   3719  N   VAL A 240     -41.152  16.590  -1.829  1.00 21.78
ATOM   3720  CA  VAL A 240     -41.773  17.843  -2.242  1.00 22.12
ATOM   3721  C   VAL A 240     -42.403  17.646  -3.610  1.00 22.62
ATOM   3722  O   VAL A 240     -43.488  18.165  -3.880  1.00 23.32
ATOM   3723  CB  VAL A 240     -40.750  19.005  -2.299  1.00 22.74
ATOM   3724  CG1 VAL A 240     -41.331  20.212  -3.025  1.00 23.01
ATOM   3725  CG2 VAL A 240     -40.265  19.359  -0.899  1.00 22.59
ATOM   3726  H   VAL A 240     -40.126  16.505  -1.824  1.00  0.00
ATOM   3727  H   VAL A 240     -42.530  18.112  -1.505  1.00  0.00
ATOM   3728  H   VAL A 240     -39.884  18.676  -2.873  1.00  0.00
ATOM   3729  H   VAL A 240     -40.561  20.984  -3.026  1.00  0.00
ATOM   3730  H   VAL A 240     -41.580  19.887  -4.035  1.00  0.00
ATOM   3731  H   VAL A 240     -42.216  20.523  -2.469  1.00  0.00
ATOM   3732  H   VAL A 240     -39.553  20.177  -1.006  1.00  0.00
ATOM   3733  H   VAL A 240     -41.142  19.657  -0.324  1.00  0.00
ATOM   3734  H   VAL A 240     -39.796  18.465  -0.489  1.00  0.00
ATOM   3735  N   TRP A 241     -41.722  16.893  -4.472  1.00 18.26
ATOM   3736  CA  TRP A 241     -42.262  16.581  -5.796  1.00 18.70
ATOM   3737  C   TRP A 241     -43.621  15.859  -5.694  1.00 19.14
ATOM   3738  O   TRP A 241     -44.533  16.122  -6.499  1.00 19.53
ATOM   3739  CB  TRP A 241     -41.277  15.735  -6.611  1.00 18.34
ATOM   3740  CG  TRP A 241     -41.789  15.368  -7.980  1.00 18.86
ATOM   3741  CD1 TRP A 241     -41.584  16.059  -9.144  1.00 19.33
ATOM   3742  CD2 TRP A 241     -42.589  14.223  -8.334  1.00 19.00
ATOM   3743  NE1 TRP A 241     -42.195  15.415 -10.201  1.00 19.57
ATOM   3744  CE2 TRP A 241     -42.825  14.289  -9.729  1.00 19.38
ATOM   3745  CE3 TRP A 241     -43.119  13.150  -7.610  1.00 18.72
ATOM   3746  CZ2 TRP A 241     -43.579  13.330 -10.411  1.00 19.62
ATOM   3747  CZ3 TRP A 241     -43.867  12.188  -8.292  1.00 19.09
ATOM   3748  CH2 TRP A 241     -44.092  12.293  -9.680  1.00 19.14
ATOM   3749  H   TRP A 241     -40.799  16.524  -4.202  1.00  0.00
ATOM   3750  H   TRP A 241     -42.415  17.529  -6.312  1.00  0.00
ATOM   3751  H   TRP A 241     -41.096  14.807  -6.069  1.00  0.00
ATOM   3752  H   TRP A 241     -40.378  16.333  -6.761  1.00  0.00
ATOM   3753  H   TRP A 241     -41.018  16.987  -9.225  1.00  0.00
ATOM   3754  H   TRP A 241     -42.181  15.727 -11.182  1.00  0.00
ATOM   3755  H   TRP A 241     -42.952  13.066  -6.536  1.00  0.00
ATOM   3756  H   TRP A 241     -43.752  13.405 -11.485  1.00  0.00
ATOM   3757  H   TRP A 241     -44.283  11.343  -7.743  1.00  0.00
ATOM   3758  H   TRP A 241     -44.688  11.531 -10.182  1.00  0.00
ATOM   3759  N   GLN A 242     -43.766  14.974  -4.710  1.00 21.47
ATOM   3760  CA  GLN A 242     -44.982  14.170  -4.588  1.00 21.71
ATOM   3761  C   GLN A 242     -46.140  15.033  -4.098  1.00 22.56
ATOM   3762  O   GLN A 242     -47.304  14.822  -4.467  1.00 22.67
ATOM   3763  CB  GLN A 242     -44.769  12.998  -3.626  1.00 21.07
ATOM   3764  CG  GLN A 242     -43.609  12.074  -4.003  1.00 20.81
ATOM   3765  CD  GLN A 242     -43.453  10.917  -3.027  1.00 20.48
ATOM   3766  OE1 GLN A 242     -42.842  11.056  -1.968  1.00 20.34
ATOM   3767  NE2 GLN A 242     -44.024   9.773  -3.376  1.00 20.45
ATOM   3768  H   GLN A 242     -43.009  14.853  -4.022  1.00  0.00
ATOM   3769  H   GLN A 242     -45.222  13.772  -5.574  1.00  0.00
ATOM   3770  H   GLN A 242     -45.678  12.396  -3.648  1.00  0.00
ATOM   3771  H   GLN A 242     -44.534  13.423  -2.650  1.00  0.00
ATOM   3772  H   GLN A 242     -42.688  12.657  -3.987  1.00  0.00
ATOM   3773  H   GLN A 242     -43.816  11.655  -4.988  1.00  0.00
ATOM   3774  H   GLN A 242     -43.954   8.953  -2.757  1.00  0.00
ATOM   3775  H   GLN A 242     -44.538   9.704  -4.266  1.00  0.00
ATOM   3776  N   ILE A 243     -45.821  15.999  -3.248  1.00 24.96
ATOM   3777  CA  ILE A 243     -46.780  16.952  -2.717  1.00 26.07
ATOM   3778  C   ILE A 243     -47.341  17.847  -3.809  1.00 26.08
ATOM   3779  O   ILE A 243     -48.498  18.090  -3.861  1.00 27.07
ATOM   3780  CB  ILE A 243     -46.140  17.803  -1.615  1.00 26.21
ATOM   3781  CG1 ILE A 243     -46.012  16.991  -0.337  1.00 25.80
ATOM   3782  CG2 ILE A 243     -46.921  19.069  -1.368  1.00 26.48
ATOM   3783  CD1 ILE A 243     -44.996  17.495   0.580  1.00 25.69
ATOM   3784  H   ILE A 243     -44.839  16.078  -2.948  1.00  0.00
ATOM   3785  H   ILE A 243     -47.606  16.383  -2.291  1.00  0.00
ATOM   3786  H   ILE A 243     -45.145  18.095  -1.949  1.00  0.00
ATOM   3787  H   ILE A 243     -45.740  15.966  -0.591  1.00  0.00
ATOM   3788  H   ILE A 243     -46.959  17.075   0.197  1.00  0.00
ATOM   3789  H   ILE A 243     -46.404  19.613  -0.577  1.00  0.00
ATOM   3790  H   ILE A 243     -46.929  19.626  -2.305  1.00  0.00
ATOM   3791  H   ILE A 243     -47.925  18.770  -1.065  1.00  0.00
ATOM   3792  H   ILE A 243     -44.998  16.838   1.450  1.00  0.00
ATOM   3793  H   ILE A 243     -44.044  17.463   0.050  1.00  0.00
ATOM   3794  H   ILE A 243     -45.280  18.514   0.842  1.00  0.00
ATOM   3795  N   ILE A 244     -46.464  18.318  -4.690  1.00 28.73
ATOM   3796  CA  ILE A 244     -46.880  19.143  -5.817  1.00 28.93
ATOM   3797  C   ILE A 244     -47.744  18.411  -6.838  1.00 29.54
ATOM   3798  O   ILE A 244     -48.896  18.779  -7.069  1.00 30.41
ATOM   3799  CB  ILE A 244     -45.671  19.679  -6.604  1.00 29.33
ATOM   3800  CG1 ILE A 244     -45.020  20.842  -5.853  1.00 29.05
ATOM   3801  CG2 ILE A 244     -46.092  20.108  -8.001  1.00 29.99
ATOM   3802  CD1 ILE A 244     -43.543  21.004  -6.140  1.00 29.19
ATOM   3803  H   ILE A 244     -45.465  18.094  -4.573  1.00  0.00
ATOM   3804  H   ILE A 244     -47.457  19.941  -5.351  1.00  0.00
ATOM   3805  H   ILE A 244     -44.937  18.879  -6.700  1.00  0.00
ATOM   3806  H   ILE A 244     -45.124  20.649  -4.785  1.00  0.00
ATOM   3807  H   ILE A 244     -45.509  21.758  -6.185  1.00  0.00
ATOM   3808  H   ILE A 244     -45.198  20.475  -8.505  1.00  0.00
ATOM   3809  H   ILE A 244     -46.502  19.227  -8.495  1.00  0.00
ATOM   3810  H   ILE A 244     -46.841  20.891  -7.882  1.00  0.00
ATOM   3811  H   ILE A 244     -43.196  21.855  -5.554  1.00  0.00
ATOM   3812  H   ILE A 244     -43.056  20.077  -5.837  1.00  0.00
ATOM   3813  H   ILE A 244     -43.444  21.182  -7.211  1.00  0.00
ATOM   3814  N   HIS A 245     -47.182  17.370  -7.444  1.00 24.61
ATOM   3815  CA  HIS A 245     -47.917  16.550  -8.399  1.00 24.97
ATOM   3816  C   HIS A 245     -48.572  15.426  -7.606  1.00 25.03
ATOM   3817  O   HIS A 245     -48.104  14.288  -7.618  1.00 24.68
ATOM   3818  CB  HIS A 245     -46.997  15.971  -9.475  1.00 24.72
ATOM   3819  CG  HIS A 245     -46.009  16.955 -10.018  1.00 25.06
ATOM   3820  ND1 HIS A 245     -46.336  17.886 -10.981  1.00 26.06
ATOM   3821  CD2 HIS A 245     -44.700  17.153  -9.734  1.00 24.78
ATOM   3822  CE1 HIS A 245     -45.272  18.615 -11.266  1.00 26.13
ATOM   3823  NE2 HIS A 245     -44.266  18.191 -10.523  1.00 25.55
ATOM   3824  H   HIS A 245     -46.201  17.137  -7.233  1.00  0.00
ATOM   3825  H   HIS A 245     -48.659  17.158  -8.917  1.00  0.00
ATOM   3826  H   HIS A 245     -47.614  15.637 -10.309  1.00  0.00
ATOM   3827  H   HIS A 245     -46.416  15.174  -9.011  1.00  0.00
ATOM   3828  H   HIS A 245     -47.265  17.996 -11.411  1.00  0.00
ATOM   3829  H   HIS A 245     -44.102  16.594  -9.014  1.00  0.00
ATOM   3830  H   HIS A 245     -45.231  19.428 -11.991  1.00  0.00
ATOM   3831  N   ARG A 246     -49.656  15.758  -6.912  1.00 43.44
ATOM   3832  CA  ARG A 246     -50.342  14.803  -6.049  1.00 43.23
ATOM   3833  C   ARG A 246     -51.001  13.667  -6.825  1.00 43.95
ATOM   3834  O   ARG A 246     -51.225  12.586  -6.280  1.00 43.84
ATOM   3835  CB  ARG A 246     -51.384  15.519  -5.186  1.00 44.21
ATOM   3836  CG  ARG A 246     -51.136  15.405  -3.691  1.00 44.48
ATOM   3837  CD  ARG A 246     -50.988  13.953  -3.265  1.00 43.80
ATOM   3838  NE  ARG A 246     -49.722  13.710  -2.581  1.00 44.31
ATOM   3839  CZ  ARG A 246     -49.490  14.011  -1.307  1.00 44.68
ATOM   3840  NH1 ARG A 246     -50.442  14.571  -0.573  1.00 45.69
ATOM   3841  NH2 ARG A 246     -48.307  13.754  -0.767  1.00 43.14
ATOM   3842  H   ARG A 246     -50.022  16.718  -6.986  1.00  0.00
ATOM   3843  H   ARG A 246     -49.580  14.355  -5.412  1.00  0.00
ATOM   3844  H   ARG A 246     -52.351  15.058  -5.389  1.00  0.00
ATOM   3845  H   ARG A 246     -51.336  16.579  -5.435  1.00  0.00
ATOM   3846  H   ARG A 246     -51.987  15.836  -3.164  1.00  0.00
ATOM   3847  H   ARG A 246     -50.213  15.933  -3.451  1.00  0.00
ATOM   3848  H   ARG A 246     -51.032  13.303  -4.139  1.00  0.00
ATOM   3849  H   ARG A 246     -51.777  13.727  -2.547  1.00  0.00
ATOM   3850  H   ARG A 246     -48.959  13.277  -3.120  1.00  0.00
ATOM   3851  H   ARG A 246     -50.261  14.804   0.414  1.00  0.00
ATOM   3852  H   ARG A 246     -51.362  14.773  -0.990  1.00  0.00
ATOM   3853  H   ARG A 246     -48.130  13.988   0.220  1.00  0.00
ATOM   3854  H   ARG A 246     -47.565  13.320  -1.335  1.00  0.00
ATOM   3855  N   ASN A 247     -51.314  13.910  -8.094  1.00 44.08
ATOM   3856  CA  ASN A 247     -51.988  12.905  -8.903  1.00 44.63
ATOM   3857  C   ASN A 247     -51.006  12.097  -9.741  1.00 44.72
ATOM   3858  O   ASN A 247     -51.393  11.181 -10.453  1.00 44.53
ATOM   3859  CB  ASN A 247     -53.060  13.543  -9.785  1.00 46.29
ATOM   3860  CG  ASN A 247     -54.314  13.906  -9.007  1.00 47.73
ATOM   3861  OD1 ASN A 247     -54.853  13.092  -8.261  1.00 47.64
ATOM   3862  ND2 ASN A 247     -54.778  15.135  -9.178  1.00 48.40
ATOM   3863  H   ASN A 247     -51.076  14.822  -8.510  1.00  0.00
ATOM   3864  H   ASN A 247     -52.475  12.212  -8.217  1.00  0.00
ATOM   3865  H   ASN A 247     -53.339  12.824 -10.555  1.00  0.00
ATOM   3866  H   ASN A 247     -52.649  14.463 -10.201  1.00  0.00
ATOM   3867  H   ASN A 247     -55.625  15.440  -8.678  1.00  0.00
ATOM   3868  H   ASN A 247     -54.292  15.786  -9.811  1.00  0.00
ATOM   3869  N   GLN A 248     -49.729  12.445  -9.647  1.00 36.43
ATOM   3870  CA  GLN A 248     -48.683  11.668 -10.292  1.00 35.78
ATOM   3871  C   GLN A 248     -48.231  10.556  -9.361  1.00 34.95
ATOM   3872  O   GLN A 248     -48.093  10.755  -8.149  1.00 34.78
ATOM   3873  CB  GLN A 248     -47.503  12.572 -10.665  1.00 35.05
ATOM   3874  CG  GLN A 248     -47.816  13.515 -11.807  1.00 35.94
ATOM   3875  CD  GLN A 248     -48.199  12.777 -13.080  1.00 37.11
ATOM   3876  OE1 GLN A 248     -47.514  11.844 -13.503  1.00 36.32
ATOM   3877  NE2 GLN A 248     -49.299  13.192 -13.695  1.00 38.88
ATOM   3878  H   GLN A 248     -49.473  13.283  -9.106  1.00  0.00
ATOM   3879  H   GLN A 248     -49.075  11.226 -11.208  1.00  0.00
ATOM   3880  H   GLN A 248     -46.673  11.938 -10.977  1.00  0.00
ATOM   3881  H   GLN A 248     -47.268  13.186  -9.795  1.00  0.00
ATOM   3882  H   GLN A 248     -46.919  14.099 -12.013  1.00  0.00
ATOM   3883  H   GLN A 248     -48.659  14.138 -11.508  1.00  0.00
ATOM   3884  H   GLN A 248     -49.609  12.731 -14.562  1.00  0.00
ATOM   3885  H   GLN A 248     -49.843  13.975 -13.305  1.00  0.00
ATOM   3886  N   ASN A 249     -47.981   9.393  -9.932  1.00 39.84
ATOM   3887  CA  ASN A 249     -47.521   8.231  -9.165  1.00 39.46
ATOM   3888  C   ASN A 249     -46.259   7.611  -9.703  1.00 38.62
ATOM   3889  O   ASN A 249     -45.826   7.931 -10.783  1.00 38.57
ATOM   3890  CB  ASN A 249     -48.593   7.142  -9.085  1.00 39.59
ATOM   3891  CG  ASN A 249     -48.690   6.522  -7.703  1.00 40.42
ATOM   3892  OD1 ASN A 249     -47.736   6.512  -6.944  1.00 39.72
ATOM   3893  ND2 ASN A 249     -49.852   6.018  -7.371  1.00 40.93
ATOM   3894  H   ASN A 249     -48.113   9.298 -10.949  1.00  0.00
ATOM   3895  H   ASN A 249     -47.310   8.628  -8.172  1.00  0.00
ATOM   3896  H   ASN A 249     -48.332   6.353  -9.790  1.00  0.00
ATOM   3897  H   ASN A 249     -49.556   7.601  -9.309  1.00  0.00
ATOM   3898  H   ASN A 249     -49.980   5.583  -6.446  1.00  0.00
ATOM   3899  H   ASN A 249     -50.639   6.056  -8.035  1.00  0.00
ATOM   3900  N   TYR A 250     -45.711   6.687  -8.930  1.00 21.38
ATOM   3901  CA  TYR A 250     -44.540   5.927  -9.333  1.00 20.56
ATOM   3902  C   TYR A 250     -44.770   5.258 -10.688  1.00 20.66
ATOM   3903  O   TYR A 250     -45.880   4.838 -10.994  1.00 20.78
ATOM   3904  CB  TYR A 250     -44.243   4.868  -8.278  1.00 19.85
ATOM   3905  CG  TYR A 250     -43.018   4.054  -8.584  1.00 19.10
ATOM   3906  CD1 TYR A 250     -41.753   4.508  -8.211  1.00 18.57
ATOM   3907  CD2 TYR A 250     -43.112   2.831  -9.246  1.00 19.08
ATOM   3908  CE1 TYR A 250     -40.623   3.771  -8.492  1.00 18.15
ATOM   3909  CE2 TYR A 250     -41.975   2.075  -9.519  1.00 18.43
ATOM   3910  CZ  TYR A 250     -40.734   2.563  -9.139  1.00 18.17
ATOM   3911  OH  TYR A 250     -39.580   1.841  -9.402  1.00 17.86
ATOM   3912  H   TYR A 250     -46.130   6.500  -8.008  1.00  0.00
ATOM   3913  H   TYR A 250     -43.692   6.606  -9.426  1.00  0.00
ATOM   3914  H   TYR A 250     -45.091   4.184  -8.233  1.00  0.00
ATOM   3915  H   TYR A 250     -44.056   5.384  -7.336  1.00  0.00
ATOM   3916  H   TYR A 250     -41.657   5.460  -7.689  1.00  0.00
ATOM   3917  H   TYR A 250     -44.090   2.461  -9.554  1.00  0.00
ATOM   3918  H   TYR A 250     -39.642   4.146  -8.201  1.00  0.00
ATOM   3919  H   TYR A 250     -42.059   1.113 -10.024  1.00  0.00
ATOM   3920  H   TYR A 250     -38.791   2.390  -9.033  1.00  0.00
ATOM   3921  N   GLN A 251     -43.765   5.333 -11.524  1.00 30.53
ATOM   3922  CA  GLN A 251     -43.716   4.582 -12.732  1.00 30.72
ATOM   3923  C   GLN A 251     -42.384   3.885 -12.827  1.00 30.30
ATOM   3924  O   GLN A 251     -41.377   4.381 -12.389  1.00 29.67
ATOM   3925  CB  GLN A 251     -43.907   5.453 -13.957  1.00 32.06
ATOM   3926  CG  GLN A 251     -45.224   6.128 -14.059  1.00 33.71
ATOM   3927  CD  GLN A 251     -45.263   7.108 -15.222  1.00 35.31
ATOM   3928  OE1 GLN A 251     -44.768   6.819 -16.308  1.00 35.40
ATOM   3929  NE2 GLN A 251     -45.856   8.274 -14.986  1.00 34.45
ATOM   3930  H   GLN A 251     -42.979   5.960 -11.299  1.00  0.00
ATOM   3931  H   GLN A 251     -44.532   3.860 -12.706  1.00  0.00
ATOM   3932  H   GLN A 251     -43.818   4.811 -14.833  1.00  0.00
ATOM   3933  H   GLN A 251     -43.170   6.253 -13.887  1.00  0.00
ATOM   3934  H   GLN A 251     -45.377   6.685 -13.135  1.00  0.00
ATOM   3935  H   GLN A 251     -45.991   5.366 -14.200  1.00  0.00
ATOM   3936  H   GLN A 251     -45.916   8.982 -15.732  1.00  0.00
ATOM   3937  H   GLN A 251     -46.256   8.470 -14.057  1.00  0.00
ATOM   3938  N   PRO A 252     -42.397   2.705 -13.411  1.00 24.82
ATOM   3939  CA  PRO A 252     -43.532   1.957 -13.948  1.00 25.31
ATOM   3940  C   PRO A 252     -44.351   1.168 -12.936  1.00 25.53
ATOM   3941  O   PRO A 252     -43.862   0.771 -11.907  1.00 24.69
ATOM   3942  CB  PRO A 252     -42.863   0.995 -14.895  1.00 25.88
ATOM   3943  CG  PRO A 252     -41.581   0.707 -14.255  1.00 25.05
ATOM   3944  CD  PRO A 252     -41.190   1.881 -13.424  1.00 24.43
ATOM   3945  H   PRO A 252     -44.260   2.645 -14.378  1.00  0.00
ATOM   3946  H   PRO A 252     -42.742   1.391 -15.903  1.00  0.00
ATOM   3947  H   PRO A 252     -43.445   0.084 -15.039  1.00  0.00
ATOM   3948  H   PRO A 252     -40.829   0.530 -15.024  1.00  0.00
ATOM   3949  H   PRO A 252     -41.666  -0.189 -13.640  1.00  0.00
ATOM   3950  H   PRO A 252     -40.882   1.597 -12.418  1.00  0.00
ATOM   3951  H   PRO A 252     -40.323   2.415 -13.813  1.00  0.00
ATOM   3952  N   MET A 253     -45.606   0.951 -13.281  1.00 37.83
ATOM   3953  CA  MET A 253     -46.559   0.202 -12.482  1.00 38.32
ATOM   3954  C   MET A 253     -46.428  -1.284 -12.783  1.00 38.32
ATOM   3955  O   MET A 253     -46.637  -2.128 -11.914  1.00 38.63
ATOM   3956  CB  MET A 253     -47.982   0.690 -12.765  1.00 39.41
ATOM   3957  CG  MET A 253     -48.364   1.892 -11.943  1.00 39.25
ATOM   3958  SD  MET A 253     -48.339   1.517 -10.174  1.00 39.48
ATOM   3959  CE  MET A 253     -49.666   0.316 -10.092  1.00 40.60
ATOM   3960  H   MET A 253     -45.931   1.339 -14.178  1.00  0.00
ATOM   3961  H   MET A 253     -46.347   0.363 -11.425  1.00  0.00
ATOM   3962  H   MET A 253     -48.677  -0.114 -12.522  1.00  0.00
ATOM   3963  H   MET A 253     -48.029   0.990 -13.812  1.00  0.00
ATOM   3964  H   MET A 253     -49.405   2.034 -12.232  1.00  0.00
ATOM   3965  H   MET A 253     -47.742   2.724 -12.273  1.00  0.00
ATOM   3966  H   MET A 253     -49.751   0.006  -9.050  1.00  0.00
ATOM   3967  H   MET A 253     -50.570   0.815 -10.442  1.00  0.00
ATOM   3968  H   MET A 253     -49.385  -0.514 -10.740  1.00  0.00
ATOM   3969  N   LYS A 254     -46.079  -1.598 -14.026  1.00 37.76
ATOM   3970  CA  LYS A 254     -45.918  -2.984 -14.450  1.00 38.74
ATOM   3971  C   LYS A 254     -45.258  -3.065 -15.823  1.00 39.21
ATOM   3972  O   LYS A 254     -45.213  -2.080 -16.560  1.00 39.46
ATOM   3973  CB  LYS A 254     -47.271  -3.698 -14.474  1.00 40.71
ATOM   3974  CG  LYS A 254     -48.156  -3.312 -15.647  1.00 41.68
ATOM   3975  CD  LYS A 254     -49.594  -3.753 -15.423  1.00 43.27
ATOM   3976  CE  LYS A 254     -50.507  -3.238 -16.523  1.00 45.19
ATOM   3977  NZ  LYS A 254     -49.870  -3.336 -17.865  1.00 46.41
ATOM   3978  H   LYS A 254     -45.918  -0.843 -14.708  1.00  0.00
ATOM   3979  H   LYS A 254     -45.269  -3.481 -13.729  1.00  0.00
ATOM   3980  H   LYS A 254     -47.804  -3.422 -13.564  1.00  0.00
ATOM   3981  H   LYS A 254     -47.070  -4.765 -14.566  1.00  0.00
ATOM   3982  H   LYS A 254     -47.778  -3.804 -16.543  1.00  0.00
ATOM   3983  H   LYS A 254     -48.138  -2.227 -15.753  1.00  0.00
ATOM   3984  H   LYS A 254     -49.937  -3.350 -14.470  1.00  0.00
ATOM   3985  H   LYS A 254     -49.627  -4.842 -15.427  1.00  0.00
ATOM   3986  H   LYS A 254     -50.741  -2.191 -16.332  1.00  0.00
ATOM   3987  H   LYS A 254     -51.403  -3.858 -16.541  1.00  0.00
ATOM   3988  H   LYS A 254     -50.549  -2.970 -18.548  1.00  0.00
ATOM   3989  H   LYS A 254     -49.013  -2.766 -17.834  1.00  0.00
ATOM   3990  H   LYS A 254     -49.662  -4.332 -18.028  1.00  0.00
ATOM   3991  N   ASN A 255     -44.748  -4.245 -16.160  1.00 56.97
ATOM   3992  CA  ASN A 255     -44.089  -4.456 -17.443  1.00 58.13
ATOM   3993  C   ASN A 255     -42.631  -4.018 -17.536  1.00 57.08
ATOM   3994  O   ASN A 255     -41.948  -4.305 -18.520  1.00 58.22
ATOM   3995  CB  ASN A 255     -44.707  -3.559 -18.517  1.00 59.64
ATOM   3996  CG  ASN A 255     -45.750  -4.279 -19.348  1.00 61.35
ATOM   3997  OD1 ASN A 255     -46.932  -3.940 -19.312  1.00 62.24
ATOM   3998  ND2 ASN A 255     -45.315  -5.280 -20.105  1.00 61.83
ATOM   3999  H   ASN A 255     -44.820  -5.031 -15.498  1.00  0.00
ATOM   4000  H   ASN A 255     -44.195  -5.534 -17.567  1.00  0.00
ATOM   4001  H   ASN A 255     -43.913  -3.230 -19.187  1.00  0.00
ATOM   4002  H   ASN A 255     -45.203  -2.728 -18.015  1.00  0.00
ATOM   4003  H   ASN A 255     -45.977  -5.807 -20.692  1.00  0.00
ATOM   4004  H   ASN A 255     -44.316  -5.529 -20.105  1.00  0.00
ATOM   4005  N   GLY A 256     -42.160  -3.322 -16.506  1.00 33.93
ATOM   4006  CA  GLY A 256     -40.789  -2.848 -16.470  1.00 33.35
ATOM   4007  C   GLY A 256     -39.964  -4.029 -15.998  1.00 32.43
ATOM   4008  O   GLY A 256     -40.490  -5.123 -15.792  1.00 32.45
ATOM   4009  H   GLY A 256     -42.784  -3.114 -15.713  1.00  0.00
ATOM   4010  H   GLY A 256     -40.707  -2.005 -15.783  1.00  0.00
ATOM   4011  H   GLY A 256     -40.474  -2.465 -17.441  1.00  0.00
ATOM   4012  N   PRO A 257     -38.665  -3.807 -15.827  1.00 23.95
ATOM   4013  CA  PRO A 257     -37.760  -4.861 -15.377  1.00 23.34
ATOM   4014  C   PRO A 257     -38.145  -5.334 -13.977  1.00 22.83
ATOM   4015  O   PRO A 257     -38.633  -4.558 -13.153  1.00 22.05
ATOM   4016  CB  PRO A 257     -36.401  -4.166 -15.359  1.00 23.11
ATOM   4017  CG  PRO A 257     -36.542  -3.039 -16.316  1.00 23.87
ATOM   4018  CD  PRO A 257     -37.948  -2.578 -16.193  1.00 23.75
ATOM   4019  H   PRO A 257     -37.779  -5.747 -16.011  1.00  0.00
ATOM   4020  H   PRO A 257     -35.580  -4.829 -15.630  1.00  0.00
ATOM   4021  H   PRO A 257     -36.144  -3.801 -14.365  1.00  0.00
ATOM   4022  H   PRO A 257     -36.315  -3.353 -17.335  1.00  0.00
ATOM   4023  H   PRO A 257     -35.840  -2.236 -16.090  1.00  0.00
ATOM   4024  H   PRO A 257     -38.071  -1.788 -15.452  1.00  0.00
ATOM   4025  H   PRO A 257     -38.332  -2.119 -17.104  1.00  0.00
ATOM   4026  N   PHE A 258     -37.962  -6.618 -13.714  1.00 20.07
ATOM   4027  CA  PHE A 258     -38.323  -7.126 -12.411  1.00 19.75
ATOM   4028  C   PHE A 258     -37.408  -6.509 -11.364  1.00 18.69
ATOM   4029  O   PHE A 258     -36.177  -6.534 -11.509  1.00 18.50
ATOM   4030  CB  PHE A 258     -38.268  -8.657 -12.352  1.00 20.18
ATOM   4031  CG  PHE A 258     -38.539  -9.193 -10.982  1.00 19.63
ATOM   4032  CD1 PHE A 258     -39.836  -9.297 -10.515  1.00 19.38
ATOM   4033  CD2 PHE A 258     -37.492  -9.526 -10.136  1.00 19.31
ATOM   4034  CE1 PHE A 258     -40.091  -9.759  -9.230  1.00 19.61
ATOM   4035  CE2 PHE A 258     -37.736  -9.993  -8.856  1.00 19.38
ATOM   4036  CZ  PHE A 258     -39.043 -10.111  -8.400  1.00 19.46
ATOM   4037  H   PHE A 258     -37.568  -7.246 -14.429  1.00  0.00
ATOM   4038  H   PHE A 258     -39.356  -6.845 -12.207  1.00  0.00
ATOM   4039  H   PHE A 258     -37.272  -8.986 -12.648  1.00  0.00
ATOM   4040  H   PHE A 258     -39.051  -9.045 -13.003  1.00  0.00
ATOM   4041  H   PHE A 258     -40.667  -9.014 -11.161  1.00  0.00
ATOM   4042  H   PHE A 258     -36.464  -9.419 -10.483  1.00  0.00
ATOM   4043  H   PHE A 258     -41.118  -9.844  -8.876  1.00  0.00
ATOM   4044  H   PHE A 258     -36.904 -10.268  -8.207  1.00  0.00
ATOM   4045  H   PHE A 258     -39.241 -10.479  -7.393  1.00  0.00
ATOM   4046  N   GLY A 259     -38.007  -5.949 -10.314  1.00 22.16
ATOM   4047  CA  GLY A 259     -37.255  -5.214  -9.317  1.00 21.66
ATOM   4048  C   GLY A 259     -37.481  -3.727  -9.504  1.00 21.67
ATOM   4049  O   GLY A 259     -37.164  -2.918  -8.637  1.00 20.83
ATOM   4050  H   GLY A 259     -39.027  -6.041 -10.209  1.00  0.00
ATOM   4051  H   GLY A 259     -36.199  -5.440  -9.467  1.00  0.00
ATOM   4052  H   GLY A 259     -37.561  -5.538  -8.322  1.00  0.00
ATOM   4053  N   GLN A 260     -38.062  -3.375 -10.642  1.00 23.50
ATOM   4054  CA  GLN A 260     -38.262  -1.983 -10.990  1.00 23.33
ATOM   4055  C   GLN A 260     -39.740  -1.524 -10.934  1.00 24.24
ATOM   4056  O   GLN A 260     -40.025  -0.317 -10.932  1.00 24.28
ATOM   4057  CB  GLN A 260     -37.643  -1.736 -12.369  1.00 24.04
ATOM   4058  CG  GLN A 260     -36.106  -1.904 -12.388  1.00 23.91
ATOM   4059  CD  GLN A 260     -35.421  -0.892 -11.461  1.00 23.06
ATOM   4060  OE1 GLN A 260     -36.033   0.100 -11.061  1.00 22.82
ATOM   4061  NE2 GLN A 260     -34.171  -1.154 -11.105  1.00 22.48
ATOM   4062  H   GLN A 260     -38.378  -4.107 -11.293  1.00  0.00
ATOM   4063  H   GLN A 260     -37.764  -1.374 -10.235  1.00  0.00
ATOM   4064  H   GLN A 260     -37.865  -0.704 -12.642  1.00  0.00
ATOM   4065  H   GLN A 260     -38.070  -2.465 -13.057  1.00  0.00
ATOM   4066  H   GLN A 260     -35.746  -1.741 -13.404  1.00  0.00
ATOM   4067  H   GLN A 260     -35.863  -2.907 -12.036  1.00  0.00
ATOM   4068  H   GLN A 260     -33.666  -0.506 -10.484  1.00  0.00
ATOM   4069  H   GLN A 260     -33.705  -2.005 -11.450  1.00  0.00
ATOM   4070  N   ASN A 261     -40.673  -2.477 -10.873  1.00 22.17
ATOM   4071  CA  ASN A 261     -42.103  -2.149 -10.837  1.00 22.94
ATOM   4072  C   ASN A 261     -42.631  -1.814  -9.443  1.00 23.01
ATOM   4073  O   ASN A 261     -42.080  -2.252  -8.426  1.00 22.64
ATOM   4074  CB  ASN A 261     -42.959  -3.266 -11.450  1.00 23.73
ATOM   4075  CG  ASN A 261     -42.581  -3.576 -12.888  1.00 24.89
ATOM   4076  OD1 ASN A 261     -42.961  -2.859 -13.813  1.00 24.95
ATOM   4077  ND2 ASN A 261     -41.831  -4.663 -13.083  1.00 24.61
ATOM   4078  H   ASN A 261     -40.383  -3.465 -10.851  1.00  0.00
ATOM   4079  H   ASN A 261     -42.191  -1.245 -11.440  1.00  0.00
ATOM   4080  H   ASN A 261     -44.000  -2.943 -11.441  1.00  0.00
ATOM   4081  H   ASN A 261     -42.793  -4.172 -10.867  1.00  0.00
ATOM   4082  H   ASN A 261     -41.542  -4.925 -14.036  1.00  0.00
ATOM   4083  H   ASN A 261     -41.541  -5.239 -12.280  1.00  0.00
ATOM   4084  N   PHE A 262     -43.719  -1.048  -9.420  1.00 20.04
ATOM   4085  CA  PHE A 262     -44.351  -0.552  -8.206  1.00 20.02
ATOM   4086  C   PHE A 262     -44.437  -1.573  -7.066  1.00 20.34
ATOM   4087  O   PHE A 262     -44.261  -1.233  -5.892  1.00 20.09
ATOM   4088  CB  PHE A 262     -45.752  -0.053  -8.572  1.00 21.02
ATOM   4089  CG  PHE A 262     -46.451   0.707  -7.479  1.00 21.35
ATOM   4090  CD1 PHE A 262     -45.811   1.732  -6.801  1.00 21.19
ATOM   4091  CD2 PHE A 262     -47.778   0.419  -7.163  1.00 22.23
ATOM   4092  CE1 PHE A 262     -46.471   2.453  -5.805  1.00 21.83
ATOM   4093  CE2 PHE A 262     -48.444   1.119  -6.164  1.00 22.68
ATOM   4094  CZ  PHE A 262     -47.799   2.143  -5.479  1.00 22.37
ATOM   4095  H   PHE A 262     -44.143  -0.788 -10.322  1.00  0.00
ATOM   4096  H   PHE A 262     -43.720   0.248  -7.819  1.00  0.00
ATOM   4097  H   PHE A 262     -46.367  -0.924  -8.797  1.00  0.00
ATOM   4098  H   PHE A 262     -45.634   0.645  -9.401  1.00  0.00
ATOM   4099  H   PHE A 262     -44.779   1.978  -7.049  1.00  0.00
ATOM   4100  H   PHE A 262     -48.301  -0.367  -7.708  1.00  0.00
ATOM   4101  H   PHE A 262     -45.954   3.257  -5.281  1.00  0.00
ATOM   4102  H   PHE A 262     -49.475   0.865  -5.917  1.00  0.00
ATOM   4103  H   PHE A 262     -48.319   2.698  -4.698  1.00  0.00
ATOM   4104  N   ARG A 263     -44.730  -2.804  -7.398  1.00 37.16
ATOM   4105  CA  ARG A 263     -44.909  -3.782  -6.367  1.00 37.33
ATOM   4106  C   ARG A 263     -43.888  -4.915  -6.378  1.00 36.92
ATOM   4107  O   ARG A 263     -44.139  -5.930  -5.806  1.00 37.95
ATOM   4108  CB  ARG A 263     -46.322  -4.338  -6.423  1.00 38.41
ATOM   4109  CG  ARG A 263     -47.451  -3.346  -6.353  1.00 39.29
ATOM   4110  CD  ARG A 263     -48.669  -3.943  -7.041  1.00 39.98
ATOM   4111  NE  ARG A 263     -49.807  -3.050  -7.165  1.00 41.02
ATOM   4112  CZ  ARG A 263     -50.660  -2.794  -6.188  1.00 41.52
ATOM   4113  NH1 ARG A 263     -50.497  -3.349  -5.006  1.00 41.81
ATOM   4114  NH2 ARG A 263     -51.667  -1.978  -6.388  1.00 41.96
ATOM   4115  H   ARG A 263     -44.831  -3.067  -8.389  1.00  0.00
ATOM   4116  H   ARG A 263     -44.742  -3.257  -5.426  1.00  0.00
ATOM   4117  H   ARG A 263     -46.433  -4.977  -5.547  1.00  0.00
ATOM   4118  H   ARG A 263     -46.415  -4.814  -7.399  1.00  0.00
ATOM   4119  H   ARG A 263     -47.156  -2.425  -6.856  1.00  0.00
ATOM   4120  H   ARG A 263     -47.679  -3.118  -5.312  1.00  0.00
ATOM   4121  H   ARG A 263     -49.009  -4.804  -6.466  1.00  0.00
ATOM   4122  H   ARG A 263     -48.373  -4.160  -8.067  1.00  0.00
ATOM   4123  H   ARG A 263     -49.959  -2.586  -8.072  1.00  0.00
ATOM   4124  H   ARG A 263     -51.163  -3.148  -4.246  1.00  0.00
ATOM   4125  H   ARG A 263     -49.703  -3.984  -4.840  1.00  0.00
ATOM   4126  H   ARG A 263     -52.330  -1.781  -5.624  1.00  0.00
ATOM   4127  H   ARG A 263     -51.795  -1.534  -7.309  1.00  0.00
ATOM   4128  N   ASP A 264     -42.745  -4.725  -7.016  1.00 25.38
ATOM   4129  CA  ASP A 264     -41.663  -5.713  -7.018  1.00 24.87
ATOM   4130  C   ASP A 264     -40.846  -5.494  -5.765  1.00 24.56
ATOM   4131  O   ASP A 264     -40.751  -4.366  -5.290  1.00 24.24
ATOM   4132  CB  ASP A 264     -40.733  -5.515  -8.212  1.00 24.75
ATOM   4133  CG  ASP A 264     -41.392  -5.831  -9.539  1.00 25.52
ATOM   4134  OD1 ASP A 264     -42.413  -6.543  -9.532  1.00 26.43
ATOM   4135  OD2 ASP A 264     -40.890  -5.377 -10.590  1.00 25.28
ATOM   4136  H   ASP A 264     -42.610  -3.845  -7.534  1.00  0.00
ATOM   4137  H   ASP A 264     -42.096  -6.712  -7.068  1.00  0.00
ATOM   4138  H   ASP A 264     -39.886  -6.191  -8.094  1.00  0.00
ATOM   4139  H   ASP A 264     -40.443  -4.464  -8.235  1.00  0.00
ATOM   4140  N   PRO A 265     -40.234  -6.555  -5.231  1.00 21.68
ATOM   4141  CA  PRO A 265     -39.304  -6.377  -4.116  1.00 20.91
ATOM   4142  C   PRO A 265     -38.017  -5.709  -4.586  1.00 20.51
ATOM   4143  O   PRO A 265     -37.527  -6.001  -5.686  1.00 20.26
ATOM   4144  CB  PRO A 265     -39.013  -7.820  -3.680  1.00 21.11
ATOM   4145  CG  PRO A 265     -39.282  -8.634  -4.891  1.00 21.54
ATOM   4146  CD  PRO A 265     -40.439  -7.982  -5.548  1.00 21.82
ATOM   4147  H   PRO A 265     -39.706  -5.748  -3.322  1.00  0.00
ATOM   4148  H   PRO A 265     -39.612  -8.144  -2.829  1.00  0.00
ATOM   4149  H   PRO A 265     -37.982  -7.947  -3.351  1.00  0.00
ATOM   4150  H   PRO A 265     -39.495  -9.673  -4.639  1.00  0.00
ATOM   4151  H   PRO A 265     -38.415  -8.672  -5.551  1.00  0.00
ATOM   4152  H   PRO A 265     -40.481  -8.174  -6.620  1.00  0.00
ATOM   4153  H   PRO A 265     -41.399  -8.361  -5.196  1.00  0.00
ATOM   4154  N   MET A 266     -37.468  -4.824  -3.760  1.00 16.10
ATOM   4155  CA  MET A 266     -36.215  -4.167  -4.094  1.00 15.35
ATOM   4156  C   MET A 266     -35.048  -4.869  -3.402  1.00 15.01
ATOM   4157  O   MET A 266     -34.887  -4.777  -2.183  1.00 15.13
ATOM   4158  CB  MET A 266     -36.257  -2.689  -3.680  1.00 15.18
ATOM   4159  CG  MET A 266     -37.426  -1.882  -4.258  1.00 15.54
ATOM   4160  SD  MET A 266     -37.342  -0.128  -3.829  1.00 15.72
ATOM   4161  CE  MET A 266     -37.737  -0.140  -2.074  1.00 16.10
ATOM   4162  H   MET A 266     -37.937  -4.601  -2.871  1.00  0.00
ATOM   4163  H   MET A 266     -36.073  -4.225  -5.173  1.00  0.00
ATOM   4164  H   MET A 266     -35.343  -2.231  -4.058  1.00  0.00
ATOM   4165  H   MET A 266     -36.371  -2.671  -2.596  1.00  0.00
ATOM   4166  H   MET A 266     -38.272  -2.303  -3.715  1.00  0.00
ATOM   4167  H   MET A 266     -37.464  -2.096  -5.326  1.00  0.00
ATOM   4168  H   MET A 266     -37.707   0.895  -1.734  1.00  0.00
ATOM   4169  H   MET A 266     -38.733  -0.571  -1.975  1.00  0.00
ATOM   4170  H   MET A 266     -36.981  -0.751  -1.581  1.00  0.00
ATOM   4171  N   TYR A 267     -34.234  -5.566  -4.185  1.00 15.69
ATOM   4172  CA  TYR A 267     -33.072  -6.241  -3.638  1.00 15.94
ATOM   4173  C   TYR A 267     -32.192  -5.183  -2.957  1.00 15.72
ATOM   4174  O   TYR A 267     -31.973  -4.110  -3.514  1.00 15.20
ATOM   4175  CB  TYR A 267     -32.304  -6.978  -4.746  1.00 16.05
ATOM   4176  CG  TYR A 267     -31.050  -7.664  -4.268  1.00 16.35
ATOM   4177  CD1 TYR A 267     -31.058  -9.022  -3.939  1.00 16.88
ATOM   4178  CD2 TYR A 267     -29.851  -6.961  -4.143  1.00 16.00
ATOM   4179  CE1 TYR A 267     -29.910  -9.657  -3.499  1.00 17.01
ATOM   4180  CE2 TYR A 267     -28.708  -7.589  -3.710  1.00 16.61
ATOM   4181  CZ  TYR A 267     -28.744  -8.933  -3.382  1.00 17.17
ATOM   4182  OH  TYR A 267     -27.605  -9.556  -2.937  1.00 17.80
ATOM   4183  H   TYR A 267     -34.430  -5.629  -5.194  1.00  0.00
ATOM   4184  H   TYR A 267     -33.375  -6.992  -2.909  1.00  0.00
ATOM   4185  H   TYR A 267     -32.006  -6.246  -5.497  1.00  0.00
ATOM   4186  H   TYR A 267     -32.959  -7.761  -5.128  1.00  0.00
ATOM   4187  H   TYR A 267     -31.984  -9.590  -4.030  1.00  0.00
ATOM   4188  H   TYR A 267     -29.821  -5.900  -4.392  1.00  0.00
ATOM   4189  H   TYR A 267     -29.928 -10.718  -3.248  1.00  0.00
ATOM   4190  H   TYR A 267     -27.776  -7.030  -3.625  1.00  0.00
ATOM   4191  H   TYR A 267     -27.851 -10.539  -2.755  1.00  0.00
ATOM   4192  N   PRO A 268     -31.671  -5.492  -1.761  1.00 18.16
ATOM   4193  CA  PRO A 268     -31.619  -6.828  -1.154  1.00 18.58
ATOM   4194  C   PRO A 268     -32.731  -7.118  -0.147  1.00 18.83
ATOM   4195  O   PRO A 268     -32.573  -8.017   0.686  1.00 19.37
ATOM   4196  CB  PRO A 268     -30.299  -6.773  -0.399  1.00 18.39
ATOM   4197  CG  PRO A 268     -30.338  -5.385   0.177  1.00 18.29
ATOM   4198  CD  PRO A 268     -30.954  -4.514  -0.929  1.00 17.93
ATOM   4199  H   PRO A 268     -31.726  -7.602  -1.914  1.00  0.00
ATOM   4200  H   PRO A 268     -29.424  -6.962  -1.021  1.00  0.00
ATOM   4201  H   PRO A 268     -30.199  -7.548   0.361  1.00  0.00
ATOM   4202  H   PRO A 268     -29.337  -5.047   0.447  1.00  0.00
ATOM   4203  H   PRO A 268     -30.907  -5.349   1.106  1.00  0.00
ATOM   4204  H   PRO A 268     -31.634  -3.757  -0.539  1.00  0.00
ATOM   4205  H   PRO A 268     -30.232  -3.927  -1.497  1.00  0.00
ATOM   4206  N   TRP A 269     -33.835  -6.379  -0.215  1.00 18.85
ATOM   4207  CA  TRP A 269     -34.920  -6.551   0.737  1.00 19.20
ATOM   4208  C   TRP A 269     -36.127  -7.130   0.022  1.00 20.16
ATOM   4209  O   TRP A 269     -36.082  -7.409  -1.180  1.00 19.90
ATOM   4210  CB  TRP A 269     -35.312  -5.197   1.334  1.00 19.26
ATOM   4211  CG  TRP A 269     -34.172  -4.425   1.910  1.00 19.08
ATOM   4212  CD1 TRP A 269     -33.434  -4.747   3.014  1.00 18.77
ATOM   4213  CD2 TRP A 269     -33.648  -3.175   1.429  1.00 18.32
ATOM   4214  NE1 TRP A 269     -32.487  -3.783   3.250  1.00 18.42
ATOM   4215  CE2 TRP A 269     -32.587  -2.810   2.291  1.00 18.39
ATOM   4216  CE3 TRP A 269     -33.972  -2.329   0.358  1.00 18.05
ATOM   4217  CZ2 TRP A 269     -31.846  -1.636   2.114  1.00 17.37
ATOM   4218  CZ3 TRP A 269     -33.238  -1.171   0.188  1.00 17.56
ATOM   4219  CH2 TRP A 269     -32.185  -0.835   1.059  1.00 17.44
ATOM   4220  H   TRP A 269     -33.923  -5.670  -0.957  1.00  0.00
ATOM   4221  H   TRP A 269     -34.591  -7.221   1.531  1.00  0.00
ATOM   4222  H   TRP A 269     -36.020  -5.375   2.144  1.00  0.00
ATOM   4223  H   TRP A 269     -35.705  -4.590   0.519  1.00  0.00
ATOM   4224  H   TRP A 269     -33.577  -5.642   3.620  1.00  0.00
ATOM   4225  H   TRP A 269     -31.809  -3.790   4.025  1.00  0.00
ATOM   4226  H   TRP A 269     -34.784  -2.580  -0.324  1.00  0.00
ATOM   4227  H   TRP A 269     -31.032  -1.371   2.789  1.00  0.00
ATOM   4228  H   TRP A 269     -33.480  -0.503  -0.639  1.00  0.00
ATOM   4229  H   TRP A 269     -31.627   0.085   0.889  1.00  0.00
ATOM   4230  N   ASN A 270     -37.217  -7.274   0.765  1.00 22.31
ATOM   4231  CA  ASN A 270     -38.524  -7.595   0.200  1.00 23.39
ATOM   4232  C   ASN A 270     -39.405  -6.348   0.051  1.00 23.61
ATOM   4233  O   ASN A 270     -40.480  -6.410  -0.535  1.00 24.39
ATOM   4234  CB  ASN A 270     -39.252  -8.639   1.064  1.00 24.47
ATOM   4235  CG  ASN A 270     -38.675 -10.044   0.906  1.00 24.73
ATOM   4236  OD1 ASN A 270     -38.116 -10.377  -0.134  1.00 24.97
ATOM   4237  ND2 ASN A 270     -38.829 -10.873   1.931  1.00 26.00
ATOM   4238  H   ASN A 270     -37.137  -7.154   1.785  1.00  0.00
ATOM   4239  H   ASN A 270     -38.347  -8.008  -0.793  1.00  0.00
ATOM   4240  H   ASN A 270     -40.296  -8.670   0.752  1.00  0.00
ATOM   4241  H   ASN A 270     -39.132  -8.350   2.108  1.00  0.00
ATOM   4242  H   ASN A 270     -38.459 -11.833   1.877  1.00  0.00
ATOM   4243  H   ASN A 270     -39.319 -10.557   2.780  1.00  0.00
ATOM   4244  N   THR A 271     -38.942  -5.219   0.590  1.00 22.95
ATOM   4245  CA  THR A 271     -39.668  -3.952   0.509  1.00 22.99
ATOM   4246  C   THR A 271     -39.977  -3.553  -0.939  1.00 22.96
ATOM   4247  O   THR A 271     -39.088  -3.588  -1.789  1.00 22.43
ATOM   4248  CB  THR A 271     -38.859  -2.834   1.181  1.00 22.50
ATOM   4249  OG1 THR A 271     -38.631  -3.169   2.557  1.00 22.88
ATOM   4250  CG2 THR A 271     -39.608  -1.508   1.118  1.00 22.41
ATOM   4251  H   THR A 271     -38.038  -5.240   1.083  1.00  0.00
ATOM   4252  H   THR A 271     -40.616  -4.093   1.029  1.00  0.00
ATOM   4253  H   THR A 271     -37.912  -2.733   0.652  1.00  0.00
ATOM   4254  H   THR A 271     -38.125  -4.066   2.569  1.00  0.00
ATOM   4255  H   THR A 271     -38.981  -0.764   1.610  1.00  0.00
ATOM   4256  H   THR A 271     -39.759  -1.277   0.064  1.00  0.00
ATOM   4257  H   THR A 271     -40.553  -1.651   1.641  1.00  0.00
ATOM   4258  N   THR A 272     -41.217  -3.169  -1.235  1.00 18.95
ATOM   4259  CA  THR A 272     -41.528  -2.677  -2.584  1.00 18.89
ATOM   4260  C   THR A 272     -41.537  -1.143  -2.621  1.00 18.68
ATOM   4261  O   THR A 272     -41.643  -0.493  -1.576  1.00 18.77
ATOM   4262  CB  THR A 272     -42.914  -3.140  -3.084  1.00 19.80
ATOM   4263  OG1 THR A 272     -43.932  -2.380  -2.424  1.00 20.21
ATOM   4264  CG2 THR A 272     -43.139  -4.642  -2.847  1.00 20.18
ATOM   4265  H   THR A 272     -41.957  -3.217  -0.520  1.00  0.00
ATOM   4266  H   THR A 272     -40.749  -3.088  -3.226  1.00  0.00
ATOM   4267  H   THR A 272     -42.960  -2.972  -4.160  1.00  0.00
ATOM   4268  H   THR A 272     -43.736  -1.387  -2.613  1.00  0.00
ATOM   4269  H   THR A 272     -44.133  -4.879  -3.227  1.00  0.00
ATOM   4270  H   THR A 272     -42.359  -5.171  -3.394  1.00  0.00
ATOM   4271  H   THR A 272     -43.065  -4.810  -1.773  1.00  0.00
ATOM   4272  N   PRO A 273     -41.431  -0.554  -3.828  1.00 14.32
ATOM   4273  CA  PRO A 273     -41.609   0.901  -3.922  1.00 14.49
ATOM   4274  C   PRO A 273     -42.929   1.326  -3.292  1.00 15.53
ATOM   4275  O   PRO A 273     -43.007   2.383  -2.666  1.00 15.20
ATOM   4276  CB  PRO A 273     -41.651   1.147  -5.434  1.00 14.41
ATOM   4277  CG  PRO A 273     -40.810   0.091  -5.987  1.00 14.11
ATOM   4278  CD  PRO A 273     -41.104  -1.143  -5.138  1.00 14.15
ATOM   4279  H   PRO A 273     -40.827   1.459  -3.407  1.00  0.00
ATOM   4280  H   PRO A 273     -41.316   2.140  -5.734  1.00  0.00
ATOM   4281  H   PRO A 273     -42.662   1.077  -5.835  1.00  0.00
ATOM   4282  H   PRO A 273     -39.761   0.381  -5.923  1.00  0.00
ATOM   4283  H   PRO A 273     -41.002  -0.059  -7.049  1.00  0.00
ATOM   4284  H   PRO A 273     -41.925  -1.745  -5.528  1.00  0.00
ATOM   4285  H   PRO A 273     -40.288  -1.864  -5.091  1.00  0.00
ATOM   4286  N   GLU A 274     -43.969   0.507  -3.436  1.00 28.00
ATOM   4287  CA  GLU A 274     -45.272   0.908  -2.919  1.00 28.83
ATOM   4288  C   GLU A 274     -45.267   1.042  -1.398  1.00 28.51
ATOM   4289  O   GLU A 274     -45.961   1.892  -0.854  1.00 28.87
ATOM   4290  CB  GLU A 274     -46.365  -0.059  -3.370  1.00 29.79
ATOM   4291  CG  GLU A 274     -47.762   0.336  -2.906  1.00 30.22
ATOM   4292  CD  GLU A 274     -48.765  -0.796  -3.046  1.00 31.32
ATOM   4293  OE1 GLU A 274     -49.948  -0.499  -3.321  1.00 32.18
ATOM   4294  OE2 GLU A 274     -48.378  -1.977  -2.875  1.00 31.16
ATOM   4295  H   GLU A 274     -43.854  -0.401  -3.908  1.00  0.00
ATOM   4296  H   GLU A 274     -45.490   1.892  -3.334  1.00  0.00
ATOM   4297  H   GLU A 274     -46.140  -1.033  -2.935  1.00  0.00
ATOM   4298  H   GLU A 274     -46.373  -0.057  -4.460  1.00  0.00
ATOM   4299  H   GLU A 274     -48.103   1.165  -3.526  1.00  0.00
ATOM   4300  H   GLU A 274     -47.703   0.600  -1.850  1.00  0.00
ATOM   4301  N   ASP A 275     -44.480   0.208  -0.722  1.00 24.93
ATOM   4302  CA  ASP A 275     -44.341   0.279   0.733  1.00 24.98
ATOM   4303  C   ASP A 275     -43.807   1.624   1.229  1.00 24.80
ATOM   4304  O   ASP A 275     -44.067   2.013   2.368  1.00 25.25
ATOM   4305  CB  ASP A 275     -43.414  -0.829   1.238  1.00 24.55
ATOM   4306  CG  ASP A 275     -44.012  -2.220   1.084  1.00 25.60
ATOM   4307  OD1 ASP A 275     -45.251  -2.334   1.080  1.00 26.50
ATOM   4308  OD2 ASP A 275     -43.241  -3.201   0.981  1.00 25.40
ATOM   4309  H   ASP A 275     -43.952  -0.510  -1.239  1.00  0.00
ATOM   4310  H   ASP A 275     -45.348   0.154   1.131  1.00  0.00
ATOM   4311  H   ASP A 275     -43.235  -0.660   2.300  1.00  0.00
ATOM   4312  H   ASP A 275     -42.502  -0.796   0.642  1.00  0.00
ATOM   4313  N   VAL A 276     -43.036   2.320   0.396  1.00 22.44
ATOM   4314  CA  VAL A 276     -42.413   3.578   0.822  1.00 22.59
ATOM   4315  C   VAL A 276     -42.886   4.814   0.038  1.00 22.67
ATOM   4316  O   VAL A 276     -42.228   5.851   0.055  1.00 22.87
ATOM   4317  CB  VAL A 276     -40.863   3.495   0.748  1.00 21.68
ATOM   4318  CG1 VAL A 276     -40.336   2.395   1.698  1.00 21.02
ATOM   4319  CG2 VAL A 276     -40.410   3.276  -0.686  1.00 20.83
ATOM   4320  H   VAL A 276     -42.875   1.971  -0.560  1.00  0.00
ATOM   4321  H   VAL A 276     -42.736   3.709   1.855  1.00  0.00
ATOM   4322  H   VAL A 276     -40.439   4.443   1.081  1.00  0.00
ATOM   4323  H   VAL A 276     -39.250   2.385   1.603  1.00  0.00
ATOM   4324  H   VAL A 276     -40.652   2.666   2.705  1.00  0.00
ATOM   4325  H   VAL A 276     -40.780   1.454   1.373  1.00  0.00
ATOM   4326  H   VAL A 276     -39.321   3.227  -0.672  1.00  0.00
ATOM   4327  H   VAL A 276     -40.854   2.338  -1.021  1.00  0.00
ATOM   4328  H   VAL A 276     -40.770   4.125  -1.267  1.00  0.00
ATOM   4329  N   MET A 277     -44.023   4.702  -0.641  1.00 28.37
ATOM   4330  CA  MET A 277     -44.504   5.768  -1.505  1.00 28.60
ATOM   4331  C   MET A 277     -44.892   7.007  -0.688  1.00 28.97
ATOM   4332  O   MET A 277     -44.701   8.149  -1.120  1.00 28.84
ATOM   4333  CB  MET A 277     -45.694   5.257  -2.332  1.00 29.33
ATOM   4334  CG  MET A 277     -45.863   5.891  -3.708  1.00 29.47
ATOM   4335  SD  MET A 277     -44.324   6.240  -4.593  1.00 29.53
ATOM   4336  CE  MET A 277     -43.516   4.651  -4.649  1.00 28.04
ATOM   4337  H   MET A 277     -44.577   3.838  -0.553  1.00  0.00
ATOM   4338  H   MET A 277     -43.703   6.065  -2.182  1.00  0.00
ATOM   4339  H   MET A 277     -46.596   5.497  -1.768  1.00  0.00
ATOM   4340  H   MET A 277     -45.515   4.196  -2.507  1.00  0.00
ATOM   4341  H   MET A 277     -46.263   6.864  -3.421  1.00  0.00
ATOM   4342  H   MET A 277     -46.555   5.243  -4.246  1.00  0.00
ATOM   4343  H   MET A 277     -42.572   4.792  -5.175  1.00  0.00
ATOM   4344  H   MET A 277     -43.362   4.335  -3.617  1.00  0.00
ATOM   4345  H   MET A 277     -44.181   3.974  -5.185  1.00  0.00
ATOM   4346  N   ASN A 278     -45.422   6.781   0.508  1.00 31.37
ATOM   4347  CA  ASN A 278     -45.896   7.882   1.352  1.00 31.73
ATOM   4348  C   ASN A 278     -45.040   8.031   2.598  1.00 31.41
ATOM   4349  O   ASN A 278     -45.217   7.301   3.563  1.00 31.44
ATOM   4350  CB  ASN A 278     -47.356   7.652   1.742  1.00 32.48
ATOM   4351  CG  ASN A 278     -47.908   8.753   2.632  1.00 33.75
ATOM   4352  OD1 ASN A 278     -47.177   9.380   3.398  1.00 33.42
ATOM   4353  ND2 ASN A 278     -49.219   8.986   2.536  1.00 34.50
ATOM   4354  H   ASN A 278     -45.502   5.813   0.850  1.00  0.00
ATOM   4355  H   ASN A 278     -45.818   8.805   0.778  1.00  0.00
ATOM   4356  H   ASN A 278     -47.415   6.715   2.295  1.00  0.00
ATOM   4357  H   ASN A 278     -47.948   7.640   0.827  1.00  0.00
ATOM   4358  H   ASN A 278     -49.655   9.720   3.113  1.00  0.00
ATOM   4359  H   ASN A 278     -49.794   8.432   1.885  1.00  0.00
ATOM   4360  N   HIS A 279     -44.124   8.991   2.590  1.00 21.07
ATOM   4361  CA  HIS A 279     -43.145   9.095   3.676  1.00 20.80
ATOM   4362  C   HIS A 279     -43.761   9.379   5.066  1.00 21.17
ATOM   4363  O   HIS A 279     -43.181   8.998   6.081  1.00 20.80
ATOM   4364  CB  HIS A 279     -42.038  10.090   3.326  1.00 20.60
ATOM   4365  CG  HIS A 279     -42.460  11.521   3.415  1.00 20.71
ATOM   4366  ND1 HIS A 279     -43.207  12.139   2.436  1.00 20.85
ATOM   4367  CD2 HIS A 279     -42.235  12.456   4.371  1.00 21.13
ATOM   4368  CE1 HIS A 279     -43.428  13.395   2.788  1.00 21.49
ATOM   4369  NE2 HIS A 279     -42.848  13.613   3.954  1.00 21.67
ATOM   4370  H   HIS A 279     -44.101   9.668   1.815  1.00  0.00
ATOM   4371  H   HIS A 279     -42.701   8.104   3.768  1.00  0.00
ATOM   4372  H   HIS A 279     -41.727   9.907   2.297  1.00  0.00
ATOM   4373  H   HIS A 279     -41.241   9.959   4.058  1.00  0.00
ATOM   4374  H   HIS A 279     -43.540  11.694   1.569  1.00  0.00
ATOM   4375  H   HIS A 279     -41.674  12.316   5.295  1.00  0.00
ATOM   4376  H   HIS A 279     -43.994  14.127   2.212  1.00  0.00
ATOM   4377  N   ARG A 280     -44.906  10.046   5.119  1.00 43.08
ATOM   4378  CA  ARG A 280     -45.538  10.326   6.406  1.00 43.79
ATOM   4379  C   ARG A 280     -46.011   9.053   7.113  1.00 44.22
ATOM   4380  O   ARG A 280     -46.019   8.981   8.337  1.00 44.75
ATOM   4381  CB  ARG A 280     -46.690  11.312   6.241  1.00 44.70
ATOM   4382  CG  ARG A 280     -46.284  12.614   5.584  1.00 45.01
ATOM   4383  CD  ARG A 280     -47.411  13.610   5.618  1.00 46.54
ATOM   4384  NE  ARG A 280     -46.943  14.964   5.359  1.00 47.58
ATOM   4385  CZ  ARG A 280     -46.868  15.504   4.150  1.00 47.91
ATOM   4386  NH1 ARG A 280     -47.225  14.801   3.088  1.00 49.16
ATOM   4387  NH2 ARG A 280     -46.429  16.745   4.001  1.00 47.20
ATOM   4388  H   ARG A 280     -45.352  10.368   4.248  1.00  0.00
ATOM   4389  H   ARG A 280     -44.777  10.780   7.041  1.00  0.00
ATOM   4390  H   ARG A 280     -47.068  11.551   7.235  1.00  0.00
ATOM   4391  H   ARG A 280     -47.431  10.843   5.594  1.00  0.00
ATOM   4392  H   ARG A 280     -46.021  12.419   4.544  1.00  0.00
ATOM   4393  H   ARG A 280     -45.438  13.032   6.130  1.00  0.00
ATOM   4394  H   ARG A 280     -47.886  13.594   6.599  1.00  0.00
ATOM   4395  H   ARG A 280     -48.114  13.359   4.824  1.00  0.00
ATOM   4396  H   ARG A 280     -46.652  15.538   6.164  1.00  0.00
ATOM   4397  H   ARG A 280     -47.167  15.221   2.149  1.00  0.00
ATOM   4398  H   ARG A 280     -47.561  13.834   3.200  1.00  0.00
ATOM   4399  H   ARG A 280     -46.372  17.162   3.061  1.00  0.00
ATOM   4400  H   ARG A 280     -46.145  17.293   4.825  1.00  0.00
ATOM   4401  N   LYS A 281     -46.394   8.056   6.327  1.00 34.82
ATOM   4402  CA  LYS A 281     -46.834   6.771   6.832  1.00 35.04
ATOM   4403  C   LYS A 281     -45.685   5.939   7.384  1.00 34.53
ATOM   4404  O   LYS A 281     -45.861   5.094   8.225  1.00 34.47
ATOM   4405  CB  LYS A 281     -47.607   6.001   5.759  1.00 35.65
ATOM   4406  CG  LYS A 281     -48.888   6.673   5.379  1.00 36.91
ATOM   4407  CD  LYS A 281     -49.820   5.846   4.525  1.00 37.34
ATOM   4408  CE  LYS A 281     -50.093   4.494   5.119  1.00 38.52
ATOM   4409  NZ  LYS A 281     -50.916   4.495   6.330  1.00 39.61
ATOM   4410  H   LYS A 281     -46.378   8.202   5.308  1.00  0.00
ATOM   4411  H   LYS A 281     -47.506   6.969   7.667  1.00  0.00
ATOM   4412  H   LYS A 281     -47.849   5.010   6.142  1.00  0.00
ATOM   4413  H   LYS A 281     -46.989   5.964   4.862  1.00  0.00
ATOM   4414  H   LYS A 281     -48.611   7.545   4.786  1.00  0.00
ATOM   4415  H   LYS A 281     -49.414   6.892   6.308  1.00  0.00
ATOM   4416  H   LYS A 281     -49.351   5.698   3.552  1.00  0.00
ATOM   4417  H   LYS A 281     -50.770   6.376   4.453  1.00  0.00
ATOM   4418  H   LYS A 281     -49.135   4.054   5.395  1.00  0.00
ATOM   4419  H   LYS A 281     -50.666   3.938   4.377  1.00  0.00
ATOM   4420  H   LYS A 281     -51.021   3.513   6.624  1.00  0.00
ATOM   4421  H   LYS A 281     -50.414   5.054   7.035  1.00  0.00
ATOM   4422  H   LYS A 281     -51.821   4.918   6.079  1.00  0.00
ATOM   4423  N   LEU A 282     -44.492   6.255   6.928  1.00 26.96
ATOM   4424  CA  LEU A 282     -43.259   5.679   7.452  1.00 26.10
ATOM   4425  C   LEU A 282     -42.911   6.349   8.773  1.00 26.57
ATOM   4426  O   LEU A 282     -41.970   5.943   9.447  1.00 25.72
ATOM   4427  CB  LEU A 282     -42.110   5.880   6.462  1.00 25.40
ATOM   4428  CG  LEU A 282     -42.388   5.446   5.025  1.00 25.58
ATOM   4429  CD1 LEU A 282     -41.185   5.699   4.121  1.00 24.65
ATOM   4430  CD2 LEU A 282     -42.803   3.973   4.997  1.00 25.41
ATOM   4431  H   LEU A 282     -44.426   6.943   6.164  1.00  0.00
ATOM   4432  H   LEU A 282     -43.407   4.610   7.605  1.00  0.00
ATOM   4433  H   LEU A 282     -41.285   5.262   6.816  1.00  0.00
ATOM   4434  H   LEU A 282     -41.918   6.952   6.426  1.00  0.00
ATOM   4435  H   LEU A 282     -43.210   6.048   4.637  1.00  0.00
ATOM   4436  H   LEU A 282     -41.462   5.365   3.121  1.00  0.00
ATOM   4437  H   LEU A 282     -40.985   6.770   4.150  1.00  0.00
ATOM   4438  H   LEU A 282     -40.355   5.120   4.526  1.00  0.00
ATOM   4439  H   LEU A 282     -42.989   3.714   3.955  1.00  0.00
ATOM   4440  H   LEU A 282     -41.975   3.401   5.415  1.00  0.00
ATOM   4441  H   LEU A 282     -43.704   3.884   5.604  1.00  0.00
ATOM   4442  N   GLY A 283     -43.636   7.413   9.118  1.00 38.80
ATOM   4443  CA  GLY A 283     -43.458   8.056  10.410  1.00 39.34
ATOM   4444  C   GLY A 283     -42.671   9.361  10.472  1.00 39.60
ATOM   4445  O   GLY A 283     -42.443   9.887  11.568  1.00 40.45
ATOM   4446  H   GLY A 283     -44.334   7.786   8.459  1.00  0.00
ATOM   4447  H   GLY A 283     -42.856   7.336  10.964  1.00  0.00
ATOM   4448  H   GLY A 283     -44.468   8.270  10.761  1.00  0.00
ATOM   4449  N   TYR A 284     -42.269   9.915   9.331  1.00 22.99
ATOM   4450  CA  TYR A 284     -41.442  11.126   9.375  1.00 22.80
ATOM   4451  C   TYR A 284     -41.879  12.236   8.422  1.00 23.18
ATOM   4452  O   TYR A 284     -42.523  11.975   7.401  1.00 22.85
ATOM   4453  CB  TYR A 284     -39.946  10.783   9.160  1.00 22.52
ATOM   4454  CG  TYR A 284     -39.574  10.363   7.738  1.00 21.71
ATOM   4455  CD1 TYR A 284     -39.179  11.308   6.790  1.00 21.19
ATOM   4456  CD2 TYR A 284     -39.619   9.025   7.351  1.00 20.94
ATOM   4457  CE1 TYR A 284     -38.846  10.929   5.499  1.00 20.87
ATOM   4458  CE2 TYR A 284     -39.273   8.631   6.058  1.00 20.44
ATOM   4459  CZ  TYR A 284     -38.887   9.581   5.140  1.00 20.89
ATOM   4460  OH  TYR A 284     -38.563   9.180   3.864  1.00 20.00
ATOM   4461  H   TYR A 284     -42.535   9.499   8.427  1.00  0.00
ATOM   4462  H   TYR A 284     -41.588  11.530  10.377  1.00  0.00
ATOM   4463  H   TYR A 284     -39.711   9.939   9.808  1.00  0.00
ATOM   4464  H   TYR A 284     -39.383  11.694   9.364  1.00  0.00
ATOM   4465  H   TYR A 284     -39.132  12.361   7.069  1.00  0.00
ATOM   4466  H   TYR A 284     -39.931   8.271   8.073  1.00  0.00
ATOM   4467  H   TYR A 284     -38.553  11.681   4.767  1.00  0.00
ATOM   4468  H   TYR A 284     -39.308   7.578   5.777  1.00  0.00
ATOM   4469  H   TYR A 284     -38.320  10.029   3.334  1.00  0.00
ATOM   4470  N   VAL A 285     -41.535  13.476   8.783  1.00 27.36
ATOM   4471  CA  VAL A 285     -41.617  14.616   7.877  1.00 27.23
ATOM   4472  C   VAL A 285     -40.351  15.463   7.898  1.00 27.59
ATOM   4473  O   VAL A 285     -39.517  15.375   8.800  1.00 27.47
ATOM   4474  CB  VAL A 285     -42.788  15.542   8.200  1.00 28.59
ATOM   4475  CG1 VAL A 285     -44.050  14.779   8.143  1.00 29.12
ATOM   4476  CG2 VAL A 285     -42.622  16.144   9.582  1.00 29.41
ATOM   4477  H   VAL A 285     -41.197  13.633   9.743  1.00  0.00
ATOM   4478  H   VAL A 285     -41.758  14.173   6.891  1.00  0.00
ATOM   4479  H   VAL A 285     -42.811  16.348   7.466  1.00  0.00
ATOM   4480  H   VAL A 285     -44.854  15.476   8.379  1.00  0.00
ATOM   4481  H   VAL A 285     -44.139  14.385   7.131  1.00  0.00
ATOM   4482  H   VAL A 285     -43.974  13.982   8.883  1.00  0.00
ATOM   4483  H   VAL A 285     -43.483  16.791   9.753  1.00  0.00
ATOM   4484  H   VAL A 285     -42.591  15.315  10.289  1.00  0.00
ATOM   4485  H   VAL A 285     -41.688  16.706   9.575  1.00  0.00
ATOM   4486  N   TYR A 286     -40.232  16.296   6.877  1.00 22.47
ATOM   4487  CA  TYR A 286     -39.157  17.250   6.776  1.00 23.00
ATOM   4488  C   TYR A 286     -39.632  18.612   7.317  1.00 23.94
ATOM   4489  O   TYR A 286     -40.749  19.051   7.008  1.00 23.89
ATOM   4490  CB  TYR A 286     -38.731  17.344   5.307  1.00 22.23
ATOM   4491  CG  TYR A 286     -38.004  16.099   4.859  1.00 21.78
ATOM   4492  CD1 TYR A 286     -38.652  15.106   4.119  1.00 21.44
ATOM   4493  CD2 TYR A 286     -36.678  15.891   5.232  1.00 21.55
ATOM   4494  CE1 TYR A 286     -37.979  13.955   3.741  1.00 20.64
ATOM   4495  CE2 TYR A 286     -35.999  14.761   4.864  1.00 21.08
ATOM   4496  CZ  TYR A 286     -36.643  13.794   4.121  1.00 20.55
ATOM   4497  OH  TYR A 286     -35.939  12.677   3.771  1.00 20.10
ATOM   4498  H   TYR A 286     -40.935  16.261   6.125  1.00  0.00
ATOM   4499  H   TYR A 286     -38.299  16.937   7.370  1.00  0.00
ATOM   4500  H   TYR A 286     -38.063  18.196   5.184  1.00  0.00
ATOM   4501  H   TYR A 286     -39.627  17.446   4.694  1.00  0.00
ATOM   4502  H   TYR A 286     -39.696  15.238   3.837  1.00  0.00
ATOM   4503  H   TYR A 286     -36.169  16.646   5.831  1.00  0.00
ATOM   4504  H   TYR A 286     -38.484  13.186   3.156  1.00  0.00
ATOM   4505  H   TYR A 286     -34.957  14.626   5.156  1.00  0.00
ATOM   4506  H   TYR A 286     -36.577  12.077   3.229  1.00  0.00
ATOM   4507  N   ASP A 287     -38.791  19.264   8.101  1.00 34.99
ATOM   4508  CA  ASP A 287     -39.119  20.534   8.736  1.00 36.21
ATOM   4509  C   ASP A 287     -39.759  21.561   7.834  1.00 36.77
ATOM   4510  O   ASP A 287     -40.215  22.584   8.278  1.00 38.30
ATOM   4511  CB  ASP A 287     -37.904  21.154   9.421  1.00 36.24
ATOM   4512  CG  ASP A 287     -36.754  21.431   8.474  1.00 36.45
ATOM   4513  OD1 ASP A 287     -36.943  21.426   7.267  1.00 36.24
ATOM   4514  OD2 ASP A 287     -35.661  21.668   8.964  1.00 36.07
ATOM   4515  H   ASP A 287     -37.861  18.856   8.271  1.00  0.00
ATOM   4516  H   ASP A 287     -39.873  20.262   9.475  1.00  0.00
ATOM   4517  H   ASP A 287     -37.548  20.449  10.172  1.00  0.00
ATOM   4518  H   ASP A 287     -38.216  22.111   9.839  1.00  0.00
ATOM   4519  N   ILE A 288     -39.713  21.355   6.527  1.00 41.24
ATOM   4520  CA  ILE A 288     -40.196  22.401   5.628  1.00 41.76
ATOM   4521  C   ILE A 288     -41.665  22.240   5.261  1.00 42.09
ATOM   4522  O   ILE A 288     -42.189  22.987   4.441  1.00 42.10
ATOM   4523  CB  ILE A 288     -39.376  22.465   4.332  1.00 41.38
ATOM   4524  CG1 ILE A 288     -39.255  21.077   3.711  1.00 40.08
ATOM   4525  CG2 ILE A 288     -38.010  23.063   4.594  1.00 41.86
ATOM   4526  CD1 ILE A 288     -38.927  21.103   2.247  1.00 40.47
ATOM   4527  H   ILE A 288     -39.343  20.471   6.150  1.00  0.00
ATOM   4528  H   ILE A 288     -40.077  23.329   6.187  1.00  0.00
ATOM   4529  H   ILE A 288     -39.895  23.111   3.624  1.00  0.00
ATOM   4530  H   ILE A 288     -40.213  20.569   3.823  1.00  0.00
ATOM   4531  H   ILE A 288     -38.431  20.566   4.210  1.00  0.00
ATOM   4532  H   ILE A 288     -37.482  23.080   3.641  1.00  0.00
ATOM   4533  H   ILE A 288     -38.172  24.067   4.986  1.00  0.00
ATOM   4534  H   ILE A 288     -37.514  22.419   5.321  1.00  0.00
ATOM   4535  H   ILE A 288     -38.866  20.066   1.916  1.00  0.00
ATOM   4536  H   ILE A 288     -39.734  21.641   1.749  1.00  0.00
ATOM   4537  H   ILE A 288     -37.972  21.618   2.143  1.00  0.00
ATOM   4538  N   GLU A 289     -42.323  21.267   5.876  1.00 44.16
ATOM   4539  CA  GLU A 289     -43.662  20.873   5.464  1.00 44.56
ATOM   4540  C   GLU A 289     -44.827  21.598   6.138  1.00 45.60
ATOM   4541  O   GLU A 289     -45.857  21.815   5.507  1.00 47.06
ATOM   4542  CB  GLU A 289     -43.826  19.358   5.598  1.00 43.96
ATOM   4543  CG  GLU A 289     -43.019  18.575   4.584  1.00 43.02
ATOM   4544  CD  GLU A 289     -43.310  17.095   4.621  1.00 43.08
ATOM   4545  OE1 GLU A 289     -44.480  16.717   4.425  1.00 43.11
ATOM   4546  OE2 GLU A 289     -42.369  16.311   4.839  1.00 41.47
ATOM   4547  H   GLU A 289     -41.876  20.778   6.665  1.00  0.00
ATOM   4548  H   GLU A 289     -43.727  21.188   4.423  1.00  0.00
ATOM   4549  H   GLU A 289     -44.877  19.118   5.438  1.00  0.00
ATOM   4550  H   GLU A 289     -43.463  19.074   6.586  1.00  0.00
ATOM   4551  H   GLU A 289     -41.963  18.713   4.816  1.00  0.00
ATOM   4552  H   GLU A 289     -43.286  18.940   3.592  1.00  0.00
ATOM   4553  N   LEU A 290     -44.695  21.959   7.409  1.00 53.79
ATOM   4554  CA  LEU A 290     -43.468  21.822   8.170  1.00 53.59
ATOM   4555  C   LEU A 290     -43.594  20.726   9.223  1.00 54.60
ATOM   4556  O   LEU A 290     -43.547  20.993  10.423  1.00 54.94
ATOM   4557  CB  LEU A 290     -43.158  23.152   8.850  1.00 53.98
ATOM   4558  CG  LEU A 290     -44.336  24.128   8.870  1.00 55.67
ATOM   4559  CD1 LEU A 290     -44.523  24.735  10.242  1.00 56.25
ATOM   4560  CD2 LEU A 290     -44.155  25.215   7.820  1.00 55.41
ATOM   4561  H   LEU A 290     -45.515  22.362   7.884  1.00  0.00
ATOM   4562  H   LEU A 290     -42.662  21.547   7.490  1.00  0.00
ATOM   4563  H   LEU A 290     -42.356  23.624   8.283  1.00  0.00
ATOM   4564  H   LEU A 290     -42.898  22.933   9.886  1.00  0.00
ATOM   4565  H   LEU A 290     -45.238  23.565   8.629  1.00  0.00
ATOM   4566  H   LEU A 290     -45.374  25.414  10.177  1.00  0.00
ATOM   4567  H   LEU A 290     -44.713  23.912  10.931  1.00  0.00
ATOM   4568  H   LEU A 290     -43.601  25.263  10.485  1.00  0.00
ATOM   4569  H   LEU A 290     -45.023  25.871   7.888  1.00  0.00
ATOM   4570  H   LEU A 290     -43.230  25.740   8.061  1.00  0.00
ATOM   4571  H   LEU A 290     -44.098  24.717   6.852  1.00  0.00
TER    4572      LEU A 290
GAP
ATOM   4573 CU1  CU    301     -25.940   5.072  -4.212  1.00 36.85
ATOM   4574 CU1  CU    302     -26.323   8.234  -3.934  1.00 21.87
GAP
ATOM   4575  N1  LIG   305     -21.740   7.337 -10.901  1.00 20.00
ATOM   4576  C1  LIG   305     -22.465   8.560 -10.639  1.00 20.00
ATOM   4577  C2  LIG   305     -22.270   9.537 -11.769  1.00 20.00
ATOM   4578  O1  LIG   305     -22.540   9.200 -13.016  1.00 20.00
ATOM   4579  O2  LIG   305     -21.860  10.651 -11.572  1.00 20.00
ATOM   4580  C3  LIG   305     -21.982   9.207  -9.358  1.00 20.00
ATOM   4581  C4  LIG   305     -22.140   8.379  -8.111  1.00 20.00
ATOM   4582  C5  LIG   305     -21.027   7.975  -7.409  1.00 20.00
ATOM   4583  C6  LIG   305     -21.169   7.200  -6.281  1.00 20.00
ATOM   4584  C7  LIG   305     -22.413   6.814  -5.864  1.00 20.00
ATOM   4585  C8  LIG   305     -23.521   7.193  -6.564  1.00 20.00
ATOM   4586  C9  LIG   305     -23.391   7.968  -7.692  1.00 20.00
ATOM   4587  H1  LIG   305     -24.277   8.260  -8.256  1.00  0.00
ATOM   4588  O3  LIG   305     -24.733   6.800  -6.143  1.00 20.00
ATOM   4589  H2  LIG   305     -24.587   6.235  -5.294  1.00  0.00
ATOM   4590  O4  LIG   305     -22.538   6.049  -4.766  1.00 20.00
ATOM   4591  H3  LIG   305     -21.588   5.879  -4.408  1.00  0.00
ATOM   4592  H4  LIG   305     -20.288   6.893  -5.718  1.00  0.00
ATOM   4593  H5  LIG   305     -20.033   8.269  -7.747  1.00  0.00
ATOM   4594  H6  LIG   305     -22.584  10.104  -9.212  1.00  0.00
ATOM   4595  H7  LIG   305     -20.912   9.373  -9.480  1.00  0.00
ATOM   4596  H8  LIG   305     -23.520   8.305 -10.545  1.00  0.00
ATOM   4597  H9  LIG   305     -21.770   6.564 -10.221  1.00  0.00
ATOM   4598  H10 LIG   305     -21.192   7.239 -11.768  1.00  0.00
END
