# Supplementary material for: Evaluating the Performance of a Non-Bonded Cu2+ Model Including Jahn−Teller Effect into the Binding of Tyrosinase Inhibitors
Source: Int J Mol Sci. 2020 Jul 6;21(13):4783. doi: 10.3390/ijms21134783 (PMC7369908; doi:10.3390/ijms21134783)
Supplement: Supplementary file 1 [file ijms-21-04783-s001.zip › ijms-832895 - supp/tyrBm_ka.pdb]

ATOM      1  N   TYR A   5      15.371  79.999   9.315  1.00 53.88           N
ATOM      2  CA  TYR A   5      14.936  78.627   9.550  1.00 53.27           C
ATOM      3  C   TYR A   5      14.187  78.502  10.873  1.00 46.79           C
ATOM      4  O   TYR A   5      14.189  77.446  11.506  1.00 57.06           O
ATOM      5  CB  TYR A   5      16.131  77.674   9.520  1.00 58.43           C
ATOM      6  CG  TYR A   5      16.575  77.315   8.119  1.00 79.26           C
ATOM      7  CD1 TYR A   5      16.064  76.193   7.478  1.00 84.09           C
ATOM      8  CD2 TYR A   5      17.494  78.100   7.435  1.00 74.77           C
ATOM      9  CE1 TYR A   5      16.461  75.860   6.196  1.00 91.33           C
ATOM     10  CE2 TYR A   5      17.897  77.774   6.152  1.00 74.55           C
ATOM     11  CZ  TYR A   5      17.377  76.653   5.538  1.00 90.01           C
ATOM     12  OH  TYR A   5      17.773  76.322   4.262  1.00 97.48           O
ATOM     13  H   TYR A   5      15.891  80.235   8.458  1.00  0.00           H
ATOM     14  H   TYR A   5      14.249  78.352   8.749  1.00  0.00           H
ATOM     15  H   TYR A   5      15.839  76.751  10.020  1.00  0.00           H
ATOM     16  H   TYR A   5      16.968  78.179  10.003  1.00  0.00           H
ATOM     17  H   TYR A   5      15.338  75.565   7.994  1.00  0.00           H
ATOM     18  H   TYR A   5      17.905  78.987   7.917  1.00  0.00           H
ATOM     19  H   TYR A   5      16.052  74.975   5.708  1.00  0.00           H
ATOM     20  H   TYR A   5      18.621  78.399   5.629  1.00  0.00           H
ATOM     21  H   TYR A   5      17.268  75.462   4.003  1.00  0.00           H
ATOM     22  N   ARG A   6      13.548  79.596  11.282  1.00 39.18           N
ATOM     23  CA  ARG A   6      12.669  79.608  12.449  1.00 41.18           C
ATOM     24  C   ARG A   6      11.419  80.379  12.055  1.00 42.29           C
ATOM     25  O   ARG A   6      11.488  81.586  11.810  1.00 45.10           O
ATOM     26  CB  ARG A   6      13.352  80.245  13.659  1.00 39.06           C
ATOM     27  CG  ARG A   6      12.865  79.729  15.000  1.00 39.86           C
ATOM     28  CD  ARG A   6      13.837  80.091  16.114  1.00 36.42           C
ATOM     29  NE  ARG A   6      14.333  81.458  15.990  1.00 39.21           N
ATOM     30  CZ  ARG A   6      15.338  81.955  16.704  1.00 39.08           C
ATOM     31  NH1 ARG A   6      15.957  81.196  17.597  1.00 39.18           N
ATOM     32  NH2 ARG A   6      15.728  83.210  16.523  1.00 31.78           N
ATOM     33  H   ARG A   6      13.679  80.470  10.754  1.00  0.00           H
ATOM     34  H   ARG A   6      12.417  78.590  12.745  1.00  0.00           H
ATOM     35  H   ARG A   6      13.135  81.313  13.630  1.00  0.00           H
ATOM     36  H   ARG A   6      14.412  79.998  13.594  1.00  0.00           H
ATOM     37  H   ARG A   6      12.787  78.643  14.945  1.00  0.00           H
ATOM     38  H   ARG A   6      11.898  80.183  15.217  1.00  0.00           H
ATOM     39  H   ARG A   6      14.694  79.417  16.093  1.00  0.00           H
ATOM     40  H   ARG A   6      13.299  80.043  17.061  1.00  0.00           H
ATOM     41  H   ARG A   6      13.875  82.077  15.306  1.00  0.00           H
ATOM     42  H   ARG A   6      16.736  81.582  18.150  1.00  0.00           H
ATOM     43  H   ARG A   6      15.659  80.220  17.738  1.00  0.00           H
ATOM     44  H   ARG A   6      16.507  83.592  17.078  1.00  0.00           H
ATOM     45  H   ARG A   6      15.252  83.802  15.828  1.00  0.00           H
ATOM     46  N   VAL A   7      10.282  79.692  11.989  1.00 29.59           N
ATOM     47  CA  VAL A   7       9.056  80.267  11.449  1.00 37.44           C
ATOM     48  C   VAL A   7       8.157  80.700  12.598  1.00 30.61           C
ATOM     49  O   VAL A   7       7.890  79.924  13.524  1.00 30.87           O
ATOM     50  CB  VAL A   7       8.338  79.276  10.514  1.00 36.52           C
ATOM     51  CG1 VAL A   7       8.128  77.930  11.196  1.00 40.24           C
ATOM     52  CG2 VAL A   7       7.013  79.857  10.044  1.00 35.46           C
ATOM     53  H   VAL A   7      10.267  78.721  12.331  1.00  0.00           H
ATOM     54  H   VAL A   7       9.307  81.141  10.848  1.00  0.00           H
ATOM     55  H   VAL A   7       8.972  79.110   9.643  1.00  0.00           H
ATOM     56  H   VAL A   7       7.619  77.286  10.479  1.00  0.00           H
ATOM     57  H   VAL A   7       9.115  77.547  11.455  1.00  0.00           H
ATOM     58  H   VAL A   7       7.519  78.113  12.081  1.00  0.00           H
ATOM     59  H   VAL A   7       6.554  79.116   9.390  1.00  0.00           H
ATOM     60  H   VAL A   7       6.411  80.040  10.934  1.00  0.00           H
ATOM     61  H   VAL A   7       7.241  80.781   9.512  1.00  0.00           H
ATOM     62  N   ARG A   8       7.711  81.950  12.549  1.00 29.86           N
ATOM     63  CA  ARG A   8       6.773  82.495  13.520  1.00 25.18           C
ATOM     64  C   ARG A   8       5.403  82.575  12.859  1.00 28.47           C
ATOM     65  O   ARG A   8       5.228  83.301  11.874  1.00 29.33           O
ATOM     66  CB  ARG A   8       7.240  83.864  14.013  1.00 22.64           C
ATOM     67  CG  ARG A   8       8.409  83.786  14.988  1.00 30.81           C
ATOM     68  CD  ARG A   8       9.486  84.805  14.673  1.00 32.43           C
ATOM     69  NE  ARG A   8       9.226  86.113  15.270  1.00 34.35           N
ATOM     70  CZ  ARG A   8       9.989  86.673  16.204  1.00 31.35           C
ATOM     71  NH1 ARG A   8      11.066  86.042  16.651  1.00 21.30           N
ATOM     72  NH2 ARG A   8       9.679  87.867  16.690  1.00 31.80           N
ATOM     73  H   ARG A   8       8.044  82.561  11.790  1.00  0.00           H
ATOM     74  H   ARG A   8       6.716  81.849  14.396  1.00  0.00           H
ATOM     75  H   ARG A   8       6.405  84.331  14.536  1.00  0.00           H
ATOM     76  H   ARG A   8       7.575  84.431  13.144  1.00  0.00           H
ATOM     77  H   ARG A   8       8.851  82.792  14.916  1.00  0.00           H
ATOM     78  H   ARG A   8       8.031  83.996  15.988  1.00  0.00           H
ATOM     79  H   ARG A   8       9.549  84.940  13.593  1.00  0.00           H
ATOM     80  H   ARG A   8      10.418  84.449  15.113  1.00  0.00           H
ATOM     81  H   ARG A   8       8.399  86.635  14.947  1.00  0.00           H
ATOM     82  H   ARG A   8      11.655  86.478  17.375  1.00  0.00           H
ATOM     83  H   ARG A   8      11.313  85.116  16.275  1.00  0.00           H
ATOM     84  H   ARG A   8      10.272  88.298  17.413  1.00  0.00           H
ATOM     85  H   ARG A   8       8.845  88.363  16.344  1.00  0.00           H
ATOM     86  N   LYS A   9       4.441  81.831  13.395  1.00 27.87           N
ATOM     87  CA  LYS A   9       3.157  81.619  12.746  1.00 29.97           C
ATOM     88  C   LYS A   9       2.092  82.575  13.269  1.00 28.01           C
ATOM     89  O   LYS A   9       2.160  83.056  14.402  1.00 26.57           O
ATOM     90  CB  LYS A   9       2.679  80.179  12.946  1.00 26.07           C
ATOM     91  CG  LYS A   9       3.652  79.116  12.475  1.00 30.67           C
ATOM     92  CD  LYS A   9       3.071  77.728  12.689  1.00 36.30           C
ATOM     93  CE  LYS A   9       4.004  76.646  12.178  1.00 47.72           C
ATOM     94  NZ  LYS A   9       3.373  75.298  12.252  1.00 53.29           N
ATOM     95  H   LYS A   9       4.612  81.386  14.308  1.00  0.00           H
ATOM     96  H   LYS A   9       3.305  81.813  11.684  1.00  0.00           H
ATOM     97  H   LYS A   9       1.768  80.056  12.361  1.00  0.00           H
ATOM     98  H   LYS A   9       2.556  80.032  14.019  1.00  0.00           H
ATOM     99  H   LYS A   9       4.575  79.205  13.048  1.00  0.00           H
ATOM    100  H   LYS A   9       3.846  79.260  11.412  1.00  0.00           H
ATOM    101  H   LYS A   9       2.131  77.659  12.141  1.00  0.00           H
ATOM    102  H   LYS A   9       2.925  77.577  13.759  1.00  0.00           H
ATOM    103  H   LYS A   9       4.908  76.637  12.786  1.00  0.00           H
ATOM    104  H   LYS A   9       4.227  76.850  11.131  1.00  0.00           H
ATOM    105  H   LYS A   9       4.062  74.623  11.891  1.00  0.00           H
ATOM    106  H   LYS A   9       3.149  75.124  13.242  1.00  0.00           H
ATOM    107  H   LYS A   9       2.525  75.330  11.668  1.00  0.00           H
ATOM    108  N   ASN A  10       1.115  82.858  12.409  1.00 30.83           N
ATOM    109  CA  ASN A  10      -0.117  83.500  12.846  1.00 27.45           C
ATOM    110  C   ASN A  10      -0.761  82.678  13.958  1.00 27.51           C
ATOM    111  O   ASN A  10      -0.737  81.444  13.934  1.00 27.48           O
ATOM    112  CB  ASN A  10      -1.078  83.648  11.665  1.00 32.42           C
ATOM    113  CG  ASN A  10      -2.231  84.591  11.956  1.00 29.48           C
ATOM    114  OD1 ASN A  10      -2.746  84.641  13.072  1.00 33.53           O
ATOM    115  ND2 ASN A  10      -2.643  85.347  10.945  1.00 29.85           N
ATOM    116  H   ASN A  10       1.233  82.618  11.414  1.00  0.00           H
ATOM    117  H   ASN A  10       0.113  84.493  13.232  1.00  0.00           H
ATOM    118  H   ASN A  10      -1.498  82.667  11.445  1.00  0.00           H
ATOM    119  H   ASN A  10      -0.517  84.066  10.830  1.00  0.00           H
ATOM    120  H   ASN A  10      -3.422  86.007  11.080  1.00  0.00           H
ATOM    121  H   ASN A  10      -2.184  85.273  10.026  1.00  0.00           H
ATOM    122  N   VAL A  11      -1.323  83.375  14.949  1.00 30.03           N
ATOM    123  CA  VAL A  11      -1.950  82.695  16.081  1.00 33.25           C
ATOM    124  C   VAL A  11      -3.089  81.798  15.607  1.00 28.96           C
ATOM    125  O   VAL A  11      -3.266  80.680  16.106  1.00 30.69           O
ATOM    126  CB  VAL A  11      -2.430  83.725  17.122  1.00 34.43           C
ATOM    127  CG1 VAL A  11      -3.416  83.092  18.094  1.00 33.94           C
ATOM    128  CG2 VAL A  11      -1.243  84.308  17.872  1.00 31.48           C
ATOM    129  H   VAL A  11      -1.315  84.404  14.915  1.00  0.00           H
ATOM    130  H   VAL A  11      -1.211  82.054  16.562  1.00  0.00           H
ATOM    131  H   VAL A  11      -2.942  84.532  16.597  1.00  0.00           H
ATOM    132  H   VAL A  11      -3.713  83.869  18.798  1.00  0.00           H
ATOM    133  H   VAL A  11      -4.260  82.735  17.504  1.00  0.00           H
ATOM    134  H   VAL A  11      -2.894  82.274  18.590  1.00  0.00           H
ATOM    135  H   VAL A  11      -1.641  85.025  18.590  1.00  0.00           H
ATOM    136  H   VAL A  11      -0.739  83.477  18.366  1.00  0.00           H
ATOM    137  H   VAL A  11      -0.603  84.788  17.132  1.00  0.00           H
ATOM    138  N   LEU A  12      -3.863  82.261  14.622  1.00 32.99           N
ATOM    139  CA  LEU A  12      -4.997  81.485  14.133  1.00 32.97           C
ATOM    140  C   LEU A  12      -4.580  80.248  13.349  1.00 34.19           C
ATOM    141  O   LEU A  12      -5.434  79.400  13.069  1.00 41.78           O
ATOM    142  CB  LEU A  12      -5.901  82.361  13.262  1.00 36.52           C
ATOM    143  CG  LEU A  12      -6.511  83.597  13.926  1.00 36.93           C
ATOM    144  CD1 LEU A  12      -7.507  84.264  12.993  1.00 35.98           C
ATOM    145  CD2 LEU A  12      -7.170  83.230  15.248  1.00 35.93           C
ATOM    146  H   LEU A  12      -3.656  83.178  14.202  1.00  0.00           H
ATOM    147  H   LEU A  12      -5.539  81.141  15.014  1.00  0.00           H
ATOM    148  H   LEU A  12      -6.742  81.730  12.974  1.00  0.00           H
ATOM    149  H   LEU A  12      -5.269  82.735  12.457  1.00  0.00           H
ATOM    150  H   LEU A  12      -5.709  84.306  14.135  1.00  0.00           H
ATOM    151  H   LEU A  12      -7.905  85.132  13.519  1.00  0.00           H
ATOM    152  H   LEU A  12      -6.960  84.550  12.095  1.00  0.00           H
ATOM    153  H   LEU A  12      -8.283  83.530  12.778  1.00  0.00           H
ATOM    154  H   LEU A  12      -7.581  84.149  15.665  1.00  0.00           H
ATOM    155  H   LEU A  12      -7.950  82.502  15.024  1.00  0.00           H
ATOM    156  H   LEU A  12      -6.393  82.808  15.885  1.00  0.00           H
ATOM    157  N   HIS A  13      -3.304  80.121  12.993  1.00 35.50           N
ATOM    158  CA  HIS A  13      -2.807  78.956  12.275  1.00 35.66           C
ATOM    159  C   HIS A  13      -2.176  77.924  13.197  1.00 36.65           C
ATOM    160  O   HIS A  13      -1.692  76.895  12.716  1.00 41.58           O
ATOM    161  CB  HIS A  13      -1.787  79.384  11.214  1.00 38.90           C
ATOM    162  CG  HIS A  13      -2.365  80.229  10.123  1.00 39.17           C
ATOM    163  ND1 HIS A  13      -1.596  81.061   9.339  1.00 38.27           N
ATOM    164  CD2 HIS A  13      -3.638  80.366   9.681  1.00 41.22           C
ATOM    165  CE1 HIS A  13      -2.370  81.677   8.463  1.00 40.76           C
ATOM    166  NE2 HIS A  13      -3.613  81.273   8.649  1.00 42.01           N
ATOM    167  H   HIS A  13      -2.644  80.874  13.234  1.00  0.00           H
ATOM    168  H   HIS A  13      -3.669  78.488  11.800  1.00  0.00           H
ATOM    169  H   HIS A  13      -1.381  78.487  10.748  1.00  0.00           H
ATOM    170  H   HIS A  13      -1.039  80.000  11.714  1.00  0.00           H
ATOM    171  H   HIS A  13      -0.577  81.184   9.423  1.00  0.00           H
ATOM    172  H   HIS A  13      -4.517  79.853  10.071  1.00  0.00           H
ATOM    173  H   HIS A  13      -2.039  82.396   7.714  1.00  0.00           H
ATOM    174  N   LEU A  14      -2.170  78.173  14.503  1.00 32.86           N
ATOM    175  CA  LEU A  14      -1.554  77.258  15.452  1.00 39.05           C
ATOM    176  C   LEU A  14      -2.443  76.048  15.699  1.00 40.56           C
ATOM    177  O   LEU A  14      -3.672  76.156  15.731  1.00 41.42           O
ATOM    178  CB  LEU A  14      -1.276  77.969  16.776  1.00 40.40           C
ATOM    179  CG  LEU A  14      -0.222  79.075  16.779  1.00 37.44           C
ATOM    180  CD1 LEU A  14      -0.246  79.822  18.103  1.00 33.91           C
ATOM    181  CD2 LEU A  14       1.156  78.490  16.515  1.00 26.69           C
ATOM    182  H   LEU A  14      -2.613  79.035  14.852  1.00  0.00           H
ATOM    183  H   LEU A  14      -0.612  76.917  15.023  1.00  0.00           H
ATOM    184  H   LEU A  14      -0.894  77.199  17.447  1.00  0.00           H
ATOM    185  H   LEU A  14      -2.212  78.457  17.048  1.00  0.00           H
ATOM    186  H   LEU A  14      -0.452  79.783  15.982  1.00  0.00           H
ATOM    187  H   LEU A  14       0.522  80.594  18.047  1.00  0.00           H
ATOM    188  H   LEU A  14      -1.243  80.249  18.210  1.00  0.00           H
ATOM    189  H   LEU A  14      -0.032  79.093  18.884  1.00  0.00           H
ATOM    190  H   LEU A  14       1.862  79.320  16.529  1.00  0.00           H
ATOM    191  H   LEU A  14       1.356  77.774  17.312  1.00  0.00           H
ATOM    192  H   LEU A  14       1.116  78.008  15.538  1.00  0.00           H
ATOM    193  N   THR A  15      -1.811  74.891  15.871  1.00 33.96           N
ATOM    194  CA  THR A  15      -2.520  73.704  16.317  1.00 37.74           C
ATOM    195  C   THR A  15      -2.744  73.768  17.825  1.00 37.94           C
ATOM    196  O   THR A  15      -2.101  74.538  18.543  1.00 42.50           O
ATOM    197  CB  THR A  15      -1.743  72.437  15.956  1.00 38.11           C
ATOM    198  OG1 THR A  15      -0.483  72.433  16.641  1.00 31.95           O
ATOM    199  CG2 THR A  15      -1.500  72.370  14.456  1.00 37.73           C
ATOM    200  H   THR A  15      -0.800  74.835  15.684  1.00  0.00           H
ATOM    201  H   THR A  15      -3.485  73.669  15.811  1.00  0.00           H
ATOM    202  H   THR A  15      -2.331  71.570  16.258  1.00  0.00           H
ATOM    203  H   THR A  15      -0.688  72.479  17.649  1.00  0.00           H
ATOM    204  H   THR A  15      -0.946  71.451  14.264  1.00  0.00           H
ATOM    205  H   THR A  15      -2.478  72.362  13.975  1.00  0.00           H
ATOM    206  H   THR A  15      -0.923  73.255  14.187  1.00  0.00           H
ATOM    207  N   ASP A  16      -3.681  72.946  18.304  1.00 37.11           N
ATOM    208  CA  ASP A  16      -3.937  72.884  19.738  1.00 44.60           C
ATOM    209  C   ASP A  16      -2.726  72.389  20.518  1.00 38.70           C
ATOM    210  O   ASP A  16      -2.639  72.630  21.727  1.00 39.79           O
ATOM    211  CB  ASP A  16      -5.148  71.994  20.019  1.00 37.45           C
ATOM    212  CG  ASP A  16      -6.425  72.555  19.429  1.00 49.06           C
ATOM    213  OD1 ASP A  16      -6.387  73.691  18.911  1.00 49.09           O
ATOM    214  OD2 ASP A  16      -7.467  71.868  19.489  1.00 60.27           O
ATOM    215  H   ASP A  16      -4.224  72.354  17.659  1.00  0.00           H
ATOM    216  H   ASP A  16      -4.147  73.899  20.076  1.00  0.00           H
ATOM    217  H   ASP A  16      -5.279  71.921  21.099  1.00  0.00           H
ATOM    218  H   ASP A  16      -4.968  71.024  19.556  1.00  0.00           H
ATOM    219  N   THR A  17      -1.788  71.712  19.854  1.00 37.80           N
ATOM    220  CA  THR A  17      -0.555  71.311  20.520  1.00 44.35           C
ATOM    221  C   THR A  17       0.457  72.449  20.536  1.00 42.10           C
ATOM    222  O   THR A  17       1.189  72.622  21.517  1.00 37.09           O
ATOM    223  CB  THR A  17       0.035  70.080  19.832  1.00 37.06           C
ATOM    224  OG1 THR A  17      -0.904  69.000  19.901  1.00 50.79           O
ATOM    225  CG2 THR A  17       1.331  69.658  20.506  1.00 32.60           C
ATOM    226  H   THR A  17      -1.936  71.471  18.864  1.00  0.00           H
ATOM    227  H   THR A  17      -0.791  71.061  21.554  1.00  0.00           H
ATOM    228  H   THR A  17       0.244  70.330  18.792  1.00  0.00           H
ATOM    229  H   THR A  17      -1.766  69.320  19.437  1.00  0.00           H
ATOM    230  H   THR A  17       1.697  68.782  19.972  1.00  0.00           H
ATOM    231  H   THR A  17       2.020  70.499  20.426  1.00  0.00           H
ATOM    232  H   THR A  17       1.090  69.428  21.544  1.00  0.00           H
ATOM    233  N   GLU A  18       0.507  73.237  19.461  1.00 37.78           N
ATOM    234  CA  GLU A  18       1.376  74.408  19.453  1.00 38.14           C
ATOM    235  C   GLU A  18       0.884  75.458  20.442  1.00 33.47           C
ATOM    236  O   GLU A  18       1.691  76.104  21.122  1.00 28.87           O
ATOM    237  CB  GLU A  18       1.467  74.984  18.041  1.00 37.41           C
ATOM    238  CG  GLU A  18       2.410  74.223  17.119  1.00 31.85           C
ATOM    239  CD  GLU A  18       2.391  74.760  15.701  1.00 43.61           C
ATOM    240  OE1 GLU A  18       1.309  75.182  15.241  1.00 48.18           O
ATOM    241  OE2 GLU A  18       3.456  74.770  15.049  1.00 44.56           O
ATOM    242  H   GLU A  18      -0.069  73.018  18.635  1.00  0.00           H
ATOM    243  H   GLU A  18       2.374  74.103  19.767  1.00  0.00           H
ATOM    244  H   GLU A  18       1.852  76.000  18.128  1.00  0.00           H
ATOM    245  H   GLU A  18       0.471  74.922  17.602  1.00  0.00           H
ATOM    246  H   GLU A  18       2.090  73.182  17.089  1.00  0.00           H
ATOM    247  H   GLU A  18       3.423  74.336  17.505  1.00  0.00           H
ATOM    248  N   LYS A  19      -0.436  75.641  20.535  1.00 38.03           N
ATOM    249  CA  LYS A  19      -0.992  76.579  21.506  1.00 34.52           C
ATOM    250  C   LYS A  19      -0.669  76.148  22.931  1.00 31.40           C
ATOM    251  O   LYS A  19      -0.329  76.980  23.780  1.00 29.37           O
ATOM    252  CB  LYS A  19      -2.506  76.691  21.319  1.00 32.69           C
ATOM    253  CG  LYS A  19      -2.938  77.386  20.041  1.00 38.01           C
ATOM    254  CD  LYS A  19      -4.455  77.477  19.964  1.00 38.60           C
ATOM    255  CE  LYS A  19      -4.930  77.741  18.543  1.00 40.91           C
ATOM    256  NZ  LYS A  19      -6.405  77.947  18.485  1.00 41.05           N
ATOM    257  H   LYS A  19      -1.068  75.115  19.915  1.00  0.00           H
ATOM    258  H   LYS A  19      -0.537  77.555  21.336  1.00  0.00           H
ATOM    259  H   LYS A  19      -2.891  77.284  22.148  1.00  0.00           H
ATOM    260  H   LYS A  19      -2.895  75.674  21.267  1.00  0.00           H
ATOM    261  H   LYS A  19      -2.576  76.810  19.190  1.00  0.00           H
ATOM    262  H   LYS A  19      -2.522  78.393  20.030  1.00  0.00           H
ATOM    263  H   LYS A  19      -4.783  78.303  20.595  1.00  0.00           H
ATOM    264  H   LYS A  19      -4.874  76.527  20.296  1.00  0.00           H
ATOM    265  H   LYS A  19      -4.678  76.886  17.915  1.00  0.00           H
ATOM    266  H   LYS A  19      -4.456  78.656  18.187  1.00  0.00           H
ATOM    267  H   LYS A  19      -6.647  78.118  17.499  1.00  0.00           H
ATOM    268  H   LYS A  19      -6.844  77.086  18.843  1.00  0.00           H
ATOM    269  H   LYS A  19      -6.619  78.761  19.079  1.00  0.00           H
ATOM    270  N   ARG A  20      -0.776  74.848  23.210  1.00 34.31           N
ATOM    271  CA  ARG A  20      -0.514  74.342  24.553  1.00 31.32           C
ATOM    272  C   ARG A  20       0.959  74.476  24.923  1.00 33.64           C
ATOM    273  O   ARG A  20       1.289  74.849  26.055  1.00 33.58           O
ATOM    274  CB  ARG A  20      -0.959  72.885  24.647  1.00 43.15           C
ATOM    275  CG  ARG A  20      -0.701  72.229  25.988  1.00 54.38           C
ATOM    276  CD  ARG A  20      -0.662  70.721  25.831  1.00 54.68           C
ATOM    277  NE  ARG A  20      -1.788  70.235  25.037  1.00 61.79           N
ATOM    278  CZ  ARG A  20      -1.717  69.209  24.196  1.00 57.99           C
ATOM    279  NH1 ARG A  20      -0.571  68.561  24.035  1.00 55.74           N
ATOM    280  NH2 ARG A  20      -2.788  68.833  23.510  1.00 57.90           N
ATOM    281  H   ARG A  20      -1.048  74.191  22.465  1.00  0.00           H
ATOM    282  H   ARG A  20      -1.084  74.941  25.263  1.00  0.00           H
ATOM    283  H   ARG A  20      -0.389  72.325  23.905  1.00  0.00           H
ATOM    284  H   ARG A  20      -2.039  72.873  24.497  1.00  0.00           H
ATOM    285  H   ARG A  20      -1.503  72.496  26.677  1.00  0.00           H
ATOM    286  H   ARG A  20       0.257  72.574  26.377  1.00  0.00           H
ATOM    287  H   ARG A  20      -0.699  70.243  26.810  1.00  0.00           H
ATOM    288  H   ARG A  20       0.246  70.455  25.290  1.00  0.00           H
ATOM    289  H   ARG A  20      -2.693  70.718  25.135  1.00  0.00           H
ATOM    290  H   ARG A  20      -0.516  67.766  23.383  1.00  0.00           H
ATOM    291  H   ARG A  20       0.264  68.853  24.562  1.00  0.00           H
ATOM    292  H   ARG A  20      -2.729  68.037  22.859  1.00  0.00           H
ATOM    293  H   ARG A  20      -3.678  69.337  23.628  1.00  0.00           H
ATOM    294  N   ASP A  21       1.858  74.172  23.984  1.00 39.10           N
ATOM    295  CA  ASP A  21       3.285  74.194  24.293  1.00 37.14           C
ATOM    296  C   ASP A  21       3.782  75.615  24.532  1.00 35.68           C
ATOM    297  O   ASP A  21       4.631  75.842  25.403  1.00 34.24           O
ATOM    298  CB  ASP A  21       4.076  73.526  23.168  1.00 33.30           C
ATOM    299  CG  ASP A  21       3.811  72.035  23.077  1.00 51.50           C
ATOM    300  OD1 ASP A  21       3.419  71.436  24.101  1.00 53.38           O
ATOM    301  OD2 ASP A  21       3.995  71.461  21.983  1.00 57.61           O
ATOM    302  H   ASP A  21       1.543  73.921  23.036  1.00  0.00           H
ATOM    303  H   ASP A  21       3.441  73.634  25.215  1.00  0.00           H
ATOM    304  H   ASP A  21       5.138  73.667  23.366  1.00  0.00           H
ATOM    305  H   ASP A  21       3.764  73.975  22.225  1.00  0.00           H
ATOM    306  N   PHE A  22       3.272  76.585  23.769  1.00 28.90           N
ATOM    307  CA  PHE A  22       3.654  77.976  23.993  1.00 25.90           C
ATOM    308  C   PHE A  22       3.188  78.454  25.363  1.00 29.59           C
ATOM    309  O   PHE A  22       3.953  79.071  26.113  1.00 28.01           O
ATOM    310  CB  PHE A  22       3.085  78.868  22.889  1.00 26.97           C
ATOM    311  CG  PHE A  22       3.375  80.328  23.085  1.00 27.20           C
ATOM    312  CD1 PHE A  22       4.619  80.851  22.768  1.00 28.50           C
ATOM    313  CD2 PHE A  22       2.405  81.178  23.590  1.00 29.08           C
ATOM    314  CE1 PHE A  22       4.889  82.196  22.950  1.00 29.09           C
ATOM    315  CE2 PHE A  22       2.669  82.522  23.775  1.00 31.96           C
ATOM    316  CZ  PHE A  22       3.912  83.032  23.453  1.00 34.10           C
ATOM    317  H   PHE A  22       2.606  76.351  23.019  1.00  0.00           H
ATOM    318  H   PHE A  22       4.742  78.041  23.966  1.00  0.00           H
ATOM    319  H   PHE A  22       2.002  78.749  22.880  1.00  0.00           H
ATOM    320  H   PHE A  22       3.565  78.577  21.955  1.00  0.00           H
ATOM    321  H   PHE A  22       5.394  80.195  22.371  1.00  0.00           H
ATOM    322  H   PHE A  22       1.422  80.782  23.844  1.00  0.00           H
ATOM    323  H   PHE A  22       5.871  82.595  22.697  1.00  0.00           H
ATOM    324  H   PHE A  22       1.897  83.179  24.175  1.00  0.00           H
ATOM    325  H   PHE A  22       4.121  84.092  23.596  1.00  0.00           H
ATOM    326  N   VAL A  23       1.923  78.190  25.696  1.00 30.20           N
ATOM    327  CA  VAL A  23       1.404  78.536  27.017  1.00 28.67           C
ATOM    328  C   VAL A  23       2.219  77.855  28.110  1.00 31.93           C
ATOM    329  O   VAL A  23       2.548  78.468  29.134  1.00 35.22           O
ATOM    330  CB  VAL A  23      -0.089  78.170  27.108  1.00 27.72           C
ATOM    331  CG1 VAL A  23      -0.551  78.177  28.550  1.00 22.78           C
ATOM    332  CG2 VAL A  23      -0.921  79.132  26.272  1.00 27.71           C
ATOM    333  H   VAL A  23       1.303  77.735  25.011  1.00  0.00           H
ATOM    334  H   VAL A  23       1.497  79.612  27.166  1.00  0.00           H
ATOM    335  H   VAL A  23      -0.225  77.163  26.712  1.00  0.00           H
ATOM    336  H   VAL A  23      -1.608  77.912  28.547  1.00  0.00           H
ATOM    337  H   VAL A  23       0.050  77.439  29.081  1.00  0.00           H
ATOM    338  H   VAL A  23      -0.387  79.184  28.932  1.00  0.00           H
ATOM    339  H   VAL A  23      -1.962  78.825  26.375  1.00  0.00           H
ATOM    340  H   VAL A  23      -0.752  80.131  26.673  1.00  0.00           H
ATOM    341  H   VAL A  23      -0.572  79.044  25.243  1.00  0.00           H
ATOM    342  N   ARG A  24       2.564  76.581  27.906  1.00 31.17           N
ATOM    343  CA  ARG A  24       3.372  75.856  28.884  1.00 30.26           C
ATOM    344  C   ARG A  24       4.719  76.535  29.101  1.00 28.09           C
ATOM    345  O   ARG A  24       5.154  76.729  30.242  1.00 30.57           O
ATOM    346  CB  ARG A  24       3.571  74.412  28.425  1.00 41.26           C
ATOM    347  CG  ARG A  24       3.368  73.371  29.511  1.00 58.80           C
ATOM    348  CD  ARG A  24       1.926  72.895  29.555  1.00 62.35           C
ATOM    349  NE  ARG A  24       1.694  71.959  30.652  1.00 81.44           N
ATOM    350  CZ  ARG A  24       0.511  71.431  30.945  1.00 92.25           C
ATOM    351  NH1 ARG A  24      -0.556  71.745  30.223  1.00 86.84           N
ATOM    352  NH2 ARG A  24       0.393  70.587  31.962  1.00 93.02           N
ATOM    353  H   ARG A  24       2.256  76.103  27.047  1.00  0.00           H
ATOM    354  H   ARG A  24       2.841  75.860  29.836  1.00  0.00           H
ATOM    355  H   ARG A  24       4.602  74.320  28.084  1.00  0.00           H
ATOM    356  H   ARG A  24       2.821  74.215  27.659  1.00  0.00           H
ATOM    357  H   ARG A  24       3.615  73.821  30.473  1.00  0.00           H
ATOM    358  H   ARG A  24       4.010  72.517  29.298  1.00  0.00           H
ATOM    359  H   ARG A  24       1.672  72.395  28.621  1.00  0.00           H
ATOM    360  H   ARG A  24       1.288  73.759  29.741  1.00  0.00           H
ATOM    361  H   ARG A  24       2.499  71.691  31.236  1.00  0.00           H
ATOM    362  H   ARG A  24      -1.472  71.334  30.452  1.00  0.00           H
ATOM    363  H   ARG A  24      -0.469  72.400  29.433  1.00  0.00           H
ATOM    364  H   ARG A  24      -0.525  70.178  32.188  1.00  0.00           H
ATOM    365  H   ARG A  24       1.219  70.341  32.525  1.00  0.00           H
ATOM    366  N   THR A  25       5.399  76.898  28.010  1.00 26.46           N
ATOM    367  CA  THR A  25       6.732  77.485  28.122  1.00 28.89           C
ATOM    368  C   THR A  25       6.696  78.820  28.858  1.00 30.88           C
ATOM    369  O   THR A  25       7.555  79.091  29.706  1.00 30.19           O
ATOM    370  CB  THR A  25       7.346  77.653  26.732  1.00 26.03           C
ATOM    371  OG1 THR A  25       7.183  76.438  25.989  1.00 29.67           O
ATOM    372  CG2 THR A  25       8.828  77.971  26.841  1.00 25.57           C
ATOM    373  H   THR A  25       4.979  76.762  27.079  1.00  0.00           H
ATOM    374  H   THR A  25       7.353  76.807  28.707  1.00  0.00           H
ATOM    375  H   THR A  25       6.841  78.475  26.224  1.00  0.00           H
ATOM    376  H   THR A  25       6.171  76.252  25.934  1.00  0.00           H
ATOM    377  H   THR A  25       9.206  78.079  25.824  1.00  0.00           H
ATOM    378  H   THR A  25       8.914  78.899  27.406  1.00  0.00           H
ATOM    379  H   THR A  25       9.296  77.135  27.361  1.00  0.00           H
ATOM    380  N   VAL A  26       5.722  79.675  28.534  1.00 26.31           N
ATOM    381  CA  VAL A  26       5.617  80.974  29.196  1.00 23.05           C
ATOM    382  C   VAL A  26       5.454  80.798  30.702  1.00 25.28           C
ATOM    383  O   VAL A  26       6.075  81.514  31.498  1.00 22.23           O
ATOM    384  CB  VAL A  26       4.459  81.789  28.590  1.00 22.92           C
ATOM    385  CG1 VAL A  26       4.162  83.015  29.438  1.00 19.38           C
ATOM    386  CG2 VAL A  26       4.788  82.192  27.162  1.00 24.20           C
ATOM    387  H   VAL A  26       5.037  79.416  27.809  1.00  0.00           H
ATOM    388  H   VAL A  26       6.539  81.531  29.031  1.00  0.00           H
ATOM    389  H   VAL A  26       3.567  81.163  28.576  1.00  0.00           H
ATOM    390  H   VAL A  26       3.339  83.543  28.957  1.00  0.00           H
ATOM    391  H   VAL A  26       3.889  82.657  30.431  1.00  0.00           H
ATOM    392  H   VAL A  26       5.071  83.616  29.460  1.00  0.00           H
ATOM    393  H   VAL A  26       3.938  82.762  26.788  1.00  0.00           H
ATOM    394  H   VAL A  26       5.695  82.796  27.202  1.00  0.00           H
ATOM    395  H   VAL A  26       4.938  81.272  26.598  1.00  0.00           H
ATOM    396  N   LEU A  27       4.620  79.840  31.117  1.00 25.74           N
ATOM    397  CA  LEU A  27       4.431  79.587  32.542  1.00 25.94           C
ATOM    398  C   LEU A  27       5.726  79.129  33.203  1.00 26.70           C
ATOM    399  O   LEU A  27       6.018  79.512  34.343  1.00 21.07           O
ATOM    400  CB  LEU A  27       3.328  78.549  32.749  1.00 22.42           C
ATOM    401  CG  LEU A  27       1.910  79.000  32.397  1.00 25.40           C
ATOM    402  CD1 LEU A  27       0.934  77.840  32.505  1.00 23.39           C
ATOM    403  CD2 LEU A  27       1.480  80.150  33.291  1.00 22.27           C
ATOM    404  H   LEU A  27       4.106  79.275  30.426  1.00  0.00           H
ATOM    405  H   LEU A  27       4.132  80.523  33.015  1.00  0.00           H
ATOM    406  H   LEU A  27       3.321  78.318  33.814  1.00  0.00           H
ATOM    407  H   LEU A  27       3.560  77.718  32.083  1.00  0.00           H
ATOM    408  H   LEU A  27       1.908  79.349  31.365  1.00  0.00           H
ATOM    409  H   LEU A  27      -0.051  78.227  32.243  1.00  0.00           H
ATOM    410  H   LEU A  27       1.269  77.076  31.804  1.00  0.00           H
ATOM    411  H   LEU A  27       0.970  77.488  33.536  1.00  0.00           H
ATOM    412  H   LEU A  27       0.468  80.424  32.993  1.00  0.00           H
ATOM    413  H   LEU A  27       1.515  79.786  34.318  1.00  0.00           H
ATOM    414  H   LEU A  27       2.186  80.964  33.125  1.00  0.00           H
ATOM    415  N   ILE A  28       6.513  78.305  32.508  1.00 21.10           N
ATOM    416  CA  ILE A  28       7.778  77.836  33.067  1.00 28.81           C
ATOM    417  C   ILE A  28       8.763  78.992  33.207  1.00 30.05           C
ATOM    418  O   ILE A  28       9.401  79.161  34.253  1.00 32.19           O
ATOM    419  CB  ILE A  28       8.357  76.696  32.211  1.00 26.98           C
ATOM    420  CG1 ILE A  28       7.445  75.469  32.275  1.00 23.15           C
ATOM    421  CG2 ILE A  28       9.757  76.336  32.673  1.00 24.45           C
ATOM    422  CD1 ILE A  28       7.896  74.324  31.398  1.00 22.69           C
ATOM    423  H   ILE A  28       6.225  77.997  31.568  1.00  0.00           H
ATOM    424  H   ILE A  28       7.594  77.438  34.065  1.00  0.00           H
ATOM    425  H   ILE A  28       8.414  77.037  31.177  1.00  0.00           H
ATOM    426  H   ILE A  28       6.456  75.770  31.931  1.00  0.00           H
ATOM    427  H   ILE A  28       7.464  75.105  33.302  1.00  0.00           H
ATOM    428  H   ILE A  28      10.107  75.528  32.030  1.00  0.00           H
ATOM    429  H   ILE A  28      10.368  77.232  32.567  1.00  0.00           H
ATOM    430  H   ILE A  28       9.678  76.021  33.713  1.00  0.00           H
ATOM    431  H   ILE A  28       7.174  73.518  31.529  1.00  0.00           H
ATOM    432  H   ILE A  28       7.909  74.694  30.373  1.00  0.00           H
ATOM    433  H   ILE A  28       8.891  74.035  31.737  1.00  0.00           H
ATOM    434  N   LEU A  29       8.907  79.800  32.151  1.00 29.70           N
ATOM    435  CA  LEU A  29       9.760  80.983  32.229  1.00 29.72           C
ATOM    436  C   LEU A  29       9.311  81.918  33.343  1.00 29.60           C
ATOM    437  O   LEU A  29      10.142  82.576  33.979  1.00 26.33           O
ATOM    438  CB  LEU A  29       9.769  81.719  30.888  1.00 24.37           C
ATOM    439  CG  LEU A  29      10.488  81.019  29.732  1.00 34.62           C
ATOM    440  CD1 LEU A  29      10.444  81.868  28.472  1.00 35.73           C
ATOM    441  CD2 LEU A  29      11.923  80.692  30.110  1.00 35.72           C
ATOM    442  H   LEU A  29       8.411  79.586  31.274  1.00  0.00           H
ATOM    443  H   LEU A  29      10.773  80.652  32.459  1.00  0.00           H
ATOM    444  H   LEU A  29      10.307  82.651  31.059  1.00  0.00           H
ATOM    445  H   LEU A  29       8.726  81.810  30.586  1.00  0.00           H
ATOM    446  H   LEU A  29       9.967  80.084  29.528  1.00  0.00           H
ATOM    447  H   LEU A  29      10.970  81.313  27.695  1.00  0.00           H
ATOM    448  H   LEU A  29       9.393  82.015  28.223  1.00  0.00           H
ATOM    449  H   LEU A  29      10.941  82.810  28.705  1.00  0.00           H
ATOM    450  H   LEU A  29      12.375  80.199  29.249  1.00  0.00           H
ATOM    451  H   LEU A  29      12.415  81.637  30.340  1.00  0.00           H
ATOM    452  H   LEU A  29      11.882  80.035  30.979  1.00  0.00           H
ATOM    453  N   LYS A  30       8.002  81.992  33.589  1.00 27.25           N
ATOM    454  CA  LYS A  30       7.494  82.810  34.684  1.00 28.51           C
ATOM    455  C   LYS A  30       7.877  82.221  36.036  1.00 36.95           C
ATOM    456  O   LYS A  30       8.254  82.957  36.956  1.00 36.48           O
ATOM    457  CB  LYS A  30       5.976  82.943  34.569  1.00 22.88           C
ATOM    458  CG  LYS A  30       5.318  83.691  35.717  1.00 27.13           C
ATOM    459  CD  LYS A  30       5.543  85.189  35.617  1.00 25.81           C
ATOM    460  CE  LYS A  30       4.767  85.924  36.696  1.00 23.85           C
ATOM    461  NZ  LYS A  30       4.857  87.404  36.558  1.00 32.75           N
ATOM    462  H   LYS A  30       7.343  81.465  32.999  1.00  0.00           H
ATOM    463  H   LYS A  30       7.946  83.799  34.614  1.00  0.00           H
ATOM    464  H   LYS A  30       5.563  81.934  34.568  1.00  0.00           H
ATOM    465  H   LYS A  30       5.774  83.516  33.664  1.00  0.00           H
ATOM    466  H   LYS A  30       5.756  83.340  36.651  1.00  0.00           H
ATOM    467  H   LYS A  30       4.245  83.503  35.678  1.00  0.00           H
ATOM    468  H   LYS A  30       5.199  85.532  34.641  1.00  0.00           H
ATOM    469  H   LYS A  30       6.606  85.394  35.746  1.00  0.00           H
ATOM    470  H   LYS A  30       5.177  85.652  37.669  1.00  0.00           H
ATOM    471  H   LYS A  30       3.715  85.656  36.595  1.00  0.00           H
ATOM    472  H   LYS A  30       4.305  87.812  37.326  1.00  0.00           H
ATOM    473  H   LYS A  30       5.854  87.653  36.628  1.00  0.00           H
ATOM    474  H   LYS A  30       4.466  87.645  35.636  1.00  0.00           H
ATOM    475  N   GLU A  31       7.788  80.896  36.175  1.00 41.23           N
ATOM    476  CA  GLU A  31       8.089  80.260  37.454  1.00 29.55           C
ATOM    477  C   GLU A  31       9.573  80.351  37.790  1.00 41.45           C
ATOM    478  O   GLU A  31       9.939  80.497  38.961  1.00 39.74           O
ATOM    479  CB  GLU A  31       7.624  78.803  37.430  1.00 40.43           C
ATOM    480  CG  GLU A  31       7.734  78.082  38.766  1.00 42.30           C
ATOM    481  CD  GLU A  31       9.082  77.419  38.969  1.00 54.64           C
ATOM    482  OE1 GLU A  31       9.802  77.215  37.969  1.00 57.43           O
ATOM    483  OE2 GLU A  31       9.421  77.103  40.128  1.00 55.16           O
ATOM    484  H   GLU A  31       7.504  80.317  35.372  1.00  0.00           H
ATOM    485  H   GLU A  31       7.549  80.793  38.237  1.00  0.00           H
ATOM    486  H   GLU A  31       8.266  78.271  36.727  1.00  0.00           H
ATOM    487  H   GLU A  31       6.567  78.810  37.162  1.00  0.00           H
ATOM    488  H   GLU A  31       6.972  77.303  38.791  1.00  0.00           H
ATOM    489  H   GLU A  31       7.609  78.823  39.556  1.00  0.00           H
ATOM    490  N   LYS A  32      10.444  80.263  36.780  1.00 40.67           N
ATOM    491  CA  LYS A  32      11.880  80.329  37.039  1.00 38.10           C
ATOM    492  C   LYS A  32      12.324  81.733  37.430  1.00 36.12           C
ATOM    493  O   LYS A  32      13.342  81.891  38.112  1.00 32.46           O
ATOM    494  CB  LYS A  32      12.664  79.858  35.813  1.00 34.59           C
ATOM    495  CG  LYS A  32      12.465  78.394  35.462  1.00 39.82           C
ATOM    496  CD  LYS A  32      13.373  77.978  34.314  1.00 50.12           C
ATOM    497  CE  LYS A  32      13.330  76.474  34.093  1.00 51.49           C
ATOM    498  NZ  LYS A  32      13.738  75.724  35.313  1.00 64.39           N
ATOM    499  H   LYS A  32      10.101  80.148  35.815  1.00  0.00           H
ATOM    500  H   LYS A  32      12.089  79.667  37.880  1.00  0.00           H
ATOM    501  H   LYS A  32      13.723  79.992  36.034  1.00  0.00           H
ATOM    502  H   LYS A  32      12.303  80.436  34.962  1.00  0.00           H
ATOM    503  H   LYS A  32      11.429  78.247  35.158  1.00  0.00           H
ATOM    504  H   LYS A  32      12.706  77.790  36.336  1.00  0.00           H
ATOM    505  H   LYS A  32      14.396  78.264  34.559  1.00  0.00           H
ATOM    506  H   LYS A  32      13.031  78.472  33.404  1.00  0.00           H
ATOM    507  H   LYS A  32      14.013  76.211  33.285  1.00  0.00           H
ATOM    508  H   LYS A  32      12.303  76.191  33.863  1.00  0.00           H
ATOM    509  H   LYS A  32      13.683  74.722  35.083  1.00  0.00           H
ATOM    510  H   LYS A  32      14.701  76.013  35.536  1.00  0.00           H
ATOM    511  H   LYS A  32      13.078  75.982  36.060  1.00  0.00           H
ATOM    512  N   GLY A  33      11.585  82.759  37.010  1.00 32.48           N
ATOM    513  CA  GLY A  33      11.963  84.137  37.253  1.00 22.76           C
ATOM    514  C   GLY A  33      12.487  84.869  36.037  1.00 26.44           C
ATOM    515  O   GLY A  33      12.899  86.028  36.165  1.00 23.63           O
ATOM    516  H   GLY A  33      10.714  82.566  36.494  1.00  0.00           H
ATOM    517  H   GLY A  33      12.782  84.087  37.970  1.00  0.00           H
ATOM    518  H   GLY A  33      11.073  84.651  37.617  1.00  0.00           H
ATOM    519  N   ILE A  34      12.490  84.232  34.866  1.00 24.27           N
ATOM    520  CA  ILE A  34      13.017  84.866  33.663  1.00 23.73           C
ATOM    521  C   ILE A  34      12.022  85.871  33.094  1.00 27.46           C
ATOM    522  O   ILE A  34      12.413  86.923  32.577  1.00 29.05           O
ATOM    523  CB  ILE A  34      13.392  83.786  32.631  1.00 26.59           C
ATOM    524  CG1 ILE A  34      14.500  82.886  33.182  1.00 28.02           C
ATOM    525  CG2 ILE A  34      13.812  84.419  31.311  1.00 27.37           C
ATOM    526  CD1 ILE A  34      15.064  81.913  32.166  1.00 38.44           C
ATOM    527  H   ILE A  34      12.113  83.275  34.810  1.00  0.00           H
ATOM    528  H   ILE A  34      13.918  85.423  33.918  1.00  0.00           H
ATOM    529  H   ILE A  34      12.512  83.171  32.441  1.00  0.00           H
ATOM    530  H   ILE A  34      14.075  82.296  33.994  1.00  0.00           H
ATOM    531  H   ILE A  34      15.321  83.534  33.489  1.00  0.00           H
ATOM    532  H   ILE A  34      14.062  83.604  30.632  1.00  0.00           H
ATOM    533  H   ILE A  34      12.963  85.000  30.952  1.00  0.00           H
ATOM    534  H   ILE A  34      14.675  85.051  31.521  1.00  0.00           H
ATOM    535  H   ILE A  34      15.836  81.335  32.673  1.00  0.00           H
ATOM    536  H   ILE A  34      14.238  81.284  31.835  1.00  0.00           H
ATOM    537  H   ILE A  34      15.474  82.507  31.349  1.00  0.00           H
ATOM    538  N   TYR A  35      10.724  85.563  33.179  1.00 24.03           N
ATOM    539  CA  TYR A  35       9.707  86.426  32.584  1.00 21.21           C
ATOM    540  C   TYR A  35       9.737  87.826  33.187  1.00 20.27           C
ATOM    541  O   TYR A  35       9.591  88.821  32.468  1.00 25.83           O
ATOM    542  CB  TYR A  35       8.325  85.794  32.757  1.00 24.62           C
ATOM    543  CG  TYR A  35       7.226  86.449  31.949  1.00 22.42           C
ATOM    544  CD1 TYR A  35       6.536  87.553  32.438  1.00 24.52           C
ATOM    545  CD2 TYR A  35       6.870  85.956  30.700  1.00 19.46           C
ATOM    546  CE1 TYR A  35       5.529  88.150  31.701  1.00 28.28           C
ATOM    547  CE2 TYR A  35       5.865  86.546  29.957  1.00 21.55           C
ATOM    548  CZ  TYR A  35       5.197  87.642  30.462  1.00 26.03           C
ATOM    549  OH  TYR A  35       4.196  88.233  29.726  1.00 27.98           O
ATOM    550  H   TYR A  35      10.437  84.705  33.671  1.00  0.00           H
ATOM    551  H   TYR A  35       9.925  86.526  31.521  1.00  0.00           H
ATOM    552  H   TYR A  35       8.050  85.894  33.807  1.00  0.00           H
ATOM    553  H   TYR A  35       8.399  84.766  32.402  1.00  0.00           H
ATOM    554  H   TYR A  35       6.793  87.954  33.418  1.00  0.00           H
ATOM    555  H   TYR A  35       7.393  85.088  30.299  1.00  0.00           H
ATOM    556  H   TYR A  35       5.001  89.017  32.097  1.00  0.00           H
ATOM    557  H   TYR A  35       5.602  86.147  28.977  1.00  0.00           H
ATOM    558  H   TYR A  35       3.839  89.023  30.282  1.00  0.00           H
ATOM    559  N   ASP A  36       9.924  87.923  34.507  1.00 28.20           N
ATOM    560  CA  ASP A  36       9.920  89.228  35.165  1.00 27.91           C
ATOM    561  C   ASP A  36      11.061  90.116  34.683  1.00 26.92           C
ATOM    562  O   ASP A  36      10.954  91.347  34.746  1.00 33.07           O
ATOM    563  CB  ASP A  36       9.989  89.052  36.682  1.00 28.82           C
ATOM    564  CG  ASP A  36       8.729  88.434  37.255  1.00 41.93           C
ATOM    565  OD1 ASP A  36       7.661  88.559  36.619  1.00 40.73           O
ATOM    566  OD2 ASP A  36       8.805  87.824  38.342  1.00 45.07           O
ATOM    567  H   ASP A  36      10.072  87.070  35.065  1.00  0.00           H
ATOM    568  H   ASP A  36       8.987  89.726  34.901  1.00  0.00           H
ATOM    569  H   ASP A  36      10.116  90.035  37.135  1.00  0.00           H
ATOM    570  H   ASP A  36      10.816  88.378  36.904  1.00  0.00           H
ATOM    571  N   ARG A  37      12.161  89.519  34.214  1.00 22.71           N
ATOM    572  CA  ARG A  37      13.252  90.308  33.648  1.00 23.11           C
ATOM    573  C   ARG A  37      12.771  91.166  32.485  1.00 24.44           C
ATOM    574  O   ARG A  37      13.223  92.304  32.312  1.00 27.97           O
ATOM    575  CB  ARG A  37      14.385  89.387  33.195  1.00 25.89           C
ATOM    576  CG  ARG A  37      15.085  88.645  34.319  1.00 28.04           C
ATOM    577  CD  ARG A  37      15.944  87.514  33.772  1.00 26.72           C
ATOM    578  NE  ARG A  37      16.882  87.976  32.751  1.00 21.61           N
ATOM    579  CZ  ARG A  37      18.059  88.536  33.009  1.00 24.29           C
ATOM    580  NH1 ARG A  37      18.454  88.715  34.262  1.00 23.91           N
ATOM    581  NH2 ARG A  37      18.842  88.921  32.011  1.00 33.15           N
ATOM    582  H   ARG A  37      12.240  88.493  34.252  1.00  0.00           H
ATOM    583  H   ARG A  37      13.623  90.977  34.424  1.00  0.00           H
ATOM    584  H   ARG A  37      15.136  90.012  32.711  1.00  0.00           H
ATOM    585  H   ARG A  37      13.940  88.629  32.550  1.00  0.00           H
ATOM    586  H   ARG A  37      14.329  88.222  34.981  1.00  0.00           H
ATOM    587  H   ARG A  37      15.725  89.345  34.856  1.00  0.00           H
ATOM    588  H   ARG A  37      15.308  86.750  33.325  1.00  0.00           H
ATOM    589  H   ARG A  37      16.547  87.122  34.591  1.00  0.00           H
ATOM    590  H   ARG A  37      16.612  87.859  31.764  1.00  0.00           H
ATOM    591  H   ARG A  37      19.367  89.150  34.457  1.00  0.00           H
ATOM    592  H   ARG A  37      17.848  88.420  35.040  1.00  0.00           H
ATOM    593  H   ARG A  37      19.754  89.355  32.210  1.00  0.00           H
ATOM    594  H   ARG A  37      18.538  88.786  31.036  1.00  0.00           H
ATOM    595  N   TYR A  38      11.848  90.639  31.679  1.00 26.33           N
ATOM    596  CA  TYR A  38      11.369  91.367  30.510  1.00 23.12           C
ATOM    597  C   TYR A  38      10.389  92.470  30.892  1.00 22.88           C
ATOM    598  O   TYR A  38      10.365  93.527  30.250  1.00 25.09           O
ATOM    599  CB  TYR A  38      10.743  90.389  29.518  1.00 24.30           C
ATOM    600  CG  TYR A  38      11.765  89.473  28.890  1.00 27.90           C
ATOM    601  CD1 TYR A  38      12.111  88.270  29.490  1.00 19.74           C
ATOM    602  CD2 TYR A  38      12.401  89.823  27.706  1.00 26.21           C
ATOM    603  CE1 TYR A  38      13.054  87.436  28.922  1.00 22.82           C
ATOM    604  CE2 TYR A  38      13.344  88.995  27.131  1.00 19.81           C
ATOM    605  CZ  TYR A  38      13.666  87.804  27.743  1.00 19.89           C
ATOM    606  OH  TYR A  38      14.606  86.978  27.175  1.00 28.72           O
ATOM    607  H   TYR A  38      11.468  89.704  31.885  1.00  0.00           H
ATOM    608  H   TYR A  38      12.220  91.856  30.037  1.00  0.00           H
ATOM    609  H   TYR A  38      10.268  90.961  28.721  1.00  0.00           H
ATOM    610  H   TYR A  38      10.033  89.765  30.062  1.00  0.00           H
ATOM    611  H   TYR A  38      11.631  87.979  30.424  1.00  0.00           H
ATOM    612  H   TYR A  38      12.151  90.768  27.223  1.00  0.00           H
ATOM    613  H   TYR A  38      13.313  86.493  29.403  1.00  0.00           H
ATOM    614  H   TYR A  38      13.831  89.282  26.199  1.00  0.00           H
ATOM    615  H   TYR A  38      14.694  86.155  27.788  1.00  0.00           H
ATOM    616  N   ILE A  39       9.565  92.239  31.916  1.00 25.32           N
ATOM    617  CA  ILE A  39       8.730  93.311  32.456  1.00 22.47           C
ATOM    618  C   ILE A  39       9.600  94.466  32.937  1.00 23.05           C
ATOM    619  O   ILE A  39       9.340  95.636  32.632  1.00 26.51           O
ATOM    620  CB  ILE A  39       7.831  92.778  33.586  1.00 24.08           C
ATOM    621  CG1 ILE A  39       6.999  91.591  33.097  1.00 20.95           C
ATOM    622  CG2 ILE A  39       6.928  93.883  34.110  1.00 21.81           C
ATOM    623  CD1 ILE A  39       6.138  90.969  34.174  1.00 20.24           C
ATOM    624  H   ILE A  39       9.517  91.297  32.330  1.00  0.00           H
ATOM    625  H   ILE A  39       8.081  93.685  31.664  1.00  0.00           H
ATOM    626  H   ILE A  39       8.468  92.436  34.402  1.00  0.00           H
ATOM    627  H   ILE A  39       7.687  90.822  32.744  1.00  0.00           H
ATOM    628  H   ILE A  39       6.324  91.961  32.325  1.00  0.00           H
ATOM    629  H   ILE A  39       6.319  93.448  34.903  1.00  0.00           H
ATOM    630  H   ILE A  39       7.577  94.674  34.485  1.00  0.00           H
ATOM    631  H   ILE A  39       6.320  94.222  33.271  1.00  0.00           H
ATOM    632  H   ILE A  39       5.597  90.143  33.712  1.00  0.00           H
ATOM    633  H   ILE A  39       6.810  90.625  34.960  1.00  0.00           H
ATOM    634  H   ILE A  39       5.462  91.746  34.530  1.00  0.00           H
ATOM    635  N   ALA A  40      10.651  94.151  33.698  1.00 20.69           N
ATOM    636  CA  ALA A  40      11.509  95.189  34.261  1.00 18.47           C
ATOM    637  C   ALA A  40      12.288  95.922  33.175  1.00 20.75           C
ATOM    638  O   ALA A  40      12.418  97.151  33.221  1.00 21.26           O
ATOM    639  CB  ALA A  40      12.458  94.578  35.288  1.00 20.27           C
ATOM    640  H   ALA A  40      10.859  93.161  33.891  1.00  0.00           H
ATOM    641  H   ALA A  40      10.874  95.924  34.756  1.00  0.00           H
ATOM    642  H   ALA A  40      13.073  95.390  35.676  1.00  0.00           H
ATOM    643  H   ALA A  40      11.840  94.130  36.066  1.00  0.00           H
ATOM    644  H   ALA A  40      13.056  93.831  34.765  1.00  0.00           H
ATOM    645  N   TRP A  41      12.838  95.182  32.208  1.00 24.80           N
ATOM    646  CA  TRP A  41      13.540  95.805  31.088  1.00 22.55           C
ATOM    647  C   TRP A  41      12.657  96.827  30.381  1.00 22.09           C
ATOM    648  O   TRP A  41      13.091  97.946  30.084  1.00 22.14           O
ATOM    649  CB  TRP A  41      14.003  94.732  30.101  1.00 23.55           C
ATOM    650  CG  TRP A  41      15.365  94.180  30.380  1.00 23.92           C
ATOM    651  CD1 TRP A  41      16.334  94.734  31.165  1.00 22.20           C
ATOM    652  CD2 TRP A  41      15.912  92.960  29.868  1.00 21.23           C
ATOM    653  NE1 TRP A  41      17.451  93.933  31.174  1.00 19.06           N
ATOM    654  CE2 TRP A  41      17.217  92.837  30.385  1.00 22.19           C
ATOM    655  CE3 TRP A  41      15.424  91.959  29.023  1.00 20.05           C
ATOM    656  CZ2 TRP A  41      18.039  91.753  30.085  1.00 20.12           C
ATOM    657  CZ3 TRP A  41      16.241  90.885  28.725  1.00 21.51           C
ATOM    658  CH2 TRP A  41      17.534  90.790  29.255  1.00 24.76           C
ATOM    659  H   TRP A  41      12.766  94.156  32.253  1.00  0.00           H
ATOM    660  H   TRP A  41      14.410  96.331  31.482  1.00  0.00           H
ATOM    661  H   TRP A  41      14.038  95.180  29.108  1.00  0.00           H
ATOM    662  H   TRP A  41      13.312  93.894  30.194  1.00  0.00           H
ATOM    663  H   TRP A  41      16.236  95.675  31.706  1.00  0.00           H
ATOM    664  H   TRP A  41      18.322  94.125  31.690  1.00  0.00           H
ATOM    665  H   TRP A  41      14.418  92.024  28.607  1.00  0.00           H
ATOM    666  H   TRP A  41      19.046  91.675  30.496  1.00  0.00           H
ATOM    667  H   TRP A  41      15.873  90.098  28.066  1.00  0.00           H
ATOM    668  H   TRP A  41      18.152  89.929  29.000  1.00  0.00           H
ATOM    669  N   HIS A  42      11.405  96.454  30.105  1.00 17.31           N
ATOM    670  CA  HIS A  42      10.506  97.345  29.380  1.00 17.61           C
ATOM    671  C   HIS A  42      10.165  98.580  30.203  1.00 24.23           C
ATOM    672  O   HIS A  42      10.098  99.693  29.665  1.00 21.93           O
ATOM    673  CB  HIS A  42       9.237  96.591  28.988  1.00 20.04           C
ATOM    674  CG  HIS A  42       8.286  97.393  28.158  1.00 18.22           C
ATOM    675  ND1 HIS A  42       7.170  98.005  28.688  1.00 16.93           N
ATOM    676  CD2 HIS A  42       8.277  97.675  26.834  1.00 16.77           C
ATOM    677  CE1 HIS A  42       6.518  98.633  27.727  1.00 24.59           C
ATOM    678  NE2 HIS A  42       7.169  98.449  26.592  1.00 24.18           N
ATOM    679  H   HIS A  42      11.071  95.528  30.407  1.00  0.00           H
ATOM    680  H   HIS A  42      11.013  97.685  28.477  1.00  0.00           H
ATOM    681  H   HIS A  42       8.712  96.311  29.901  1.00  0.00           H
ATOM    682  H   HIS A  42       9.541  95.743  28.375  1.00  0.00           H
ATOM    683  H   HIS A  42       6.889  97.977  29.678  1.00  0.00           H
ATOM    684  H   HIS A  42       9.012  97.349  26.098  1.00  0.00           H
ATOM    685  H   HIS A  42       5.599  99.206  27.849  1.00  0.00           H
ATOM    686  N   GLY A  43       9.940  98.405  31.507  1.00 23.15           N
ATOM    687  CA  GLY A  43       9.693  99.553  32.363  1.00 15.46           C
ATOM    688  C   GLY A  43      10.906 100.455  32.496  1.00 22.31           C
ATOM    689  O   GLY A  43      10.782 101.683  32.484  1.00 20.20           O
ATOM    690  H   GLY A  43       9.941  97.456  31.907  1.00  0.00           H
ATOM    691  H   GLY A  43       9.466  99.151  33.350  1.00  0.00           H
ATOM    692  H   GLY A  43       8.862 100.115  31.937  1.00  0.00           H
ATOM    693  N   ALA A  44      12.094  99.859  32.631  1.00 24.03           N
ATOM    694  CA  ALA A  44      13.310 100.652  32.782  1.00 16.65           C
ATOM    695  C   ALA A  44      13.588 101.482  31.534  1.00 27.20           C
ATOM    696  O   ALA A  44      13.955 102.659  31.631  1.00 29.62           O
ATOM    697  CB  ALA A  44      14.495  99.740  33.097  1.00 16.19           C
ATOM    698  H   ALA A  44      12.152  98.831  32.629  1.00  0.00           H
ATOM    699  H   ALA A  44      13.165 101.343  33.613  1.00  0.00           H
ATOM    700  H   ALA A  44      15.371 100.380  33.199  1.00  0.00           H
ATOM    701  H   ALA A  44      14.260  99.223  34.027  1.00  0.00           H
ATOM    702  H   ALA A  44      14.594  99.047  32.262  1.00  0.00           H
ATOM    703  N   ALA A  45      13.423 100.884  30.351  1.00 20.24           N
ATOM    704  CA  ALA A  45      13.657 101.622  29.114  1.00 17.86           C
ATOM    705  C   ALA A  45      12.646 102.745  28.928  1.00 23.49           C
ATOM    706  O   ALA A  45      12.977 103.783  28.343  1.00 24.59           O
ATOM    707  CB  ALA A  45      13.618 100.674  27.918  1.00 23.93           C
ATOM    708  H   ALA A  45      13.129  99.898  30.312  1.00  0.00           H
ATOM    709  H   ALA A  45      14.646 102.075  29.181  1.00  0.00           H
ATOM    710  H   ALA A  45      13.798 101.277  27.028  1.00  0.00           H
ATOM    711  H   ALA A  45      14.403  99.934  28.072  1.00  0.00           H
ATOM    712  H   ALA A  45      12.628 100.218  27.905  1.00  0.00           H
ATOM    713  N   GLY A  46      11.416 102.559  29.413  1.00 24.40           N
ATOM    714  CA  GLY A  46      10.430 103.622  29.329  1.00 23.20           C
ATOM    715  C   GLY A  46      10.801 104.847  30.141  1.00 21.56           C
ATOM    716  O   GLY A  46      10.350 105.955  29.841  1.00 18.71           O
ATOM    717  H   GLY A  46      11.166 101.659  29.848  1.00  0.00           H
ATOM    718  H   GLY A  46       9.513 103.212  29.752  1.00  0.00           H
ATOM    719  H   GLY A  46      10.333 103.898  28.279  1.00  0.00           H
ATOM    720  N   LYS A  47      11.620 104.669  31.178  1.00 24.20           N
ATOM    721  CA  LYS A  47      12.068 105.775  32.013  1.00 23.82           C
ATOM    722  C   LYS A  47      13.377 106.397  31.544  1.00 22.07           C
ATOM    723  O   LYS A  47      13.799 107.411  32.112  1.00 23.89           O
ATOM    724  CB  LYS A  47      12.233 105.310  33.464  1.00 25.99           C
ATOM    725  CG  LYS A  47      10.966 104.777  34.107  1.00 31.17           C
ATOM    726  CD  LYS A  47      11.265 104.190  35.479  1.00 33.33           C
ATOM    727  CE  LYS A  47      12.125 105.132  36.312  1.00 39.38           C
ATOM    728  NZ  LYS A  47      12.497 104.542  37.629  1.00 43.26           N
ATOM    729  H   LYS A  47      11.947 103.717  31.396  1.00  0.00           H
ATOM    730  H   LYS A  47      11.296 106.541  31.936  1.00  0.00           H
ATOM    731  H   LYS A  47      12.546 106.175  34.049  1.00  0.00           H
ATOM    732  H   LYS A  47      12.946 104.485  33.454  1.00  0.00           H
ATOM    733  H   LYS A  47      10.553 103.994  33.471  1.00  0.00           H
ATOM    734  H   LYS A  47      10.256 105.596  34.219  1.00  0.00           H
ATOM    735  H   LYS A  47      11.808 103.255  35.343  1.00  0.00           H
ATOM    736  H   LYS A  47      10.321 104.030  36.000  1.00  0.00           H
ATOM    737  H   LYS A  47      11.568 106.050  36.498  1.00  0.00           H
ATOM    738  H   LYS A  47      13.052 105.314  35.768  1.00  0.00           H
ATOM    739  H   LYS A  47      13.072 105.241  38.120  1.00  0.00           H
ATOM    740  H   LYS A  47      11.619 104.348  38.131  1.00  0.00           H
ATOM    741  H   LYS A  47      13.025 103.680  37.434  1.00  0.00           H
ATOM    742  N   PHE A  48      14.025 105.829  30.530  1.00 23.06           N
ATOM    743  CA  PHE A  48      15.356 106.268  30.106  1.00 22.58           C
ATOM    744  C   PHE A  48      15.178 107.221  28.929  1.00 25.33           C
ATOM    745  O   PHE A  48      15.090 106.804  27.773  1.00 26.44           O
ATOM    746  CB  PHE A  48      16.237 105.079  29.746  1.00 20.58           C
ATOM    747  CG  PHE A  48      17.661 105.451  29.454  1.00 23.54           C
ATOM    748  CD1 PHE A  48      18.575 105.594  30.483  1.00 25.34           C
ATOM    749  CD2 PHE A  48      18.087 105.659  28.153  1.00 26.93           C
ATOM    750  CE1 PHE A  48      19.887 105.938  30.222  1.00 26.50           C
ATOM    751  CE2 PHE A  48      19.399 106.004  27.884  1.00 26.33           C
ATOM    752  CZ  PHE A  48      20.299 106.143  28.921  1.00 25.37           C
ATOM    753  H   PHE A  48      13.574 105.053  30.025  1.00  0.00           H
ATOM    754  H   PHE A  48      15.863 106.785  30.921  1.00  0.00           H
ATOM    755  H   PHE A  48      15.830 104.617  28.847  1.00  0.00           H
ATOM    756  H   PHE A  48      16.256 104.414  30.609  1.00  0.00           H
ATOM    757  H   PHE A  48      18.256 105.433  31.513  1.00  0.00           H
ATOM    758  H   PHE A  48      17.380 105.549  27.331  1.00  0.00           H
ATOM    759  H   PHE A  48      20.596 106.047  31.043  1.00  0.00           H
ATOM    760  H   PHE A  48      19.721 106.166  26.855  1.00  0.00           H
ATOM    761  H   PHE A  48      21.334 106.414  28.713  1.00  0.00           H
ATOM    762  N   HIS A  49      15.123 108.514  29.233  1.00 22.41           N
ATOM    763  CA  HIS A  49      14.832 109.518  28.223  1.00 20.95           C
ATOM    764  C   HIS A  49      16.086 109.893  27.442  1.00 20.06           C
ATOM    765  O   HIS A  49      17.182 109.983  28.001  1.00 25.14           O
ATOM    766  CB  HIS A  49      14.215 110.754  28.875  1.00 23.51           C
ATOM    767  CG  HIS A  49      12.998 110.452  29.693  1.00 22.24           C
ATOM    768  ND1 HIS A  49      11.759 110.234  29.132  1.00 23.78           N
ATOM    769  CD2 HIS A  49      12.835 110.313  31.030  1.00 26.14           C
ATOM    770  CE1 HIS A  49      10.883 109.981  30.088  1.00 33.93           C
ATOM    771  NE2 HIS A  49      11.510 110.023  31.249  1.00 30.43           N
ATOM    772  H   HIS A  49      15.290 108.811  30.205  1.00  0.00           H
ATOM    773  H   HIS A  49      14.116 109.096  27.518  1.00  0.00           H
ATOM    774  H   HIS A  49      13.917 111.445  28.087  1.00  0.00           H
ATOM    775  H   HIS A  49      14.956 111.168  29.558  1.00  0.00           H
ATOM    776  H   HIS A  49      11.548 110.264  28.124  1.00  0.00           H
ATOM    777  H   HIS A  49      13.610 110.413  31.790  1.00  0.00           H
ATOM    778  H   HIS A  49       9.823 109.773  29.943  1.00  0.00           H
ATOM    779  N   THR A  50      15.915 110.113  26.141  1.00 24.33           N
ATOM    780  CA  THR A  50      17.038 110.360  25.239  1.00 28.92           C
ATOM    781  C   THR A  50      16.824 111.597  24.370  1.00 29.84           C
ATOM    782  O   THR A  50      16.180 111.516  23.324  1.00 30.48           O
ATOM    783  CB  THR A  50      17.286 109.159  24.304  1.00 23.52           C
ATOM    784  OG1 THR A  50      16.137 108.959  23.470  1.00 23.65           O
ATOM    785  CG2 THR A  50      17.555 107.894  25.103  1.00 20.97           C
ATOM    786  H   THR A  50      14.959 110.109  25.757  1.00  0.00           H
ATOM    787  H   THR A  50      17.902 110.519  25.884  1.00  0.00           H
ATOM    788  H   THR A  50      18.161 109.374  23.691  1.00  0.00           H
ATOM    789  H   THR A  50      15.988 109.834  22.947  1.00  0.00           H
ATOM    790  H   THR A  50      17.720 107.092  24.384  1.00  0.00           H
ATOM    791  H   THR A  50      18.440 108.083  25.710  1.00  0.00           H
ATOM    792  H   THR A  50      16.674 107.712  25.718  1.00  0.00           H
ATOM    793  N   PRO A  51      17.369 112.748  24.794  1.00 25.08           N
ATOM    794  CA  PRO A  51      18.122 112.947  26.036  1.00 25.94           C
ATOM    795  C   PRO A  51      17.196 113.278  27.208  1.00 24.81           C
ATOM    796  O   PRO A  51      16.005 113.487  26.976  1.00 24.68           O
ATOM    797  CB  PRO A  51      19.024 114.133  25.695  1.00 18.26           C
ATOM    798  CG  PRO A  51      18.196 114.941  24.759  1.00 18.25           C
ATOM    799  CD  PRO A  51      17.406 113.948  23.939  1.00 19.13           C
ATOM    800  H   PRO A  51      18.670 112.059  26.351  1.00  0.00           H
ATOM    801  H   PRO A  51      19.981 113.842  25.261  1.00  0.00           H
ATOM    802  H   PRO A  51      19.308 114.708  26.576  1.00  0.00           H
ATOM    803  H   PRO A  51      18.828 115.562  24.125  1.00  0.00           H
ATOM    804  H   PRO A  51      17.546 115.628  25.300  1.00  0.00           H
ATOM    805  H   PRO A  51      16.403 114.304  23.704  1.00  0.00           H
ATOM    806  H   PRO A  51      17.841 113.750  22.959  1.00  0.00           H
ATOM    807  N   PRO A  52      17.723 113.306  28.434  1.00 26.03           N
ATOM    808  CA  PRO A  52      16.897 113.708  29.578  1.00 29.27           C
ATOM    809  C   PRO A  52      16.237 115.061  29.343  1.00 26.35           C
ATOM    810  O   PRO A  52      16.851 115.993  28.820  1.00 28.98           O
ATOM    811  CB  PRO A  52      17.900 113.759  30.734  1.00 23.44           C
ATOM    812  CG  PRO A  52      18.928 112.755  30.362  1.00 20.40           C
ATOM    813  CD  PRO A  52      19.051 112.827  28.862  1.00 20.87           C
ATOM    814  H   PRO A  52      16.069 113.025  29.767  1.00  0.00           H
ATOM    815  H   PRO A  52      17.453 113.551  31.706  1.00  0.00           H
ATOM    816  H   PRO A  52      18.343 114.748  30.853  1.00  0.00           H
ATOM    817  H   PRO A  52      18.629 111.759  30.687  1.00  0.00           H
ATOM    818  H   PRO A  52      19.877 112.958  30.858  1.00  0.00           H
ATOM    819  H   PRO A  52      19.847 113.498  28.539  1.00  0.00           H
ATOM    820  H   PRO A  52      19.321 111.876  28.403  1.00  0.00           H
ATOM    821  N   GLY A  53      14.970 115.159  29.739  1.00 27.27           N
ATOM    822  CA  GLY A  53      14.173 116.344  29.484  1.00 26.76           C
ATOM    823  C   GLY A  53      13.156 116.140  28.379  1.00 30.25           C
ATOM    824  O   GLY A  53      11.992 116.527  28.519  1.00 30.57           O
ATOM    825  H   GLY A  53      14.542 114.369  30.242  1.00  0.00           H
ATOM    826  H   GLY A  53      14.872 117.113  29.155  1.00  0.00           H
ATOM    827  H   GLY A  53      13.662 116.607  30.410  1.00  0.00           H
ATOM    828  N   SER A  54      13.583 115.540  27.271  1.00 20.54           N
ATOM    829  CA  SER A  54      12.666 115.234  26.184  1.00 22.77           C
ATOM    830  C   SER A  54      11.742 114.084  26.578  1.00 21.52           C
ATOM    831  O   SER A  54      11.987 113.357  27.546  1.00 23.84           O
ATOM    832  CB  SER A  54      13.432 114.870  24.914  1.00 23.58           C
ATOM    833  OG  SER A  54      14.041 113.595  25.035  1.00 25.38           O
ATOM    834  H   SER A  54      14.578 115.288  27.181  1.00  0.00           H
ATOM    835  H   SER A  54      12.067 116.123  25.986  1.00  0.00           H
ATOM    836  H   SER A  54      14.205 115.603  24.683  1.00  0.00           H
ATOM    837  H   SER A  54      12.720 114.781  24.094  1.00  0.00           H
ATOM    838  H   SER A  54      14.537 113.413  24.151  1.00  0.00           H
ATOM    839  N   ASP A  55      10.662 113.924  25.818  1.00 26.18           N
ATOM    840  CA  ASP A  55       9.757 112.804  26.032  1.00 22.11           C
ATOM    841  C   ASP A  55      10.120 111.601  25.173  1.00 21.33           C
ATOM    842  O   ASP A  55       9.358 110.631  25.127  1.00 28.67           O
ATOM    843  CB  ASP A  55       8.311 113.225  25.757  1.00 20.05           C
ATOM    844  CG  ASP A  55       8.115 113.747  24.349  1.00 26.47           C
ATOM    845  OD1 ASP A  55       9.094 114.249  23.759  1.00 32.00           O
ATOM    846  OD2 ASP A  55       6.981 113.655  23.832  1.00 33.29           O
ATOM    847  H   ASP A  55      10.463 114.602  25.068  1.00  0.00           H
ATOM    848  H   ASP A  55       9.856 112.506  27.076  1.00  0.00           H
ATOM    849  H   ASP A  55       8.047 114.023  26.451  1.00  0.00           H
ATOM    850  H   ASP A  55       7.678 112.345  25.871  1.00  0.00           H
ATOM    851  N   ARG A  56      11.280 111.633  24.522  1.00 22.58           N
ATOM    852  CA  ARG A  56      11.796 110.448  23.857  1.00 24.84           C
ATOM    853  C   ARG A  56      12.364 109.509  24.905  1.00 25.41           C
ATOM    854  O   ARG A  56      13.039 109.946  25.837  1.00 29.08           O
ATOM    855  CB  ARG A  56      12.899 110.814  22.862  1.00 24.45           C
ATOM    856  CG  ARG A  56      12.461 111.467  21.568  1.00 24.08           C
ATOM    857  CD  ARG A  56      13.646 111.501  20.608  1.00 25.24           C
ATOM    858  NE  ARG A  56      13.749 112.740  19.842  1.00 25.24           N
ATOM    859  CZ  ARG A  56      14.380 113.834  20.257  1.00 25.27           C
ATOM    860  NH1 ARG A  56      14.969 113.859  21.445  1.00 26.57           N
ATOM    861  NH2 ARG A  56      14.422 114.908  19.481  1.00 26.78           N
ATOM    862  H   ARG A  56      11.820 112.510  24.489  1.00  0.00           H
ATOM    863  H   ARG A  56      10.983 109.970  23.310  1.00  0.00           H
ATOM    864  H   ARG A  56      13.380 109.878  22.577  1.00  0.00           H
ATOM    865  H   ARG A  56      13.523 111.553  23.365  1.00  0.00           H
ATOM    866  H   ARG A  56      12.120 112.483  21.770  1.00  0.00           H
ATOM    867  H   ARG A  56      11.639 110.901  21.129  1.00  0.00           H
ATOM    868  H   ARG A  56      13.551 110.685  19.892  1.00  0.00           H
ATOM    869  H   ARG A  56      14.553 111.454  21.211  1.00  0.00           H
ATOM    870  H   ARG A  56      13.301 112.768  18.915  1.00  0.00           H
ATOM    871  H   ARG A  56      15.456 114.710  21.760  1.00  0.00           H
ATOM    872  H   ARG A  56      14.939 113.028  22.052  1.00  0.00           H
ATOM    873  H   ARG A  56      14.911 115.756  19.802  1.00  0.00           H
ATOM    874  H   ARG A  56      13.966 114.894  18.558  1.00  0.00           H
ATOM    875  N   ASN A  57      12.081 108.219  24.769  1.00 20.72           N
ATOM    876  CA  ASN A  57      12.711 107.218  25.614  1.00 20.17           C
ATOM    877  C   ASN A  57      13.340 106.145  24.734  1.00 22.95           C
ATOM    878  O   ASN A  57      13.152 106.121  23.515  1.00 26.35           O
ATOM    879  CB  ASN A  57      11.722 106.608  26.621  1.00 25.40           C
ATOM    880  CG  ASN A  57      10.486 106.046  25.961  1.00 24.14           C
ATOM    881  OD1 ASN A  57      10.440 104.869  25.610  1.00 27.23           O
ATOM    882  ND2 ASN A  57       9.465 106.882  25.804  1.00 27.35           N
ATOM    883  H   ASN A  57      11.403 107.922  24.052  1.00  0.00           H
ATOM    884  H   ASN A  57      13.489 107.701  26.205  1.00  0.00           H
ATOM    885  H   ASN A  57      11.405 107.388  27.313  1.00  0.00           H
ATOM    886  H   ASN A  57      12.223 105.779  27.120  1.00  0.00           H
ATOM    887  H   ASN A  57       8.595 106.555  25.360  1.00  0.00           H
ATOM    888  H   ASN A  57       9.544 107.857  26.126  1.00  0.00           H
ATOM    889  N   ALA A  58      14.108 105.256  25.369  1.00 26.12           N
ATOM    890  CA  ALA A  58      14.899 104.286  24.619  1.00 22.58           C
ATOM    891  C   ALA A  58      14.025 103.313  23.837  1.00 19.23           C
ATOM    892  O   ALA A  58      14.444 102.812  22.787  1.00 20.37           O
ATOM    893  CB  ALA A  58      15.825 103.521  25.565  1.00 23.17           C
ATOM    894  H   ALA A  58      14.142 105.255  26.398  1.00  0.00           H
ATOM    895  H   ALA A  58      15.495 104.840  23.894  1.00  0.00           H
ATOM    896  H   ALA A  58      16.389 102.814  24.956  1.00  0.00           H
ATOM    897  H   ALA A  58      16.475 104.257  26.039  1.00  0.00           H
ATOM    898  H   ALA A  58      15.190 103.014  26.291  1.00  0.00           H
ATOM    899  N   ALA A  59      12.817 103.028  24.326  1.00 21.99           N
ATOM    900  CA  ALA A  59      11.966 102.011  23.726  1.00 20.75           C
ATOM    901  C   ALA A  59      10.752 102.566  22.995  1.00 18.96           C
ATOM    902  O   ALA A  59      10.126 101.824  22.230  1.00 18.17           O
ATOM    903  CB  ALA A  59      11.490 101.020  24.797  1.00 22.39           C
ATOM    904  H   ALA A  59      12.477 103.542  25.151  1.00  0.00           H
ATOM    905  H   ALA A  59      12.586 101.516  22.979  1.00  0.00           H
ATOM    906  H   ALA A  59      10.861 100.286  24.294  1.00  0.00           H
ATOM    907  H   ALA A  59      12.381 100.563  25.227  1.00  0.00           H
ATOM    908  H   ALA A  59      10.932 101.594  25.537  1.00  0.00           H
ATOM    909  N   HIS A  60      10.399 103.833  23.194  1.00 19.25           N
ATOM    910  CA  HIS A  60       9.185 104.368  22.597  1.00 22.57           C
ATOM    911  C   HIS A  60       9.403 105.820  22.205  1.00 25.64           C
ATOM    912  O   HIS A  60      10.377 106.462  22.610  1.00 25.33           O
ATOM    913  CB  HIS A  60       7.987 104.274  23.551  1.00 21.88           C
ATOM    914  CG  HIS A  60       7.802 102.925  24.171  1.00 29.24           C
ATOM    915  ND1 HIS A  60       8.337 102.593  25.398  1.00 26.52           N
ATOM    916  CD2 HIS A  60       7.125 101.831  23.748  1.00 25.46           C
ATOM    917  CE1 HIS A  60       8.008 101.350  25.698  1.00 33.30           C
ATOM    918  NE2 HIS A  60       7.272 100.865  24.714  1.00 28.68           N
ATOM    919  H   HIS A  60      10.991 104.442  23.777  1.00  0.00           H
ATOM    920  H   HIS A  60       8.960 103.768  21.715  1.00  0.00           H
ATOM    921  H   HIS A  60       7.082 104.495  22.985  1.00  0.00           H
ATOM    922  H   HIS A  60       8.177 104.962  24.375  1.00  0.00           H
ATOM    923  H   HIS A  60       8.905 103.217  25.988  1.00  0.00           H
ATOM    924  H   HIS A  60       6.568 101.735  22.816  1.00  0.00           H
ATOM    925  H   HIS A  60       8.295 100.815  26.603  1.00  0.00           H
ATOM    926  N   MET A  61       8.476 106.324  21.388  1.00 21.20           N
ATOM    927  CA  MET A  61       8.364 107.749  21.085  1.00 23.21           C
ATOM    928  C   MET A  61       9.611 108.290  20.390  1.00 25.78           C
ATOM    929  O   MET A  61       9.946 109.468  20.529  1.00 24.49           O
ATOM    930  CB  MET A  61       8.061 108.549  22.355  1.00 24.33           C
ATOM    931  CG  MET A  61       6.854 108.026  23.125  1.00 22.37           C
ATOM    932  SD  MET A  61       6.303 109.100  24.462  1.00 32.22           S
ATOM    933  CE  MET A  61       4.831 108.230  24.994  1.00 36.70           C
ATOM    934  H   MET A  61       7.806 105.676  20.949  1.00  0.00           H
ATOM    935  H   MET A  61       7.533 107.867  20.390  1.00  0.00           H
ATOM    936  H   MET A  61       7.842 109.575  22.058  1.00  0.00           H
ATOM    937  H   MET A  61       8.927 108.465  23.011  1.00  0.00           H
ATOM    938  H   MET A  61       7.286 107.146  23.602  1.00  0.00           H
ATOM    939  H   MET A  61       6.092 107.804  22.378  1.00  0.00           H
ATOM    940  H   MET A  61       4.404 108.801  25.818  1.00  0.00           H
ATOM    941  H   MET A  61       4.158 108.189  24.138  1.00  0.00           H
ATOM    942  H   MET A  61       5.145 107.235  25.310  1.00  0.00           H
ATOM    943  N   SER A  62      10.301 107.441  19.636  1.00 23.61           N
ATOM    944  CA  SER A  62      11.484 107.849  18.884  1.00 25.67           C
ATOM    945  C   SER A  62      11.844 106.723  17.924  1.00 23.38           C
ATOM    946  O   SER A  62      11.163 105.696  17.857  1.00 23.74           O
ATOM    947  CB  SER A  62      12.661 108.187  19.800  1.00 29.25           C
ATOM    948  OG  SER A  62      13.753 108.675  19.040  1.00 28.77           O
ATOM    949  H   SER A  62       9.990 106.461  19.580  1.00  0.00           H
ATOM    950  H   SER A  62      11.260 108.761  18.331  1.00  0.00           H
ATOM    951  H   SER A  62      12.993 107.326  20.380  1.00  0.00           H
ATOM    952  H   SER A  62      12.368 109.001  20.463  1.00  0.00           H
ATOM    953  H   SER A  62      14.512 108.885  19.704  1.00  0.00           H
ATOM    954  N   SER A  63      12.940 106.925  17.187  1.00 19.10           N
ATOM    955  CA  SER A  63      13.281 106.052  16.069  1.00 22.50           C
ATOM    956  C   SER A  63      13.667 104.646  16.506  1.00 22.37           C
ATOM    957  O   SER A  63      13.594 103.718  15.694  1.00 17.76           O
ATOM    958  CB  SER A  63      14.425 106.667  15.262  1.00 24.47           C
ATOM    959  OG  SER A  63      14.134 108.007  14.901  1.00 24.36           O
ATOM    960  H   SER A  63      13.559 107.716  17.414  1.00  0.00           H
ATOM    961  H   SER A  63      12.385 105.962  15.455  1.00  0.00           H
ATOM    962  H   SER A  63      14.630 106.101  14.353  1.00  0.00           H
ATOM    963  H   SER A  63      15.308 106.720  15.899  1.00  0.00           H
ATOM    964  H   SER A  63      14.941 108.356  14.364  1.00  0.00           H
ATOM    965  N   ALA A  64      14.081 104.465  17.757  1.00 23.35           N
ATOM    966  CA  ALA A  64      14.506 103.153  18.224  1.00 23.00           C
ATOM    967  C   ALA A  64      13.346 102.262  18.642  1.00 20.46           C
ATOM    968  O   ALA A  64      13.589 101.120  19.042  1.00 24.45           O
ATOM    969  CB  ALA A  64      15.486 103.296  19.390  1.00 20.30           C
ATOM    970  H   ALA A  64      14.101 105.265  18.405  1.00  0.00           H
ATOM    971  H   ALA A  64      14.995 102.670  17.378  1.00  0.00           H
ATOM    972  H   ALA A  64      15.767 102.288  19.695  1.00  0.00           H
ATOM    973  H   ALA A  64      16.341 103.861  19.020  1.00  0.00           H
ATOM    974  H   ALA A  64      14.962 103.828  20.184  1.00  0.00           H
ATOM    975  N   PHE A  65      12.108 102.756  18.564  1.00 16.46           N
ATOM    976  CA  PHE A  65      10.943 101.970  18.965  1.00 18.57           C
ATOM    977  C   PHE A  65      10.925 100.598  18.298  1.00 21.71           C
ATOM    978  O   PHE A  65      10.726  99.574  18.961  1.00 23.16           O
ATOM    979  CB  PHE A  65       9.663 102.744  18.641  1.00 23.40           C
ATOM    980  CG  PHE A  65       8.419 101.901  18.654  1.00 20.96           C
ATOM    981  CD1 PHE A  65       7.946 101.353  19.836  1.00 23.35           C
ATOM    982  CD2 PHE A  65       7.720 101.661  17.483  1.00 19.03           C
ATOM    983  CE1 PHE A  65       6.800 100.577  19.846  1.00 21.78           C
ATOM    984  CE2 PHE A  65       6.576 100.889  17.486  1.00 21.59           C
ATOM    985  CZ  PHE A  65       6.114 100.346  18.669  1.00 22.88           C
ATOM    986  H   PHE A  65      11.971 103.714  18.213  1.00  0.00           H
ATOM    987  H   PHE A  65      11.002 101.802  20.040  1.00  0.00           H
ATOM    988  H   PHE A  65       9.763 103.157  17.637  1.00  0.00           H
ATOM    989  H   PHE A  65       9.535 103.497  19.419  1.00  0.00           H
ATOM    990  H   PHE A  65       8.482 101.535  20.767  1.00  0.00           H
ATOM    991  H   PHE A  65       8.078 102.088  16.546  1.00  0.00           H
ATOM    992  H   PHE A  65       6.439 100.149  20.781  1.00  0.00           H
ATOM    993  H   PHE A  65       6.038 100.708  16.556  1.00  0.00           H
ATOM    994  H   PHE A  65       5.210  99.737  18.674  1.00  0.00           H
ATOM    995  N   LEU A  66      11.134 100.558  16.977  1.00 15.67           N
ATOM    996  CA  LEU A  66      11.041  99.282  16.267  1.00 19.52           C
ATOM    997  C   LEU A  66      12.232  98.369  16.540  1.00 21.29           C
ATOM    998  O   LEU A  66      12.010  97.202  16.909  1.00 15.93           O
ATOM    999  CB  LEU A  66      10.841  99.534  14.769  1.00 19.53           C
ATOM   1000  CG  LEU A  66       9.528 100.220  14.388  1.00 24.31           C
ATOM   1001  CD1 LEU A  66       9.520 100.588  12.913  1.00 23.26           C
ATOM   1002  CD2 LEU A  66       8.346  99.327  14.726  1.00 21.88           C
ATOM   1003  H   LEU A  66      11.359 101.421  16.462  1.00  0.00           H
ATOM   1004  H   LEU A  66      10.171  98.748  16.649  1.00  0.00           H
ATOM   1005  H   LEU A  66      10.833  98.557  14.286  1.00  0.00           H
ATOM   1006  H   LEU A  66      11.642 100.204  14.457  1.00  0.00           H
ATOM   1007  H   LEU A  66       9.441 101.140  14.966  1.00  0.00           H
ATOM   1008  H   LEU A  66       8.563 101.069  12.710  1.00  0.00           H
ATOM   1009  H   LEU A  66      10.358 101.266  12.749  1.00  0.00           H
ATOM   1010  H   LEU A  66       9.634  99.660  12.352  1.00  0.00           H
ATOM   1011  H   LEU A  66       7.445  99.867  14.434  1.00  0.00           H
ATOM   1012  H   LEU A  66       8.469  98.406  14.157  1.00  0.00           H
ATOM   1013  H   LEU A  66       8.380  99.147  15.800  1.00  0.00           H
ATOM   1014  N   PRO A  67      13.492  98.798  16.379  1.00 22.22           N
ATOM   1015  CA  PRO A  67      14.601  97.867  16.652  1.00 18.82           C
ATOM   1016  C   PRO A  67      14.691  97.437  18.106  1.00 17.13           C
ATOM   1017  O   PRO A  67      15.131  96.313  18.379  1.00 17.67           O
ATOM   1018  CB  PRO A  67      15.843  98.658  16.218  1.00 18.00           C
ATOM   1019  CG  PRO A  67      15.435 100.077  16.291  1.00 25.81           C
ATOM   1020  CD  PRO A  67      13.988 100.106  15.913  1.00 16.39           C
ATOM   1021  H   PRO A  67      14.475  96.925  16.118  1.00  0.00           H
ATOM   1022  H   PRO A  67      16.198  98.390  15.223  1.00  0.00           H
ATOM   1023  H   PRO A  67      16.691  98.473  16.878  1.00  0.00           H
ATOM   1024  H   PRO A  67      16.033 100.688  15.615  1.00  0.00           H
ATOM   1025  H   PRO A  67      15.601 100.486  17.288  1.00  0.00           H
ATOM   1026  H   PRO A  67      13.450 100.936  16.371  1.00  0.00           H
ATOM   1027  H   PRO A  67      13.825 100.262  14.847  1.00  0.00           H
ATOM   1028  N   TRP A  68      14.303  98.300  19.048  1.00 19.76           N
ATOM   1029  CA  TRP A  68      14.326  97.923  20.459  1.00 18.99           C
ATOM   1030  C   TRP A  68      13.423  96.725  20.719  1.00 21.00           C
ATOM   1031  O   TRP A  68      13.826  95.757  21.373  1.00 22.10           O
ATOM   1032  CB  TRP A  68      13.903  99.109  21.328  1.00 17.58           C
ATOM   1033  CG  TRP A  68      14.127  98.910  22.798  1.00 22.87           C
ATOM   1034  CD1 TRP A  68      15.174  99.378  23.537  1.00 19.61           C
ATOM   1035  CD2 TRP A  68      13.278  98.201  23.711  1.00 17.34           C
ATOM   1036  NE1 TRP A  68      15.034  99.001  24.850  1.00 17.36           N
ATOM   1037  CE2 TRP A  68      13.877  98.278  24.983  1.00 16.30           C
ATOM   1038  CE3 TRP A  68      12.071  97.508  23.576  1.00 20.68           C
ATOM   1039  CZ2 TRP A  68      13.313  97.687  26.111  1.00 18.54           C
ATOM   1040  CZ3 TRP A  68      11.512  96.922  24.697  1.00 20.66           C
ATOM   1041  CH2 TRP A  68      12.133  97.016  25.948  1.00 19.99           C
ATOM   1042  H   TRP A  68      13.984  99.241  18.777  1.00  0.00           H
ATOM   1043  H   TRP A  68      15.345  97.639  20.721  1.00  0.00           H
ATOM   1044  H   TRP A  68      12.834  99.265  21.185  1.00  0.00           H
ATOM   1045  H   TRP A  68      14.524  99.956  21.037  1.00  0.00           H
ATOM   1046  H   TRP A  68      16.002  99.966  23.142  1.00  0.00           H
ATOM   1047  H   TRP A  68      15.691  99.225  25.611  1.00  0.00           H
ATOM   1048  H   TRP A  68      11.580  97.431  22.606  1.00  0.00           H
ATOM   1049  H   TRP A  68      13.794  97.757  27.087  1.00  0.00           H
ATOM   1050  H   TRP A  68      10.572  96.378  24.605  1.00  0.00           H
ATOM   1051  H   TRP A  68      11.665  96.544  26.812  1.00  0.00           H
ATOM   1052  N   HIS A  69      12.189  96.774  20.212  1.00 23.25           N
ATOM   1053  CA  HIS A  69      11.251  95.686  20.461  1.00 22.86           C
ATOM   1054  C   HIS A  69      11.607  94.436  19.667  1.00 19.09           C
ATOM   1055  O   HIS A  69      11.289  93.324  20.100  1.00 19.56           O
ATOM   1056  CB  HIS A  69       9.826  96.139  20.153  1.00 21.59           C
ATOM   1057  CG  HIS A  69       9.252  97.050  21.192  1.00 23.34           C
ATOM   1058  ND1 HIS A  69       9.421  98.418  21.161  1.00 23.18           N
ATOM   1059  CD2 HIS A  69       8.533  96.786  22.309  1.00 20.61           C
ATOM   1060  CE1 HIS A  69       8.816  98.958  22.203  1.00 23.07           C
ATOM   1061  NE2 HIS A  69       8.269  97.990  22.915  1.00 19.87           N
ATOM   1062  H   HIS A  69      11.899  97.582  19.643  1.00  0.00           H
ATOM   1063  H   HIS A  69      11.318  95.424  21.517  1.00  0.00           H
ATOM   1064  H   HIS A  69       9.189  95.256  20.103  1.00  0.00           H
ATOM   1065  H   HIS A  69       9.856  96.706  19.223  1.00  0.00           H
ATOM   1066  H   HIS A  69       9.938  98.938  20.438  1.00  0.00           H
ATOM   1067  H   HIS A  69       8.222  95.802  22.661  1.00  0.00           H
ATOM   1068  H   HIS A  69       8.775 100.022  22.436  1.00  0.00           H
ATOM   1069  N   ARG A  70      12.256  94.590  18.511  1.00 18.64           N
ATOM   1070  CA  ARG A  70      12.742  93.419  17.787  1.00 19.62           C
ATOM   1071  C   ARG A  70      13.802  92.684  18.599  1.00 18.66           C
ATOM   1072  O   ARG A  70      13.759  91.456  18.735  1.00 20.88           O
ATOM   1073  CB  ARG A  70      13.293  93.828  16.422  1.00 19.85           C
ATOM   1074  CG  ARG A  70      13.940  92.679  15.666  1.00 19.05           C
ATOM   1075  CD  ARG A  70      14.265  93.050  14.230  1.00 17.65           C
ATOM   1076  NE  ARG A  70      13.078  93.141  13.386  1.00 21.76           N
ATOM   1077  CZ  ARG A  70      13.100  93.508  12.108  1.00 22.20           C
ATOM   1078  NH1 ARG A  70      14.249  93.824  11.527  1.00 16.42           N
ATOM   1079  NH2 ARG A  70      11.973  93.563  11.410  1.00 22.23           N
ATOM   1080  H   ARG A  70      12.414  95.534  18.130  1.00  0.00           H
ATOM   1081  H   ARG A  70      11.905  92.739  17.631  1.00  0.00           H
ATOM   1082  H   ARG A  70      14.058  94.587  16.585  1.00  0.00           H
ATOM   1083  H   ARG A  70      12.455  94.182  15.821  1.00  0.00           H
ATOM   1084  H   ARG A  70      13.239  91.844  15.651  1.00  0.00           H
ATOM   1085  H   ARG A  70      14.873  92.424  16.169  1.00  0.00           H
ATOM   1086  H   ARG A  70      14.922  92.295  13.799  1.00  0.00           H
ATOM   1087  H   ARG A  70      14.710  94.045  14.236  1.00  0.00           H
ATOM   1088  H   ARG A  70      12.167  92.907  13.806  1.00  0.00           H
ATOM   1089  H   ARG A  70      14.264  94.108  10.537  1.00  0.00           H
ATOM   1090  H   ARG A  70      15.126  93.785  12.066  1.00  0.00           H
ATOM   1091  H   ARG A  70      11.993  93.848  10.420  1.00  0.00           H
ATOM   1092  H   ARG A  70      11.078  93.321  11.858  1.00  0.00           H
ATOM   1093  N   GLU A  71      14.769  93.427  19.145  1.00 19.16           N
ATOM   1094  CA  GLU A  71      15.741  92.832  20.058  1.00 21.58           C
ATOM   1095  C   GLU A  71      15.057  92.279  21.302  1.00 18.31           C
ATOM   1096  O   GLU A  71      15.426  91.210  21.801  1.00 19.53           O
ATOM   1097  CB  GLU A  71      16.804  93.865  20.437  1.00 21.49           C
ATOM   1098  CG  GLU A  71      17.788  93.405  21.508  1.00 26.57           C
ATOM   1099  CD  GLU A  71      18.791  92.381  21.003  1.00 24.10           C
ATOM   1100  OE1 GLU A  71      18.749  92.029  19.806  1.00 26.02           O
ATOM   1101  OE2 GLU A  71      19.628  91.928  21.812  1.00 33.62           O
ATOM   1102  H   GLU A  71      14.830  94.430  18.920  1.00  0.00           H
ATOM   1103  H   GLU A  71      16.227  91.999  19.550  1.00  0.00           H
ATOM   1104  H   GLU A  71      16.278  94.731  20.840  1.00  0.00           H
ATOM   1105  H   GLU A  71      17.388  94.064  19.538  1.00  0.00           H
ATOM   1106  H   GLU A  71      17.214  92.937  22.308  1.00  0.00           H
ATOM   1107  H   GLU A  71      18.351  94.279  21.836  1.00  0.00           H
ATOM   1108  N   TYR A  72      14.069  93.008  21.824  1.00 21.14           N
ATOM   1109  CA  TYR A  72      13.272  92.528  22.950  1.00 18.73           C
ATOM   1110  C   TYR A  72      12.653  91.166  22.650  1.00 18.82           C
ATOM   1111  O   TYR A  72      12.755  90.232  23.453  1.00 20.23           O
ATOM   1112  CB  TYR A  72      12.194  93.560  23.280  1.00 19.35           C
ATOM   1113  CG  TYR A  72      11.405  93.304  24.543  1.00 16.43           C
ATOM   1114  CD1 TYR A  72      11.957  93.543  25.795  1.00 18.76           C
ATOM   1115  CD2 TYR A  72      10.091  92.859  24.482  1.00 18.56           C
ATOM   1116  CE1 TYR A  72      11.230  93.323  26.951  1.00 21.14           C
ATOM   1117  CE2 TYR A  72       9.357  92.639  25.630  1.00 23.89           C
ATOM   1118  CZ  TYR A  72       9.930  92.872  26.861  1.00 25.76           C
ATOM   1119  OH  TYR A  72       9.195  92.652  28.003  1.00 30.61           O
ATOM   1120  H   TYR A  72      13.863  93.934  21.422  1.00  0.00           H
ATOM   1121  H   TYR A  72      13.923  92.400  23.815  1.00  0.00           H
ATOM   1122  H   TYR A  72      11.476  93.543  22.460  1.00  0.00           H
ATOM   1123  H   TYR A  72      12.711  94.507  23.437  1.00  0.00           H
ATOM   1124  H   TYR A  72      12.981  93.910  25.868  1.00  0.00           H
ATOM   1125  H   TYR A  72       9.631  92.680  23.510  1.00  0.00           H
ATOM   1126  H   TYR A  72      11.682  93.505  27.926  1.00  0.00           H
ATOM   1127  H   TYR A  72       8.329  92.283  25.563  1.00  0.00           H
ATOM   1128  H   TYR A  72       9.802  92.885  28.802  1.00  0.00           H
ATOM   1129  N   LEU A  73      11.999  91.040  21.492  1.00 18.25           N
ATOM   1130  CA  LEU A  73      11.380  89.772  21.118  1.00 18.78           C
ATOM   1131  C   LEU A  73      12.424  88.698  20.840  1.00 23.27           C
ATOM   1132  O   LEU A  73      12.193  87.515  21.119  1.00 24.42           O
ATOM   1133  CB  LEU A  73      10.480  89.969  19.900  1.00 17.12           C
ATOM   1134  CG  LEU A  73       9.267  90.878  20.101  1.00 18.94           C
ATOM   1135  CD1 LEU A  73       8.372  90.835  18.879  1.00 21.43           C
ATOM   1136  CD2 LEU A  73       8.493  90.491  21.353  1.00 19.54           C
ATOM   1137  H   LEU A  73      11.931  91.847  20.856  1.00  0.00           H
ATOM   1138  H   LEU A  73      10.776  89.432  21.959  1.00  0.00           H
ATOM   1139  H   LEU A  73      10.086  88.984  19.650  1.00  0.00           H
ATOM   1140  H   LEU A  73      11.097  90.445  19.138  1.00  0.00           H
ATOM   1141  H   LEU A  73       9.623  91.899  20.235  1.00  0.00           H
ATOM   1142  H   LEU A  73       7.529  91.497  19.078  1.00  0.00           H
ATOM   1143  H   LEU A  73       8.969  91.180  18.035  1.00  0.00           H
ATOM   1144  H   LEU A  73       8.053  89.800  18.754  1.00  0.00           H
ATOM   1145  H   LEU A  73       7.649  91.177  21.431  1.00  0.00           H
ATOM   1146  H   LEU A  73       8.166  89.460  21.220  1.00  0.00           H
ATOM   1147  H   LEU A  73       9.177  90.593  22.195  1.00  0.00           H
ATOM   1148  N   LEU A  74      13.570  89.085  20.276  1.00 23.64           N
ATOM   1149  CA  LEU A  74      14.619  88.114  19.979  1.00 22.36           C
ATOM   1150  C   LEU A  74      15.115  87.436  21.250  1.00 24.22           C
ATOM   1151  O   LEU A  74      15.231  86.207  21.308  1.00 26.80           O
ATOM   1152  CB  LEU A  74      15.776  88.796  19.248  1.00 19.49           C
ATOM   1153  CG  LEU A  74      16.917  87.879  18.800  1.00 24.31           C
ATOM   1154  CD1 LEU A  74      16.390  86.741  17.935  1.00 21.51           C
ATOM   1155  CD2 LEU A  74      17.990  88.670  18.065  1.00 27.03           C
ATOM   1156  H   LEU A  74      13.716  90.079  20.048  1.00  0.00           H
ATOM   1157  H   LEU A  74      14.199  87.344  19.332  1.00  0.00           H
ATOM   1158  H   LEU A  74      16.210  89.503  19.955  1.00  0.00           H
ATOM   1159  H   LEU A  74      15.354  89.228  18.341  1.00  0.00           H
ATOM   1160  H   LEU A  74      17.371  87.443  19.690  1.00  0.00           H
ATOM   1161  H   LEU A  74      17.248  86.131  17.653  1.00  0.00           H
ATOM   1162  H   LEU A  74      15.678  86.182  18.542  1.00  0.00           H
ATOM   1163  H   LEU A  74      15.913  87.195  17.067  1.00  0.00           H
ATOM   1164  H   LEU A  74      18.766  87.962  17.776  1.00  0.00           H
ATOM   1165  H   LEU A  74      17.513  89.124  17.197  1.00  0.00           H
ATOM   1166  H   LEU A  74      18.365  89.421  18.760  1.00  0.00           H
ATOM   1167  N   ARG A  75      15.384  88.239  22.274  1.00 20.44           N
ATOM   1168  CA  ARG A  75      15.851  87.720  23.552  1.00 21.93           C
ATOM   1169  C   ARG A  75      14.788  86.841  24.208  1.00 28.18           C
ATOM   1170  O   ARG A  75      15.107  85.826  24.827  1.00 30.08           O
ATOM   1171  CB  ARG A  75      16.236  88.867  24.489  1.00 25.50           C
ATOM   1172  CG  ARG A  75      17.443  89.667  24.026  1.00 21.21           C
ATOM   1173  CD  ARG A  75      17.546  90.989  24.769  1.00 20.99           C
ATOM   1174  NE  ARG A  75      18.857  91.610  24.600  1.00 27.24           N
ATOM   1175  CZ  ARG A  75      19.948  91.244  25.264  1.00 26.77           C
ATOM   1176  NH1 ARG A  75      21.099  91.866  25.046  1.00 21.98           N
ATOM   1177  NH2 ARG A  75      19.890  90.256  26.146  1.00 28.32           N
ATOM   1178  H   ARG A  75      15.259  89.255  22.161  1.00  0.00           H
ATOM   1179  H   ARG A  75      16.733  87.108  23.363  1.00  0.00           H
ATOM   1180  H   ARG A  75      16.490  88.430  25.455  1.00  0.00           H
ATOM   1181  H   ARG A  75      15.392  89.555  24.520  1.00  0.00           H
ATOM   1182  H   ARG A  75      17.335  89.874  22.961  1.00  0.00           H
ATOM   1183  H   ARG A  75      18.343  89.085  24.226  1.00  0.00           H
ATOM   1184  H   ARG A  75      17.380  90.830  25.834  1.00  0.00           H
ATOM   1185  H   ARG A  75      16.817  91.677  24.341  1.00  0.00           H
ATOM   1186  H   ARG A  75      18.941  92.381  23.923  1.00  0.00           H
ATOM   1187  H   ARG A  75      21.944  91.581  25.562  1.00  0.00           H
ATOM   1188  H   ARG A  75      21.148  92.634  24.361  1.00  0.00           H
ATOM   1189  H   ARG A  75      20.737  89.974  26.660  1.00  0.00           H
ATOM   1190  H   ARG A  75      18.998  89.771  26.318  1.00  0.00           H
ATOM   1191  N   PHE A  76      13.524  87.234  24.069  1.00 21.75           N
ATOM   1192  CA  PHE A  76      12.423  86.473  24.651  1.00 22.74           C
ATOM   1193  C   PHE A  76      12.263  85.121  23.968  1.00 26.35           C
ATOM   1194  O   PHE A  76      12.047  84.104  24.637  1.00 23.55           O
ATOM   1195  CB  PHE A  76      11.127  87.278  24.561  1.00 26.53           C
ATOM   1196  CG  PHE A  76       9.979  86.669  25.313  1.00 24.74           C
ATOM   1197  CD1 PHE A  76       9.924  86.741  26.696  1.00 22.04           C
ATOM   1198  CD2 PHE A  76       8.950  86.033  24.638  1.00 23.62           C
ATOM   1199  CE1 PHE A  76       8.866  86.186  27.392  1.00 24.37           C
ATOM   1200  CE2 PHE A  76       7.890  85.476  25.328  1.00 20.48           C
ATOM   1201  CZ  PHE A  76       7.847  85.553  26.706  1.00 19.98           C
ATOM   1202  H   PHE A  76      13.318  88.093  23.540  1.00  0.00           H
ATOM   1203  H   PHE A  76      12.653  86.287  25.700  1.00  0.00           H
ATOM   1204  H   PHE A  76      10.835  87.332  23.512  1.00  0.00           H
ATOM   1205  H   PHE A  76      11.317  88.249  25.017  1.00  0.00           H
ATOM   1206  H   PHE A  76      10.724  87.241  27.242  1.00  0.00           H
ATOM   1207  H   PHE A  76       8.977  85.971  23.550  1.00  0.00           H
ATOM   1208  H   PHE A  76       8.836  86.248  28.480  1.00  0.00           H
ATOM   1209  H   PHE A  76       7.088  84.976  24.785  1.00  0.00           H
ATOM   1210  H   PHE A  76       7.011  85.115  27.252  1.00  0.00           H
ATOM   1211  N   GLU A  77      12.372  85.090  22.638  1.00 25.44           N
ATOM   1212  CA  GLU A  77      12.242  83.831  21.912  1.00 27.86           C
ATOM   1213  C   GLU A  77      13.384  82.881  22.250  1.00 31.37           C
ATOM   1214  O   GLU A  77      13.178  81.666  22.358  1.00 27.76           O
ATOM   1215  CB  GLU A  77      12.187  84.097  20.409  1.00 25.09           C
ATOM   1216  CG  GLU A  77      11.788  82.891  19.576  1.00 27.35           C
ATOM   1217  CD  GLU A  77      11.587  83.238  18.113  1.00 29.42           C
ATOM   1218  OE1 GLU A  77      12.525  83.788  17.499  1.00 22.06           O
ATOM   1219  OE2 GLU A  77      10.490  82.967  17.579  1.00 28.73           O
ATOM   1220  H   GLU A  77      12.549  85.962  22.120  1.00  0.00           H
ATOM   1221  H   GLU A  77      11.312  83.352  22.219  1.00  0.00           H
ATOM   1222  H   GLU A  77      13.189  84.388  20.093  1.00  0.00           H
ATOM   1223  H   GLU A  77      11.427  84.861  20.246  1.00  0.00           H
ATOM   1224  H   GLU A  77      10.844  82.510  19.965  1.00  0.00           H
ATOM   1225  H   GLU A  77      12.591  82.157  19.640  1.00  0.00           H
ATOM   1226  N   ARG A  78      14.599  83.414  22.404  1.00 30.05           N
ATOM   1227  CA  ARG A  78      15.725  82.586  22.821  1.00 26.47           C
ATOM   1228  C   ARG A  78      15.474  81.965  24.190  1.00 25.23           C
ATOM   1229  O   ARG A  78      15.780  80.787  24.411  1.00 30.45           O
ATOM   1230  CB  ARG A  78      17.010  83.415  22.829  1.00 25.08           C
ATOM   1231  CG  ARG A  78      17.520  83.774  21.443  1.00 23.37           C
ATOM   1232  CD  ARG A  78      18.622  84.817  21.515  1.00 29.37           C
ATOM   1233  NE  ARG A  78      19.137  85.161  20.193  1.00 35.67           N
ATOM   1234  CZ  ARG A  78      20.036  86.113  19.966  1.00 33.82           C
ATOM   1235  NH1 ARG A  78      20.523  86.822  20.976  1.00 36.01           N
ATOM   1236  NH2 ARG A  78      20.447  86.358  18.730  1.00 36.67           N
ATOM   1237  H   ARG A  78      14.742  84.419  22.227  1.00  0.00           H
ATOM   1238  H   ARG A  78      15.837  81.772  22.105  1.00  0.00           H
ATOM   1239  H   ARG A  78      17.783  82.819  23.314  1.00  0.00           H
ATOM   1240  H   ARG A  78      16.788  84.352  23.340  1.00  0.00           H
ATOM   1241  H   ARG A  78      16.692  84.182  20.863  1.00  0.00           H
ATOM   1242  H   ARG A  78      17.923  82.875  20.977  1.00  0.00           H
ATOM   1243  H   ARG A  78      19.450  84.440  22.115  1.00  0.00           H
ATOM   1244  H   ARG A  78      18.198  85.731  21.932  1.00  0.00           H
ATOM   1245  H   ARG A  78      18.781  84.632  19.384  1.00  0.00           H
ATOM   1246  H   ARG A  78      21.220  87.560  20.799  1.00  0.00           H
ATOM   1247  H   ARG A  78      20.204  86.635  21.937  1.00  0.00           H
ATOM   1248  H   ARG A  78      21.144  87.096  18.556  1.00  0.00           H
ATOM   1249  H   ARG A  78      20.070  85.810  17.944  1.00  0.00           H
ATOM   1250  N   ASP A  79      14.925  82.745  25.125  1.00 26.23           N
ATOM   1251  CA  ASP A  79      14.573  82.199  26.432  1.00 27.39           C
ATOM   1252  C   ASP A  79      13.474  81.150  26.324  1.00 33.15           C
ATOM   1253  O   ASP A  79      13.458  80.186  27.098  1.00 32.75           O
ATOM   1254  CB  ASP A  79      14.147  83.324  27.375  1.00 30.70           C
ATOM   1255  CG  ASP A  79      15.321  83.950  28.101  1.00 29.98           C
ATOM   1256  OD1 ASP A  79      16.303  83.230  28.381  1.00 40.05           O
ATOM   1257  OD2 ASP A  79      15.261  85.161  28.394  1.00 33.80           O
ATOM   1258  H   ASP A  79      14.749  83.739  24.922  1.00  0.00           H
ATOM   1259  H   ASP A  79      15.457  81.708  26.839  1.00  0.00           H
ATOM   1260  H   ASP A  79      13.473  82.907  28.123  1.00  0.00           H
ATOM   1261  H   ASP A  79      13.676  84.104  26.776  1.00  0.00           H
ATOM   1262  N   LEU A  80      12.545  81.324  25.381  1.00 30.58           N
ATOM   1263  CA  LEU A  80      11.539  80.296  25.137  1.00 25.34           C
ATOM   1264  C   LEU A  80      12.188  78.986  24.713  1.00 36.62           C
ATOM   1265  O   LEU A  80      11.773  77.906  25.149  1.00 37.00           O
ATOM   1266  CB  LEU A  80      10.556  80.764  24.063  1.00 24.56           C
ATOM   1267  CG  LEU A  80       9.549  81.873  24.368  1.00 28.21           C
ATOM   1268  CD1 LEU A  80       8.803  82.253  23.099  1.00 20.71           C
ATOM   1269  CD2 LEU A  80       8.568  81.436  25.441  1.00 23.59           C
ATOM   1270  H   LEU A  80      12.538  82.189  24.822  1.00  0.00           H
ATOM   1271  H   LEU A  80      10.998  80.124  26.067  1.00  0.00           H
ATOM   1272  H   LEU A  80       9.939  79.888  23.861  1.00  0.00           H
ATOM   1273  H   LEU A  80      11.190  81.183  23.282  1.00  0.00           H
ATOM   1274  H   LEU A  80      10.093  82.741  24.740  1.00  0.00           H
ATOM   1275  H   LEU A  80       8.101  83.043  23.367  1.00  0.00           H
ATOM   1276  H   LEU A  80       9.548  82.599  22.383  1.00  0.00           H
ATOM   1277  H   LEU A  80       8.291  81.356  22.750  1.00  0.00           H
ATOM   1278  H   LEU A  80       7.885  82.269  25.607  1.00  0.00           H
ATOM   1279  H   LEU A  80       8.049  80.556  25.060  1.00  0.00           H
ATOM   1280  H   LEU A  80       9.152  81.207  26.333  1.00  0.00           H
ATOM   1281  N   GLN A  81      13.215  79.064  23.864  1.00 32.04           N
ATOM   1282  CA  GLN A  81      13.848  77.869  23.323  1.00 26.88           C
ATOM   1283  C   GLN A  81      14.695  77.136  24.353  1.00 30.42           C
ATOM   1284  O   GLN A  81      14.962  75.943  24.177  1.00 37.26           O
ATOM   1285  CB  GLN A  81      14.690  78.233  22.101  1.00 35.06           C
ATOM   1286  CG  GLN A  81      13.861  78.791  20.957  1.00 33.16           C
ATOM   1287  CD  GLN A  81      14.206  78.171  19.619  1.00 37.93           C
ATOM   1288  OE1 GLN A  81      15.366  77.871  19.339  1.00 40.10           O
ATOM   1289  NE2 GLN A  81      13.193  77.973  18.784  1.00 34.54           N
ATOM   1290  H   GLN A  81      13.568  79.991  23.585  1.00  0.00           H
ATOM   1291  H   GLN A  81      13.051  77.186  23.029  1.00  0.00           H
ATOM   1292  H   GLN A  81      15.179  77.326  21.746  1.00  0.00           H
ATOM   1293  H   GLN A  81      15.397  79.006  22.402  1.00  0.00           H
ATOM   1294  H   GLN A  81      14.062  79.860  20.889  1.00  0.00           H
ATOM   1295  H   GLN A  81      12.815  78.566  21.165  1.00  0.00           H
ATOM   1296  H   GLN A  81      13.363  77.555  17.858  1.00  0.00           H
ATOM   1297  H   GLN A  81      12.237  78.238  19.062  1.00  0.00           H
ATOM   1298  N   SER A  82      15.132  77.820  25.415  1.00 33.04           N
ATOM   1299  CA  SER A  82      15.908  77.149  26.452  1.00 32.28           C
ATOM   1300  C   SER A  82      15.101  76.049  27.128  1.00 34.45           C
ATOM   1301  O   SER A  82      15.669  75.042  27.566  1.00 30.83           O
ATOM   1302  CB  SER A  82      16.382  78.163  27.491  1.00 34.39           C
ATOM   1303  OG  SER A  82      17.081  79.231  26.876  1.00 47.51           O
ATOM   1304  H   SER A  82      14.920  78.824  25.501  1.00  0.00           H
ATOM   1305  H   SER A  82      16.773  76.687  25.976  1.00  0.00           H
ATOM   1306  H   SER A  82      17.033  77.706  28.237  1.00  0.00           H
ATOM   1307  H   SER A  82      15.507  78.614  27.960  1.00  0.00           H
ATOM   1308  H   SER A  82      17.371  79.874  27.627  1.00  0.00           H
ATOM   1309  N   ILE A  83      13.785  76.221  27.222  1.00 36.28           N
ATOM   1310  CA  ILE A  83      12.917  75.197  27.796  1.00 37.71           C
ATOM   1311  C   ILE A  83      12.437  74.214  26.735  1.00 34.16           C
ATOM   1312  O   ILE A  83      12.396  73.005  26.975  1.00 34.00           O
ATOM   1313  CB  ILE A  83      11.730  75.861  28.521  1.00 36.34           C
ATOM   1314  CG1 ILE A  83      12.216  77.045  29.358  1.00 29.67           C
ATOM   1315  CG2 ILE A  83      11.001  74.845  29.390  1.00 36.01           C
ATOM   1316  CD1 ILE A  83      13.125  76.653  30.499  1.00 27.94           C
ATOM   1317  H   ILE A  83      13.368  77.099  26.881  1.00  0.00           H
ATOM   1318  H   ILE A  83      13.493  74.625  28.523  1.00  0.00           H
ATOM   1319  H   ILE A  83      11.028  76.234  27.775  1.00  0.00           H
ATOM   1320  H   ILE A  83      11.341  77.530  29.791  1.00  0.00           H
ATOM   1321  H   ILE A  83      12.797  77.692  28.700  1.00  0.00           H
ATOM   1322  H   ILE A  83      10.178  75.371  29.873  1.00  0.00           H
ATOM   1323  H   ILE A  83      10.644  74.056  28.727  1.00  0.00           H
ATOM   1324  H   ILE A  83      11.723  74.469  30.115  1.00  0.00           H
ATOM   1325  H   ILE A  83      13.402  77.572  31.016  1.00  0.00           H
ATOM   1326  H   ILE A  83      12.557  75.981  31.143  1.00  0.00           H
ATOM   1327  H   ILE A  83      13.991  76.158  30.061  1.00  0.00           H
ATOM   1328  N   ASN A  84      12.073  74.711  25.552  1.00 36.38           N
ATOM   1329  CA  ASN A  84      11.560  73.869  24.479  1.00 35.48           C
ATOM   1330  C   ASN A  84      12.085  74.347  23.130  1.00 40.72           C
ATOM   1331  O   ASN A  84      11.658  75.396  22.632  1.00 38.64           O
ATOM   1332  CB  ASN A  84      10.030  73.879  24.487  1.00 33.27           C
ATOM   1333  CG  ASN A  84       9.430  72.767  23.649  1.00 41.87           C
ATOM   1334  OD1 ASN A  84       9.907  72.466  22.554  1.00 46.62           O
ATOM   1335  ND2 ASN A  84       8.374  72.149  24.162  1.00 37.16           N
ATOM   1336  H   ASN A  84      12.157  75.725  25.391  1.00  0.00           H
ATOM   1337  H   ASN A  84      11.905  72.848  24.642  1.00  0.00           H
ATOM   1338  H   ASN A  84       9.694  74.829  24.071  1.00  0.00           H
ATOM   1339  H   ASN A  84       9.701  73.727  25.515  1.00  0.00           H
ATOM   1340  H   ASN A  84       7.921  71.385  23.641  1.00  0.00           H
ATOM   1341  H   ASN A  84       8.007  72.434  25.081  1.00  0.00           H
ATOM   1342  N   PRO A  85      13.001  73.603  22.504  1.00 43.11           N
ATOM   1343  CA  PRO A  85      13.577  74.054  21.228  1.00 35.35           C
ATOM   1344  C   PRO A  85      12.614  73.954  20.052  1.00 38.47           C
ATOM   1345  O   PRO A  85      13.029  74.087  18.897  1.00 45.90           O
ATOM   1346  CB  PRO A  85      14.781  73.121  21.043  1.00 30.70           C
ATOM   1347  CG  PRO A  85      14.415  71.889  21.792  1.00 36.62           C
ATOM   1348  CD  PRO A  85      13.594  72.337  22.968  1.00 46.40           C
ATOM   1349  H   PRO A  85      13.835  75.113  21.255  1.00  0.00           H
ATOM   1350  H   PRO A  85      15.717  73.552  21.398  1.00  0.00           H
ATOM   1351  H   PRO A  85      14.966  72.896  19.993  1.00  0.00           H
ATOM   1352  H   PRO A  85      15.309  71.357  22.118  1.00  0.00           H
ATOM   1353  H   PRO A  85      13.860  71.196  21.159  1.00  0.00           H
ATOM   1354  H   PRO A  85      12.832  71.610  23.249  1.00  0.00           H
ATOM   1355  H   PRO A  85      14.176  72.456  23.882  1.00  0.00           H
ATOM   1356  N   GLU A  86      11.329  73.726  20.326  1.00 39.04           N
ATOM   1357  CA  GLU A  86      10.313  73.634  19.286  1.00 49.02           C
ATOM   1358  C   GLU A  86       9.254  74.723  19.381  1.00 46.23           C
ATOM   1359  O   GLU A  86       8.303  74.710  18.591  1.00 41.63           O
ATOM   1360  CB  GLU A  86       9.628  72.259  19.332  1.00 44.82           C
ATOM   1361  CG  GLU A  86      10.474  71.113  18.805  1.00 59.59           C
ATOM   1362  CD  GLU A  86      10.393  70.980  17.298  1.00 67.40           C
ATOM   1363  OE1 GLU A  86       9.270  70.813  16.778  1.00 72.59           O
ATOM   1364  OE2 GLU A  86      11.449  71.041  16.634  1.00 67.08           O
ATOM   1365  H   GLU A  86      11.044  73.611  21.309  1.00  0.00           H
ATOM   1366  H   GLU A  86      10.835  73.770  18.339  1.00  0.00           H
ATOM   1367  H   GLU A  86       8.740  72.314  18.702  1.00  0.00           H
ATOM   1368  H   GLU A  86       9.428  72.038  20.381  1.00  0.00           H
ATOM   1369  H   GLU A  86      10.103  70.188  19.245  1.00  0.00           H
ATOM   1370  H   GLU A  86      11.513  71.312  19.069  1.00  0.00           H
ATOM   1371  N   VAL A  87       9.388  75.659  20.317  1.00 36.18           N
ATOM   1372  CA  VAL A  87       8.423  76.734  20.511  1.00 30.42           C
ATOM   1373  C   VAL A  87       8.983  78.017  19.912  1.00 40.89           C
ATOM   1374  O   VAL A  87      10.122  78.403  20.203  1.00 43.41           O
ATOM   1375  CB  VAL A  87       8.095  76.923  22.002  1.00 30.42           C
ATOM   1376  CG1 VAL A  87       7.290  78.196  22.218  1.00 29.77           C
ATOM   1377  CG2 VAL A  87       7.343  75.713  22.537  1.00 29.60           C
ATOM   1378  H   VAL A  87      10.212  75.622  20.933  1.00  0.00           H
ATOM   1379  H   VAL A  87       7.492  76.474  20.006  1.00  0.00           H
ATOM   1380  H   VAL A  87       9.031  77.017  22.552  1.00  0.00           H
ATOM   1381  H   VAL A  87       7.092  78.270  23.287  1.00  0.00           H
ATOM   1382  H   VAL A  87       7.902  79.024  21.861  1.00  0.00           H
ATOM   1383  H   VAL A  87       6.370  78.093  21.642  1.00  0.00           H
ATOM   1384  H   VAL A  87       7.140  75.904  23.591  1.00  0.00           H
ATOM   1385  H   VAL A  87       6.425  75.626  21.956  1.00  0.00           H
ATOM   1386  H   VAL A  87       7.992  74.848  22.400  1.00  0.00           H
ATOM   1387  N   THR A  88       8.185  78.677  19.078  1.00 33.86           N
ATOM   1388  CA  THR A  88       8.522  79.973  18.512  1.00 28.96           C
ATOM   1389  C   THR A  88       7.480  80.996  18.951  1.00 33.65           C
ATOM   1390  O   THR A  88       6.477  80.662  19.587  1.00 35.19           O
ATOM   1391  CB  THR A  88       8.608  79.910  16.982  1.00 28.68           C
ATOM   1392  OG1 THR A  88       7.312  79.633  16.437  1.00 35.66           O
ATOM   1393  CG2 THR A  88       9.585  78.825  16.546  1.00 20.33           C
ATOM   1394  H   THR A  88       7.284  78.249  18.820  1.00  0.00           H
ATOM   1395  H   THR A  88       9.504  80.272  18.878  1.00  0.00           H
ATOM   1396  H   THR A  88       8.964  80.872  16.613  1.00  0.00           H
ATOM   1397  H   THR A  88       6.685  80.386  16.754  1.00  0.00           H
ATOM   1398  H   THR A  88       9.602  78.830  15.456  1.00  0.00           H
ATOM   1399  H   THR A  88      10.557  79.083  16.967  1.00  0.00           H
ATOM   1400  H   THR A  88       9.210  77.881  16.941  1.00  0.00           H
ATOM   1401  N   LEU A  89       7.733  82.257  18.611  1.00 31.04           N
ATOM   1402  CA  LEU A  89       6.882  83.363  19.036  1.00 34.72           C
ATOM   1403  C   LEU A  89       5.803  83.663  18.000  1.00 30.35           C
ATOM   1404  O   LEU A  89       6.093  84.292  16.975  1.00 34.44           O
ATOM   1405  CB  LEU A  89       7.729  84.609  19.291  1.00 25.91           C
ATOM   1406  CG  LEU A  89       6.993  85.903  19.640  1.00 32.45           C
ATOM   1407  CD1 LEU A  89       6.254  85.769  20.964  1.00 27.72           C
ATOM   1408  CD2 LEU A  89       7.972  87.062  19.680  1.00 28.03           C
ATOM   1409  H   LEU A  89       8.558  82.459  18.028  1.00  0.00           H
ATOM   1410  H   LEU A  89       6.386  83.071  19.962  1.00  0.00           H
ATOM   1411  H   LEU A  89       8.246  84.809  18.352  1.00  0.00           H
ATOM   1412  H   LEU A  89       8.341  84.375  20.162  1.00  0.00           H
ATOM   1413  H   LEU A  89       6.251  86.101  18.867  1.00  0.00           H
ATOM   1414  H   LEU A  89       5.756  86.721  21.149  1.00  0.00           H
ATOM   1415  H   LEU A  89       5.540  84.953  20.849  1.00  0.00           H
ATOM   1416  H   LEU A  89       7.002  85.549  21.726  1.00  0.00           H
ATOM   1417  H   LEU A  89       7.399  87.954  19.932  1.00  0.00           H
ATOM   1418  H   LEU A  89       8.713  86.827  20.444  1.00  0.00           H
ATOM   1419  H   LEU A  89       8.421  87.134  18.689  1.00  0.00           H
ATOM   1420  N   PRO A  90       4.557  83.251  18.224  1.00 32.30           N
ATOM   1421  CA  PRO A  90       3.488  83.596  17.281  1.00 29.52           C
ATOM   1422  C   PRO A  90       3.169  85.084  17.324  1.00 27.45           C
ATOM   1423  O   PRO A  90       3.554  85.805  18.247  1.00 29.12           O
ATOM   1424  CB  PRO A  90       2.303  82.761  17.769  1.00 26.93           C
ATOM   1425  CG  PRO A  90       2.544  82.607  19.233  1.00 26.51           C
ATOM   1426  CD  PRO A  90       4.040  82.569  19.424  1.00 27.45           C
ATOM   1427  H   PRO A  90       3.755  83.391  16.244  1.00  0.00           H
ATOM   1428  H   PRO A  90       2.218  81.800  17.263  1.00  0.00           H
ATOM   1429  H   PRO A  90       1.348  83.249  17.575  1.00  0.00           H
ATOM   1430  H   PRO A  90       2.082  81.691  19.601  1.00  0.00           H
ATOM   1431  H   PRO A  90       2.094  83.429  19.789  1.00  0.00           H
ATOM   1432  H   PRO A  90       4.357  83.069  20.339  1.00  0.00           H
ATOM   1433  H   PRO A  90       4.438  81.560  19.535  1.00  0.00           H
ATOM   1434  N   TYR A  91       2.451  85.544  16.298  1.00 25.23           N
ATOM   1435  CA  TYR A  91       2.048  86.940  16.198  1.00 25.19           C
ATOM   1436  C   TYR A  91       0.533  87.050  16.098  1.00 25.50           C
ATOM   1437  O   TYR A  91      -0.132  86.205  15.491  1.00 18.92           O
ATOM   1438  CB  TYR A  91       2.702  87.640  14.990  1.00 24.47           C
ATOM   1439  CG  TYR A  91       2.294  87.116  13.628  1.00 23.25           C
ATOM   1440  CD1 TYR A  91       1.207  87.655  12.949  1.00 22.44           C
ATOM   1441  CD2 TYR A  91       3.014  86.102  13.009  1.00 23.77           C
ATOM   1442  CE1 TYR A  91       0.838  87.185  11.703  1.00 28.02           C
ATOM   1443  CE2 TYR A  91       2.654  85.628  11.762  1.00 23.76           C
ATOM   1444  CZ  TYR A  91       1.566  86.172  11.114  1.00 29.93           C
ATOM   1445  OH  TYR A  91       1.204  85.700   9.872  1.00 27.76           O
ATOM   1446  H   TYR A  91       2.173  84.891  15.552  1.00  0.00           H
ATOM   1447  H   TYR A  91       2.389  87.441  17.104  1.00  0.00           H
ATOM   1448  H   TYR A  91       3.778  87.485  15.071  1.00  0.00           H
ATOM   1449  H   TYR A  91       2.371  88.678  15.019  1.00  0.00           H
ATOM   1450  H   TYR A  91       0.636  88.462  13.408  1.00  0.00           H
ATOM   1451  H   TYR A  91       3.878  85.673  13.516  1.00  0.00           H
ATOM   1452  H   TYR A  91      -0.023  87.612  11.189  1.00  0.00           H
ATOM   1453  H   TYR A  91       3.227  84.828  11.293  1.00  0.00           H
ATOM   1454  H   TYR A  91       0.377  86.237   9.575  1.00  0.00           H
ATOM   1455  N   TRP A  92      -0.002  88.115  16.691  1.00 23.60           N
ATOM   1456  CA  TRP A  92      -1.439  88.384  16.715  1.00 23.66           C
ATOM   1457  C   TRP A  92      -1.759  89.392  15.616  1.00 24.80           C
ATOM   1458  O   TRP A  92      -1.524  90.592  15.770  1.00 26.69           O
ATOM   1459  CB  TRP A  92      -1.862  88.900  18.086  1.00 22.54           C
ATOM   1460  CG  TRP A  92      -3.286  89.369  18.154  1.00 22.65           C
ATOM   1461  CD1 TRP A  92      -4.342  88.904  17.423  1.00 20.27           C
ATOM   1462  CD2 TRP A  92      -3.804  90.410  18.990  1.00 22.09           C
ATOM   1463  NE1 TRP A  92      -5.486  89.587  17.759  1.00 19.03           N
ATOM   1464  CE2 TRP A  92      -5.183  90.517  18.719  1.00 19.23           C
ATOM   1465  CE3 TRP A  92      -3.237  91.260  19.945  1.00 17.72           C
ATOM   1466  CZ2 TRP A  92      -6.002  91.439  19.367  1.00 17.72           C
ATOM   1467  CZ3 TRP A  92      -4.052  92.174  20.588  1.00 18.99           C
ATOM   1468  CH2 TRP A  92      -5.419  92.257  20.296  1.00 21.72           C
ATOM   1469  H   TRP A  92       0.628  88.784  17.157  1.00  0.00           H
ATOM   1470  H   TRP A  92      -1.997  87.466  16.532  1.00  0.00           H
ATOM   1471  H   TRP A  92      -1.230  89.754  18.331  1.00  0.00           H
ATOM   1472  H   TRP A  92      -1.777  88.067  18.784  1.00  0.00           H
ATOM   1473  H   TRP A  92      -4.285  88.107  16.681  1.00  0.00           H
ATOM   1474  H   TRP A  92      -6.420  89.426  17.355  1.00  0.00           H
ATOM   1475  H   TRP A  92      -2.174  91.203  20.178  1.00  0.00           H
ATOM   1476  H   TRP A  92      -7.067  91.506  19.142  1.00  0.00           H
ATOM   1477  H   TRP A  92      -3.623  92.841  21.335  1.00  0.00           H
ATOM   1478  H   TRP A  92      -6.032  92.990  20.820  1.00  0.00           H
ATOM   1479  N   GLU A  93      -2.319  88.900  14.511  1.00 27.41           N
ATOM   1480  CA  GLU A  93      -2.689  89.744  13.375  1.00 24.49           C
ATOM   1481  C   GLU A  93      -4.025  90.414  13.690  1.00 29.79           C
ATOM   1482  O   GLU A  93      -5.094  90.002  13.233  1.00 29.05           O
ATOM   1483  CB  GLU A  93      -2.753  88.916  12.099  1.00 25.64           C
ATOM   1484  CG  GLU A  93      -2.889  89.727  10.825  1.00 33.01           C
ATOM   1485  CD  GLU A  93      -2.777  88.869   9.582  1.00 43.35           C
ATOM   1486  OE1 GLU A  93      -3.559  87.903   9.452  1.00 48.73           O
ATOM   1487  OE2 GLU A  93      -1.906  89.160   8.735  1.00 51.03           O
ATOM   1488  H   GLU A  93      -2.498  87.887  14.455  1.00  0.00           H
ATOM   1489  H   GLU A  93      -1.938  90.516  13.211  1.00  0.00           H
ATOM   1490  H   GLU A  93      -3.639  88.285  12.170  1.00  0.00           H
ATOM   1491  H   GLU A  93      -1.812  88.371  12.026  1.00  0.00           H
ATOM   1492  H   GLU A  93      -2.083  90.461  10.803  1.00  0.00           H
ATOM   1493  H   GLU A  93      -3.874  90.193  10.825  1.00  0.00           H
ATOM   1494  N   TRP A  94      -3.954  91.477  14.498  1.00 22.40           N
ATOM   1495  CA  TRP A  94      -5.172  92.134  14.960  1.00 24.88           C
ATOM   1496  C   TRP A  94      -5.912  92.875  13.852  1.00 30.21           C
ATOM   1497  O   TRP A  94      -7.085  93.218  14.040  1.00 28.02           O
ATOM   1498  CB  TRP A  94      -4.864  93.103  16.106  1.00 20.17           C
ATOM   1499  CG  TRP A  94      -3.476  93.672  16.112  1.00 27.10           C
ATOM   1500  CD1 TRP A  94      -2.445  93.303  16.926  1.00 25.60           C
ATOM   1501  CD2 TRP A  94      -2.971  94.725  15.278  1.00 25.65           C
ATOM   1502  NE1 TRP A  94      -1.330  94.055  16.649  1.00 24.01           N
ATOM   1503  CE2 TRP A  94      -1.625  94.935  15.641  1.00 23.45           C
ATOM   1504  CE3 TRP A  94      -3.524  95.506  14.260  1.00 24.55           C
ATOM   1505  CZ2 TRP A  94      -0.825  95.892  15.021  1.00 27.97           C
ATOM   1506  CZ3 TRP A  94      -2.727  96.457  13.645  1.00 25.05           C
ATOM   1507  CH2 TRP A  94      -1.392  96.641  14.028  1.00 23.56           C
ATOM   1508  H   TRP A  94      -3.035  91.834  14.796  1.00  0.00           H
ATOM   1509  H   TRP A  94      -5.828  91.338  15.312  1.00  0.00           H
ATOM   1510  H   TRP A  94      -4.979  92.553  17.040  1.00  0.00           H
ATOM   1511  H   TRP A  94      -5.532  93.955  15.980  1.00  0.00           H
ATOM   1512  H   TRP A  94      -2.499  92.524  17.686  1.00  0.00           H
ATOM   1513  H   TRP A  94      -0.419  93.971  17.122  1.00  0.00           H
ATOM   1514  H   TRP A  94      -4.562  95.369  13.956  1.00  0.00           H
ATOM   1515  H   TRP A  94       0.214  96.038  15.316  1.00  0.00           H
ATOM   1516  H   TRP A  94      -3.146  97.073  12.849  1.00  0.00           H
ATOM   1517  H   TRP A  94      -0.792  97.398  13.523  1.00  0.00           H
ATOM   1518  N   GLU A  95      -5.274  93.124  12.704  1.00 31.15           N
ATOM   1519  CA  GLU A  95      -5.974  93.821  11.630  1.00 31.32           C
ATOM   1520  C   GLU A  95      -7.021  92.941  10.960  1.00 37.89           C
ATOM   1521  O   GLU A  95      -7.916  93.466  10.289  1.00 39.28           O
ATOM   1522  CB  GLU A  95      -4.985  94.335  10.582  1.00 27.79           C
ATOM   1523  CG  GLU A  95      -4.130  93.261   9.939  1.00 33.51           C
ATOM   1524  CD  GLU A  95      -2.768  93.139  10.586  1.00 31.57           C
ATOM   1525  OE1 GLU A  95      -2.704  93.069  11.831  1.00 29.12           O
ATOM   1526  OE2 GLU A  95      -1.760  93.117   9.848  1.00 43.16           O
ATOM   1527  H   GLU A  95      -4.296  92.826  12.578  1.00  0.00           H
ATOM   1528  H   GLU A  95      -6.489  94.666  12.087  1.00  0.00           H
ATOM   1529  H   GLU A  95      -4.306  95.022  11.086  1.00  0.00           H
ATOM   1530  H   GLU A  95      -5.574  94.783   9.782  1.00  0.00           H
ATOM   1531  H   GLU A  95      -3.982  93.529   8.893  1.00  0.00           H
ATOM   1532  H   GLU A  95      -4.643  92.307  10.058  1.00  0.00           H
ATOM   1533  N   THR A  96      -6.937  91.623  11.133  1.00 30.98           N
ATOM   1534  CA  THR A  96      -7.966  90.726  10.625  1.00 37.26           C
ATOM   1535  C   THR A  96      -9.020  90.399  11.672  1.00 36.96           C
ATOM   1536  O   THR A  96     -10.170  90.120  11.314  1.00 41.36           O
ATOM   1537  CB  THR A  96      -7.340  89.429  10.105  1.00 36.33           C
ATOM   1538  OG1 THR A  96      -6.850  88.654  11.206  1.00 55.15           O
ATOM   1539  CG2 THR A  96      -6.196  89.741   9.153  1.00 38.10           C
ATOM   1540  H   THR A  96      -6.128  91.230  11.636  1.00  0.00           H
ATOM   1541  H   THR A  96      -8.461  91.249   9.807  1.00  0.00           H
ATOM   1542  H   THR A  96      -8.101  88.861   9.570  1.00  0.00           H
ATOM   1543  H   THR A  96      -7.653  88.466  11.823  1.00  0.00           H
ATOM   1544  H   THR A  96      -5.792  88.786   8.817  1.00  0.00           H
ATOM   1545  H   THR A  96      -6.616  90.316   8.328  1.00  0.00           H
ATOM   1546  H   THR A  96      -5.461  90.317   9.716  1.00  0.00           H
ATOM   1547  N   ASP A  97      -8.653  90.413  12.956  1.00 32.69           N
ATOM   1548  CA  ASP A  97      -9.658  90.297  14.008  1.00 35.39           C
ATOM   1549  C   ASP A  97     -10.614  91.482  13.976  1.00 35.96           C
ATOM   1550  O   ASP A  97     -11.805  91.339  14.275  1.00 38.96           O
ATOM   1551  CB  ASP A  97      -8.981  90.190  15.373  1.00 34.78           C
ATOM   1552  CG  ASP A  97      -8.474  88.792  15.665  1.00 26.91           C
ATOM   1553  OD1 ASP A  97      -8.490  87.948  14.745  1.00 29.90           O
ATOM   1554  OD2 ASP A  97      -8.059  88.540  16.815  1.00 22.02           O
ATOM   1555  H   ASP A  97      -7.658  90.506  13.205  1.00  0.00           H
ATOM   1556  H   ASP A  97     -10.238  89.391  13.833  1.00  0.00           H
ATOM   1557  H   ASP A  97      -9.713  90.447  16.138  1.00  0.00           H
ATOM   1558  H   ASP A  97      -8.121  90.859  15.374  1.00  0.00           H
ATOM   1559  N   ALA A  98     -10.106  92.667  13.623  1.00 41.41           N
ATOM   1560  CA  ALA A  98     -10.951  93.849  13.495  1.00 39.84           C
ATOM   1561  C   ALA A  98     -12.028  93.678  12.431  1.00 39.52           C
ATOM   1562  O   ALA A  98     -13.034  94.395  12.463  1.00 33.63           O
ATOM   1563  CB  ALA A  98     -10.095  95.076  13.183  1.00 26.25           C
ATOM   1564  H   ALA A  98      -9.096  92.747  13.437  1.00  0.00           H
ATOM   1565  H   ALA A  98     -11.458  93.989  14.450  1.00  0.00           H
ATOM   1566  H   ALA A  98     -10.774  95.925  13.099  1.00  0.00           H
ATOM   1567  H   ALA A  98      -9.397  95.196  14.011  1.00  0.00           H
ATOM   1568  H   ALA A  98      -9.579  94.874  12.244  1.00  0.00           H
ATOM   1569  N   GLN A  99     -11.835  92.755  11.485  1.00 36.42           N
ATOM   1570  CA  GLN A  99     -12.851  92.501  10.469  1.00 36.97           C
ATOM   1571  C   GLN A  99     -14.119  91.911  11.075  1.00 42.70           C
ATOM   1572  O   GLN A  99     -15.208  92.073  10.513  1.00 46.17           O
ATOM   1573  CB  GLN A  99     -12.294  91.555   9.404  1.00 41.35           C
ATOM   1574  CG  GLN A  99     -11.045  92.063   8.701  1.00 48.27           C
ATOM   1575  CD  GLN A  99     -11.350  93.034   7.581  1.00 51.51           C
ATOM   1576  OE1 GLN A  99     -12.278  92.824   6.800  1.00 51.62           O
ATOM   1577  NE2 GLN A  99     -10.579  94.112   7.504  1.00 51.63           N
ATOM   1578  H   GLN A  99     -10.958  92.216  11.473  1.00  0.00           H
ATOM   1579  H   GLN A  99     -13.113  93.455  10.013  1.00  0.00           H
ATOM   1580  H   GLN A  99     -13.064  91.437   8.641  1.00  0.00           H
ATOM   1581  H   GLN A  99     -12.016  90.631   9.912  1.00  0.00           H
ATOM   1582  H   GLN A  99     -10.532  91.205   8.266  1.00  0.00           H
ATOM   1583  H   GLN A  99     -10.441  92.592   9.438  1.00  0.00           H
ATOM   1584  H   GLN A  99     -10.740  94.808   6.762  1.00  0.00           H
ATOM   1585  H   GLN A  99      -9.820  94.252   8.186  1.00  0.00           H
ATOM   1586  N   MET A 100     -13.998  91.228  12.210  1.00 41.21           N
ATOM   1587  CA  MET A 100     -15.140  90.605  12.862  1.00 39.78           C
ATOM   1588  C   MET A 100     -16.097  91.646  13.433  1.00 43.74           C
ATOM   1589  O   MET A 100     -15.698  92.749  13.815  1.00 45.52           O
ATOM   1590  CB  MET A 100     -14.675  89.683  13.988  1.00 40.92           C
ATOM   1591  CG  MET A 100     -13.606  88.684  13.590  1.00 50.16           C
ATOM   1592  SD  MET A 100     -13.071  87.694  14.999  1.00 45.29           S
ATOM   1593  CE  MET A 100     -14.648  87.130  15.637  1.00 44.76           C
ATOM   1594  H   MET A 100     -13.067  91.137  12.641  1.00  0.00           H
ATOM   1595  H   MET A 100     -15.667  90.025  12.104  1.00  0.00           H
ATOM   1596  H   MET A 100     -15.542  89.107  14.312  1.00  0.00           H
ATOM   1597  H   MET A 100     -14.236  90.319  14.757  1.00  0.00           H
ATOM   1598  H   MET A 100     -12.778  89.338  13.315  1.00  0.00           H
ATOM   1599  H   MET A 100     -13.979  88.129  12.729  1.00  0.00           H
ATOM   1600  H   MET A 100     -14.436  86.510  16.508  1.00  0.00           H
ATOM   1601  H   MET A 100     -15.221  88.019  15.902  1.00  0.00           H
ATOM   1602  H   MET A 100     -15.128  86.560  14.842  1.00  0.00           H
ATOM   1603  N   GLN A 101     -17.382  91.282  13.465  1.00 47.59           N
ATOM   1604  CA  GLN A 101     -18.385  92.113  14.124  1.00 42.39           C
ATOM   1605  C   GLN A 101     -17.983  92.405  15.564  1.00 43.75           C
ATOM   1606  O   GLN A 101     -17.980  93.561  16.003  1.00 51.68           O
ATOM   1607  CB  GLN A 101     -19.747  91.416  14.080  1.00 47.52           C
ATOM   1608  CG  GLN A 101     -20.849  92.104  14.881  1.00 43.02           C
ATOM   1609  CD  GLN A 101     -21.444  93.309  14.178  1.00 57.05           C
ATOM   1610  OE1 GLN A 101     -20.970  93.730  13.124  1.00 66.17           O
ATOM   1611  NE2 GLN A 101     -22.498  93.869  14.762  1.00 59.87           N
ATOM   1612  H   GLN A 101     -17.670  90.400  13.017  1.00  0.00           H
ATOM   1613  H   GLN A 101     -18.455  93.063  13.594  1.00  0.00           H
ATOM   1614  H   GLN A 101     -19.611  90.427  14.517  1.00  0.00           H
ATOM   1615  H   GLN A 101     -20.069  91.419  13.039  1.00  0.00           H
ATOM   1616  H   GLN A 101     -20.412  92.453  15.817  1.00  0.00           H
ATOM   1617  H   GLN A 101     -21.653  91.381  15.020  1.00  0.00           H
ATOM   1618  H   GLN A 101     -22.948  94.691  14.334  1.00  0.00           H
ATOM   1619  H   GLN A 101     -22.865  93.481  15.643  1.00  0.00           H
ATOM   1620  N   ASP A 102     -17.645  91.360  16.316  1.00 40.98           N
ATOM   1621  CA  ASP A 102     -17.159  91.494  17.690  1.00 45.26           C
ATOM   1622  C   ASP A 102     -15.763  90.894  17.772  1.00 41.66           C
ATOM   1623  O   ASP A 102     -15.620  89.662  17.880  1.00 34.40           O
ATOM   1624  CB  ASP A 102     -18.104  90.809  18.674  1.00 33.90           C
ATOM   1625  CG  ASP A 102     -17.731  91.068  20.119  1.00 50.28           C
ATOM   1626  OD1 ASP A 102     -16.945  92.005  20.381  1.00 54.25           O
ATOM   1627  OD2 ASP A 102     -18.221  90.328  20.997  1.00 61.74           O
ATOM   1628  H   ASP A 102     -17.729  90.416  15.913  1.00  0.00           H
ATOM   1629  H   ASP A 102     -17.121  92.549  17.961  1.00  0.00           H
ATOM   1630  H   ASP A 102     -18.053  89.734  18.503  1.00  0.00           H
ATOM   1631  H   ASP A 102     -19.104  91.213  18.515  1.00  0.00           H
ATOM   1632  N   PRO A 103     -14.708  91.711  17.712  1.00 40.37           N
ATOM   1633  CA  PRO A 103     -13.342  91.158  17.742  1.00 45.30           C
ATOM   1634  C   PRO A 103     -13.016  90.387  19.008  1.00 38.65           C
ATOM   1635  O   PRO A 103     -12.039  89.627  19.016  1.00 36.48           O
ATOM   1636  CB  PRO A 103     -12.459  92.407  17.606  1.00 39.30           C
ATOM   1637  CG  PRO A 103     -13.339  93.412  16.927  1.00 41.82           C
ATOM   1638  CD  PRO A 103     -14.710  93.164  17.480  1.00 40.24           C
ATOM   1639  H   PRO A 103     -13.193  90.419  16.955  1.00  0.00           H
ATOM   1640  H   PRO A 103     -11.542  92.222  17.047  1.00  0.00           H
ATOM   1641  H   PRO A 103     -12.117  92.774  18.574  1.00  0.00           H
ATOM   1642  H   PRO A 103     -13.315  93.302  15.843  1.00  0.00           H
ATOM   1643  H   PRO A 103     -13.006  94.433  17.115  1.00  0.00           H
ATOM   1644  H   PRO A 103     -14.908  93.727  18.392  1.00  0.00           H
ATOM   1645  H   PRO A 103     -15.514  93.487  16.818  1.00  0.00           H
ATOM   1646  N   SER A 104     -13.802  90.545  20.074  1.00 38.38           N
ATOM   1647  CA  SER A 104     -13.568  89.789  21.297  1.00 38.93           C
ATOM   1648  C   SER A 104     -13.914  88.314  21.149  1.00 41.95           C
ATOM   1649  O   SER A 104     -13.582  87.525  22.041  1.00 33.85           O
ATOM   1650  CB  SER A 104     -14.370  90.392  22.452  1.00 44.13           C
ATOM   1651  OG  SER A 104     -15.762  90.245  22.237  1.00 44.18           O
ATOM   1652  H   SER A 104     -14.586  91.212  20.032  1.00  0.00           H
ATOM   1653  H   SER A 104     -12.501  89.854  21.510  1.00  0.00           H
ATOM   1654  H   SER A 104     -14.152  91.451  22.590  1.00  0.00           H
ATOM   1655  H   SER A 104     -14.152  89.825  23.357  1.00  0.00           H
ATOM   1656  H   SER A 104     -16.238  90.669  23.046  1.00  0.00           H
ATOM   1657  N   GLN A 105     -14.568  87.926  20.058  1.00 38.94           N
ATOM   1658  CA  GLN A 105     -14.900  86.533  19.799  1.00 38.74           C
ATOM   1659  C   GLN A 105     -13.771  85.768  19.123  1.00 37.24           C
ATOM   1660  O   GLN A 105     -13.956  84.596  18.778  1.00 35.15           O
ATOM   1661  CB  GLN A 105     -16.169  86.443  18.942  1.00 38.38           C
ATOM   1662  CG  GLN A 105     -17.421  86.978  19.626  1.00 47.34           C
ATOM   1663  CD  GLN A 105     -17.688  86.319  20.967  1.00 47.16           C
ATOM   1664  OE1 GLN A 105     -17.304  85.173  21.199  1.00 51.50           O
ATOM   1665  NE2 GLN A 105     -18.345  87.048  21.862  1.00 38.25           N
ATOM   1666  H   GLN A 105     -14.850  88.639  19.370  1.00  0.00           H
ATOM   1667  H   GLN A 105     -15.068  86.067  20.770  1.00  0.00           H
ATOM   1668  H   GLN A 105     -16.345  85.389  18.726  1.00  0.00           H
ATOM   1669  H   GLN A 105     -16.004  87.057  18.056  1.00  0.00           H
ATOM   1670  H   GLN A 105     -18.272  86.771  18.978  1.00  0.00           H
ATOM   1671  H   GLN A 105     -17.274  88.043  19.805  1.00  0.00           H
ATOM   1672  H   GLN A 105     -18.556  86.656  22.791  1.00  0.00           H
ATOM   1673  H   GLN A 105     -18.643  88.006  21.627  1.00  0.00           H
ATOM   1674  N   SER A 106     -12.616  86.397  18.921  1.00 33.90           N
ATOM   1675  CA  SER A 106     -11.500  85.731  18.268  1.00 30.85           C
ATOM   1676  C   SER A 106     -10.954  84.609  19.145  1.00 32.21           C
ATOM   1677  O   SER A 106     -10.967  84.689  20.377  1.00 29.86           O
ATOM   1678  CB  SER A 106     -10.394  86.737  17.952  1.00 26.62           C
ATOM   1679  OG  SER A 106      -9.216  86.087  17.506  1.00 28.03           O
ATOM   1680  H   SER A 106     -12.510  87.373  19.233  1.00  0.00           H
ATOM   1681  H   SER A 106     -11.859  85.297  17.335  1.00  0.00           H
ATOM   1682  H   SER A 106     -10.142  87.345  18.821  1.00  0.00           H
ATOM   1683  H   SER A 106     -10.721  87.355  17.115  1.00  0.00           H
ATOM   1684  H   SER A 106      -8.521  86.822  17.314  1.00  0.00           H
ATOM   1685  N   GLN A 107     -10.466  83.551  18.492  1.00 30.03           N
ATOM   1686  CA  GLN A 107      -9.964  82.384  19.208  1.00 34.67           C
ATOM   1687  C   GLN A 107      -8.714  82.675  20.026  1.00 29.22           C
ATOM   1688  O   GLN A 107      -8.331  81.837  20.850  1.00 25.76           O
ATOM   1689  CB  GLN A 107      -9.677  81.239  18.236  1.00 33.00           C
ATOM   1690  CG  GLN A 107     -10.921  80.568  17.684  1.00 33.41           C
ATOM   1691  CD  GLN A 107     -10.596  79.359  16.833  1.00 50.10           C
ATOM   1692  OE1 GLN A 107     -10.207  79.488  15.672  1.00 57.18           O
ATOM   1693  NE2 GLN A 107     -10.749  78.172  17.409  1.00 53.31           N
ATOM   1694  H   GLN A 107     -10.444  83.560  17.462  1.00  0.00           H
ATOM   1695  H   GLN A 107     -10.751  82.097  19.905  1.00  0.00           H
ATOM   1696  H   GLN A 107      -9.116  80.479  18.780  1.00  0.00           H
ATOM   1697  H   GLN A 107      -9.143  81.664  17.386  1.00  0.00           H
ATOM   1698  H   GLN A 107     -11.446  81.290  17.058  1.00  0.00           H
ATOM   1699  H   GLN A 107     -11.525  80.232  18.527  1.00  0.00           H
ATOM   1700  H   GLN A 107     -10.543  77.312  16.880  1.00  0.00           H
ATOM   1701  H   GLN A 107     -11.073  78.111  18.385  1.00  0.00           H
ATOM   1702  N   ILE A 108      -8.065  83.824  19.820  1.00 23.64           N
ATOM   1703  CA  ILE A 108      -6.898  84.159  20.625  1.00 23.96           C
ATOM   1704  C   ILE A 108      -7.276  84.368  22.085  1.00 22.89           C
ATOM   1705  O   ILE A 108      -6.434  84.190  22.972  1.00 21.38           O
ATOM   1706  CB  ILE A 108      -6.190  85.404  20.054  1.00 25.50           C
ATOM   1707  CG1 ILE A 108      -4.853  85.637  20.763  1.00 21.26           C
ATOM   1708  CG2 ILE A 108      -7.085  86.632  20.164  1.00 22.86           C
ATOM   1709  CD1 ILE A 108      -4.165  86.920  20.372  1.00 24.43           C
ATOM   1710  H   ILE A 108      -8.390  84.474  19.091  1.00  0.00           H
ATOM   1711  H   ILE A 108      -6.205  83.319  20.583  1.00  0.00           H
ATOM   1712  H   ILE A 108      -5.988  85.228  18.997  1.00  0.00           H
ATOM   1713  H   ILE A 108      -4.185  84.818  20.495  1.00  0.00           H
ATOM   1714  H   ILE A 108      -5.062  85.709  21.830  1.00  0.00           H
ATOM   1715  H   ILE A 108      -6.528  87.471  19.746  1.00  0.00           H
ATOM   1716  H   ILE A 108      -7.989  86.420  19.593  1.00  0.00           H
ATOM   1717  H   ILE A 108      -7.300  86.776  21.223  1.00  0.00           H
ATOM   1718  H   ILE A 108      -3.235  86.969  20.939  1.00  0.00           H
ATOM   1719  H   ILE A 108      -3.983  86.870  19.299  1.00  0.00           H
ATOM   1720  H   ILE A 108      -4.840  87.735  20.631  1.00  0.00           H
ATOM   1721  N   TRP A 109      -8.535  84.704  22.365  1.00 22.45           N
ATOM   1722  CA  TRP A 109      -8.996  84.932  23.726  1.00 24.04           C
ATOM   1723  C   TRP A 109      -9.695  83.712  24.314  1.00 21.34           C
ATOM   1724  O   TRP A 109     -10.482  83.850  25.257  1.00 18.71           O
ATOM   1725  CB  TRP A 109      -9.920  86.150  23.777  1.00 17.95           C
ATOM   1726  CG  TRP A 109      -9.316  87.382  23.172  1.00 26.02           C
ATOM   1727  CD1 TRP A 109      -9.745  88.044  22.059  1.00 22.26           C
ATOM   1728  CD2 TRP A 109      -8.159  88.089  23.638  1.00 18.58           C
ATOM   1729  NE1 TRP A 109      -8.934  89.125  21.809  1.00 25.32           N
ATOM   1730  CE2 TRP A 109      -7.952  89.174  22.763  1.00 18.81           C
ATOM   1731  CE3 TRP A 109      -7.282  87.913  24.713  1.00 19.57           C
ATOM   1732  CZ2 TRP A 109      -6.905  90.077  22.929  1.00 19.45           C
ATOM   1733  CZ3 TRP A 109      -6.243  88.810  24.876  1.00 17.50           C
ATOM   1734  CH2 TRP A 109      -6.063  89.879  23.989  1.00 23.10           C
ATOM   1735  H   TRP A 109      -9.206  84.806  21.590  1.00  0.00           H
ATOM   1736  H   TRP A 109      -8.114  85.122  24.337  1.00  0.00           H
ATOM   1737  H   TRP A 109     -10.140  86.371  24.822  1.00  0.00           H
ATOM   1738  H   TRP A 109     -10.807  85.914  23.188  1.00  0.00           H
ATOM   1739  H   TRP A 109     -10.606  87.757  21.455  1.00  0.00           H
ATOM   1740  H   TRP A 109      -9.046  89.790  21.031  1.00  0.00           H
ATOM   1741  H   TRP A 109      -7.415  87.085  25.409  1.00  0.00           H
ATOM   1742  H   TRP A 109      -6.762  90.910  22.241  1.00  0.00           H
ATOM   1743  H   TRP A 109      -5.552  88.683  25.709  1.00  0.00           H
ATOM   1744  H   TRP A 109      -5.234  90.568  24.147  1.00  0.00           H
ATOM   1745  N   SER A 110      -9.422  82.525  23.782  1.00 21.73           N
ATOM   1746  CA  SER A 110     -10.021  81.309  24.303  1.00 25.25           C
ATOM   1747  C   SER A 110      -9.251  80.815  25.525  1.00 28.86           C
ATOM   1748  O   SER A 110      -8.086  81.160  25.744  1.00 23.80           O
ATOM   1749  CB  SER A 110     -10.063  80.226  23.224  1.00 30.05           C
ATOM   1750  OG  SER A 110     -10.651  79.036  23.719  1.00 37.41           O
ATOM   1751  H   SER A 110      -8.773  82.466  22.985  1.00  0.00           H
ATOM   1752  H   SER A 110     -11.044  81.533  24.606  1.00  0.00           H
ATOM   1753  H   SER A 110      -9.068  79.989  22.847  1.00  0.00           H
ATOM   1754  H   SER A 110     -10.717  80.564  22.420  1.00  0.00           H
ATOM   1755  H   SER A 110     -10.647  78.354  22.947  1.00  0.00           H
ATOM   1756  N   ALA A 111      -9.928  79.991  26.330  1.00 24.53           N
ATOM   1757  CA  ALA A 111      -9.366  79.542  27.600  1.00 23.75           C
ATOM   1758  C   ALA A 111      -8.123  78.676  27.429  1.00 26.83           C
ATOM   1759  O   ALA A 111      -7.386  78.475  28.400  1.00 27.73           O
ATOM   1760  CB  ALA A 111     -10.423  78.779  28.399  1.00 19.54           C
ATOM   1761  H   ALA A 111     -10.864  79.666  26.049  1.00  0.00           H
ATOM   1762  H   ALA A 111      -9.059  80.437  28.142  1.00  0.00           H
ATOM   1763  H   ALA A 111      -9.954  78.468  29.333  1.00  0.00           H
ATOM   1764  H   ALA A 111     -11.251  79.467  28.571  1.00  0.00           H
ATOM   1765  H   ALA A 111     -10.725  77.925  27.793  1.00  0.00           H
ATOM   1766  N   ASP A 112      -7.873  78.154  26.230  1.00 20.44           N
ATOM   1767  CA  ASP A 112      -6.698  77.328  25.986  1.00 26.85           C
ATOM   1768  C   ASP A 112      -5.476  78.134  25.560  1.00 27.34           C
ATOM   1769  O   ASP A 112      -4.400  77.552  25.392  1.00 30.59           O
ATOM   1770  CB  ASP A 112      -7.007  76.262  24.928  1.00 21.45           C
ATOM   1771  CG  ASP A 112      -7.328  76.859  23.574  1.00 35.51           C
ATOM   1772  OD1 ASP A 112      -7.872  77.981  23.533  1.00 37.95           O
ATOM   1773  OD2 ASP A 112      -7.044  76.202  22.549  1.00 40.52           O
ATOM   1774  H   ASP A 112      -8.527  78.339  25.456  1.00  0.00           H
ATOM   1775  H   ASP A 112      -6.453  76.854  26.936  1.00  0.00           H
ATOM   1776  H   ASP A 112      -7.876  75.692  25.257  1.00  0.00           H
ATOM   1777  H   ASP A 112      -6.119  75.642  24.808  1.00  0.00           H
ATOM   1778  N   PHE A 113      -5.610  79.448  25.373  1.00 29.36           N
ATOM   1779  CA  PHE A 113      -4.485  80.261  24.925  1.00 26.84           C
ATOM   1780  C   PHE A 113      -4.120  81.486  25.758  1.00 24.14           C
ATOM   1781  O   PHE A 113      -3.152  81.454  26.524  1.00 29.69           O
ATOM   1782  CB  PHE A 113      -4.718  80.743  23.491  1.00 28.87           C
ATOM   1783  CG  PHE A 113      -3.450  80.991  22.724  1.00 27.80           C
ATOM   1784  CD1 PHE A 113      -2.461  80.023  22.657  1.00 29.36           C
ATOM   1785  CD2 PHE A 113      -3.250  82.193  22.067  1.00 23.15           C
ATOM   1786  CE1 PHE A 113      -1.294  80.253  21.953  1.00 27.45           C
ATOM   1787  CE2 PHE A 113      -2.086  82.427  21.361  1.00 23.94           C
ATOM   1788  CZ  PHE A 113      -1.107  81.457  21.303  1.00 26.64           C
ATOM   1789  H   PHE A 113      -6.521  79.895  25.548  1.00  0.00           H
ATOM   1790  H   PHE A 113      -3.645  79.574  25.028  1.00  0.00           H
ATOM   1791  H   PHE A 113      -5.263  81.686  23.533  1.00  0.00           H
ATOM   1792  H   PHE A 113      -5.252  79.952  22.964  1.00  0.00           H
ATOM   1793  H   PHE A 113      -2.605  79.070  23.165  1.00  0.00           H
ATOM   1794  H   PHE A 113      -4.020  82.964  22.107  1.00  0.00           H
ATOM   1795  H   PHE A 113      -0.522  79.485  21.911  1.00  0.00           H
ATOM   1796  H   PHE A 113      -1.941  83.379  20.850  1.00  0.00           H
ATOM   1797  H   PHE A 113      -0.188  81.640  20.746  1.00  0.00           H
ATOM   1798  N   MET A 114      -4.884  82.571  25.615  1.00 23.47           N
ATOM   1799  CA  MET A 114      -4.573  83.834  26.274  1.00 23.87           C
ATOM   1800  C   MET A 114      -5.614  84.125  27.346  1.00 23.40           C
ATOM   1801  O   MET A 114      -5.379  84.998  28.189  1.00 25.80           O
ATOM   1802  CB  MET A 114      -4.512  85.034  25.317  1.00 25.52           C
ATOM   1803  CG  MET A 114      -3.329  85.052  24.357  1.00 26.78           C
ATOM   1804  SD  MET A 114      -1.729  85.196  25.180  1.00 27.62           S
ATOM   1805  CE  MET A 114      -1.179  83.489  25.177  1.00 25.19           C
ATOM   1806  H   MET A 114      -5.722  82.514  25.019  1.00  0.00           H
ATOM   1807  H   MET A 114      -3.579  83.711  26.704  1.00  0.00           H
ATOM   1808  H   MET A 114      -4.422  85.927  25.936  1.00  0.00           H
ATOM   1809  H   MET A 114      -5.406  84.979  24.695  1.00  0.00           H
ATOM   1810  H   MET A 114      -3.496  85.998  23.841  1.00  0.00           H
ATOM   1811  H   MET A 114      -3.440  84.178  23.715  1.00  0.00           H
ATOM   1812  H   MET A 114      -0.203  83.468  25.661  1.00  0.00           H
ATOM   1813  H   MET A 114      -1.920  82.914  25.733  1.00  0.00           H
ATOM   1814  H   MET A 114      -1.121  83.175  24.135  1.00  0.00           H
ATOM   1815  N   GLY A 115      -6.742  83.424  27.342  1.00 24.12           N
ATOM   1816  CA  GLY A 115      -7.849  83.756  28.212  1.00 23.20           C
ATOM   1817  C   GLY A 115      -8.662  84.918  27.669  1.00 23.74           C
ATOM   1818  O   GLY A 115      -8.291  85.592  26.709  1.00 20.35           O
ATOM   1819  H   GLY A 115      -6.831  82.622  26.702  1.00  0.00           H
ATOM   1820  H   GLY A 115      -7.412  84.060  29.163  1.00  0.00           H
ATOM   1821  H   GLY A 115      -8.476  82.871  28.320  1.00  0.00           H
ATOM   1822  N   GLY A 116      -9.791  85.174  28.329  1.00 19.49           N
ATOM   1823  CA  GLY A 116     -10.788  86.091  27.825  1.00 22.01           C
ATOM   1824  C   GLY A 116     -10.696  87.479  28.435  1.00 21.63           C
ATOM   1825  O   GLY A 116      -9.718  87.850  29.087  1.00 26.97           O
ATOM   1826  H   GLY A 116      -9.959  84.702  29.229  1.00  0.00           H
ATOM   1827  H   GLY A 116     -11.748  85.668  28.120  1.00  0.00           H
ATOM   1828  H   GLY A 116     -10.656  86.156  26.745  1.00  0.00           H
ATOM   1829  N   ASN A 117     -11.751  88.255  28.204  1.00 23.37           N
ATOM   1830  CA  ASN A 117     -11.828  89.617  28.705  1.00 22.40           C
ATOM   1831  C   ASN A 117     -11.976  89.618  30.225  1.00 20.41           C
ATOM   1832  O   ASN A 117     -12.296  88.602  30.848  1.00 21.75           O
ATOM   1833  CB  ASN A 117     -13.002  90.353  28.053  1.00 22.28           C
ATOM   1834  CG  ASN A 117     -12.904  91.860  28.195  1.00 30.24           C
ATOM   1835  OD1 ASN A 117     -11.897  92.390  28.667  1.00 33.63           O
ATOM   1836  ND2 ASN A 117     -13.955  92.561  27.783  1.00 27.04           N
ATOM   1837  H   ASN A 117     -12.537  87.880  27.654  1.00  0.00           H
ATOM   1838  H   ASN A 117     -10.905  90.136  28.449  1.00  0.00           H
ATOM   1839  H   ASN A 117     -13.921  90.031  28.543  1.00  0.00           H
ATOM   1840  H   ASN A 117     -12.989  90.124  26.987  1.00  0.00           H
ATOM   1841  H   ASN A 117     -13.948  93.589  27.854  1.00  0.00           H
ATOM   1842  H   ASN A 117     -14.776  92.077  27.393  1.00  0.00           H
ATOM   1843  N   GLY A 118     -11.740  90.783  30.821  1.00 20.85           N
ATOM   1844  CA  GLY A 118     -11.855  90.911  32.257  1.00 26.43           C
ATOM   1845  C   GLY A 118     -13.289  90.807  32.741  1.00 30.25           C
ATOM   1846  O   GLY A 118     -14.251  91.029  32.004  1.00 26.30           O
ATOM   1847  H   GLY A 118     -11.473  91.601  30.255  1.00  0.00           H
ATOM   1848  H   GLY A 118     -11.493  91.911  32.498  1.00  0.00           H
ATOM   1849  H   GLY A 118     -11.252  90.125  32.711  1.00  0.00           H
ATOM   1850  N   ASN A 119     -13.425  90.454  34.020  1.00 37.09           N
ATOM   1851  CA  ASN A 119     -14.734  90.308  34.642  1.00 33.73           C
ATOM   1852  C   ASN A 119     -15.126  91.634  35.280  1.00 31.86           C
ATOM   1853  O   ASN A 119     -14.507  92.032  36.279  1.00 34.84           O
ATOM   1854  CB  ASN A 119     -14.706  89.201  35.689  1.00 32.51           C
ATOM   1855  CG  ASN A 119     -16.089  88.845  36.211  1.00 41.12           C
ATOM   1856  OD1 ASN A 119     -17.052  89.592  36.032  1.00 40.50           O
ATOM   1857  ND2 ASN A 119     -16.191  87.695  36.870  1.00 41.59           N
ATOM   1858  H   ASN A 119     -12.581  90.280  34.584  1.00  0.00           H
ATOM   1859  H   ASN A 119     -15.469  90.035  33.885  1.00  0.00           H
ATOM   1860  H   ASN A 119     -14.112  89.553  36.533  1.00  0.00           H
ATOM   1861  H   ASN A 119     -14.290  88.310  35.220  1.00  0.00           H
ATOM   1862  H   ASN A 119     -17.101  87.397  37.249  1.00  0.00           H
ATOM   1863  H   ASN A 119     -15.359  87.102  37.002  1.00  0.00           H
ATOM   1864  N   PRO A 120     -16.142  92.334  34.770  1.00 37.30           N
ATOM   1865  CA  PRO A 120     -16.516  93.626  35.372  1.00 33.27           C
ATOM   1866  C   PRO A 120     -17.004  93.510  36.804  1.00 31.72           C
ATOM   1867  O   PRO A 120     -17.071  94.527  37.503  1.00 38.38           O
ATOM   1868  CB  PRO A 120     -17.623  94.145  34.442  1.00 30.57           C
ATOM   1869  CG  PRO A 120     -18.133  92.939  33.727  1.00 35.04           C
ATOM   1870  CD  PRO A 120     -16.988  91.980  33.618  1.00 33.33           C
ATOM   1871  H   PRO A 120     -15.659  94.295  35.448  1.00  0.00           H
ATOM   1872  H   PRO A 120     -17.267  94.904  33.745  1.00  0.00           H
ATOM   1873  H   PRO A 120     -18.426  94.624  35.002  1.00  0.00           H
ATOM   1874  H   PRO A 120     -18.507  93.208  32.739  1.00  0.00           H
ATOM   1875  H   PRO A 120     -18.965  92.491  34.270  1.00  0.00           H
ATOM   1876  H   PRO A 120     -17.308  90.938  33.650  1.00  0.00           H
ATOM   1877  H   PRO A 120     -16.456  92.049  32.669  1.00  0.00           H
ATOM   1878  N   ILE A 121     -17.345  92.304  37.263  1.00 36.83           N
ATOM   1879  CA  ILE A 121     -17.731  92.127  38.658  1.00 34.57           C
ATOM   1880  C   ILE A 121     -16.509  92.196  39.564  1.00 37.13           C
ATOM   1881  O   ILE A 121     -16.609  92.616  40.724  1.00 43.54           O
ATOM   1882  CB  ILE A 121     -18.492  90.798  38.831  1.00 38.78           C
ATOM   1883  CG1 ILE A 121     -19.699  90.746  37.891  1.00 36.94           C
ATOM   1884  CG2 ILE A 121     -18.946  90.615  40.272  1.00 35.94           C
ATOM   1885  CD1 ILE A 121     -20.719  91.834  38.137  1.00 35.56           C
ATOM   1886  H   ILE A 121     -17.335  91.493  36.628  1.00  0.00           H
ATOM   1887  H   ILE A 121     -18.399  92.938  38.949  1.00  0.00           H
ATOM   1888  H   ILE A 121     -17.811  89.985  38.578  1.00  0.00           H
ATOM   1889  H   ILE A 121     -20.201  89.791  38.047  1.00  0.00           H
ATOM   1890  H   ILE A 121     -19.325  90.891  36.877  1.00  0.00           H
ATOM   1891  H   ILE A 121     -19.473  89.662  40.321  1.00  0.00           H
ATOM   1892  H   ILE A 121     -18.049  90.614  40.891  1.00  0.00           H
ATOM   1893  H   ILE A 121     -19.601  91.453  40.509  1.00  0.00           H
ATOM   1894  H   ILE A 121     -21.520  91.690  37.412  1.00  0.00           H
ATOM   1895  H   ILE A 121     -21.073  91.714  39.161  1.00  0.00           H
ATOM   1896  H   ILE A 121     -20.209  92.787  37.993  1.00  0.00           H
ATOM   1897  N   LYS A 122     -15.341  91.812  39.055  1.00 41.39           N
ATOM   1898  CA  LYS A 122     -14.108  91.747  39.832  1.00 41.73           C
ATOM   1899  C   LYS A 122     -13.099  92.801  39.384  1.00 36.34           C
ATOM   1900  O   LYS A 122     -11.894  92.546  39.334  1.00 34.39           O
ATOM   1901  CB  LYS A 122     -13.493  90.353  39.745  1.00 40.08           C
ATOM   1902  CG  LYS A 122     -14.465  89.231  40.072  1.00 48.81           C
ATOM   1903  CD  LYS A 122     -13.858  87.871  39.776  1.00 56.63           C
ATOM   1904  CE  LYS A 122     -12.673  87.592  40.683  1.00 69.90           C
ATOM   1905  NZ  LYS A 122     -11.996  86.312  40.340  1.00 72.77           N
ATOM   1906  H   LYS A 122     -15.306  91.547  38.060  1.00  0.00           H
ATOM   1907  H   LYS A 122     -14.365  91.957  40.870  1.00  0.00           H
ATOM   1908  H   LYS A 122     -12.685  90.305  40.475  1.00  0.00           H
ATOM   1909  H   LYS A 122     -13.167  90.206  38.715  1.00  0.00           H
ATOM   1910  H   LYS A 122     -15.357  89.354  39.458  1.00  0.00           H
ATOM   1911  H   LYS A 122     -14.705  89.279  41.134  1.00  0.00           H
ATOM   1912  H   LYS A 122     -13.516  87.860  38.741  1.00  0.00           H
ATOM   1913  H   LYS A 122     -14.616  87.106  39.947  1.00  0.00           H
ATOM   1914  H   LYS A 122     -13.022  87.527  41.714  1.00  0.00           H
ATOM   1915  H   LYS A 122     -11.945  88.392  40.547  1.00  0.00           H
ATOM   1916  H   LYS A 122     -11.211  86.201  40.998  1.00  0.00           H
ATOM   1917  H   LYS A 122     -12.695  85.563  40.448  1.00  0.00           H
ATOM   1918  H   LYS A 122     -11.671  86.395  39.366  1.00  0.00           H
ATOM   1919  N   ASP A 123     -13.590  94.000  39.060  1.00 37.36           N
ATOM   1920  CA  ASP A 123     -12.751  95.105  38.590  1.00 41.14           C
ATOM   1921  C   ASP A 123     -11.932  94.696  37.366  1.00 39.71           C
ATOM   1922  O   ASP A 123     -10.760  95.053  37.231  1.00 38.74           O
ATOM   1923  CB  ASP A 123     -11.844  95.627  39.708  1.00 31.17           C
ATOM   1924  CG  ASP A 123     -11.417  97.067  39.489  1.00 49.17           C
ATOM   1925  OD1 ASP A 123     -12.214  97.845  38.922  1.00 49.47           O
ATOM   1926  OD2 ASP A 123     -10.287  97.422  39.887  1.00 45.24           O
ATOM   1927  H   ASP A 123     -14.605  94.155  39.144  1.00  0.00           H
ATOM   1928  H   ASP A 123     -13.413  95.918  38.292  1.00  0.00           H
ATOM   1929  H   ASP A 123     -10.945  95.011  39.735  1.00  0.00           H
ATOM   1930  H   ASP A 123     -12.406  95.589  40.641  1.00  0.00           H
ATOM   1931  N   PHE A 124     -12.556  93.920  36.479  1.00 34.48           N
ATOM   1932  CA  PHE A 124     -12.000  93.518  35.190  1.00 33.38           C
ATOM   1933  C   PHE A 124     -10.777  92.620  35.326  1.00 28.50           C
ATOM   1934  O   PHE A 124      -9.961  92.538  34.403  1.00 28.21           O
ATOM   1935  CB  PHE A 124     -11.688  94.738  34.317  1.00 30.06           C
ATOM   1936  CG  PHE A 124     -12.892  95.590  34.035  1.00 33.22           C
ATOM   1937  CD1 PHE A 124     -13.783  95.240  33.032  1.00 30.64           C
ATOM   1938  CD2 PHE A 124     -13.148  96.724  34.787  1.00 34.17           C
ATOM   1939  CE1 PHE A 124     -14.900  96.014  32.778  1.00 36.19           C
ATOM   1940  CE2 PHE A 124     -14.264  97.502  34.537  1.00 26.96           C
ATOM   1941  CZ  PHE A 124     -15.141  97.146  33.531  1.00 28.89           C
ATOM   1942  H   PHE A 124     -13.498  93.580  36.720  1.00  0.00           H
ATOM   1943  H   PHE A 124     -12.769  92.925  34.695  1.00  0.00           H
ATOM   1944  H   PHE A 124     -11.301  94.387  33.360  1.00  0.00           H
ATOM   1945  H   PHE A 124     -10.982  95.363  34.864  1.00  0.00           H
ATOM   1946  H   PHE A 124     -13.601  94.345  32.437  1.00  0.00           H
ATOM   1947  H   PHE A 124     -12.462  97.007  35.585  1.00  0.00           H
ATOM   1948  H   PHE A 124     -15.590  95.731  31.983  1.00  0.00           H
ATOM   1949  H   PHE A 124     -14.451  98.395  35.133  1.00  0.00           H
ATOM   1950  H   PHE A 124     -16.021  97.757  33.332  1.00  0.00           H
ATOM   1951  N   ILE A 125     -10.640  91.940  36.465  1.00 32.41           N
ATOM   1952  CA  ILE A 125      -9.654  90.877  36.589  1.00 32.71           C
ATOM   1953  C   ILE A 125      -9.998  89.759  35.616  1.00 31.87           C
ATOM   1954  O   ILE A 125     -11.154  89.333  35.516  1.00 28.80           O
ATOM   1955  CB  ILE A 125      -9.607  90.363  38.037  1.00 30.98           C
ATOM   1956  CG1 ILE A 125      -8.842  91.337  38.938  1.00 35.04           C
ATOM   1957  CG2 ILE A 125      -8.996  88.974  38.100  1.00 29.12           C
ATOM   1958  CD1 ILE A 125      -7.354  91.383  38.665  1.00 35.55           C
ATOM   1959  H   ILE A 125     -11.241  92.171  37.269  1.00  0.00           H
ATOM   1960  H   ILE A 125      -8.664  91.261  36.343  1.00  0.00           H
ATOM   1961  H   ILE A 125     -10.631  90.298  38.404  1.00  0.00           H
ATOM   1962  H   ILE A 125      -8.973  91.010  39.970  1.00  0.00           H
ATOM   1963  H   ILE A 125      -9.230  92.336  38.740  1.00  0.00           H
ATOM   1964  H   ILE A 125      -8.994  88.674  39.148  1.00  0.00           H
ATOM   1965  H   ILE A 125      -9.624  88.322  37.493  1.00  0.00           H
ATOM   1966  H   ILE A 125      -7.985  89.052  37.699  1.00  0.00           H
ATOM   1967  H   ILE A 125      -6.924  92.103  39.361  1.00  0.00           H
ATOM   1968  H   ILE A 125      -6.968  90.378  38.833  1.00  0.00           H
ATOM   1969  H   ILE A 125      -7.230  91.697  37.629  1.00  0.00           H
ATOM   1970  N   VAL A 126      -8.996  89.282  34.887  1.00 30.46           N
ATOM   1971  CA  VAL A 126      -9.171  88.143  33.990  1.00 28.45           C
ATOM   1972  C   VAL A 126      -9.257  86.880  34.839  1.00 30.73           C
ATOM   1973  O   VAL A 126      -8.329  86.562  35.589  1.00 27.52           O
ATOM   1974  CB  VAL A 126      -8.021  88.048  32.975  1.00 23.41           C
ATOM   1975  CG1 VAL A 126      -8.117  86.756  32.180  1.00 27.21           C
ATOM   1976  CG2 VAL A 126      -8.029  89.253  32.048  1.00 30.31           C
ATOM   1977  H   VAL A 126      -8.070  89.728  34.956  1.00  0.00           H
ATOM   1978  H   VAL A 126     -10.087  88.268  33.413  1.00  0.00           H
ATOM   1979  H   VAL A 126      -7.077  88.043  33.521  1.00  0.00           H
ATOM   1980  H   VAL A 126      -7.280  86.748  31.482  1.00  0.00           H
ATOM   1981  H   VAL A 126      -8.056  85.936  32.896  1.00  0.00           H
ATOM   1982  H   VAL A 126      -9.076  86.771  31.662  1.00  0.00           H
ATOM   1983  H   VAL A 126      -7.196  89.128  31.356  1.00  0.00           H
ATOM   1984  H   VAL A 126      -8.989  89.251  31.531  1.00  0.00           H
ATOM   1985  H   VAL A 126      -7.907  90.137  32.674  1.00  0.00           H
ATOM   1986  N   ASP A 127     -10.371  86.154  34.717  1.00 27.15           N
ATOM   1987  CA  ASP A 127     -10.619  84.971  35.534  1.00 28.84           C
ATOM   1988  C   ASP A 127     -10.784  83.709  34.693  1.00 33.83           C
ATOM   1989  O   ASP A 127     -11.270  82.691  35.197  1.00 31.62           O
ATOM   1990  CB  ASP A 127     -11.846  85.184  36.422  1.00 36.14           C
ATOM   1991  CG  ASP A 127     -13.115  85.415  35.624  1.00 40.45           C
ATOM   1992  OD1 ASP A 127     -13.018  85.723  34.417  1.00 41.60           O
ATOM   1993  OD2 ASP A 127     -14.213  85.289  36.205  1.00 42.17           O
ATOM   1994  H   ASP A 127     -11.078  86.438  34.024  1.00  0.00           H
ATOM   1995  H   ASP A 127      -9.741  84.825  36.163  1.00  0.00           H
ATOM   1996  H   ASP A 127     -11.672  86.067  37.036  1.00  0.00           H
ATOM   1997  H   ASP A 127     -11.991  84.280  37.014  1.00  0.00           H
ATOM   1998  N   THR A 128     -10.393  83.753  33.421  1.00 31.28           N
ATOM   1999  CA  THR A 128     -10.404  82.584  32.555  1.00 24.87           C
ATOM   2000  C   THR A 128      -9.067  82.483  31.837  1.00 25.11           C
ATOM   2001  O   THR A 128      -8.349  83.473  31.669  1.00 23.70           O
ATOM   2002  CB  THR A 128     -11.545  82.634  31.524  1.00 20.31           C
ATOM   2003  OG1 THR A 128     -11.407  83.804  30.710  1.00 32.68           O
ATOM   2004  CG2 THR A 128     -12.901  82.656  32.219  1.00 22.26           C
ATOM   2005  H   THR A 128     -10.070  84.651  33.034  1.00  0.00           H
ATOM   2006  H   THR A 128     -10.569  81.706  33.179  1.00  0.00           H
ATOM   2007  H   THR A 128     -11.487  81.742  30.901  1.00  0.00           H
ATOM   2008  H   THR A 128     -10.482  83.751  30.260  1.00  0.00           H
ATOM   2009  H   THR A 128     -13.659  82.691  31.437  1.00  0.00           H
ATOM   2010  H   THR A 128     -12.971  81.743  32.811  1.00  0.00           H
ATOM   2011  H   THR A 128     -12.924  83.548  32.846  1.00  0.00           H
ATOM   2012  N   GLY A 129      -8.740  81.267  31.407  1.00 21.46           N
ATOM   2013  CA  GLY A 129      -7.521  81.022  30.677  1.00 18.92           C
ATOM   2014  C   GLY A 129      -6.346  80.718  31.583  1.00 20.52           C
ATOM   2015  O   GLY A 129      -6.445  80.768  32.813  1.00 22.89           O
ATOM   2016  H   GLY A 129      -9.375  80.479  31.601  1.00  0.00           H
ATOM   2017  H   GLY A 129      -7.301  81.948  30.146  1.00  0.00           H
ATOM   2018  H   GLY A 129      -7.699  80.183  30.005  1.00  0.00           H
ATOM   2019  N   PRO A 130      -5.198  80.393  30.981  1.00 21.23           N
ATOM   2020  CA  PRO A 130      -4.037  79.977  31.784  1.00 20.34           C
ATOM   2021  C   PRO A 130      -3.425  81.094  32.611  1.00 26.12           C
ATOM   2022  O   PRO A 130      -2.636  80.803  33.518  1.00 24.66           O
ATOM   2023  CB  PRO A 130      -3.045  79.465  30.731  1.00 21.11           C
ATOM   2024  CG  PRO A 130      -3.867  79.243  29.487  1.00 23.64           C
ATOM   2025  CD  PRO A 130      -4.939  80.278  29.538  1.00 21.73           C
ATOM   2026  H   PRO A 130      -4.320  79.234  32.530  1.00  0.00           H
ATOM   2027  H   PRO A 130      -2.540  78.552  31.047  1.00  0.00           H
ATOM   2028  H   PRO A 130      -2.247  80.185  30.547  1.00  0.00           H
ATOM   2029  H   PRO A 130      -4.282  78.236  29.444  1.00  0.00           H
ATOM   2030  H   PRO A 130      -3.265  79.342  28.584  1.00  0.00           H
ATOM   2031  H   PRO A 130      -4.641  81.225  29.089  1.00  0.00           H
ATOM   2032  H   PRO A 130      -5.827  80.016  28.963  1.00  0.00           H
ATOM   2033  N   PHE A 131      -3.747  82.356  32.326  1.00 23.40           N
ATOM   2034  CA  PHE A 131      -3.156  83.487  33.029  1.00 26.08           C
ATOM   2035  C   PHE A 131      -4.162  84.194  33.931  1.00 26.32           C
ATOM   2036  O   PHE A 131      -3.983  85.373  34.252  1.00 30.73           O
ATOM   2037  CB  PHE A 131      -2.547  84.471  32.029  1.00 24.70           C
ATOM   2038  CG  PHE A 131      -1.679  83.817  30.992  1.00 19.69           C
ATOM   2039  CD1 PHE A 131      -0.437  83.307  31.330  1.00 23.03           C
ATOM   2040  CD2 PHE A 131      -2.105  83.715  29.679  1.00 17.76           C
ATOM   2041  CE1 PHE A 131       0.362  82.701  30.379  1.00 20.94           C
ATOM   2042  CE2 PHE A 131      -1.309  83.112  28.723  1.00 22.13           C
ATOM   2043  CZ  PHE A 131      -0.074  82.605  29.074  1.00 19.33           C
ATOM   2044  H   PHE A 131      -4.437  82.538  31.583  1.00  0.00           H
ATOM   2045  H   PHE A 131      -2.368  83.096  33.673  1.00  0.00           H
ATOM   2046  H   PHE A 131      -1.923  85.174  32.581  1.00  0.00           H
ATOM   2047  H   PHE A 131      -3.371  84.944  31.494  1.00  0.00           H
ATOM   2048  H   PHE A 131      -0.085  83.384  32.359  1.00  0.00           H
ATOM   2049  H   PHE A 131      -3.079  84.115  29.396  1.00  0.00           H
ATOM   2050  H   PHE A 131       1.336  82.299  30.660  1.00  0.00           H
ATOM   2051  H   PHE A 131      -1.656  83.037  27.693  1.00  0.00           H
ATOM   2052  H   PHE A 131       0.555  82.130  28.322  1.00  0.00           H
ATOM   2053  N   ALA A 132      -5.212  83.492  34.351  1.00 25.36           N
ATOM   2054  CA  ALA A 132      -6.224  84.069  35.220  1.00 25.80           C
ATOM   2055  C   ALA A 132      -5.670  84.294  36.625  1.00 23.31           C
ATOM   2056  O   ALA A 132      -4.622  83.765  37.004  1.00 24.42           O
ATOM   2057  CB  ALA A 132      -7.454  83.165  35.279  1.00 21.03           C
ATOM   2058  H   ALA A 132      -5.310  82.511  34.051  1.00  0.00           H
ATOM   2059  H   ALA A 132      -6.515  85.034  34.806  1.00  0.00           H
ATOM   2060  H   ALA A 132      -8.173  83.648  35.941  1.00  0.00           H
ATOM   2061  H   ALA A 132      -7.835  83.079  34.262  1.00  0.00           H
ATOM   2062  H   ALA A 132      -7.124  82.203  35.671  1.00  0.00           H
ATOM   2063  N   ALA A 133      -6.385  85.120  37.391  1.00 23.69           N
ATOM   2064  CA  ALA A 133      -6.032  85.359  38.784  1.00 23.96           C
ATOM   2065  C   ALA A 133      -5.930  84.044  39.546  1.00 22.90           C
ATOM   2066  O   ALA A 133      -6.782  83.160  39.416  1.00 22.55           O
ATOM   2067  CB  ALA A 133      -7.065  86.269  39.446  1.00 16.30           C
ATOM   2068  H   ALA A 133      -7.204  85.599  36.989  1.00  0.00           H
ATOM   2069  H   ALA A 133      -5.060  85.852  38.810  1.00  0.00           H
ATOM   2070  H   ALA A 133      -6.749  86.411  40.480  1.00  0.00           H
ATOM   2071  H   ALA A 133      -7.066  87.207  38.890  1.00  0.00           H
ATOM   2072  H   ALA A 133      -8.026  85.759  39.382  1.00  0.00           H
ATOM   2073  N   GLY A 134      -4.873  83.922  40.348  1.00 22.06           N
ATOM   2074  CA  GLY A 134      -4.572  82.700  41.056  1.00 22.58           C
ATOM   2075  C   GLY A 134      -3.612  81.779  40.336  1.00 28.28           C
ATOM   2076  O   GLY A 134      -3.046  80.879  40.967  1.00 33.60           O
ATOM   2077  H   GLY A 134      -4.246  84.731  40.468  1.00  0.00           H
ATOM   2078  H   GLY A 134      -5.523  82.173  41.130  1.00  0.00           H
ATOM   2079  H   GLY A 134      -4.139  82.986  42.014  1.00  0.00           H
ATOM   2080  N   ARG A 135      -3.420  81.975  39.031  1.00 25.48           N
ATOM   2081  CA  ARG A 135      -2.483  81.193  38.239  1.00 23.61           C
ATOM   2082  C   ARG A 135      -1.291  82.004  37.758  1.00 30.06           C
ATOM   2083  O   ARG A 135      -0.306  81.414  37.298  1.00 25.39           O
ATOM   2084  CB  ARG A 135      -3.187  80.586  37.013  1.00 28.00           C
ATOM   2085  CG  ARG A 135      -4.192  79.478  37.308  1.00 28.56           C
ATOM   2086  CD  ARG A 135      -5.528  80.017  37.795  1.00 23.22           C
ATOM   2087  NE  ARG A 135      -6.477  78.944  38.074  1.00 29.24           N
ATOM   2088  CZ  ARG A 135      -7.559  79.085  38.832  1.00 21.85           C
ATOM   2089  NH1 ARG A 135      -7.826  80.254  39.396  1.00 24.22           N
ATOM   2090  NH2 ARG A 135      -8.370  78.057  39.034  1.00 25.40           N
ATOM   2091  H   ARG A 135      -3.961  82.715  38.561  1.00  0.00           H
ATOM   2092  H   ARG A 135      -2.115  80.408  38.899  1.00  0.00           H
ATOM   2093  H   ARG A 135      -2.410  80.140  36.392  1.00  0.00           H
ATOM   2094  H   ARG A 135      -3.756  81.394  36.553  1.00  0.00           H
ATOM   2095  H   ARG A 135      -3.778  78.846  38.094  1.00  0.00           H
ATOM   2096  H   ARG A 135      -4.370  78.931  36.382  1.00  0.00           H
ATOM   2097  H   ARG A 135      -5.964  80.671  37.040  1.00  0.00           H
ATOM   2098  H   ARG A 135      -5.362  80.540  38.737  1.00  0.00           H
ATOM   2099  H   ARG A 135      -6.297  78.020  37.657  1.00  0.00           H
ATOM   2100  H   ARG A 135      -8.665  80.363  39.984  1.00  0.00           H
ATOM   2101  H   ARG A 135      -7.195  81.054  39.247  1.00  0.00           H
ATOM   2102  H   ARG A 135      -9.208  78.170  39.622  1.00  0.00           H
ATOM   2103  H   ARG A 135      -8.163  77.145  38.603  1.00  0.00           H
ATOM   2104  N   TRP A 136      -1.347  83.331  37.859  1.00 27.44           N
ATOM   2105  CA  TRP A 136      -0.380  84.195  37.189  1.00 22.33           C
ATOM   2106  C   TRP A 136      -0.317  85.505  37.962  1.00 29.80           C
ATOM   2107  O   TRP A 136      -1.263  86.297  37.909  1.00 34.28           O
ATOM   2108  CB  TRP A 136      -0.798  84.416  35.741  1.00 23.03           C
ATOM   2109  CG  TRP A 136       0.072  85.338  34.952  1.00 23.99           C
ATOM   2110  CD1 TRP A 136      -0.078  86.687  34.817  1.00 26.42           C
ATOM   2111  CD2 TRP A 136       1.200  84.976  34.145  1.00 22.64           C
ATOM   2112  NE1 TRP A 136       0.900  87.192  33.995  1.00 22.74           N
ATOM   2113  CE2 TRP A 136       1.696  86.162  33.568  1.00 21.77           C
ATOM   2114  CE3 TRP A 136       1.844  83.768  33.864  1.00 21.30           C
ATOM   2115  CZ2 TRP A 136       2.806  86.174  32.727  1.00 23.20           C
ATOM   2116  CZ3 TRP A 136       2.945  83.782  33.026  1.00 23.74           C
ATOM   2117  CH2 TRP A 136       3.416  84.978  32.469  1.00 21.32           C
ATOM   2118  H   TRP A 136      -2.093  83.759  38.425  1.00  0.00           H
ATOM   2119  H   TRP A 136       0.609  83.738  37.171  1.00  0.00           H
ATOM   2120  H   TRP A 136      -1.792  84.864  35.754  1.00  0.00           H
ATOM   2121  H   TRP A 136      -0.725  83.447  35.247  1.00  0.00           H
ATOM   2122  H   TRP A 136      -0.860  87.279  35.292  1.00  0.00           H
ATOM   2123  H   TRP A 136       1.016  88.184  33.741  1.00  0.00           H
ATOM   2124  H   TRP A 136       1.486  82.834  34.296  1.00  0.00           H
ATOM   2125  H   TRP A 136       3.175  87.102  32.291  1.00  0.00           H
ATOM   2126  H   TRP A 136       3.455  82.846  32.795  1.00  0.00           H
ATOM   2127  H   TRP A 136       4.288  84.954  31.816  1.00  0.00           H
ATOM   2128  N   THR A 137       0.782  85.729  38.677  1.00 27.57           N
ATOM   2129  CA  THR A 137       0.933  86.924  39.495  1.00 25.33           C
ATOM   2130  C   THR A 137       1.561  88.045  38.679  1.00 26.81           C
ATOM   2131  O   THR A 137       2.461  87.812  37.868  1.00 31.22           O
ATOM   2132  CB  THR A 137       1.790  86.636  40.729  1.00 29.79           C
ATOM   2133  OG1 THR A 137       3.090  86.193  40.319  1.00 45.13           O
ATOM   2134  CG2 THR A 137       1.142  85.562  41.592  1.00 31.72           C
ATOM   2135  H   THR A 137       1.546  85.039  38.651  1.00  0.00           H
ATOM   2136  H   THR A 137      -0.058  87.235  39.827  1.00  0.00           H
ATOM   2137  H   THR A 137       1.877  87.553  41.312  1.00  0.00           H
ATOM   2138  H   THR A 137       3.495  86.942  39.740  1.00  0.00           H
ATOM   2139  H   THR A 137       1.797  85.404  42.449  1.00  0.00           H
ATOM   2140  H   THR A 137       0.165  85.941  41.893  1.00  0.00           H
ATOM   2141  H   THR A 137       1.057  84.667  40.976  1.00  0.00           H
ATOM   2142  N   THR A 138       1.077  89.262  38.898  1.00 22.87           N
ATOM   2143  CA  THR A 138       1.566  90.441  38.203  1.00 26.02           C
ATOM   2144  C   THR A 138       2.318  91.348  39.168  1.00 30.83           C
ATOM   2145  O   THR A 138       2.138  91.284  40.387  1.00 27.87           O
ATOM   2146  CB  THR A 138       0.414  91.216  37.551  1.00 29.25           C
ATOM   2147  OG1 THR A 138      -0.607  91.471  38.523  1.00 24.07           O
ATOM   2148  CG2 THR A 138      -0.180  90.418  36.400  1.00 24.49           C
ATOM   2149  H   THR A 138       0.323  89.375  39.590  1.00  0.00           H
ATOM   2150  H   THR A 138       2.245  90.110  37.417  1.00  0.00           H
ATOM   2151  H   THR A 138       0.804  92.159  37.167  1.00  0.00           H
ATOM   2152  H   THR A 138      -0.170  92.011  39.284  1.00  0.00           H
ATOM   2153  H   THR A 138      -0.988  91.017  35.980  1.00  0.00           H
ATOM   2154  H   THR A 138       0.621  90.255  35.678  1.00  0.00           H
ATOM   2155  H   THR A 138      -0.546  89.480  36.818  1.00  0.00           H
ATOM   2156  N   ILE A 139       3.168  92.200  38.602  1.00 30.44           N
ATOM   2157  CA  ILE A 139       3.915  93.187  39.370  1.00 35.37           C
ATOM   2158  C   ILE A 139       3.519  94.576  38.891  1.00 31.21           C
ATOM   2159  O   ILE A 139       3.176  94.778  37.721  1.00 26.52           O
ATOM   2160  CB  ILE A 139       5.441  92.976  39.257  1.00 36.22           C
ATOM   2161  CG1 ILE A 139       5.894  93.073  37.799  1.00 34.00           C
ATOM   2162  CG2 ILE A 139       5.838  91.632  39.854  1.00 31.81           C
ATOM   2163  CD1 ILE A 139       7.363  92.762  37.595  1.00 36.71           C
ATOM   2164  H   ILE A 139       3.303  92.160  37.582  1.00  0.00           H
ATOM   2165  H   ILE A 139       3.667  93.073  40.425  1.00  0.00           H
ATOM   2166  H   ILE A 139       5.939  93.765  39.821  1.00  0.00           H
ATOM   2167  H   ILE A 139       5.729  94.098  37.466  1.00  0.00           H
ATOM   2168  H   ILE A 139       5.330  92.332  37.233  1.00  0.00           H
ATOM   2169  H   ILE A 139       6.919  91.542  39.745  1.00  0.00           H
ATOM   2170  H   ILE A 139       5.536  91.647  40.901  1.00  0.00           H
ATOM   2171  H   ILE A 139       5.308  90.864  39.290  1.00  0.00           H
ATOM   2172  H   ILE A 139       7.565  92.863  36.529  1.00  0.00           H
ATOM   2173  H   ILE A 139       7.927  93.485  38.184  1.00  0.00           H
ATOM   2174  H   ILE A 139       7.524  91.742  37.943  1.00  0.00           H
ATOM   2175  N   ASP A 140       3.566  95.539  39.807  1.00 33.19           N
ATOM   2176  CA  ASP A 140       3.130  96.894  39.510  1.00 30.37           C
ATOM   2177  C   ASP A 140       4.299  97.716  38.968  1.00 37.49           C
ATOM   2178  O   ASP A 140       5.371  97.190  38.656  1.00 44.41           O
ATOM   2179  CB  ASP A 140       2.496  97.534  40.748  1.00 32.57           C
ATOM   2180  CG  ASP A 140       3.418  97.535  41.959  1.00 40.10           C
ATOM   2181  OD1 ASP A 140       4.654  97.614  41.793  1.00 38.89           O
ATOM   2182  OD2 ASP A 140       2.896  97.465  43.091  1.00 43.53           O
ATOM   2183  H   ASP A 140       3.920  95.320  40.749  1.00  0.00           H
ATOM   2184  H   ASP A 140       2.364  96.866  38.735  1.00  0.00           H
ATOM   2185  H   ASP A 140       1.609  96.956  41.008  1.00  0.00           H
ATOM   2186  H   ASP A 140       2.274  98.573  40.506  1.00  0.00           H
ATOM   2187  N   GLU A 141       4.089  99.029  38.846  1.00 36.91           N
ATOM   2188  CA  GLU A 141       5.123  99.915  38.323  1.00 39.98           C
ATOM   2189  C   GLU A 141       6.371  99.909  39.199  1.00 42.16           C
ATOM   2190  O   GLU A 141       7.480 100.137  38.700  1.00 43.68           O
ATOM   2191  CB  GLU A 141       4.562 101.332  38.197  1.00 38.86           C
ATOM   2192  CG  GLU A 141       5.504 102.346  37.576  1.00 47.58           C
ATOM   2193  CD  GLU A 141       4.830 103.681  37.332  1.00 59.58           C
ATOM   2194  OE1 GLU A 141       3.631 103.809  37.659  1.00 60.75           O
ATOM   2195  OE2 GLU A 141       5.498 104.604  36.818  1.00 55.70           O
ATOM   2196  H   GLU A 141       3.180  99.424  39.126  1.00  0.00           H
ATOM   2197  H   GLU A 141       5.420  99.551  37.340  1.00  0.00           H
ATOM   2198  H   GLU A 141       4.347 101.682  39.207  1.00  0.00           H
ATOM   2199  H   GLU A 141       3.699 101.269  37.535  1.00  0.00           H
ATOM   2200  H   GLU A 141       5.838 101.955  36.615  1.00  0.00           H
ATOM   2201  H   GLU A 141       6.332 102.507  38.267  1.00  0.00           H
ATOM   2202  N   GLN A 142       6.218  99.641  40.494  1.00 40.85           N
ATOM   2203  CA  GLN A 142       7.326  99.697  41.439  1.00 44.40           C
ATOM   2204  C   GLN A 142       8.041  98.363  41.618  1.00 48.84           C
ATOM   2205  O   GLN A 142       9.012  98.297  42.379  1.00 52.04           O
ATOM   2206  CB  GLN A 142       6.827 100.197  42.798  1.00 51.81           C
ATOM   2207  CG  GLN A 142       6.317 101.628  42.775  1.00 48.41           C
ATOM   2208  CD  GLN A 142       7.411 102.628  42.463  1.00 57.59           C
ATOM   2209  OE1 GLN A 142       8.563 102.448  42.859  1.00 66.36           O
ATOM   2210  NE2 GLN A 142       7.058 103.688  41.745  1.00 53.93           N
ATOM   2211  H   GLN A 142       5.283  99.385  40.841  1.00  0.00           H
ATOM   2212  H   GLN A 142       8.054 100.390  41.018  1.00  0.00           H
ATOM   2213  H   GLN A 142       7.666 100.162  43.493  1.00  0.00           H
ATOM   2214  H   GLN A 142       5.989  99.564  43.089  1.00  0.00           H
ATOM   2215  H   GLN A 142       5.919 101.862  43.762  1.00  0.00           H
ATOM   2216  H   GLN A 142       5.562 101.704  41.993  1.00  0.00           H
ATOM   2217  H   GLN A 142       7.759 104.402  41.502  1.00  0.00           H
ATOM   2218  H   GLN A 142       6.083 103.796  41.431  1.00  0.00           H
ATOM   2219  N   GLY A 143       7.597  97.307  40.945  1.00 41.94           N
ATOM   2220  CA  GLY A 143       8.229  96.010  41.071  1.00 45.02           C
ATOM   2221  C   GLY A 143       7.664  95.115  42.150  1.00 41.10           C
ATOM   2222  O   GLY A 143       8.253  94.064  42.429  1.00 44.48           O
ATOM   2223  H   GLY A 143       6.785  97.413  40.320  1.00  0.00           H
ATOM   2224  H   GLY A 143       9.258  96.228  41.357  1.00  0.00           H
ATOM   2225  H   GLY A 143       8.106  95.511  40.110  1.00  0.00           H
ATOM   2226  N   ASN A 144       6.545  95.492  42.763  1.00 39.57           N
ATOM   2227  CA  ASN A 144       5.895  94.730  43.815  1.00 43.94           C
ATOM   2228  C   ASN A 144       4.642  94.045  43.275  1.00 36.76           C
ATOM   2229  O   ASN A 144       4.057  94.507  42.291  1.00 28.69           O
ATOM   2230  CB  ASN A 144       5.521  95.638  44.992  1.00 44.53           C
ATOM   2231  CG  ASN A 144       6.700  96.450  45.496  1.00 45.22           C
ATOM   2232  OD1 ASN A 144       7.777  95.910  45.750  1.00 52.13           O
ATOM   2233  ND2 ASN A 144       6.503  97.755  45.638  1.00 40.14           N
ATOM   2234  H   ASN A 144       6.112  96.381  42.473  1.00  0.00           H
ATOM   2235  H   ASN A 144       6.595  93.972  44.167  1.00  0.00           H
ATOM   2236  H   ASN A 144       5.169  95.012  45.812  1.00  0.00           H
ATOM   2237  H   ASN A 144       4.761  96.340  44.648  1.00  0.00           H
ATOM   2238  H   ASN A 144       7.267  98.357  45.977  1.00  0.00           H
ATOM   2239  H   ASN A 144       5.586  98.165  45.410  1.00  0.00           H
ATOM   2240  N   PRO A 145       4.221  92.931  43.879  1.00 43.84           N
ATOM   2241  CA  PRO A 145       3.034  92.223  43.378  1.00 36.68           C
ATOM   2242  C   PRO A 145       1.810  93.127  43.314  1.00 37.45           C
ATOM   2243  O   PRO A 145       1.617  94.007  44.155  1.00 39.05           O
ATOM   2244  CB  PRO A 145       2.845  91.094  44.397  1.00 36.80           C
ATOM   2245  CG  PRO A 145       4.218  90.841  44.920  1.00 37.56           C
ATOM   2246  CD  PRO A 145       4.889  92.188  44.963  1.00 39.40           C
ATOM   2247  H   PRO A 145       3.161  91.864  42.357  1.00  0.00           H
ATOM   2248  H   PRO A 145       2.397  90.198  43.968  1.00  0.00           H
ATOM   2249  H   PRO A 145       2.164  91.375  45.200  1.00  0.00           H
ATOM   2250  H   PRO A 145       4.760  90.146  44.278  1.00  0.00           H
ATOM   2251  H   PRO A 145       4.190  90.371  45.903  1.00  0.00           H
ATOM   2252  H   PRO A 145       4.775  92.684  45.927  1.00  0.00           H
ATOM   2253  H   PRO A 145       5.970  92.139  44.835  1.00  0.00           H
ATOM   2254  N   SER A 146       0.977  92.898  42.295  1.00 32.98           N
ATOM   2255  CA  SER A 146      -0.216  93.701  42.074  1.00 35.41           C
ATOM   2256  C   SER A 146      -1.508  92.896  42.031  1.00 37.89           C
ATOM   2257  O   SER A 146      -2.586  93.499  42.026  1.00 50.16           O
ATOM   2258  CB  SER A 146      -0.086  94.509  40.772  1.00 33.34           C
ATOM   2259  OG  SER A 146       0.284  93.674  39.689  1.00 41.58           O
ATOM   2260  H   SER A 146       1.186  92.128  41.644  1.00  0.00           H
ATOM   2261  H   SER A 146      -0.283  94.364  42.937  1.00  0.00           H
ATOM   2262  H   SER A 146       0.649  95.310  40.857  1.00  0.00           H
ATOM   2263  H   SER A 146      -1.068  94.904  40.511  1.00  0.00           H
ATOM   2264  H   SER A 146       0.353  94.275  38.855  1.00  0.00           H
ATOM   2265  N   GLY A 147      -1.438  91.568  42.000  1.00 35.05           N
ATOM   2266  CA  GLY A 147      -2.597  90.749  42.282  1.00 39.35           C
ATOM   2267  C   GLY A 147      -3.517  90.409  41.130  1.00 40.65           C
ATOM   2268  O   GLY A 147      -4.721  90.238  41.353  1.00 44.18           O
ATOM   2269  H   GLY A 147      -0.542  91.114  41.771  1.00  0.00           H
ATOM   2270  H   GLY A 147      -3.191  91.368  42.954  1.00  0.00           H
ATOM   2271  H   GLY A 147      -2.201  89.812  42.673  1.00  0.00           H
ATOM   2272  N   GLY A 148      -3.005  90.308  39.905  1.00 28.80           N
ATOM   2273  CA  GLY A 148      -3.833  89.772  38.840  1.00 26.38           C
ATOM   2274  C   GLY A 148      -3.885  90.553  37.543  1.00 25.32           C
ATOM   2275  O   GLY A 148      -3.916  91.787  37.544  1.00 29.95           O
ATOM   2276  H   GLY A 148      -2.037  90.605  39.716  1.00  0.00           H
ATOM   2277  H   GLY A 148      -4.843  89.811  39.248  1.00  0.00           H
ATOM   2278  H   GLY A 148      -3.424  88.787  38.616  1.00  0.00           H
ATOM   2279  N   LEU A 149      -3.901  89.828  36.427  1.00 24.56           N
ATOM   2280  CA  LEU A 149      -4.003  90.449  35.113  1.00 21.80           C
ATOM   2281  C   LEU A 149      -5.403  91.011  34.890  1.00 23.63           C
ATOM   2282  O   LEU A 149      -6.406  90.364  35.204  1.00 27.49           O
ATOM   2283  CB  LEU A 149      -3.666  89.429  34.025  1.00 24.63           C
ATOM   2284  CG  LEU A 149      -3.671  89.920  32.576  1.00 28.66           C
ATOM   2285  CD1 LEU A 149      -2.647  91.026  32.383  1.00 21.71           C
ATOM   2286  CD2 LEU A 149      -3.405  88.764  31.622  1.00 26.84           C
ATOM   2287  H   LEU A 149      -3.840  88.802  36.494  1.00  0.00           H
ATOM   2288  H   LEU A 149      -3.290  91.272  35.063  1.00  0.00           H
ATOM   2289  H   LEU A 149      -4.446  88.670  34.082  1.00  0.00           H
ATOM   2290  H   LEU A 149      -2.643  89.111  34.226  1.00  0.00           H
ATOM   2291  H   LEU A 149      -4.657  90.328  32.352  1.00  0.00           H
ATOM   2292  H   LEU A 149      -2.700  91.330  31.338  1.00  0.00           H
ATOM   2293  H   LEU A 149      -2.924  91.838  33.056  1.00  0.00           H
ATOM   2294  H   LEU A 149      -1.673  90.606  32.634  1.00  0.00           H
ATOM   2295  H   LEU A 149      -3.421  89.174  30.612  1.00  0.00           H
ATOM   2296  H   LEU A 149      -2.427  88.357  31.879  1.00  0.00           H
ATOM   2297  H   LEU A 149      -4.200  88.035  31.776  1.00  0.00           H
ATOM   2298  N   LYS A 150      -5.467  92.224  34.344  1.00 26.60           N
ATOM   2299  CA  LYS A 150      -6.727  92.869  34.006  1.00 21.71           C
ATOM   2300  C   LYS A 150      -6.810  93.124  32.506  1.00 23.63           C
ATOM   2301  O   LYS A 150      -5.795  93.354  31.840  1.00 26.98           O
ATOM   2302  CB  LYS A 150      -6.889  94.197  34.754  1.00 25.29           C
ATOM   2303  CG  LYS A 150      -7.019  94.058  36.259  1.00 28.25           C
ATOM   2304  CD  LYS A 150      -7.166  95.418  36.920  1.00 30.47           C
ATOM   2305  CE  LYS A 150      -7.274  95.294  38.430  1.00 38.92           C
ATOM   2306  NZ  LYS A 150      -7.600  96.601  39.063  1.00 39.06           N
ATOM   2307  H   LYS A 150      -4.588  92.726  34.153  1.00  0.00           H
ATOM   2308  H   LYS A 150      -7.530  92.197  34.307  1.00  0.00           H
ATOM   2309  H   LYS A 150      -7.806  94.665  34.396  1.00  0.00           H
ATOM   2310  H   LYS A 150      -5.985  94.779  34.572  1.00  0.00           H
ATOM   2311  H   LYS A 150      -6.120  93.577  36.644  1.00  0.00           H
ATOM   2312  H   LYS A 150      -7.905  93.463  36.480  1.00  0.00           H
ATOM   2313  H   LYS A 150      -8.076  95.887  36.546  1.00  0.00           H
ATOM   2314  H   LYS A 150      -6.284  96.013  36.685  1.00  0.00           H
ATOM   2315  H   LYS A 150      -6.323  94.944  38.832  1.00  0.00           H
ATOM   2316  H   LYS A 150      -8.085  94.603  38.662  1.00  0.00           H
ATOM   2317  H   LYS A 150      -7.656  96.438  40.078  1.00  0.00           H
ATOM   2318  H   LYS A 150      -6.839  97.251  38.821  1.00  0.00           H
ATOM   2319  H   LYS A 150      -8.503  96.907  38.674  1.00  0.00           H
ATOM   2320  N   ARG A 151      -8.037  93.100  31.987  1.00 23.72           N
ATOM   2321  CA  ARG A 151      -8.323  93.443  30.600  1.00 21.83           C
ATOM   2322  C   ARG A 151      -9.712  94.059  30.533  1.00 26.72           C
ATOM   2323  O   ARG A 151     -10.597  93.715  31.322  1.00 28.47           O
ATOM   2324  CB  ARG A 151      -8.249  92.227  29.662  1.00 23.39           C
ATOM   2325  CG  ARG A 151      -6.871  91.591  29.516  1.00 24.33           C
ATOM   2326  CD  ARG A 151      -6.865  90.538  28.420  1.00 22.47           C
ATOM   2327  NE  ARG A 151      -5.600  89.813  28.357  1.00 22.78           N
ATOM   2328  CZ  ARG A 151      -5.489  88.496  28.492  1.00 24.41           C
ATOM   2329  NH1 ARG A 151      -6.572  87.757  28.688  1.00 26.99           N
ATOM   2330  NH2 ARG A 151      -4.298  87.915  28.420  1.00 18.56           N
ATOM   2331  H   ARG A 151      -8.821  92.826  32.596  1.00  0.00           H
ATOM   2332  H   ARG A 151      -7.564  94.148  30.262  1.00  0.00           H
ATOM   2333  H   ARG A 151      -8.536  92.575  28.670  1.00  0.00           H
ATOM   2334  H   ARG A 151      -8.892  91.461  30.096  1.00  0.00           H
ATOM   2335  H   ARG A 151      -6.604  91.114  30.459  1.00  0.00           H
ATOM   2336  H   ARG A 151      -6.155  92.369  29.252  1.00  0.00           H
ATOM   2337  H   ARG A 151      -7.032  91.011  27.452  1.00  0.00           H
ATOM   2338  H   ARG A 151      -7.632  89.800  28.656  1.00  0.00           H
ATOM   2339  H   ARG A 151      -4.740  90.356  28.198  1.00  0.00           H
ATOM   2340  H   ARG A 151      -6.487  86.736  28.793  1.00  0.00           H
ATOM   2341  H   ARG A 151      -7.499  88.204  28.736  1.00  0.00           H
ATOM   2342  H   ARG A 151      -4.216  86.894  28.525  1.00  0.00           H
ATOM   2343  H   ARG A 151      -3.456  88.485  28.259  1.00  0.00           H
ATOM   2344  N   ASN A 152      -9.896  94.988  29.586  1.00 31.24           N
ATOM   2345  CA  ASN A 152     -11.188  95.656  29.402  1.00 26.62           C
ATOM   2346  C   ASN A 152     -11.275  96.082  27.932  1.00 23.03           C
ATOM   2347  O   ASN A 152     -11.002  97.229  27.567  1.00 26.24           O
ATOM   2348  CB  ASN A 152     -11.358  96.842  30.351  1.00 22.09           C
ATOM   2349  CG  ASN A 152     -12.801  97.293  30.468  1.00 33.28           C
ATOM   2350  OD1 ASN A 152     -13.701  96.697  29.874  1.00 27.07           O
ATOM   2351  ND2 ASN A 152     -13.031  98.341  31.250  1.00 25.59           N
ATOM   2352  H   ASN A 152      -9.109  95.240  28.971  1.00  0.00           H
ATOM   2353  H   ASN A 152     -12.002  94.973  29.645  1.00  0.00           H
ATOM   2354  H   ASN A 152     -10.776  97.677  29.961  1.00  0.00           H
ATOM   2355  H   ASN A 152     -11.030  96.529  31.342  1.00  0.00           H
ATOM   2356  H   ASN A 152     -13.991  98.694  31.369  1.00  0.00           H
ATOM   2357  H   ASN A 152     -12.249  98.801  31.738  1.00  0.00           H
ATOM   2358  N   PHE A 153     -11.659  95.128  27.084  1.00 24.78           N
ATOM   2359  CA  PHE A 153     -11.645  95.320  25.638  1.00 24.16           C
ATOM   2360  C   PHE A 153     -12.511  96.502  25.214  1.00 26.96           C
ATOM   2361  O   PHE A 153     -13.711  96.544  25.504  1.00 25.47           O
ATOM   2362  CB  PHE A 153     -12.125  94.047  24.940  1.00 25.85           C
ATOM   2363  CG  PHE A 153     -11.221  92.862  25.137  1.00 26.13           C
ATOM   2364  CD1 PHE A 153      -9.887  93.034  25.472  1.00 28.07           C
ATOM   2365  CD2 PHE A 153     -11.705  91.575  24.976  1.00 30.83           C
ATOM   2366  CE1 PHE A 153      -9.057  91.942  25.651  1.00 26.05           C
ATOM   2367  CE2 PHE A 153     -10.879  90.479  25.153  1.00 27.67           C
ATOM   2368  CZ  PHE A 153      -9.554  90.664  25.490  1.00 26.21           C
ATOM   2369  H   PHE A 153     -11.976  94.224  27.463  1.00  0.00           H
ATOM   2370  H   PHE A 153     -10.619  95.538  25.342  1.00  0.00           H
ATOM   2371  H   PHE A 153     -12.167  94.246  23.869  1.00  0.00           H
ATOM   2372  H   PHE A 153     -13.086  93.780  25.380  1.00  0.00           H
ATOM   2373  H   PHE A 153      -9.488  94.041  25.596  1.00  0.00           H
ATOM   2374  H   PHE A 153     -12.750  91.423  24.706  1.00  0.00           H
ATOM   2375  H   PHE A 153      -8.011  92.090  25.919  1.00  0.00           H
ATOM   2376  H   PHE A 153     -11.274  89.471  25.026  1.00  0.00           H
ATOM   2377  H   PHE A 153      -8.901  89.803  25.629  1.00  0.00           H
ATOM   2378  N   GLY A 154     -11.895  97.456  24.517  1.00 27.27           N
ATOM   2379  CA  GLY A 154     -12.630  98.508  23.834  1.00 22.75           C
ATOM   2380  C   GLY A 154     -13.467  99.402  24.720  1.00 33.21           C
ATOM   2381  O   GLY A 154     -14.479  99.942  24.260  1.00 37.60           O
ATOM   2382  H   GLY A 154     -10.867  97.448  24.460  1.00  0.00           H
ATOM   2383  H   GLY A 154     -13.326  97.983  23.180  1.00  0.00           H
ATOM   2384  H   GLY A 154     -11.887  99.127  23.331  1.00  0.00           H
ATOM   2385  N   ALA A 155     -13.077  99.582  25.981  1.00 32.49           N
ATOM   2386  CA  ALA A 155     -13.852 100.391  26.912  1.00 31.30           C
ATOM   2387  C   ALA A 155     -13.430 101.857  26.922  1.00 45.10           C
ATOM   2388  O   ALA A 155     -13.793 102.589  27.850  1.00 54.59           O
ATOM   2389  CB  ALA A 155     -13.752  99.810  28.323  1.00 27.99           C
ATOM   2390  H   ALA A 155     -12.206  99.138  26.306  1.00  0.00           H
ATOM   2391  H   ALA A 155     -14.886 100.361  26.569  1.00  0.00           H
ATOM   2392  H   ALA A 155     -14.347 100.450  28.974  1.00  0.00           H
ATOM   2393  H   ALA A 155     -14.149  98.796  28.279  1.00  0.00           H
ATOM   2394  H   ALA A 155     -12.697  99.820  28.598  1.00  0.00           H
ATOM   2395  N   THR A 156     -12.680 102.301  25.917  1.00 52.18           N
ATOM   2396  CA  THR A 156     -12.232 103.682  25.818  1.00 40.88           C
ATOM   2397  C   THR A 156     -12.857 104.356  24.603  1.00 45.80           C
ATOM   2398  O   THR A 156     -13.175 103.703  23.604  1.00 46.86           O
ATOM   2399  CB  THR A 156     -10.706 103.762  25.724  1.00 33.17           C
ATOM   2400  OG1 THR A 156     -10.258 103.022  24.582  1.00 48.94           O
ATOM   2401  CG2 THR A 156     -10.065 103.182  26.976  1.00 39.54           C
ATOM   2402  H   THR A 156     -12.405 101.639  25.177  1.00  0.00           H
ATOM   2403  H   THR A 156     -12.550 104.201  26.722  1.00  0.00           H
ATOM   2404  H   THR A 156     -10.417 104.808  25.628  1.00  0.00           H
ATOM   2405  H   THR A 156     -10.710 103.440  23.756  1.00  0.00           H
ATOM   2406  H   THR A 156      -8.986 103.267  26.850  1.00  0.00           H
ATOM   2407  H   THR A 156     -10.422 103.773  27.820  1.00  0.00           H
ATOM   2408  H   THR A 156     -10.384 102.142  27.045  1.00  0.00           H
ATOM   2409  N   LYS A 157     -13.030 105.677  24.696  1.00 48.37           N
ATOM   2410  CA  LYS A 157     -13.566 106.441  23.576  1.00 44.24           C
ATOM   2411  C   LYS A 157     -12.497 106.838  22.566  1.00 53.42           C
ATOM   2412  O   LYS A 157     -12.841 107.205  21.437  1.00 61.68           O
ATOM   2413  CB  LYS A 157     -14.313 107.683  24.068  1.00 49.94           C
ATOM   2414  CG  LYS A 157     -15.629 107.353  24.760  1.00 53.93           C
ATOM   2415  CD  LYS A 157     -16.374 108.601  25.203  1.00 55.85           C
ATOM   2416  CE  LYS A 157     -17.400 108.271  26.275  1.00 58.58           C
ATOM   2417  NZ  LYS A 157     -17.920 109.490  26.954  1.00 59.10           N
ATOM   2418  H   LYS A 157     -12.782 106.162  25.570  1.00  0.00           H
ATOM   2419  H   LYS A 157     -14.266 105.781  23.062  1.00  0.00           H
ATOM   2420  H   LYS A 157     -14.541 108.303  23.201  1.00  0.00           H
ATOM   2421  H   LYS A 157     -13.677 108.185  24.796  1.00  0.00           H
ATOM   2422  H   LYS A 157     -15.408 106.758  25.646  1.00  0.00           H
ATOM   2423  H   LYS A 157     -16.260 106.818  24.051  1.00  0.00           H
ATOM   2424  H   LYS A 157     -16.892 109.023  24.342  1.00  0.00           H
ATOM   2425  H   LYS A 157     -15.655 109.310  25.613  1.00  0.00           H
ATOM   2426  H   LYS A 157     -16.933 107.638  27.029  1.00  0.00           H
ATOM   2427  H   LYS A 157     -18.247 107.784  25.793  1.00  0.00           H
ATOM   2428  H   LYS A 157     -18.603 109.175  27.658  1.00  0.00           H
ATOM   2429  H   LYS A 157     -17.113 109.961  27.387  1.00  0.00           H
ATOM   2430  H   LYS A 157     -18.360 110.074  26.229  1.00  0.00           H
ATOM   2431  N   GLU A 158     -11.216 106.772  22.932  1.00 56.93           N
ATOM   2432  CA  GLU A 158     -10.158 107.103  21.988  1.00 55.22           C
ATOM   2433  C   GLU A 158      -9.649 105.883  21.238  1.00 55.31           C
ATOM   2434  O   GLU A 158      -8.928 106.038  20.248  1.00 63.99           O
ATOM   2435  CB  GLU A 158      -8.974 107.775  22.694  1.00 58.17           C
ATOM   2436  CG  GLU A 158      -9.303 109.051  23.443  1.00 79.72           C
ATOM   2437  CD  GLU A 158      -8.353 109.297  24.599  1.00 94.21           C
ATOM   2438  OE1 GLU A 158      -7.737 108.323  25.081  1.00 93.51           O
ATOM   2439  OE2 GLU A 158      -8.219 110.464  25.021  1.00100.15           O
ATOM   2440  H   GLU A 158     -10.973 106.484  23.891  1.00  0.00           H
ATOM   2441  H   GLU A 158     -10.602 107.793  21.271  1.00  0.00           H
ATOM   2442  H   GLU A 158      -8.252 108.044  21.923  1.00  0.00           H
ATOM   2443  H   GLU A 158      -8.617 107.068  23.443  1.00  0.00           H
ATOM   2444  H   GLU A 158     -10.311 108.957  23.846  1.00  0.00           H
ATOM   2445  H   GLU A 158      -9.215 109.885  22.747  1.00  0.00           H
ATOM   2446  N   ALA A 159     -10.017 104.680  21.678  1.00 45.12           N
ATOM   2447  CA  ALA A 159      -9.639 103.445  20.993  1.00 46.33           C
ATOM   2448  C   ALA A 159     -10.749 102.422  21.186  1.00 42.74           C
ATOM   2449  O   ALA A 159     -10.565 101.395  21.849  1.00 37.57           O
ATOM   2450  CB  ALA A 159      -8.305 102.917  21.520  1.00 33.97           C
ATOM   2451  H   ALA A 159     -10.589 104.618  22.532  1.00  0.00           H
ATOM   2452  H   ALA A 159      -9.509 103.641  19.929  1.00  0.00           H
ATOM   2453  H   ALA A 159      -8.085 102.002  20.970  1.00  0.00           H
ATOM   2454  H   ALA A 159      -7.560 103.691  21.334  1.00  0.00           H
ATOM   2455  H   ALA A 159      -8.436 102.728  22.586  1.00  0.00           H
ATOM   2456  N   PRO A 160     -11.934 102.675  20.615  1.00 39.13           N
ATOM   2457  CA  PRO A 160     -13.033 101.712  20.771  1.00 39.87           C
ATOM   2458  C   PRO A 160     -12.894 100.486  19.890  1.00 32.66           C
ATOM   2459  O   PRO A 160     -13.538  99.467  20.174  1.00 33.63           O
ATOM   2460  CB  PRO A 160     -14.268 102.529  20.379  1.00 37.27           C
ATOM   2461  CG  PRO A 160     -13.745 103.470  19.351  1.00 34.92           C
ATOM   2462  CD  PRO A 160     -12.335 103.822  19.777  1.00 46.32           C
ATOM   2463  H   PRO A 160     -13.069 101.305  21.781  1.00  0.00           H
ATOM   2464  H   PRO A 160     -14.738 103.043  21.217  1.00  0.00           H
ATOM   2465  H   PRO A 160     -15.072 101.909  19.982  1.00  0.00           H
ATOM   2466  H   PRO A 160     -14.372 104.360  19.296  1.00  0.00           H
ATOM   2467  H   PRO A 160     -13.767 103.019  18.359  1.00  0.00           H
ATOM   2468  H   PRO A 160     -11.663 103.954  18.929  1.00  0.00           H
ATOM   2469  H   PRO A 160     -12.264 104.772  20.307  1.00  0.00           H
ATOM   2470  N   THR A 161     -12.087 100.550  18.834  1.00 33.90           N
ATOM   2471  CA  THR A 161     -11.940  99.456  17.889  1.00 40.89           C
ATOM   2472  C   THR A 161     -10.465  99.125  17.712  1.00 33.13           C
ATOM   2473  O   THR A 161      -9.577  99.866  18.142  1.00 29.49           O
ATOM   2474  CB  THR A 161     -12.559  99.801  16.526  1.00 42.07           C
ATOM   2475  OG1 THR A 161     -12.011 101.037  16.051  1.00 45.72           O
ATOM   2476  CG2 THR A 161     -14.069  99.933  16.642  1.00 46.01           C
ATOM   2477  H   THR A 161     -11.544 101.411  18.680  1.00  0.00           H
ATOM   2478  H   THR A 161     -12.469  98.592  18.291  1.00  0.00           H
ATOM   2479  H   THR A 161     -12.329  98.998  15.826  1.00  0.00           H
ATOM   2480  H   THR A 161     -10.991 100.909  15.986  1.00  0.00           H
ATOM   2481  H   THR A 161     -14.445 100.177  15.648  1.00  0.00           H
ATOM   2482  H   THR A 161     -14.447  98.973  16.994  1.00  0.00           H
ATOM   2483  H   THR A 161     -14.265 100.732  17.357  1.00  0.00           H
ATOM   2484  N   LEU A 162     -10.216  97.999  17.070  1.00 33.78           N
ATOM   2485  CA  LEU A 162      -8.882  97.579  16.679  1.00 27.79           C
ATOM   2486  C   LEU A 162      -8.525  98.165  15.317  1.00 29.77           C
ATOM   2487  O   LEU A 162      -9.410  98.425  14.495  1.00 29.81           O
ATOM   2488  CB  LEU A 162      -8.794  96.055  16.624  1.00 25.64           C
ATOM   2489  CG  LEU A 162      -8.704  95.334  17.969  1.00 22.49           C
ATOM   2490  CD1 LEU A 162      -8.653  93.827  17.771  1.00 16.89           C
ATOM   2491  CD2 LEU A 162      -7.483  95.812  18.739  1.00 24.40           C
ATOM   2492  H   LEU A 162     -11.009  97.386  16.834  1.00  0.00           H
ATOM   2493  H   LEU A 162      -8.175  97.945  17.423  1.00  0.00           H
ATOM   2494  H   LEU A 162      -7.871  95.823  16.093  1.00  0.00           H
ATOM   2495  H   LEU A 162      -9.718  95.714  16.157  1.00  0.00           H
ATOM   2496  H   LEU A 162      -9.597  95.569  18.548  1.00  0.00           H
ATOM   2497  H   LEU A 162      -8.590  93.377  18.762  1.00  0.00           H
ATOM   2498  H   LEU A 162      -9.570  93.542  17.254  1.00  0.00           H
ATOM   2499  H   LEU A 162      -7.767  93.614  17.172  1.00  0.00           H
ATOM   2500  H   LEU A 162      -7.469  95.268  19.684  1.00  0.00           H
ATOM   2501  H   LEU A 162      -6.611  95.584  18.127  1.00  0.00           H
ATOM   2502  H   LEU A 162      -7.602  96.885  18.891  1.00  0.00           H
ATOM   2503  N   PRO A 163      -7.239  98.400  15.061  1.00 31.00           N
ATOM   2504  CA  PRO A 163      -6.836  98.914  13.748  1.00 25.26           C
ATOM   2505  C   PRO A 163      -7.232  97.956  12.636  1.00 28.62           C
ATOM   2506  O   PRO A 163      -7.325  96.742  12.832  1.00 33.30           O
ATOM   2507  CB  PRO A 163      -5.311  99.034  13.864  1.00 25.95           C
ATOM   2508  CG  PRO A 163      -5.048  99.096  15.333  1.00 27.74           C
ATOM   2509  CD  PRO A 163      -6.093  98.247  15.972  1.00 28.53           C
ATOM   2510  H   PRO A 163      -7.317  99.860  13.497  1.00  0.00           H
ATOM   2511  H   PRO A 163      -4.912  99.904  13.342  1.00  0.00           H
ATOM   2512  H   PRO A 163      -4.800  98.183  13.413  1.00  0.00           H
ATOM   2513  H   PRO A 163      -5.092 100.121  15.701  1.00  0.00           H
ATOM   2514  H   PRO A 163      -4.047  98.735  15.571  1.00  0.00           H
ATOM   2515  H   PRO A 163      -5.786  97.207  16.083  1.00  0.00           H
ATOM   2516  H   PRO A 163      -6.323  98.541  16.996  1.00  0.00           H
ATOM   2517  N   THR A 164      -7.455  98.519  11.456  1.00 26.09           N
ATOM   2518  CA  THR A 164      -7.960  97.776  10.313  1.00 30.13           C
ATOM   2519  C   THR A 164      -6.813  97.393   9.384  1.00 30.53           C
ATOM   2520  O   THR A 164      -5.673  97.836   9.544  1.00 36.01           O
ATOM   2521  CB  THR A 164      -9.001  98.602   9.551  1.00 34.77           C
ATOM   2522  OG1 THR A 164      -8.368  99.751   8.975  1.00 31.25           O
ATOM   2523  CG2 THR A 164     -10.108  99.060  10.488  1.00 21.92           C
ATOM   2524  H   THR A 164      -7.262  99.525  11.345  1.00  0.00           H
ATOM   2525  H   THR A 164      -8.438  96.867  10.678  1.00  0.00           H
ATOM   2526  H   THR A 164      -9.435  97.981   8.767  1.00  0.00           H
ATOM   2527  H   THR A 164      -7.627  99.405   8.349  1.00  0.00           H
ATOM   2528  H   THR A 164     -10.812  99.639   9.890  1.00  0.00           H
ATOM   2529  H   THR A 164     -10.568  98.162  10.900  1.00  0.00           H
ATOM   2530  H   THR A 164      -9.639  99.667  11.262  1.00  0.00           H
ATOM   2531  N   ARG A 165      -7.132  96.550   8.400  1.00 31.52           N
ATOM   2532  CA  ARG A 165      -6.160  96.253   7.354  1.00 28.55           C
ATOM   2533  C   ARG A 165      -5.838  97.498   6.542  1.00 31.09           C
ATOM   2534  O   ARG A 165      -4.708  97.656   6.064  1.00 27.30           O
ATOM   2535  CB  ARG A 165      -6.680  95.145   6.437  1.00 31.65           C
ATOM   2536  CG  ARG A 165      -6.992  93.833   7.139  1.00 41.49           C
ATOM   2537  CD  ARG A 165      -6.609  92.646   6.264  1.00 40.77           C
ATOM   2538  NE  ARG A 165      -7.627  91.600   6.262  1.00 49.67           N
ATOM   2539  CZ  ARG A 165      -8.550  91.461   5.315  1.00 60.71           C
ATOM   2540  NH1 ARG A 165      -8.581  92.302   4.290  1.00 52.52           N
ATOM   2541  NH2 ARG A 165      -9.439  90.479   5.389  1.00 62.00           N
ATOM   2542  H   ARG A 165      -8.063  96.110   8.379  1.00  0.00           H
ATOM   2543  H   ARG A 165      -5.244  95.910   7.834  1.00  0.00           H
ATOM   2544  H   ARG A 165      -5.897  94.936   5.708  1.00  0.00           H
ATOM   2545  H   ARG A 165      -7.617  95.501   6.009  1.00  0.00           H
ATOM   2546  H   ARG A 165      -8.062  93.790   7.340  1.00  0.00           H
ATOM   2547  H   ARG A 165      -6.421  93.786   8.066  1.00  0.00           H
ATOM   2548  H   ARG A 165      -5.679  92.207   6.625  1.00  0.00           H
ATOM   2549  H   ARG A 165      -6.534  92.999   5.235  1.00  0.00           H
ATOM   2550  H   ARG A 165      -7.631  90.928   7.043  1.00  0.00           H
ATOM   2551  H   ARG A 165      -9.296  92.194   3.557  1.00  0.00           H
ATOM   2552  H   ARG A 165      -7.890  93.063   4.227  1.00  0.00           H
ATOM   2553  H   ARG A 165     -10.153  90.374   4.654  1.00  0.00           H
ATOM   2554  H   ARG A 165      -9.415  89.822   6.182  1.00  0.00           H
ATOM   2555  N   ASP A 166      -6.815  98.392   6.384  1.00 32.44           N
ATOM   2556  CA  ASP A 166      -6.579  99.640   5.669  1.00 37.18           C
ATOM   2557  C   ASP A 166      -5.580 100.521   6.411  1.00 38.75           C
ATOM   2558  O   ASP A 166      -4.769 101.212   5.784  1.00 36.40           O
ATOM   2559  CB  ASP A 166      -7.907 100.370   5.467  1.00 39.28           C
ATOM   2560  CG  ASP A 166      -7.769 101.608   4.611  1.00 53.00           C
ATOM   2561  OD1 ASP A 166      -6.768 101.714   3.873  1.00 76.89           O
ATOM   2562  OD2 ASP A 166      -8.669 102.472   4.669  1.00 53.57           O
ATOM   2563  H   ASP A 166      -7.749  98.198   6.773  1.00  0.00           H
ATOM   2564  H   ASP A 166      -6.146  99.411   4.695  1.00  0.00           H
ATOM   2565  H   ASP A 166      -8.281 100.679   6.443  1.00  0.00           H
ATOM   2566  H   ASP A 166      -8.586  99.691   4.951  1.00  0.00           H
ATOM   2567  N   ASP A 167      -5.628 100.513   7.745  1.00 36.23           N
ATOM   2568  CA  ASP A 167      -4.651 101.267   8.525  1.00 33.37           C
ATOM   2569  C   ASP A 167      -3.236 100.749   8.295  1.00 33.82           C
ATOM   2570  O   ASP A 167      -2.288 101.537   8.187  1.00 32.99           O
ATOM   2571  CB  ASP A 167      -5.011 101.212  10.010  1.00 34.88           C
ATOM   2572  CG  ASP A 167      -6.299 101.951  10.324  1.00 35.88           C
ATOM   2573  OD1 ASP A 167      -6.669 102.858   9.550  1.00 34.11           O
ATOM   2574  OD2 ASP A 167      -6.940 101.626  11.345  1.00 35.80           O
ATOM   2575  H   ASP A 167      -6.359  99.971   8.227  1.00  0.00           H
ATOM   2576  H   ASP A 167      -4.679 102.305   8.192  1.00  0.00           H
ATOM   2577  H   ASP A 167      -4.207 101.684  10.574  1.00  0.00           H
ATOM   2578  H   ASP A 167      -5.155 100.166  10.283  1.00  0.00           H
ATOM   2579  N   VAL A 168      -3.071  99.426   8.224  1.00 24.04           N
ATOM   2580  CA  VAL A 168      -1.748  98.855   7.989  1.00 27.61           C
ATOM   2581  C   VAL A 168      -1.268  99.171   6.577  1.00 29.47           C
ATOM   2582  O   VAL A 168      -0.101  99.526   6.369  1.00 36.35           O
ATOM   2583  CB  VAL A 168      -1.763  97.339   8.256  1.00 35.91           C
ATOM   2584  CG1 VAL A 168      -0.390  96.738   7.989  1.00 21.69           C
ATOM   2585  CG2 VAL A 168      -2.206  97.057   9.683  1.00 28.57           C
ATOM   2586  H   VAL A 168      -3.884  98.803   8.336  1.00  0.00           H
ATOM   2587  H   VAL A 168      -1.042  99.309   8.684  1.00  0.00           H
ATOM   2588  H   VAL A 168      -2.477  96.873   7.577  1.00  0.00           H
ATOM   2589  H   VAL A 168      -0.464  95.670   8.194  1.00  0.00           H
ATOM   2590  H   VAL A 168      -0.154  96.934   6.943  1.00  0.00           H
ATOM   2591  H   VAL A 168       0.311  97.232   8.662  1.00  0.00           H
ATOM   2592  H   VAL A 168      -2.197  95.975   9.812  1.00  0.00           H
ATOM   2593  H   VAL A 168      -1.491  97.549  10.342  1.00  0.00           H
ATOM   2594  H   VAL A 168      -3.209  97.470   9.793  1.00  0.00           H
ATOM   2595  N   LEU A 169      -2.155  99.043   5.586  1.00 30.33           N
ATOM   2596  CA  LEU A 169      -1.768  99.305   4.202  1.00 28.75           C
ATOM   2597  C   LEU A 169      -1.337 100.753   4.007  1.00 33.88           C
ATOM   2598  O   LEU A 169      -0.361 101.028   3.299  1.00 37.66           O
ATOM   2599  CB  LEU A 169      -2.922  98.961   3.259  1.00 32.92           C
ATOM   2600  CG  LEU A 169      -3.334  97.490   3.169  1.00 37.85           C
ATOM   2601  CD1 LEU A 169      -4.573  97.333   2.300  1.00 39.59           C
ATOM   2602  CD2 LEU A 169      -2.189  96.642   2.637  1.00 34.95           C
ATOM   2603  H   LEU A 169      -3.121  98.757   5.800  1.00  0.00           H
ATOM   2604  H   LEU A 169      -0.913  98.671   3.967  1.00  0.00           H
ATOM   2605  H   LEU A 169      -2.581  99.235   2.261  1.00  0.00           H
ATOM   2606  H   LEU A 169      -3.792  99.490   3.649  1.00  0.00           H
ATOM   2607  H   LEU A 169      -3.576  97.140   4.173  1.00  0.00           H
ATOM   2608  H   LEU A 169      -4.813  96.270   2.276  1.00  0.00           H
ATOM   2609  H   LEU A 169      -5.366  97.917   2.767  1.00  0.00           H
ATOM   2610  H   LEU A 169      -4.319  97.713   1.311  1.00  0.00           H
ATOM   2611  H   LEU A 169      -2.546  95.613   2.598  1.00  0.00           H
ATOM   2612  H   LEU A 169      -1.943  97.024   1.646  1.00  0.00           H
ATOM   2613  H   LEU A 169      -1.358  96.756   3.333  1.00  0.00           H
ATOM   2614  N   ASN A 170      -2.055 101.696   4.624  1.00 31.54           N
ATOM   2615  CA  ASN A 170      -1.709 103.105   4.471  1.00 32.59           C
ATOM   2616  C   ASN A 170      -0.379 103.439   5.137  1.00 41.38           C
ATOM   2617  O   ASN A 170       0.324 104.352   4.688  1.00 40.50           O
ATOM   2618  CB  ASN A 170      -2.823 103.983   5.041  1.00 35.43           C
ATOM   2619  CG  ASN A 170      -4.061 103.996   4.165  1.00 47.31           C
ATOM   2620  OD1 ASN A 170      -3.969 103.956   2.938  1.00 49.42           O
ATOM   2621  ND2 ASN A 170      -5.230 104.051   4.793  1.00 53.70           N
ATOM   2622  H   ASN A 170      -2.857 101.427   5.211  1.00  0.00           H
ATOM   2623  H   ASN A 170      -1.600 103.306   3.405  1.00  0.00           H
ATOM   2624  H   ASN A 170      -2.451 105.005   5.111  1.00  0.00           H
ATOM   2625  H   ASN A 170      -3.109 103.575   6.010  1.00  0.00           H
ATOM   2626  H   ASN A 170      -6.106 104.062   4.251  1.00  0.00           H
ATOM   2627  H   ASN A 170      -5.261 104.082   5.822  1.00  0.00           H
ATOM   2628  N   ALA A 171      -0.017 102.717   6.200  1.00 38.41           N
ATOM   2629  CA  ALA A 171       1.277 102.942   6.835  1.00 29.68           C
ATOM   2630  C   ALA A 171       2.421 102.392   5.994  1.00 33.57           C
ATOM   2631  O   ALA A 171       3.523 102.953   6.006  1.00 26.37           O
ATOM   2632  CB  ALA A 171       1.295 102.319   8.230  1.00 30.34           C
ATOM   2633  H   ALA A 171      -0.654 101.998   6.573  1.00  0.00           H
ATOM   2634  H   ALA A 171       1.422 104.019   6.922  1.00  0.00           H
ATOM   2635  H   ALA A 171       2.279 102.517   8.655  1.00  0.00           H
ATOM   2636  H   ALA A 171       0.502 102.799   8.804  1.00  0.00           H
ATOM   2637  H   ALA A 171       1.115 101.251   8.105  1.00  0.00           H
ATOM   2638  N   LEU A 172       2.184 101.304   5.258  1.00 32.24           N
ATOM   2639  CA  LEU A 172       3.223 100.720   4.419  1.00 29.54           C
ATOM   2640  C   LEU A 172       3.564 101.581   3.210  1.00 29.79           C
ATOM   2641  O   LEU A 172       4.601 101.346   2.580  1.00 30.49           O
ATOM   2642  CB  LEU A 172       2.799  99.323   3.958  1.00 24.08           C
ATOM   2643  CG  LEU A 172       2.679  98.266   5.057  1.00 32.18           C
ATOM   2644  CD1 LEU A 172       2.070  96.983   4.511  1.00 19.99           C
ATOM   2645  CD2 LEU A 172       4.036  97.995   5.692  1.00 25.08           C
ATOM   2646  H   LEU A 172       1.250 100.869   5.283  1.00  0.00           H
ATOM   2647  H   LEU A 172       4.124 100.657   5.030  1.00  0.00           H
ATOM   2648  H   LEU A 172       3.577  98.973   3.279  1.00  0.00           H
ATOM   2649  H   LEU A 172       1.804  99.431   3.526  1.00  0.00           H
ATOM   2650  H   LEU A 172       2.013  98.652   5.829  1.00  0.00           H
ATOM   2651  H   LEU A 172       2.014  96.279   5.341  1.00  0.00           H
ATOM   2652  H   LEU A 172       1.082  97.237   4.128  1.00  0.00           H
ATOM   2653  H   LEU A 172       2.732  96.627   3.721  1.00  0.00           H
ATOM   2654  H   LEU A 172       3.882  97.238   6.461  1.00  0.00           H
ATOM   2655  H   LEU A 172       4.694  97.639   4.899  1.00  0.00           H
ATOM   2656  H   LEU A 172       4.384  98.938   6.114  1.00  0.00           H
ATOM   2657  N   LYS A 173       2.730 102.567   2.876  1.00 29.26           N
ATOM   2658  CA  LYS A 173       3.017 103.456   1.758  1.00 31.79           C
ATOM   2659  C   LYS A 173       4.100 104.477   2.080  1.00 32.12           C
ATOM   2660  O   LYS A 173       4.708 105.025   1.154  1.00 37.77           O
ATOM   2661  CB  LYS A 173       1.745 104.185   1.319  1.00 38.31           C
ATOM   2662  CG  LYS A 173       0.679 103.278   0.725  1.00 42.84           C
ATOM   2663  CD  LYS A 173      -0.554 104.072   0.326  1.00 50.89           C
ATOM   2664  CE  LYS A 173      -1.710 103.155  -0.038  1.00 42.15           C
ATOM   2665  NZ  LYS A 173      -2.984 103.910  -0.206  1.00 51.48           N
ATOM   2666  H   LYS A 173       1.866 102.703   3.419  1.00  0.00           H
ATOM   2667  H   LYS A 173       3.388 102.828   0.948  1.00  0.00           H
ATOM   2668  H   LYS A 173       2.028 104.898   0.544  1.00  0.00           H
ATOM   2669  H   LYS A 173       1.312 104.640   2.210  1.00  0.00           H
ATOM   2670  H   LYS A 173       0.392 102.540   1.474  1.00  0.00           H
ATOM   2671  H   LYS A 173       1.086 102.796  -0.164  1.00  0.00           H
ATOM   2672  H   LYS A 173      -0.307 104.680  -0.544  1.00  0.00           H
ATOM   2673  H   LYS A 173      -0.856 104.691   1.171  1.00  0.00           H
ATOM   2674  H   LYS A 173      -1.849 102.422   0.757  1.00  0.00           H
ATOM   2675  H   LYS A 173      -1.482 102.679  -0.992  1.00  0.00           H
ATOM   2676  H   LYS A 173      -3.711 103.223  -0.450  1.00  0.00           H
ATOM   2677  H   LYS A 173      -3.180 104.373   0.693  1.00  0.00           H
ATOM   2678  H   LYS A 173      -2.832 104.592  -0.963  1.00  0.00           H
ATOM   2679  N   ILE A 174       4.342 104.751   3.364  1.00 30.12           N
ATOM   2680  CA  ILE A 174       5.293 105.788   3.743  1.00 30.40           C
ATOM   2681  C   ILE A 174       6.687 105.398   3.277  1.00 32.04           C
ATOM   2682  O   ILE A 174       7.123 104.252   3.447  1.00 29.28           O
ATOM   2683  CB  ILE A 174       5.254 106.019   5.261  1.00 29.73           C
ATOM   2684  CG1 ILE A 174       3.808 106.169   5.739  1.00 31.07           C
ATOM   2685  CG2 ILE A 174       6.077 107.245   5.638  1.00 28.65           C
ATOM   2686  CD1 ILE A 174       3.188 107.509   5.416  1.00 34.43           C
ATOM   2687  H   ILE A 174       3.849 104.222   4.097  1.00  0.00           H
ATOM   2688  H   ILE A 174       5.019 106.726   3.259  1.00  0.00           H
ATOM   2689  H   ILE A 174       5.692 105.152   5.755  1.00  0.00           H
ATOM   2690  H   ILE A 174       3.804 106.065   6.824  1.00  0.00           H
ATOM   2691  H   ILE A 174       3.216 105.416   5.218  1.00  0.00           H
ATOM   2692  H   ILE A 174       6.009 107.354   6.720  1.00  0.00           H
ATOM   2693  H   ILE A 174       7.100 107.054   5.313  1.00  0.00           H
ATOM   2694  H   ILE A 174       5.638 108.096   5.117  1.00  0.00           H
ATOM   2695  H   ILE A 174       2.170 107.491   5.804  1.00  0.00           H
ATOM   2696  H   ILE A 174       3.796 108.268   5.908  1.00  0.00           H
ATOM   2697  H   ILE A 174       3.207 107.616   4.331  1.00  0.00           H
ATOM   2698  N   THR A 175       7.395 106.357   2.684  1.00 34.08           N
ATOM   2699  CA  THR A 175       8.710 106.109   2.107  1.00 35.87           C
ATOM   2700  C   THR A 175       9.823 106.213   3.143  1.00 34.43           C
ATOM   2701  O   THR A 175      10.737 105.382   3.155  1.00 39.25           O
ATOM   2702  CB  THR A 175       8.973 107.089   0.958  1.00 30.97           C
ATOM   2703  OG1 THR A 175       7.945 106.956  -0.031  1.00 33.81           O
ATOM   2704  CG2 THR A 175      10.323 106.809   0.310  1.00 39.89           C
ATOM   2705  H   THR A 175       7.000 107.307   2.631  1.00  0.00           H
ATOM   2706  H   THR A 175       8.711 105.087   1.727  1.00  0.00           H
ATOM   2707  H   THR A 175       8.976 108.101   1.363  1.00  0.00           H
ATOM   2708  H   THR A 175       7.049 107.151   0.438  1.00  0.00           H
ATOM   2709  H   THR A 175      10.448 107.535  -0.493  1.00  0.00           H
ATOM   2710  H   THR A 175      11.080 106.929   1.085  1.00  0.00           H
ATOM   2711  H   THR A 175      10.289 105.788  -0.069  1.00  0.00           H
ATOM   2712  N   GLN A 176       9.761 107.214   4.016  1.00 34.86           N
ATOM   2713  CA  GLN A 176      10.801 107.419   5.013  1.00 33.57           C
ATOM   2714  C   GLN A 176      10.544 106.562   6.244  1.00 24.72           C
ATOM   2715  O   GLN A 176       9.410 106.458   6.722  1.00 24.68           O
ATOM   2716  CB  GLN A 176      10.869 108.893   5.412  1.00 30.71           C
ATOM   2717  CG  GLN A 176      11.145 109.833   4.253  1.00 28.01           C
ATOM   2718  CD  GLN A 176      12.408 109.469   3.502  1.00 36.02           C
ATOM   2719  OE1 GLN A 176      13.497 109.447   4.072  1.00 43.12           O
ATOM   2720  NE2 GLN A 176      12.268 109.188   2.212  1.00 38.78           N
ATOM   2721  H   GLN A 176       8.959 107.859   3.986  1.00  0.00           H
ATOM   2722  H   GLN A 176      11.755 107.123   4.576  1.00  0.00           H
ATOM   2723  H   GLN A 176      11.689 109.005   6.122  1.00  0.00           H
ATOM   2724  H   GLN A 176       9.894 109.164   5.816  1.00  0.00           H
ATOM   2725  H   GLN A 176      11.270 110.839   4.655  1.00  0.00           H
ATOM   2726  H   GLN A 176      10.309 109.764   3.557  1.00  0.00           H
ATOM   2727  H   GLN A 176      13.091 108.933   1.648  1.00  0.00           H
ATOM   2728  H   GLN A 176      11.336 109.225   1.775  1.00  0.00           H
ATOM   2729  N   TYR A 177      11.609 105.938   6.754  1.00 17.81           N
ATOM   2730  CA  TYR A 177      11.501 105.221   8.020  1.00 18.43           C
ATOM   2731  C   TYR A 177      11.115 106.170   9.147  1.00 19.60           C
ATOM   2732  O   TYR A 177      10.191 105.893   9.920  1.00 22.81           O
ATOM   2733  CB  TYR A 177      12.816 104.511   8.348  1.00 17.96           C
ATOM   2734  CG  TYR A 177      12.842 103.921   9.743  1.00 24.06           C
ATOM   2735  CD1 TYR A 177      12.344 102.648   9.989  1.00 20.49           C
ATOM   2736  CD2 TYR A 177      13.356 104.640  10.817  1.00 23.28           C
ATOM   2737  CE1 TYR A 177      12.359 102.108  11.260  1.00 16.14           C
ATOM   2738  CE2 TYR A 177      13.371 104.110  12.091  1.00 23.10           C
ATOM   2739  CZ  TYR A 177      12.874 102.843  12.306  1.00 20.38           C
ATOM   2740  OH  TYR A 177      12.891 102.310  13.574  1.00 24.19           O
ATOM   2741  H   TYR A 177      12.508 105.963   6.253  1.00  0.00           H
ATOM   2742  H   TYR A 177      10.717 104.471   7.920  1.00  0.00           H
ATOM   2743  H   TYR A 177      13.621 105.243   8.283  1.00  0.00           H
ATOM   2744  H   TYR A 177      12.930 103.685   7.646  1.00  0.00           H
ATOM   2745  H   TYR A 177      11.934 102.065   9.164  1.00  0.00           H
ATOM   2746  H   TYR A 177      13.754 105.641  10.649  1.00  0.00           H
ATOM   2747  H   TYR A 177      11.966 101.107  11.435  1.00  0.00           H
ATOM   2748  H   TYR A 177      13.773 104.690  12.922  1.00  0.00           H
ATOM   2749  H   TYR A 177      12.477 101.369  13.511  1.00  0.00           H
ATOM   2750  N   ASP A 178      11.821 107.293   9.258  1.00 23.71           N
ATOM   2751  CA  ASP A 178      11.524 108.294  10.270  1.00 23.17           C
ATOM   2752  C   ASP A 178      12.025 109.645   9.782  1.00 25.69           C
ATOM   2753  O   ASP A 178      12.837 109.731   8.857  1.00 29.24           O
ATOM   2754  CB  ASP A 178      12.157 107.936  11.620  1.00 24.75           C
ATOM   2755  CG  ASP A 178      11.463 108.609  12.788  1.00 23.76           C
ATOM   2756  OD1 ASP A 178      10.440 109.289  12.565  1.00 24.56           O
ATOM   2757  OD2 ASP A 178      11.941 108.458  13.931  1.00 21.98           O
ATOM   2758  H   ASP A 178      12.602 107.458   8.607  1.00  0.00           H
ATOM   2759  H   ASP A 178      10.446 108.333  10.425  1.00  0.00           H
ATOM   2760  H   ASP A 178      13.195 108.268  11.611  1.00  0.00           H
ATOM   2761  H   ASP A 178      12.061 106.859  11.760  1.00  0.00           H
ATOM   2762  N   THR A 179      11.528 110.702  10.416  1.00 23.96           N
ATOM   2763  CA  THR A 179      11.868 112.070  10.064  1.00 28.87           C
ATOM   2764  C   THR A 179      12.167 112.864  11.326  1.00 27.93           C
ATOM   2765  O   THR A 179      11.678 112.521  12.407  1.00 31.61           O
ATOM   2766  CB  THR A 179      10.724 112.753   9.293  1.00 28.75           C
ATOM   2767  OG1 THR A 179       9.535 112.757  10.097  1.00 32.24           O
ATOM   2768  CG2 THR A 179      10.446 112.034   7.982  1.00 23.57           C
ATOM   2769  H   THR A 179      10.871 110.544  11.193  1.00  0.00           H
ATOM   2770  H   THR A 179      12.747 112.043   9.420  1.00  0.00           H
ATOM   2771  H   THR A 179      11.024 113.777   9.070  1.00  0.00           H
ATOM   2772  H   THR A 179       9.764 113.251  10.971  1.00  0.00           H
ATOM   2773  H   THR A 179       9.631 112.567   7.493  1.00  0.00           H
ATOM   2774  H   THR A 179      11.365 112.072   7.397  1.00  0.00           H
ATOM   2775  H   THR A 179      10.167 111.010   8.233  1.00  0.00           H
ATOM   2776  N   PRO A 180      12.972 113.935  11.222  1.00 32.30           N
ATOM   2777  CA  PRO A 180      13.216 114.816  12.369  1.00 30.96           C
ATOM   2778  C   PRO A 180      11.927 115.456  12.886  1.00 25.21           C
ATOM   2779  O   PRO A 180      11.008 115.677  12.097  1.00 28.97           O
ATOM   2780  CB  PRO A 180      14.176 115.876  11.805  1.00 25.74           C
ATOM   2781  CG  PRO A 180      14.044 115.779  10.320  1.00 25.27           C
ATOM   2782  CD  PRO A 180      13.757 114.339  10.044  1.00 27.65           C
ATOM   2783  H   PRO A 180      13.623 114.280  13.226  1.00  0.00           H
ATOM   2784  H   PRO A 180      15.206 115.724  12.126  1.00  0.00           H
ATOM   2785  H   PRO A 180      13.912 116.877  12.146  1.00  0.00           H
ATOM   2786  H   PRO A 180      14.950 116.112   9.814  1.00  0.00           H
ATOM   2787  H   PRO A 180      13.251 116.426   9.944  1.00  0.00           H
ATOM   2788  H   PRO A 180      13.216 114.184   9.111  1.00  0.00           H
ATOM   2789  H   PRO A 180      14.654 113.736   9.903  1.00  0.00           H
ATOM   2790  N   PRO A 181      11.855 115.743  14.197  1.00 25.83           N
ATOM   2791  CA  PRO A 181      12.937 115.554  15.169  1.00 30.06           C
ATOM   2792  C   PRO A 181      12.922 114.192  15.861  1.00 29.75           C
ATOM   2793  O   PRO A 181      13.280 114.110  17.036  1.00 29.66           O
ATOM   2794  CB  PRO A 181      12.676 116.666  16.182  1.00 26.45           C
ATOM   2795  CG  PRO A 181      11.187 116.797  16.188  1.00 23.41           C
ATOM   2796  CD  PRO A 181      10.700 116.432  14.798  1.00 27.24           C
ATOM   2797  H   PRO A 181      13.914 115.590  14.686  1.00  0.00           H
ATOM   2798  H   PRO A 181      13.175 117.602  15.931  1.00  0.00           H
ATOM   2799  H   PRO A 181      13.062 116.425  17.173  1.00  0.00           H
ATOM   2800  H   PRO A 181      10.903 117.819  16.438  1.00  0.00           H
ATOM   2801  H   PRO A 181      10.747 116.146  16.944  1.00  0.00           H
ATOM   2802  H   PRO A 181       9.821 115.788  14.820  1.00  0.00           H
ATOM   2803  H   PRO A 181      10.374 117.290  14.210  1.00  0.00           H
ATOM   2804  N   TRP A 182      12.510 113.150  15.136  1.00 31.96           N
ATOM   2805  CA  TRP A 182      12.620 111.763  15.594  1.00 26.04           C
ATOM   2806  C   TRP A 182      11.871 111.545  16.907  1.00 25.33           C
ATOM   2807  O   TRP A 182      12.394 110.945  17.848  1.00 28.50           O
ATOM   2808  CB  TRP A 182      14.086 111.341  15.742  1.00 22.50           C
ATOM   2809  CG  TRP A 182      15.029 112.000  14.787  1.00 28.14           C
ATOM   2810  CD1 TRP A 182      15.902 113.011  15.069  1.00 29.52           C
ATOM   2811  CD2 TRP A 182      15.208 111.691  13.400  1.00 26.63           C
ATOM   2812  NE1 TRP A 182      16.609 113.354  13.943  1.00 30.19           N
ATOM   2813  CE2 TRP A 182      16.202 112.558  12.905  1.00 28.79           C
ATOM   2814  CE3 TRP A 182      14.623 110.767  12.528  1.00 28.14           C
ATOM   2815  CZ2 TRP A 182      16.624 112.531  11.578  1.00 27.05           C
ATOM   2816  CZ3 TRP A 182      15.044 110.741  11.210  1.00 30.48           C
ATOM   2817  CH2 TRP A 182      16.035 111.617  10.748  1.00 29.96           C
ATOM   2818  H   TRP A 182      12.095 113.330  14.211  1.00  0.00           H
ATOM   2819  H   TRP A 182      12.157 111.137  14.832  1.00  0.00           H
ATOM   2820  H   TRP A 182      14.147 110.269  15.556  1.00  0.00           H
ATOM   2821  H   TRP A 182      14.405 111.652  16.737  1.00  0.00           H
ATOM   2822  H   TRP A 182      16.021 113.478  16.047  1.00  0.00           H
ATOM   2823  H   TRP A 182      17.328 114.090  13.888  1.00  0.00           H
ATOM   2824  H   TRP A 182      13.852 110.082  12.879  1.00  0.00           H
ATOM   2825  H   TRP A 182      17.394 113.212  11.215  1.00  0.00           H
ATOM   2826  H   TRP A 182      14.597 110.026  10.519  1.00  0.00           H
ATOM   2827  H   TRP A 182      16.344 111.569   9.704  1.00  0.00           H
ATOM   2828  N   ASP A 183      10.627 112.004  16.964  1.00 28.83           N
ATOM   2829  CA  ASP A 183       9.891 111.907  18.218  1.00 24.56           C
ATOM   2830  C   ASP A 183       8.396 111.819  17.927  1.00 26.87           C
ATOM   2831  O   ASP A 183       7.979 111.507  16.807  1.00 23.77           O
ATOM   2832  CB  ASP A 183      10.243 113.088  19.142  1.00 26.81           C
ATOM   2833  CG  ASP A 183       9.849 114.440  18.560  1.00 29.81           C
ATOM   2834  OD1 ASP A 183       9.228 114.487  17.477  1.00 27.13           O
ATOM   2835  OD2 ASP A 183      10.161 115.467  19.200  1.00 34.09           O
ATOM   2836  H   ASP A 183      10.187 112.423  16.132  1.00  0.00           H
ATOM   2837  H   ASP A 183      10.180 110.999  18.747  1.00  0.00           H
ATOM   2838  H   ASP A 183      11.323 113.093  19.290  1.00  0.00           H
ATOM   2839  H   ASP A 183       9.685 112.961  20.070  1.00  0.00           H
ATOM   2840  N   MET A 184       7.596 112.084  18.962  1.00 30.32           N
ATOM   2841  CA  MET A 184       6.144 111.965  18.899  1.00 29.39           C
ATOM   2842  C   MET A 184       5.531 112.783  17.767  1.00 25.18           C
ATOM   2843  O   MET A 184       4.456 112.438  17.265  1.00 29.28           O
ATOM   2844  CB  MET A 184       5.559 112.402  20.242  1.00 35.72           C
ATOM   2845  CG  MET A 184       4.148 111.948  20.502  1.00 46.47           C
ATOM   2846  SD  MET A 184       3.421 112.804  21.909  1.00 65.20           S
ATOM   2847  CE  MET A 184       3.271 114.453  21.232  1.00 48.08           C
ATOM   2848  H   MET A 184       8.025 112.387  19.848  1.00  0.00           H
ATOM   2849  H   MET A 184       5.901 110.923  18.692  1.00  0.00           H
ATOM   2850  H   MET A 184       5.545 113.492  20.252  1.00  0.00           H
ATOM   2851  H   MET A 184       6.172 111.940  21.016  1.00  0.00           H
ATOM   2852  H   MET A 184       4.303 110.910  20.798  1.00  0.00           H
ATOM   2853  H   MET A 184       3.604 112.022  19.560  1.00  0.00           H
ATOM   2854  H   MET A 184       2.832 115.078  22.010  1.00  0.00           H
ATOM   2855  H   MET A 184       4.276 114.781  20.967  1.00  0.00           H
ATOM   2856  H   MET A 184       2.625 114.381  20.357  1.00  0.00           H
ATOM   2857  N   THR A 185       6.191 113.864  17.354  1.00 28.25           N
ATOM   2858  CA  THR A 185       5.645 114.788  16.368  1.00 25.87           C
ATOM   2859  C   THR A 185       6.111 114.509  14.945  1.00 27.94           C
ATOM   2860  O   THR A 185       5.766 115.274  14.039  1.00 30.93           O
ATOM   2861  CB  THR A 185       6.003 116.230  16.742  1.00 23.48           C
ATOM   2862  OG1 THR A 185       7.417 116.421  16.610  1.00 35.51           O
ATOM   2863  CG2 THR A 185       5.588 116.531  18.175  1.00 24.34           C
ATOM   2864  H   THR A 185       7.124 114.054  17.747  1.00  0.00           H
ATOM   2865  H   THR A 185       4.565 114.642  16.384  1.00  0.00           H
ATOM   2866  H   THR A 185       5.471 116.905  16.072  1.00  0.00           H
ATOM   2867  H   THR A 185       7.659 116.209  15.632  1.00  0.00           H
ATOM   2868  H   THR A 185       5.868 117.565  18.378  1.00  0.00           H
ATOM   2869  H   THR A 185       4.509 116.385  18.232  1.00  0.00           H
ATOM   2870  H   THR A 185       6.126 115.832  18.816  1.00  0.00           H
ATOM   2871  N   SER A 186       6.886 113.449  14.726  1.00 27.59           N
ATOM   2872  CA  SER A 186       7.405 113.160  13.394  1.00 21.77           C
ATOM   2873  C   SER A 186       6.272 112.946  12.397  1.00 21.45           C
ATOM   2874  O   SER A 186       5.376 112.127  12.618  1.00 25.74           O
ATOM   2875  CB  SER A 186       8.308 111.928  13.440  1.00 24.90           C
ATOM   2876  OG  SER A 186       9.503 112.195  14.153  1.00 24.54           O
ATOM   2877  H   SER A 186       7.123 112.823  15.509  1.00  0.00           H
ATOM   2878  H   SER A 186       7.988 114.019  13.062  1.00  0.00           H
ATOM   2879  H   SER A 186       8.573 111.582  12.441  1.00  0.00           H
ATOM   2880  H   SER A 186       7.798 111.148  14.005  1.00  0.00           H
ATOM   2881  H   SER A 186      10.059 111.328  14.144  1.00  0.00           H
ATOM   2882  N   GLN A 187       6.321 113.687  11.293  1.00 28.01           N
ATOM   2883  CA  GLN A 187       5.346 113.586  10.219  1.00 24.86           C
ATOM   2884  C   GLN A 187       5.957 112.858   9.029  1.00 25.59           C
ATOM   2885  O   GLN A 187       7.172 112.902   8.812  1.00 24.90           O
ATOM   2886  CB  GLN A 187       4.855 114.971   9.785  1.00 21.14           C
ATOM   2887  CG  GLN A 187       4.145 115.749  10.880  1.00 21.96           C
ATOM   2888  CD  GLN A 187       2.922 115.025  11.407  1.00 27.29           C
ATOM   2889  OE1 GLN A 187       2.014 114.682  10.648  1.00 25.58           O
ATOM   2890  NE2 GLN A 187       2.894 114.783  12.712  1.00 29.30           N
ATOM   2891  H   GLN A 187       7.089 114.367  11.194  1.00  0.00           H
ATOM   2892  H   GLN A 187       4.490 113.022  10.590  1.00  0.00           H
ATOM   2893  H   GLN A 187       4.139 114.827   8.976  1.00  0.00           H
ATOM   2894  H   GLN A 187       5.734 115.551   9.504  1.00  0.00           H
ATOM   2895  H   GLN A 187       3.818 116.701  10.461  1.00  0.00           H
ATOM   2896  H   GLN A 187       4.842 115.875  11.709  1.00  0.00           H
ATOM   2897  H   GLN A 187       2.088 114.294  13.128  1.00  0.00           H
ATOM   2898  H   GLN A 187       3.678 115.084  13.309  1.00  0.00           H
ATOM   2899  N   ASN A 188       5.097 112.189   8.261  1.00 27.15           N
ATOM   2900  CA  ASN A 188       5.510 111.408   7.095  1.00 23.30           C
ATOM   2901  C   ASN A 188       6.586 110.393   7.478  1.00 31.54           C
ATOM   2902  O   ASN A 188       7.609 110.241   6.807  1.00 33.14           O
ATOM   2903  CB  ASN A 188       5.986 112.322   5.964  1.00 25.42           C
ATOM   2904  CG  ASN A 188       5.006 113.444   5.670  1.00 38.89           C
ATOM   2905  OD1 ASN A 188       3.970 113.231   5.038  1.00 32.12           O
ATOM   2906  ND2 ASN A 188       5.331 114.649   6.127  1.00 39.13           N
ATOM   2907  H   ASN A 188       4.096 112.224   8.500  1.00  0.00           H
ATOM   2908  H   ASN A 188       4.644 110.856   6.730  1.00  0.00           H
ATOM   2909  H   ASN A 188       6.090 111.721   5.060  1.00  0.00           H
ATOM   2910  H   ASN A 188       6.926 112.778   6.274  1.00  0.00           H
ATOM   2911  H   ASN A 188       4.705 115.450   5.959  1.00  0.00           H
ATOM   2912  H   ASN A 188       6.209 114.782   6.650  1.00  0.00           H
ATOM   2913  N   SER A 189       6.342 109.693   8.584  1.00 27.07           N
ATOM   2914  CA  SER A 189       7.295 108.748   9.153  1.00 23.92           C
ATOM   2915  C   SER A 189       6.603 107.409   9.347  1.00 20.67           C
ATOM   2916  O   SER A 189       5.562 107.340  10.010  1.00 19.98           O
ATOM   2917  CB  SER A 189       7.852 109.262  10.485  1.00 22.37           C
ATOM   2918  OG  SER A 189       8.363 108.200  11.273  1.00 19.51           O
ATOM   2919  H   SER A 189       5.438 109.825   9.060  1.00  0.00           H
ATOM   2920  H   SER A 189       8.136 108.632   8.469  1.00  0.00           H
ATOM   2921  H   SER A 189       7.094 109.788  11.066  1.00  0.00           H
ATOM   2922  H   SER A 189       8.706 109.906  10.275  1.00  0.00           H
ATOM   2923  H   SER A 189       8.717 108.616  12.146  1.00  0.00           H
ATOM   2924  N   PHE A 190       7.171 106.353   8.761  1.00 19.19           N
ATOM   2925  CA  PHE A 190       6.629 105.013   8.965  1.00 23.12           C
ATOM   2926  C   PHE A 190       6.670 104.622  10.436  1.00 19.68           C
ATOM   2927  O   PHE A 190       5.704 104.067  10.971  1.00 22.09           O
ATOM   2928  CB  PHE A 190       7.394 103.992   8.125  1.00 20.67           C
ATOM   2929  CG  PHE A 190       7.022 102.570   8.429  1.00 18.91           C
ATOM   2930  CD1 PHE A 190       5.785 102.070   8.058  1.00 23.10           C
ATOM   2931  CD2 PHE A 190       7.902 101.739   9.101  1.00 18.34           C
ATOM   2932  CE1 PHE A 190       5.436 100.762   8.343  1.00 21.54           C
ATOM   2933  CE2 PHE A 190       7.560 100.432   9.390  1.00 18.92           C
ATOM   2934  CZ  PHE A 190       6.325  99.943   9.011  1.00 18.08           C
ATOM   2935  H   PHE A 190       7.998 106.484   8.161  1.00  0.00           H
ATOM   2936  H   PHE A 190       5.587 105.021   8.645  1.00  0.00           H
ATOM   2937  H   PHE A 190       8.458 104.105   8.335  1.00  0.00           H
ATOM   2938  H   PHE A 190       7.137 104.168   7.080  1.00  0.00           H
ATOM   2939  H   PHE A 190       5.078 102.714   7.535  1.00  0.00           H
ATOM   2940  H   PHE A 190       8.877 102.121   9.406  1.00  0.00           H
ATOM   2941  H   PHE A 190       4.461 100.379   8.041  1.00  0.00           H
ATOM   2942  H   PHE A 190       8.264  99.787   9.916  1.00  0.00           H
ATOM   2943  H   PHE A 190       6.053  98.912   9.239  1.00  0.00           H
ATOM   2944  N   ARG A 191       7.798 104.888  11.099  1.00 17.65           N
ATOM   2945  CA  ARG A 191       7.936 104.555  12.513  1.00 20.66           C
ATOM   2946  C   ARG A 191       6.836 105.209  13.342  1.00 21.84           C
ATOM   2947  O   ARG A 191       6.143 104.538  14.116  1.00 19.34           O
ATOM   2948  CB  ARG A 191       9.318 104.990  13.008  1.00 16.78           C
ATOM   2949  CG  ARG A 191       9.713 104.472  14.386  1.00 25.29           C
ATOM   2950  CD  ARG A 191       9.200 105.386  15.488  1.00 17.11           C
ATOM   2951  NE  ARG A 191       9.585 106.774  15.255  1.00 24.51           N
ATOM   2952  CZ  ARG A 191       9.007 107.820  15.836  1.00 21.33           C
ATOM   2953  NH1 ARG A 191       8.009 107.641  16.691  1.00 21.87           N
ATOM   2954  NH2 ARG A 191       9.424 109.047  15.556  1.00 19.54           N
ATOM   2955  H   ARG A 191       8.583 105.335  10.605  1.00  0.00           H
ATOM   2956  H   ARG A 191       7.837 103.476  12.630  1.00  0.00           H
ATOM   2957  H   ARG A 191       9.299 106.078  13.079  1.00  0.00           H
ATOM   2958  H   ARG A 191      10.043 104.579  12.306  1.00  0.00           H
ATOM   2959  H   ARG A 191      10.801 104.434  14.445  1.00  0.00           H
ATOM   2960  H   ARG A 191       9.274 103.484  14.524  1.00  0.00           H
ATOM   2961  H   ARG A 191       9.602 105.075  16.452  1.00  0.00           H
ATOM   2962  H   ARG A 191       8.110 105.356  15.480  1.00  0.00           H
ATOM   2963  H   ARG A 191      10.356 106.955  14.596  1.00  0.00           H
ATOM   2964  H   ARG A 191       7.563 108.454  17.140  1.00  0.00           H
ATOM   2965  H   ARG A 191       7.680 106.689  16.906  1.00  0.00           H
ATOM   2966  H   ARG A 191       8.976 109.858  16.006  1.00  0.00           H
ATOM   2967  H   ARG A 191      10.196 109.189  14.889  1.00  0.00           H
ATOM   2968  N   ASN A 192       6.662 106.525  13.193  1.00 20.79           N
ATOM   2969  CA  ASN A 192       5.647 107.228  13.969  1.00 18.88           C
ATOM   2970  C   ASN A 192       4.239 106.803  13.570  1.00 23.05           C
ATOM   2971  O   ASN A 192       3.344 106.753  14.422  1.00 19.97           O
ATOM   2972  CB  ASN A 192       5.821 108.738  13.810  1.00 21.34           C
ATOM   2973  CG  ASN A 192       5.317 109.513  15.010  1.00 21.55           C
ATOM   2974  OD1 ASN A 192       5.311 109.006  16.132  1.00 22.82           O
ATOM   2975  ND2 ASN A 192       4.894 110.750  14.782  1.00 21.93           N
ATOM   2976  H   ASN A 192       7.248 107.046  12.526  1.00  0.00           H
ATOM   2977  H   ASN A 192       5.780 106.963  15.018  1.00  0.00           H
ATOM   2978  H   ASN A 192       5.248 109.058  12.940  1.00  0.00           H
ATOM   2979  H   ASN A 192       6.887 108.944  13.710  1.00  0.00           H
ATOM   2980  H   ASN A 192       4.540 111.325  15.560  1.00  0.00           H
ATOM   2981  H   ASN A 192       4.920 111.135  13.827  1.00  0.00           H
ATOM   2982  N   GLN A 193       4.021 106.501  12.288  1.00 22.98           N
ATOM   2983  CA  GLN A 193       2.728 105.984  11.849  1.00 24.61           C
ATOM   2984  C   GLN A 193       2.424 104.641  12.504  1.00 24.59           C
ATOM   2985  O   GLN A 193       1.375 104.464  13.134  1.00 27.29           O
ATOM   2986  CB  GLN A 193       2.706 105.858  10.325  1.00 31.87           C
ATOM   2987  CG  GLN A 193       1.912 106.937   9.613  1.00 39.00           C
ATOM   2988  CD  GLN A 193       0.478 106.517   9.363  1.00 39.02           C
ATOM   2989  OE1 GLN A 193      -0.078 105.702  10.099  1.00 54.17           O
ATOM   2990  NE2 GLN A 193      -0.125 107.063   8.314  1.00 33.75           N
ATOM   2991  H   GLN A 193       4.775 106.635  11.599  1.00  0.00           H
ATOM   2992  H   GLN A 193       1.953 106.686  12.156  1.00  0.00           H
ATOM   2993  H   GLN A 193       2.234 104.905  10.085  1.00  0.00           H
ATOM   2994  H   GLN A 193       3.737 105.953   9.983  1.00  0.00           H
ATOM   2995  H   GLN A 193       2.384 107.128   8.649  1.00  0.00           H
ATOM   2996  H   GLN A 193       1.900 107.824  10.246  1.00  0.00           H
ATOM   2997  H   GLN A 193      -1.100 106.815   8.094  1.00  0.00           H
ATOM   2998  H   GLN A 193       0.382 107.734   7.720  1.00  0.00           H
ATOM   2999  N   LEU A 194       3.337 103.677  12.359  1.00 23.75           N
ATOM   3000  CA  LEU A 194       3.115 102.353  12.932  1.00 25.00           C
ATOM   3001  C   LEU A 194       3.017 102.414  14.452  1.00 23.63           C
ATOM   3002  O   LEU A 194       2.230 101.680  15.060  1.00 26.85           O
ATOM   3003  CB  LEU A 194       4.229 101.400  12.503  1.00 20.74           C
ATOM   3004  CG  LEU A 194       4.087  99.951  12.973  1.00 19.64           C
ATOM   3005  CD1 LEU A 194       2.762  99.364  12.513  1.00 12.62           C
ATOM   3006  CD2 LEU A 194       5.250  99.111  12.474  1.00 16.79           C
ATOM   3007  H   LEU A 194       4.205 103.869  11.839  1.00  0.00           H
ATOM   3008  H   LEU A 194       2.164 101.977  12.555  1.00  0.00           H
ATOM   3009  H   LEU A 194       5.146 101.780  12.953  1.00  0.00           H
ATOM   3010  H   LEU A 194       4.208 101.374  11.413  1.00  0.00           H
ATOM   3011  H   LEU A 194       4.102  99.942  14.063  1.00  0.00           H
ATOM   3012  H   LEU A 194       2.724  98.338  12.878  1.00  0.00           H
ATOM   3013  H   LEU A 194       1.973  99.978  12.948  1.00  0.00           H
ATOM   3014  H   LEU A 194       2.755  99.407  11.424  1.00  0.00           H
ATOM   3015  H   LEU A 194       5.091  98.097  12.840  1.00  0.00           H
ATOM   3016  H   LEU A 194       5.232  99.156  11.385  1.00  0.00           H
ATOM   3017  H   LEU A 194       6.160  99.551  12.883  1.00  0.00           H
ATOM   3018  N   GLU A 195       3.816 103.279  15.085  1.00 22.57           N
ATOM   3019  CA  GLU A 195       3.731 103.439  16.533  1.00 25.03           C
ATOM   3020  C   GLU A 195       2.347 103.915  16.950  1.00 24.91           C
ATOM   3021  O   GLU A 195       1.775 103.411  17.924  1.00 25.76           O
ATOM   3022  CB  GLU A 195       4.805 104.413  17.019  1.00 23.67           C
ATOM   3023  CG  GLU A 195       5.005 104.408  18.523  1.00 28.01           C
ATOM   3024  CD  GLU A 195       6.335 105.006  18.934  1.00 28.78           C
ATOM   3025  OE1 GLU A 195       7.120 105.391  18.041  1.00 31.15           O
ATOM   3026  OE2 GLU A 195       6.598 105.084  20.152  1.00 30.14           O
ATOM   3027  H   GLU A 195       4.496 103.836  14.547  1.00  0.00           H
ATOM   3028  H   GLU A 195       3.903 102.467  16.996  1.00  0.00           H
ATOM   3029  H   GLU A 195       4.491 105.418  16.737  1.00  0.00           H
ATOM   3030  H   GLU A 195       5.749 104.103  16.572  1.00  0.00           H
ATOM   3031  H   GLU A 195       4.983 103.373  18.863  1.00  0.00           H
ATOM   3032  H   GLU A 195       4.214 105.011  18.969  1.00  0.00           H
ATOM   3033  N   GLY A 196       1.792 104.884  16.227  1.00 27.86           N
ATOM   3034  CA  GLY A 196       0.425 105.302  16.456  1.00 24.59           C
ATOM   3035  C   GLY A 196       0.249 106.691  17.032  1.00 27.61           C
ATOM   3036  O   GLY A 196      -0.640 106.914  17.858  1.00 34.76           O
ATOM   3037  H   GLY A 196       2.345 105.345  15.491  1.00  0.00           H
ATOM   3038  H   GLY A 196       0.049 104.608  17.208  1.00  0.00           H
ATOM   3039  H   GLY A 196      -0.073 105.266  15.487  1.00  0.00           H
ATOM   3040  N   PHE A 197       1.083 107.638  16.606  1.00 26.38           N
ATOM   3041  CA  PHE A 197       0.967 109.013  17.063  1.00 28.94           C
ATOM   3042  C   PHE A 197       0.408 109.955  16.006  1.00 34.12           C
ATOM   3043  O   PHE A 197       0.074 111.099  16.336  1.00 34.97           O
ATOM   3044  CB  PHE A 197       2.327 109.534  17.549  1.00 29.91           C
ATOM   3045  CG  PHE A 197       2.755 108.961  18.870  1.00 28.06           C
ATOM   3046  CD1 PHE A 197       2.097 109.310  20.039  1.00 28.81           C
ATOM   3047  CD2 PHE A 197       3.819 108.077  18.945  1.00 29.67           C
ATOM   3048  CE1 PHE A 197       2.492 108.787  21.258  1.00 34.22           C
ATOM   3049  CE2 PHE A 197       4.217 107.550  20.160  1.00 28.40           C
ATOM   3050  CZ  PHE A 197       3.553 107.906  21.317  1.00 32.37           C
ATOM   3051  H   PHE A 197       1.827 107.391  15.938  1.00  0.00           H
ATOM   3052  H   PHE A 197       0.254 108.998  17.888  1.00  0.00           H
ATOM   3053  H   PHE A 197       2.257 110.615  17.670  1.00  0.00           H
ATOM   3054  H   PHE A 197       3.075 109.223  16.820  1.00  0.00           H
ATOM   3055  H   PHE A 197       1.258 110.005  19.998  1.00  0.00           H
ATOM   3056  H   PHE A 197       4.349 107.793  18.036  1.00  0.00           H
ATOM   3057  H   PHE A 197       1.966 109.070  22.170  1.00  0.00           H
ATOM   3058  H   PHE A 197       5.055 106.854  20.204  1.00  0.00           H
ATOM   3059  H   PHE A 197       3.866 107.492  22.275  1.00  0.00           H
ATOM   3060  N   ILE A 198       0.262 109.584  14.848  1.00 31.87           N
ATOM   3061  CA  ILE A 198      -0.398 110.364  13.805  1.00 36.78           C
ATOM   3062  C   ILE A 198      -1.902 110.249  14.031  1.00 41.90           C
ATOM   3063  O   ILE A 198      -2.500 109.207  13.751  1.00 38.14           O
ATOM   3064  CB  ILE A 198      -0.006 109.880  12.405  1.00 36.32           C
ATOM   3065  CG1 ILE A 198       1.516 109.853  12.251  1.00 31.04           C
ATOM   3066  CG2 ILE A 198      -0.633 110.768  11.340  1.00 27.14           C
ATOM   3067  CD1 ILE A 198       2.167 111.209  12.394  1.00 28.50           C
ATOM   3068  H   ILE A 198       0.631 108.657  14.592  1.00  0.00           H
ATOM   3069  H   ILE A 198      -0.085 111.406  13.863  1.00  0.00           H
ATOM   3070  H   ILE A 198      -0.382 108.865  12.275  1.00  0.00           H
ATOM   3071  H   ILE A 198       1.745 109.486  11.250  1.00  0.00           H
ATOM   3072  H   ILE A 198       1.913 109.227  13.050  1.00  0.00           H
ATOM   3073  H   ILE A 198      -0.319 110.375  10.373  1.00  0.00           H
ATOM   3074  H   ILE A 198      -1.713 110.708  11.471  1.00  0.00           H
ATOM   3075  H   ILE A 198      -0.260 111.778  11.508  1.00  0.00           H
ATOM   3076  H   ILE A 198       3.240 111.063  12.266  1.00  0.00           H
ATOM   3077  H   ILE A 198       1.749 111.847  11.615  1.00  0.00           H
ATOM   3078  H   ILE A 198       1.924 111.576  13.391  1.00  0.00           H
ATOM   3079  N   ASN A 199      -2.473 111.250  14.444  1.00 43.81           N
ATOM   3080  CA  ASN A 199      -3.883 111.248  14.838  1.00 39.14           C
ATOM   3081  C   ASN A 199      -4.161 110.117  15.826  1.00 41.59           C
ATOM   3082  O   ASN A 199      -5.130 109.365  15.702  1.00 40.96           O
ATOM   3083  CB  ASN A 199      -4.801 111.154  13.617  1.00 42.11           C
ATOM   3084  CG  ASN A 199      -4.660 112.345  12.692  1.00 48.21           C
ATOM   3085  OD1 ASN A 199      -4.299 113.440  13.122  1.00 52.82           O
ATOM   3086  ND2 ASN A 199      -4.945 112.138  11.412  1.00 55.61           N
ATOM   3087  H   ASN A 199      -1.940 112.128  14.517  1.00  0.00           H
ATOM   3088  H   ASN A 199      -4.097 112.194  15.335  1.00  0.00           H
ATOM   3089  H   ASN A 199      -5.833 111.119  13.965  1.00  0.00           H
ATOM   3090  H   ASN A 199      -4.520 110.265  13.053  1.00  0.00           H
ATOM   3091  H   ASN A 199      -4.867 112.911  10.736  1.00  0.00           H
ATOM   3092  H   ASN A 199      -5.244 111.205  11.095  1.00  0.00           H
ATOM   3093  N   GLY A 200      -3.288 110.006  16.822  1.00 45.18           N
ATOM   3094  CA  GLY A 200      -3.335 108.915  17.777  1.00 38.91           C
ATOM   3095  C   GLY A 200      -4.557 108.902  18.675  1.00 34.12           C
ATOM   3096  O   GLY A 200      -5.264 109.903  18.782  1.00 32.15           O
ATOM   3097  H   GLY A 200      -2.552 110.720  16.919  1.00  0.00           H
ATOM   3098  H   GLY A 200      -2.472 109.071  18.424  1.00  0.00           H
ATOM   3099  H   GLY A 200      -3.316 107.991  17.199  1.00  0.00           H
ATOM   3100  N   PRO A 201      -4.810 107.759  19.331  1.00 35.49           N
ATOM   3101  CA  PRO A 201      -3.972 106.567  19.173  1.00 34.39           C
ATOM   3102  C   PRO A 201      -4.450 105.633  18.062  1.00 31.95           C
ATOM   3103  O   PRO A 201      -5.636 105.311  17.981  1.00 37.36           O
ATOM   3104  CB  PRO A 201      -4.086 105.889  20.538  1.00 30.76           C
ATOM   3105  CG  PRO A 201      -5.460 106.241  20.995  1.00 37.90           C
ATOM   3106  CD  PRO A 201      -5.752 107.623  20.456  1.00 32.23           C
ATOM   3107  H   PRO A 201      -2.953 106.824  18.882  1.00  0.00           H
ATOM   3108  H   PRO A 201      -3.319 106.207  21.244  1.00  0.00           H
ATOM   3109  H   PRO A 201      -3.951 104.809  20.478  1.00  0.00           H
ATOM   3110  H   PRO A 201      -5.513 106.228  22.084  1.00  0.00           H
ATOM   3111  H   PRO A 201      -6.188 105.511  20.640  1.00  0.00           H
ATOM   3112  H   PRO A 201      -6.786 107.734  20.129  1.00  0.00           H
ATOM   3113  H   PRO A 201      -5.634 108.413  21.197  1.00  0.00           H
ATOM   3114  N   GLN A 202      -3.518 105.217  17.207  1.00 26.68           N
ATOM   3115  CA  GLN A 202      -3.780 104.265  16.139  1.00 28.49           C
ATOM   3116  C   GLN A 202      -2.744 103.149  16.193  1.00 33.11           C
ATOM   3117  O   GLN A 202      -1.735 103.242  16.896  1.00 34.16           O
ATOM   3118  CB  GLN A 202      -3.773 104.941  14.761  1.00 28.45           C
ATOM   3119  CG  GLN A 202      -4.590 106.220  14.689  1.00 30.07           C
ATOM   3120  CD  GLN A 202      -6.072 105.955  14.521  1.00 29.52           C
ATOM   3121  OE1 GLN A 202      -6.478 104.849  14.166  1.00 30.88           O
ATOM   3122  NE2 GLN A 202      -6.888 106.972  14.771  1.00 36.08           N
ATOM   3123  H   GLN A 202      -2.562 105.588  17.307  1.00  0.00           H
ATOM   3124  H   GLN A 202      -4.776 103.847  16.287  1.00  0.00           H
ATOM   3125  H   GLN A 202      -4.210 104.241  14.049  1.00  0.00           H
ATOM   3126  H   GLN A 202      -2.741 105.216  14.543  1.00  0.00           H
ATOM   3127  H   GLN A 202      -4.251 106.790  13.824  1.00  0.00           H
ATOM   3128  H   GLN A 202      -4.452 106.760  15.626  1.00  0.00           H
ATOM   3129  H   GLN A 202      -7.906 106.851  14.674  1.00  0.00           H
ATOM   3130  H   GLN A 202      -6.503 107.882  15.062  1.00  0.00           H
ATOM   3131  N   LEU A 203      -3.021 102.074  15.453  1.00 30.72           N
ATOM   3132  CA  LEU A 203      -2.097 100.953  15.292  1.00 20.63           C
ATOM   3133  C   LEU A 203      -1.535 100.531  16.647  1.00 21.65           C
ATOM   3134  O   LEU A 203      -2.297 100.280  17.586  1.00 23.66           O
ATOM   3135  CB  LEU A 203      -0.953 101.331  14.345  1.00 22.29           C
ATOM   3136  CG  LEU A 203      -1.210 101.361  12.829  1.00 28.64           C
ATOM   3137  CD1 LEU A 203      -1.503  99.960  12.312  1.00 21.63           C
ATOM   3138  CD2 LEU A 203      -2.323 102.324  12.419  1.00 43.37           C
ATOM   3139  H   LEU A 203      -3.931 102.032  14.972  1.00  0.00           H
ATOM   3140  H   LEU A 203      -2.645 100.116  14.860  1.00  0.00           H
ATOM   3141  H   LEU A 203      -0.209 100.547  14.486  1.00  0.00           H
ATOM   3142  H   LEU A 203      -0.702 102.359  14.608  1.00  0.00           H
ATOM   3143  H   LEU A 203      -0.295 101.737  12.371  1.00  0.00           H
ATOM   3144  H   LEU A 203      -1.675 100.046  11.239  1.00  0.00           H
ATOM   3145  H   LEU A 203      -0.628  99.349  12.534  1.00  0.00           H
ATOM   3146  H   LEU A 203      -2.389  99.605  12.838  1.00  0.00           H
ATOM   3147  H   LEU A 203      -2.415 102.262  11.335  1.00  0.00           H
ATOM   3148  H   LEU A 203      -3.232 101.994  12.923  1.00  0.00           H
ATOM   3149  H   LEU A 203      -2.019 103.319  12.743  1.00  0.00           H
ATOM   3150  N   HIS A 204      -0.205 100.449  16.747  1.00 22.76           N
ATOM   3151  CA  HIS A 204       0.441  99.949  17.960  1.00 23.29           C
ATOM   3152  C   HIS A 204      -0.138 100.522  19.249  1.00 21.94           C
ATOM   3153  O   HIS A 204      -0.479  99.777  20.175  1.00 25.53           O
ATOM   3154  CB  HIS A 204       1.946 100.207  17.889  1.00 24.46           C
ATOM   3155  CG  HIS A 204       2.646 100.055  19.203  1.00 22.39           C
ATOM   3156  ND1 HIS A 204       2.955 101.129  20.010  1.00 23.85           N
ATOM   3157  CD2 HIS A 204       3.098  98.956  19.851  1.00 19.80           C
ATOM   3158  CE1 HIS A 204       3.567 100.697  21.098  1.00 26.80           C
ATOM   3159  NE2 HIS A 204       3.665  99.382  21.026  1.00 24.47           N
ATOM   3160  H   HIS A 204       0.379 100.745  15.951  1.00  0.00           H
ATOM   3161  H   HIS A 204       0.244  98.878  17.997  1.00  0.00           H
ATOM   3162  H   HIS A 204       2.102 101.233  17.554  1.00  0.00           H
ATOM   3163  H   HIS A 204       2.373  99.458  17.222  1.00  0.00           H
ATOM   3164  H   HIS A 204       2.742 102.114  19.798  1.00  0.00           H
ATOM   3165  H   HIS A 204       3.025  97.925  19.504  1.00  0.00           H
ATOM   3166  H   HIS A 204       3.929 101.320  21.916  1.00  0.00           H
ATOM   3167  N   ASN A 205      -0.246 101.850  19.331  1.00 25.39           N
ATOM   3168  CA  ASN A 205      -0.765 102.469  20.547  1.00 28.03           C
ATOM   3169  C   ASN A 205      -2.236 102.133  20.759  1.00 25.70           C
ATOM   3170  O   ASN A 205      -2.674 101.931  21.897  1.00 27.12           O
ATOM   3171  CB  ASN A 205      -0.559 103.983  20.499  1.00 26.56           C
ATOM   3172  CG  ASN A 205       0.878 104.382  20.761  1.00 31.34           C
ATOM   3173  OD1 ASN A 205       1.672 103.587  21.265  1.00 32.45           O
ATOM   3174  ND2 ASN A 205       1.221 105.620  20.426  1.00 25.42           N
ATOM   3175  H   ASN A 205       0.037 102.439  18.535  1.00  0.00           H
ATOM   3176  H   ASN A 205      -0.210 102.065  21.394  1.00  0.00           H
ATOM   3177  H   ASN A 205      -1.180 104.439  21.270  1.00  0.00           H
ATOM   3178  H   ASN A 205      -0.818 104.326  19.497  1.00  0.00           H
ATOM   3179  H   ASN A 205       2.185 105.947  20.581  1.00  0.00           H
ATOM   3180  H   ASN A 205       0.523 106.253  20.011  1.00  0.00           H
ATOM   3181  N   ARG A 206      -3.015 102.074  19.676  1.00 25.47           N
ATOM   3182  CA  ARG A 206      -4.438 101.772  19.800  1.00 27.83           C
ATOM   3183  C   ARG A 206      -4.666 100.356  20.314  1.00 29.82           C
ATOM   3184  O   ARG A 206      -5.579 100.123  21.115  1.00 29.94           O
ATOM   3185  CB  ARG A 206      -5.136 101.974  18.455  1.00 29.31           C
ATOM   3186  CG  ARG A 206      -6.567 101.461  18.410  1.00 32.50           C
ATOM   3187  CD  ARG A 206      -7.244 101.790  17.089  1.00 31.95           C
ATOM   3188  NE  ARG A 206      -7.561 103.210  16.973  1.00 44.45           N
ATOM   3189  CZ  ARG A 206      -8.797 103.700  16.953  1.00 39.58           C
ATOM   3190  NH1 ARG A 206      -9.838 102.882  17.032  1.00 41.70           N
ATOM   3191  NH2 ARG A 206      -8.993 105.007  16.846  1.00 37.66           N
ATOM   3192  H   ARG A 206      -2.608 102.243  18.745  1.00  0.00           H
ATOM   3193  H   ARG A 206      -4.867 102.459  20.530  1.00  0.00           H
ATOM   3194  H   ARG A 206      -4.571 101.415  17.709  1.00  0.00           H
ATOM   3195  H   ARG A 206      -5.178 103.048  18.274  1.00  0.00           H
ATOM   3196  H   ARG A 206      -7.128 101.941  19.211  1.00  0.00           H
ATOM   3197  H   ARG A 206      -6.546 100.377  18.523  1.00  0.00           H
ATOM   3198  H   ARG A 206      -8.173 101.227  16.998  1.00  0.00           H
ATOM   3199  H   ARG A 206      -6.545 101.562  16.284  1.00  0.00           H
ATOM   3200  H   ARG A 206      -6.777 103.875  16.902  1.00  0.00           H
ATOM   3201  H   ARG A 206     -10.795 103.263  17.016  1.00  0.00           H
ATOM   3202  H   ARG A 206      -9.690 101.866  17.109  1.00  0.00           H
ATOM   3203  H   ARG A 206      -9.951 105.385  16.831  1.00  0.00           H
ATOM   3204  H   ARG A 206      -8.187 105.645  16.778  1.00  0.00           H
ATOM   3205  N   VAL A 207      -3.852  99.398  19.859  1.00 24.08           N
ATOM   3206  CA  VAL A 207      -3.994  98.020  20.323  1.00 22.55           C
ATOM   3207  C   VAL A 207      -3.799  97.942  21.831  1.00 23.60           C
ATOM   3208  O   VAL A 207      -4.527  97.229  22.532  1.00 23.48           O
ATOM   3209  CB  VAL A 207      -3.011  97.097  19.579  1.00 27.74           C
ATOM   3210  CG1 VAL A 207      -3.077  95.684  20.141  1.00 24.45           C
ATOM   3211  CG2 VAL A 207      -3.313  97.089  18.090  1.00 21.99           C
ATOM   3212  H   VAL A 207      -3.118  99.633  19.175  1.00  0.00           H
ATOM   3213  H   VAL A 207      -5.005  97.677  20.101  1.00  0.00           H
ATOM   3214  H   VAL A 207      -2.001  97.480  19.726  1.00  0.00           H
ATOM   3215  H   VAL A 207      -2.364  95.083  19.577  1.00  0.00           H
ATOM   3216  H   VAL A 207      -2.809  95.748  21.196  1.00  0.00           H
ATOM   3217  H   VAL A 207      -4.100  95.334  20.003  1.00  0.00           H
ATOM   3218  H   VAL A 207      -2.589  96.423  17.622  1.00  0.00           H
ATOM   3219  H   VAL A 207      -4.334  96.724  17.974  1.00  0.00           H
ATOM   3220  H   VAL A 207      -3.207  98.115  17.738  1.00  0.00           H
ATOM   3221  N   HIS A 208      -2.809  98.670  22.353  1.00 25.08           N
ATOM   3222  CA  HIS A 208      -2.588  98.696  23.795  1.00 28.41           C
ATOM   3223  C   HIS A 208      -3.781  99.290  24.532  1.00 25.81           C
ATOM   3224  O   HIS A 208      -4.198  98.769  25.573  1.00 29.46           O
ATOM   3225  CB  HIS A 208      -1.317  99.483  24.114  1.00 27.38           C
ATOM   3226  CG  HIS A 208      -0.062  98.677  23.996  1.00 25.69           C
ATOM   3227  ND1 HIS A 208       0.358  97.810  24.981  1.00 22.86           N
ATOM   3228  CD2 HIS A 208       0.866  98.605  23.012  1.00 27.27           C
ATOM   3229  CE1 HIS A 208       1.490  97.239  24.610  1.00 27.99           C
ATOM   3230  NE2 HIS A 208       1.820  97.704  23.419  1.00 24.19           N
ATOM   3231  H   HIS A 208      -2.196  99.218  21.733  1.00  0.00           H
ATOM   3232  H   HIS A 208      -2.468  97.668  24.138  1.00  0.00           H
ATOM   3233  H   HIS A 208      -1.382  99.834  25.144  1.00  0.00           H
ATOM   3234  H   HIS A 208      -1.239 100.285  23.380  1.00  0.00           H
ATOM   3235  H   HIS A 208      -0.134  97.634  25.869  1.00  0.00           H
ATOM   3236  H   HIS A 208       0.858  99.158  22.073  1.00  0.00           H
ATOM   3237  H   HIS A 208       2.055  96.508  25.188  1.00  0.00           H
ATOM   3238  N   ARG A 209      -4.342 100.383  24.013  1.00 20.61           N
ATOM   3239  CA  ARG A 209      -5.471 101.010  24.690  1.00 26.82           C
ATOM   3240  C   ARG A 209      -6.752 100.204  24.514  1.00 23.70           C
ATOM   3241  O   ARG A 209      -7.641 100.263  25.372  1.00 20.32           O
ATOM   3242  CB  ARG A 209      -5.645 102.449  24.204  1.00 31.25           C
ATOM   3243  CG  ARG A 209      -4.397 103.296  24.415  1.00 27.28           C
ATOM   3244  CD  ARG A 209      -4.391 103.945  25.788  1.00 31.82           C
ATOM   3245  NE  ARG A 209      -5.462 104.918  25.971  1.00 53.61           N
ATOM   3246  CZ  ARG A 209      -5.938 105.271  27.160  1.00 54.97           C
ATOM   3247  NH1 ARG A 209      -5.436 104.722  28.258  1.00 42.01           N
ATOM   3248  NH2 ARG A 209      -6.912 106.166  27.254  1.00 46.28           N
ATOM   3249  H   ARG A 209      -3.979 100.783  23.136  1.00  0.00           H
ATOM   3250  H   ARG A 209      -5.256 101.031  25.758  1.00  0.00           H
ATOM   3251  H   ARG A 209      -6.457 102.902  24.774  1.00  0.00           H
ATOM   3252  H   ARG A 209      -5.848 102.418  23.133  1.00  0.00           H
ATOM   3253  H   ARG A 209      -4.379 104.083  23.661  1.00  0.00           H
ATOM   3254  H   ARG A 209      -3.523 102.649  24.337  1.00  0.00           H
ATOM   3255  H   ARG A 209      -3.445 104.466  25.936  1.00  0.00           H
ATOM   3256  H   ARG A 209      -4.571 103.160  26.523  1.00  0.00           H
ATOM   3257  H   ARG A 209      -5.871 105.355  25.133  1.00  0.00           H
ATOM   3258  H   ARG A 209      -5.801 104.992  29.182  1.00  0.00           H
ATOM   3259  H   ARG A 209      -4.681 104.025  28.186  1.00  0.00           H
ATOM   3260  H   ARG A 209      -7.277 106.435  28.179  1.00  0.00           H
ATOM   3261  H   ARG A 209      -7.304 106.592  26.402  1.00  0.00           H
ATOM   3262  N   TRP A 210      -6.864  99.448  23.420  1.00 21.53           N
ATOM   3263  CA  TRP A 210      -8.058  98.637  23.204  1.00 21.76           C
ATOM   3264  C   TRP A 210      -8.114  97.471  24.183  1.00 25.91           C
ATOM   3265  O   TRP A 210      -9.188  97.135  24.695  1.00 21.69           O
ATOM   3266  CB  TRP A 210      -8.092  98.124  21.765  1.00 21.48           C
ATOM   3267  CG  TRP A 210      -9.293  97.283  21.448  1.00 25.17           C
ATOM   3268  CD1 TRP A 210     -10.491  97.714  20.959  1.00 30.49           C
ATOM   3269  CD2 TRP A 210      -9.407  95.861  21.594  1.00 23.93           C
ATOM   3270  NE1 TRP A 210     -11.345  96.650  20.792  1.00 33.17           N
ATOM   3271  CE2 TRP A 210     -10.703  95.502  21.174  1.00 23.10           C
ATOM   3272  CE3 TRP A 210      -8.540  94.858  22.038  1.00 28.01           C
ATOM   3273  CZ2 TRP A 210     -11.154  94.183  21.186  1.00 24.05           C
ATOM   3274  CZ3 TRP A 210      -8.989  93.548  22.049  1.00 26.97           C
ATOM   3275  CH2 TRP A 210     -10.284  93.223  21.626  1.00 24.37           C
ATOM   3276  H   TRP A 210      -6.104  99.437  22.725  1.00  0.00           H
ATOM   3277  H   TRP A 210      -8.932  99.265  23.378  1.00  0.00           H
ATOM   3278  H   TRP A 210      -7.210  97.503  21.606  1.00  0.00           H
ATOM   3279  H   TRP A 210      -8.142  98.995  21.112  1.00  0.00           H
ATOM   3280  H   TRP A 210     -10.736  98.752  20.733  1.00  0.00           H
ATOM   3281  H   TRP A 210     -12.310  96.707  20.437  1.00  0.00           H
ATOM   3282  H   TRP A 210      -7.531  95.102  22.369  1.00  0.00           H
ATOM   3283  H   TRP A 210     -12.161  93.926  20.858  1.00  0.00           H
ATOM   3284  H   TRP A 210      -8.323  92.756  22.393  1.00  0.00           H
ATOM   3285  H   TRP A 210     -10.606  92.182  21.648  1.00  0.00           H
ATOM   3286  N   VAL A 211      -6.969  96.844  24.456  1.00 18.79           N
ATOM   3287  CA  VAL A 211      -6.944  95.727  25.394  1.00 22.25           C
ATOM   3288  C   VAL A 211      -7.223  96.213  26.811  1.00 26.13           C
ATOM   3289  O   VAL A 211      -7.948  95.562  27.574  1.00 22.95           O
ATOM   3290  CB  VAL A 211      -5.600  94.983  25.299  1.00 20.60           C
ATOM   3291  CG1 VAL A 211      -5.513  93.899  26.361  1.00 17.69           C
ATOM   3292  CG2 VAL A 211      -5.424  94.386  23.912  1.00 17.07           C
ATOM   3293  H   VAL A 211      -6.097  97.150  24.002  1.00  0.00           H
ATOM   3294  H   VAL A 211      -7.733  95.022  25.130  1.00  0.00           H
ATOM   3295  H   VAL A 211      -4.796  95.698  25.473  1.00  0.00           H
ATOM   3296  H   VAL A 211      -4.545  93.413  26.241  1.00  0.00           H
ATOM   3297  H   VAL A 211      -5.602  94.393  27.329  1.00  0.00           H
ATOM   3298  H   VAL A 211      -6.338  93.210  26.181  1.00  0.00           H
ATOM   3299  H   VAL A 211      -4.461  93.875  23.905  1.00  0.00           H
ATOM   3300  H   VAL A 211      -6.251  93.694  23.756  1.00  0.00           H
ATOM   3301  H   VAL A 211      -5.449  95.214  23.203  1.00  0.00           H
ATOM   3302  N   GLY A 212      -6.665  97.363  27.183  1.00 22.05           N
ATOM   3303  CA  GLY A 212      -6.849  97.871  28.527  1.00 15.74           C
ATOM   3304  C   GLY A 212      -6.060  97.067  29.550  1.00 25.18           C
ATOM   3305  O   GLY A 212      -5.148  96.300  29.225  1.00 27.12           O
ATOM   3306  H   GLY A 212      -6.097  97.896  26.509  1.00  0.00           H
ATOM   3307  H   GLY A 212      -7.910  97.761  28.753  1.00  0.00           H
ATOM   3308  H   GLY A 212      -6.536  98.915  28.542  1.00  0.00           H
ATOM   3309  N   GLY A 213      -6.436  97.251  30.814  1.00 19.77           N
ATOM   3310  CA  GLY A 213      -5.731  96.575  31.889  1.00 22.19           C
ATOM   3311  C   GLY A 213      -4.284  97.018  31.965  1.00 27.39           C
ATOM   3312  O   GLY A 213      -3.953  98.192  31.762  1.00 22.21           O
ATOM   3313  H   GLY A 213      -7.228  97.873  31.030  1.00  0.00           H
ATOM   3314  H   GLY A 213      -5.754  95.509  31.660  1.00  0.00           H
ATOM   3315  H   GLY A 213      -6.242  96.791  32.827  1.00  0.00           H
ATOM   3316  N   GLN A 214      -3.401  96.062  32.268  1.00 20.18           N
ATOM   3317  CA  GLN A 214      -1.972  96.358  32.281  1.00 19.49           C
ATOM   3318  C   GLN A 214      -1.471  96.761  30.901  1.00 22.85           C
ATOM   3319  O   GLN A 214      -0.528  97.552  30.791  1.00 26.16           O
ATOM   3320  CB  GLN A 214      -1.184  95.152  32.796  1.00 20.53           C
ATOM   3321  CG  GLN A 214      -1.276  94.928  34.299  1.00 18.90           C
ATOM   3322  CD  GLN A 214      -2.514  94.153  34.706  1.00 22.63           C
ATOM   3323  OE1 GLN A 214      -3.414  93.925  33.897  1.00 20.59           O
ATOM   3324  NE2 GLN A 214      -2.562  93.736  35.967  1.00 19.92           N
ATOM   3325  H   GLN A 214      -3.730  95.112  32.493  1.00  0.00           H
ATOM   3326  H   GLN A 214      -1.815  97.202  32.953  1.00  0.00           H
ATOM   3327  H   GLN A 214      -0.134  95.332  32.565  1.00  0.00           H
ATOM   3328  H   GLN A 214      -1.609  94.268  32.320  1.00  0.00           H
ATOM   3329  H   GLN A 214      -1.321  95.904  34.782  1.00  0.00           H
ATOM   3330  H   GLN A 214      -0.407  94.344  34.602  1.00  0.00           H
ATOM   3331  H   GLN A 214      -3.378  93.204  36.303  1.00  0.00           H
ATOM   3332  H   GLN A 214      -1.783  93.945  36.608  1.00  0.00           H
ATOM   3333  N   MET A 215      -2.092  96.236  29.840  1.00 26.38           N
ATOM   3334  CA  MET A 215      -1.665  96.546  28.480  1.00 26.22           C
ATOM   3335  C   MET A 215      -1.855  98.015  28.120  1.00 28.52           C
ATOM   3336  O   MET A 215      -1.274  98.475  27.132  1.00 26.99           O
ATOM   3337  CB  MET A 215      -2.429  95.672  27.482  1.00 23.19           C
ATOM   3338  CG  MET A 215      -1.796  94.315  27.210  1.00 26.87           C
ATOM   3339  SD  MET A 215      -0.244  94.450  26.305  1.00 26.89           S
ATOM   3340  CE  MET A 215      -0.848  94.432  24.620  1.00 25.37           C
ATOM   3341  H   MET A 215      -2.888  95.599  29.986  1.00  0.00           H
ATOM   3342  H   MET A 215      -0.597  96.336  28.428  1.00  0.00           H
ATOM   3343  H   MET A 215      -2.449  96.209  26.534  1.00  0.00           H
ATOM   3344  H   MET A 215      -3.410  95.478  27.916  1.00  0.00           H
ATOM   3345  H   MET A 215      -2.523  93.866  26.534  1.00  0.00           H
ATOM   3346  H   MET A 215      -1.738  93.792  28.164  1.00  0.00           H
ATOM   3347  H   MET A 215       0.022  94.510  23.969  1.00  0.00           H
ATOM   3348  H   MET A 215      -1.375  93.488  24.480  1.00  0.00           H
ATOM   3349  H   MET A 215      -1.514  95.288  24.511  1.00  0.00           H
ATOM   3350  N   GLY A 216      -2.637  98.760  28.894  1.00 29.06           N
ATOM   3351  CA  GLY A 216      -2.942 100.135  28.567  1.00 30.00           C
ATOM   3352  C   GLY A 216      -1.955 101.175  29.045  1.00 33.66           C
ATOM   3353  O   GLY A 216      -2.129 102.357  28.732  1.00 35.70           O
ATOM   3354  H   GLY A 216      -3.036  98.347  29.749  1.00  0.00           H
ATOM   3355  H   GLY A 216      -3.873 100.337  29.097  1.00  0.00           H
ATOM   3356  H   GLY A 216      -2.984 100.184  27.479  1.00  0.00           H
ATOM   3357  N   VAL A 217      -0.920 100.785  29.789  1.00 24.76           N
ATOM   3358  CA  VAL A 217       0.096 101.718  30.262  1.00 26.74           C
ATOM   3359  C   VAL A 217       1.469 101.081  30.102  1.00 31.00           C
ATOM   3360  O   VAL A 217       1.623  99.858  30.175  1.00 28.16           O
ATOM   3361  CB  VAL A 217      -0.139 102.154  31.727  1.00 30.66           C
ATOM   3362  CG1 VAL A 217      -1.400 103.001  31.843  1.00 35.30           C
ATOM   3363  CG2 VAL A 217      -0.235 100.949  32.633  1.00 29.24           C
ATOM   3364  H   VAL A 217      -0.835  99.789  30.039  1.00  0.00           H
ATOM   3365  H   VAL A 217       0.034 102.623  29.658  1.00  0.00           H
ATOM   3366  H   VAL A 217       0.713 102.757  32.040  1.00  0.00           H
ATOM   3367  H   VAL A 217      -1.506 103.273  32.893  1.00  0.00           H
ATOM   3368  H   VAL A 217      -1.255 103.877  31.211  1.00  0.00           H
ATOM   3369  H   VAL A 217      -2.230 102.385  31.498  1.00  0.00           H
ATOM   3370  H   VAL A 217      -0.400 101.323  33.644  1.00  0.00           H
ATOM   3371  H   VAL A 217      -1.075 100.351  32.280  1.00  0.00           H
ATOM   3372  H   VAL A 217       0.709 100.411  32.549  1.00  0.00           H
ATOM   3373  N   VAL A 218       2.473 101.932  29.874  1.00 31.82           N
ATOM   3374  CA  VAL A 218       3.802 101.437  29.501  1.00 31.27           C
ATOM   3375  C   VAL A 218       4.434 100.559  30.577  1.00 31.97           C
ATOM   3376  O   VAL A 218       4.838  99.428  30.258  1.00 28.72           O
ATOM   3377  CB  VAL A 218       4.705 102.611  29.088  1.00 38.27           C
ATOM   3378  CG1 VAL A 218       6.075 102.103  28.669  1.00 36.55           C
ATOM   3379  CG2 VAL A 218       4.060 103.406  27.959  1.00 32.81           C
ATOM   3380  H   VAL A 218       2.312 102.946  29.961  1.00  0.00           H
ATOM   3381  H   VAL A 218       3.683 100.781  28.639  1.00  0.00           H
ATOM   3382  H   VAL A 218       4.830 103.272  29.946  1.00  0.00           H
ATOM   3383  H   VAL A 218       6.666 102.975  28.389  1.00  0.00           H
ATOM   3384  H   VAL A 218       6.499 101.585  29.529  1.00  0.00           H
ATOM   3385  H   VAL A 218       5.921 101.430  27.826  1.00  0.00           H
ATOM   3386  H   VAL A 218       4.742 104.219  27.712  1.00  0.00           H
ATOM   3387  H   VAL A 218       3.926 102.720  27.122  1.00  0.00           H
ATOM   3388  H   VAL A 218       3.107 103.777  28.335  1.00  0.00           H
ATOM   3389  N   PRO A 219       4.569 100.994  31.838  1.00 33.56           N
ATOM   3390  CA  PRO A 219       5.384 100.213  32.789  1.00 30.44           C
ATOM   3391  C   PRO A 219       4.858  98.815  33.089  1.00 25.59           C
ATOM   3392  O   PRO A 219       5.649  97.957  33.503  1.00 37.92           O
ATOM   3393  CB  PRO A 219       5.393 101.087  34.053  1.00 31.42           C
ATOM   3394  CG  PRO A 219       4.222 101.974  33.924  1.00 36.95           C
ATOM   3395  CD  PRO A 219       4.034 102.219  32.462  1.00 33.01           C
ATOM   3396  H   PRO A 219       6.372 100.013  32.373  1.00  0.00           H
ATOM   3397  H   PRO A 219       6.314 101.657  34.174  1.00  0.00           H
ATOM   3398  H   PRO A 219       5.305 100.484  34.957  1.00  0.00           H
ATOM   3399  H   PRO A 219       4.392 102.909  34.458  1.00  0.00           H
ATOM   3400  H   PRO A 219       3.337 101.519  34.370  1.00  0.00           H
ATOM   3401  H   PRO A 219       2.991 102.392  32.197  1.00  0.00           H
ATOM   3402  H   PRO A 219       4.536 103.121  32.112  1.00  0.00           H
ATOM   3403  N   THR A 220       3.567  98.550  32.903  1.00 24.14           N
ATOM   3404  CA  THR A 220       2.992  97.263  33.274  1.00 26.40           C
ATOM   3405  C   THR A 220       2.548  96.426  32.082  1.00 22.07           C
ATOM   3406  O   THR A 220       2.097  95.293  32.280  1.00 27.04           O
ATOM   3407  CB  THR A 220       1.802  97.461  34.220  1.00 26.09           C
ATOM   3408  OG1 THR A 220       0.744  98.129  33.524  1.00 24.89           O
ATOM   3409  CG2 THR A 220       2.208  98.294  35.423  1.00 24.20           C
ATOM   3410  H   THR A 220       2.960  99.271  32.487  1.00  0.00           H
ATOM   3411  H   THR A 220       3.791  96.714  33.773  1.00  0.00           H
ATOM   3412  H   THR A 220       1.466  96.483  34.563  1.00  0.00           H
ATOM   3413  H   THR A 220       0.494  97.539  32.717  1.00  0.00           H
ATOM   3414  H   THR A 220       1.324  98.397  36.052  1.00  0.00           H
ATOM   3415  H   THR A 220       3.006  97.752  35.931  1.00  0.00           H
ATOM   3416  H   THR A 220       2.550  99.257  35.043  1.00  0.00           H
ATOM   3417  N   ALA A 221       2.644  96.952  30.862  1.00 21.82           N
ATOM   3418  CA  ALA A 221       2.151  96.237  29.685  1.00 25.52           C
ATOM   3419  C   ALA A 221       2.672  94.808  29.542  1.00 24.95           C
ATOM   3420  O   ALA A 221       1.859  93.920  29.235  1.00 24.10           O
ATOM   3421  CB  ALA A 221       2.465  97.051  28.421  1.00 27.82           C
ATOM   3422  H   ALA A 221       3.074  97.881  30.745  1.00  0.00           H
ATOM   3423  H   ALA A 221       1.074  96.135  29.822  1.00  0.00           H
ATOM   3424  H   ALA A 221       2.082  96.483  27.573  1.00  0.00           H
ATOM   3425  H   ALA A 221       1.961  98.011  28.527  1.00  0.00           H
ATOM   3426  H   ALA A 221       3.548  97.165  28.376  1.00  0.00           H
ATOM   3427  N   PRO A 222       3.964  94.505  29.734  1.00 24.31           N
ATOM   3428  CA  PRO A 222       4.421  93.116  29.539  1.00 18.38           C
ATOM   3429  C   PRO A 222       3.844  92.113  30.530  1.00 22.61           C
ATOM   3430  O   PRO A 222       4.075  90.909  30.354  1.00 22.79           O
ATOM   3431  CB  PRO A 222       5.944  93.221  29.693  1.00 19.29           C
ATOM   3432  CG  PRO A 222       6.254  94.630  29.351  1.00 21.44           C
ATOM   3433  CD  PRO A 222       5.110  95.414  29.920  1.00 21.58           C
ATOM   3434  H   PRO A 222       4.089  92.732  28.574  1.00  0.00           H
ATOM   3435  H   PRO A 222       6.492  92.518  29.065  1.00  0.00           H
ATOM   3436  H   PRO A 222       6.269  92.990  30.707  1.00  0.00           H
ATOM   3437  H   PRO A 222       6.350  94.770  28.274  1.00  0.00           H
ATOM   3438  H   PRO A 222       7.216  94.946  29.753  1.00  0.00           H
ATOM   3439  H   PRO A 222       5.259  95.682  30.966  1.00  0.00           H
ATOM   3440  H   PRO A 222       4.965  96.382  29.440  1.00  0.00           H
ATOM   3441  N   ASN A 223       3.119  92.555  31.562  1.00 20.19           N
ATOM   3442  CA  ASN A 223       2.454  91.612  32.456  1.00 19.68           C
ATOM   3443  C   ASN A 223       1.465  90.720  31.716  1.00 25.35           C
ATOM   3444  O   ASN A 223       1.172  89.615  32.184  1.00 25.16           O
ATOM   3445  CB  ASN A 223       1.734  92.358  33.582  1.00 18.02           C
ATOM   3446  CG  ASN A 223       2.672  92.774  34.698  1.00 24.49           C
ATOM   3447  OD1 ASN A 223       3.143  91.940  35.473  1.00 31.33           O
ATOM   3448  ND2 ASN A 223       2.948  94.070  34.787  1.00 21.17           N
ATOM   3449  H   ASN A 223       3.029  93.568  31.728  1.00  0.00           H
ATOM   3450  H   ASN A 223       3.229  90.973  32.879  1.00  0.00           H
ATOM   3451  H   ASN A 223       0.981  91.694  34.007  1.00  0.00           H
ATOM   3452  H   ASN A 223       1.302  93.266  33.161  1.00  0.00           H
ATOM   3453  H   ASN A 223       3.579  94.413  35.525  1.00  0.00           H
ATOM   3454  H   ASN A 223       2.531  94.732  34.118  1.00  0.00           H
ATOM   3455  N   ASP A 224       0.947  91.175  30.575  1.00 24.73           N
ATOM   3456  CA  ASP A 224       0.036  90.382  29.767  1.00 25.13           C
ATOM   3457  C   ASP A 224       0.831  89.671  28.685  1.00 25.62           C
ATOM   3458  O   ASP A 224       1.514  90.343  27.896  1.00 20.26           O
ATOM   3459  CB  ASP A 224      -1.034  91.272  29.142  1.00 23.44           C
ATOM   3460  CG  ASP A 224      -2.188  90.483  28.544  1.00 23.18           C
ATOM   3461  OD1 ASP A 224      -2.014  89.286  28.233  1.00 27.72           O
ATOM   3462  OD2 ASP A 224      -3.279  91.067  28.382  1.00 24.85           O
ATOM   3463  H   ASP A 224       1.201  92.121  30.255  1.00  0.00           H
ATOM   3464  H   ASP A 224      -0.464  89.646  30.397  1.00  0.00           H
ATOM   3465  H   ASP A 224      -0.568  91.840  28.337  1.00  0.00           H
ATOM   3466  H   ASP A 224      -1.441  91.905  29.930  1.00  0.00           H
ATOM   3467  N   PRO A 225       0.800  88.338  28.620  1.00 23.53           N
ATOM   3468  CA  PRO A 225       1.557  87.634  27.571  1.00 19.86           C
ATOM   3469  C   PRO A 225       1.179  88.036  26.155  1.00 21.54           C
ATOM   3470  O   PRO A 225       1.984  87.831  25.238  1.00 17.84           O
ATOM   3471  CB  PRO A 225       1.233  86.159  27.839  1.00 16.74           C
ATOM   3472  CG  PRO A 225       0.911  86.112  29.296  1.00 20.49           C
ATOM   3473  CD  PRO A 225       0.212  87.407  29.598  1.00 21.97           C
ATOM   3474  H   PRO A 225       2.619  87.873  27.620  1.00  0.00           H
ATOM   3475  H   PRO A 225       2.049  85.486  27.577  1.00  0.00           H
ATOM   3476  H   PRO A 225       0.393  85.808  27.240  1.00  0.00           H
ATOM   3477  H   PRO A 225       1.814  85.998  29.896  1.00  0.00           H
ATOM   3478  H   PRO A 225       0.287  85.252  29.538  1.00  0.00           H
ATOM   3479  H   PRO A 225      -0.871  87.336  29.495  1.00  0.00           H
ATOM   3480  H   PRO A 225       0.340  87.741  30.628  1.00  0.00           H
ATOM   3481  N   VAL A 226      -0.014  88.598  25.941  1.00 20.16           N
ATOM   3482  CA  VAL A 226      -0.399  89.052  24.609  1.00 20.40           C
ATOM   3483  C   VAL A 226       0.434  90.235  24.138  1.00 22.24           C
ATOM   3484  O   VAL A 226       0.415  90.561  22.945  1.00 23.71           O
ATOM   3485  CB  VAL A 226      -1.902  89.401  24.578  1.00 16.85           C
ATOM   3486  CG1 VAL A 226      -2.139  90.813  25.094  1.00 23.01           C
ATOM   3487  CG2 VAL A 226      -2.469  89.227  23.176  1.00 21.91           C
ATOM   3488  H   VAL A 226      -0.670  88.712  26.726  1.00  0.00           H
ATOM   3489  H   VAL A 226      -0.206  88.231  23.918  1.00  0.00           H
ATOM   3490  H   VAL A 226      -2.426  88.710  25.239  1.00  0.00           H
ATOM   3491  H   VAL A 226      -3.213  90.994  25.046  1.00  0.00           H
ATOM   3492  H   VAL A 226      -1.769  90.844  26.119  1.00  0.00           H
ATOM   3493  H   VAL A 226      -1.585  91.488  24.442  1.00  0.00           H
ATOM   3494  H   VAL A 226      -3.526  89.488  23.225  1.00  0.00           H
ATOM   3495  H   VAL A 226      -1.915  89.901  22.522  1.00  0.00           H
ATOM   3496  H   VAL A 226      -2.322  88.183  22.900  1.00  0.00           H
ATOM   3497  N   PHE A 227       1.160  90.888  25.051  1.00 21.86           N
ATOM   3498  CA  PHE A 227       2.109  91.930  24.667  1.00 19.98           C
ATOM   3499  C   PHE A 227       3.107  91.418  23.635  1.00 26.91           C
ATOM   3500  O   PHE A 227       3.469  92.136  22.696  1.00 25.34           O
ATOM   3501  CB  PHE A 227       2.837  92.443  25.914  1.00 19.33           C
ATOM   3502  CG  PHE A 227       3.883  93.488  25.634  1.00 23.25           C
ATOM   3503  CD1 PHE A 227       5.189  93.126  25.334  1.00 18.72           C
ATOM   3504  CD2 PHE A 227       3.566  94.834  25.693  1.00 22.56           C
ATOM   3505  CE1 PHE A 227       6.151  94.085  25.082  1.00 21.22           C
ATOM   3506  CE2 PHE A 227       4.525  95.799  25.444  1.00 23.13           C
ATOM   3507  CZ  PHE A 227       5.819  95.424  25.140  1.00 26.42           C
ATOM   3508  H   PHE A 227       1.048  90.651  26.047  1.00  0.00           H
ATOM   3509  H   PHE A 227       1.557  92.751  24.208  1.00  0.00           H
ATOM   3510  H   PHE A 227       3.345  91.597  26.377  1.00  0.00           H
ATOM   3511  H   PHE A 227       2.089  92.919  26.549  1.00  0.00           H
ATOM   3512  H   PHE A 227       5.459  92.071  25.297  1.00  0.00           H
ATOM   3513  H   PHE A 227       2.548  95.137  25.939  1.00  0.00           H
ATOM   3514  H   PHE A 227       7.170  93.785  24.838  1.00  0.00           H
ATOM   3515  H   PHE A 227       4.260  96.855  25.488  1.00  0.00           H
ATOM   3516  H   PHE A 227       6.577  96.183  24.946  1.00  0.00           H
ATOM   3517  N   PHE A 228       3.562  90.174  23.793  1.00 21.89           N
ATOM   3518  CA  PHE A 228       4.570  89.632  22.890  1.00 21.23           C
ATOM   3519  C   PHE A 228       3.961  89.232  21.554  1.00 21.90           C
ATOM   3520  O   PHE A 228       4.607  89.373  20.510  1.00 25.05           O
ATOM   3521  CB  PHE A 228       5.268  88.441  23.546  1.00 19.66           C
ATOM   3522  CG  PHE A 228       6.015  88.800  24.795  1.00 18.36           C
ATOM   3523  CD1 PHE A 228       5.375  88.796  26.023  1.00 18.12           C
ATOM   3524  CD2 PHE A 228       7.352  89.153  24.741  1.00 21.20           C
ATOM   3525  CE1 PHE A 228       6.056  89.133  27.175  1.00 20.52           C
ATOM   3526  CE2 PHE A 228       8.039  89.488  25.890  1.00 22.55           C
ATOM   3527  CZ  PHE A 228       7.390  89.478  27.109  1.00 22.18           C
ATOM   3528  H   PHE A 228       3.198  89.591  24.560  1.00  0.00           H
ATOM   3529  H   PHE A 228       5.307  90.410  22.692  1.00  0.00           H
ATOM   3530  H   PHE A 228       5.990  88.034  22.838  1.00  0.00           H
ATOM   3531  H   PHE A 228       4.496  87.729  23.837  1.00  0.00           H
ATOM   3532  H   PHE A 228       4.321  88.523  26.080  1.00  0.00           H
ATOM   3533  H   PHE A 228       7.868  89.167  23.781  1.00  0.00           H
ATOM   3534  H   PHE A 228       5.541  89.127  28.135  1.00  0.00           H
ATOM   3535  H   PHE A 228       9.093  89.760  25.836  1.00  0.00           H
ATOM   3536  H   PHE A 228       7.931  89.742  28.018  1.00  0.00           H
ATOM   3537  N   LEU A 229       2.728  88.725  21.567  1.00 19.78           N
ATOM   3538  CA  LEU A 229       2.038  88.446  20.312  1.00 18.88           C
ATOM   3539  C   LEU A 229       1.741  89.737  19.560  1.00 24.45           C
ATOM   3540  O   LEU A 229       1.855  89.787  18.330  1.00 21.39           O
ATOM   3541  CB  LEU A 229       0.751  87.667  20.580  1.00 21.29           C
ATOM   3542  CG  LEU A 229       0.790  86.141  20.729  1.00 24.64           C
ATOM   3543  CD1 LEU A 229       2.050  85.635  21.422  1.00 23.87           C
ATOM   3544  CD2 LEU A 229      -0.445  85.687  21.490  1.00 19.61           C
ATOM   3545  H   LEU A 229       2.262  88.530  22.465  1.00  0.00           H
ATOM   3546  H   LEU A 229       2.689  87.836  19.687  1.00  0.00           H
ATOM   3547  H   LEU A 229       0.145  87.837  19.690  1.00  0.00           H
ATOM   3548  H   LEU A 229       0.413  88.029  21.551  1.00  0.00           H
ATOM   3549  H   LEU A 229       0.803  85.715  19.726  1.00  0.00           H
ATOM   3550  H   LEU A 229       1.971  84.549  21.473  1.00  0.00           H
ATOM   3551  H   LEU A 229       2.897  85.952  20.814  1.00  0.00           H
ATOM   3552  H   LEU A 229       2.072  86.087  22.414  1.00  0.00           H
ATOM   3553  H   LEU A 229      -0.385  84.602  21.577  1.00  0.00           H
ATOM   3554  H   LEU A 229      -0.416  86.174  22.465  1.00  0.00           H
ATOM   3555  H   LEU A 229      -1.311  85.999  20.907  1.00  0.00           H
ATOM   3556  N   HIS A 230       1.343  90.782  20.288  1.00 18.31           N
ATOM   3557  CA  HIS A 230       1.111  92.091  19.689  1.00 19.57           C
ATOM   3558  C   HIS A 230       2.355  92.594  18.965  1.00 21.46           C
ATOM   3559  O   HIS A 230       2.312  92.918  17.773  1.00 22.50           O
ATOM   3560  CB  HIS A 230       0.674  93.077  20.776  1.00 22.01           C
ATOM   3561  CG  HIS A 230       0.601  94.500  20.319  1.00 23.14           C
ATOM   3562  ND1 HIS A 230       0.321  94.855  19.017  1.00 28.33           N
ATOM   3563  CD2 HIS A 230       0.780  95.660  20.994  1.00 25.83           C
ATOM   3564  CE1 HIS A 230       0.326  96.171  18.911  1.00 25.58           C
ATOM   3565  NE2 HIS A 230       0.602  96.684  20.096  1.00 21.89           N
ATOM   3566  H   HIS A 230       1.196  90.661  21.300  1.00  0.00           H
ATOM   3567  H   HIS A 230       0.318  92.004  18.946  1.00  0.00           H
ATOM   3568  H   HIS A 230       1.403  93.036  21.585  1.00  0.00           H
ATOM   3569  H   HIS A 230      -0.338  92.800  21.073  1.00  0.00           H
ATOM   3570  H   HIS A 230       0.137  94.196  18.247  1.00  0.00           H
ATOM   3571  H   HIS A 230       1.020  95.762  22.052  1.00  0.00           H
ATOM   3572  H   HIS A 230       0.135  96.738  18.000  1.00  0.00           H
ATOM   3573  N   HIS A 231       3.480  92.671  19.679  1.00 21.67           N
ATOM   3574  CA  HIS A 231       4.697  93.208  19.082  1.00 24.24           C
ATOM   3575  C   HIS A 231       5.295  92.283  18.034  1.00 21.96           C
ATOM   3576  O   HIS A 231       6.025  92.757  17.158  1.00 28.24           O
ATOM   3577  CB  HIS A 231       5.724  93.515  20.168  1.00 17.06           C
ATOM   3578  CG  HIS A 231       5.508  94.838  20.828  1.00 18.01           C
ATOM   3579  ND1 HIS A 231       5.979  96.018  20.294  1.00 16.36           N
ATOM   3580  CD2 HIS A 231       4.856  95.173  21.966  1.00 18.39           C
ATOM   3581  CE1 HIS A 231       5.632  97.022  21.079  1.00 21.73           C
ATOM   3582  NE2 HIS A 231       4.953  96.536  22.102  1.00 22.51           N
ATOM   3583  H   HIS A 231       3.489  92.349  20.657  1.00  0.00           H
ATOM   3584  H   HIS A 231       4.422  94.129  18.569  1.00  0.00           H
ATOM   3585  H   HIS A 231       6.714  93.532  19.713  1.00  0.00           H
ATOM   3586  H   HIS A 231       5.620  92.757  20.944  1.00  0.00           H
ATOM   3587  H   HIS A 231       6.517  96.104  19.420  1.00  0.00           H
ATOM   3588  H   HIS A 231       4.349  94.489  22.647  1.00  0.00           H
ATOM   3589  H   HIS A 231       5.866  98.073  20.911  1.00  0.00           H
ATOM   3590  N   ALA A 232       5.015  90.980  18.105  1.00 19.04           N
ATOM   3591  CA  ALA A 232       5.413  90.091  17.019  1.00 20.81           C
ATOM   3592  C   ALA A 232       4.735  90.492  15.715  1.00 22.45           C
ATOM   3593  O   ALA A 232       5.335  90.396  14.638  1.00 22.44           O
ATOM   3594  CB  ALA A 232       5.094  88.641  17.380  1.00 19.86           C
ATOM   3595  H   ALA A 232       4.519  90.603  18.925  1.00  0.00           H
ATOM   3596  H   ALA A 232       6.490  90.180  16.874  1.00  0.00           H
ATOM   3597  H   ALA A 232       5.411  88.026  16.538  1.00  0.00           H
ATOM   3598  H   ALA A 232       5.654  88.407  18.285  1.00  0.00           H
ATOM   3599  H   ALA A 232       4.018  88.582  17.543  1.00  0.00           H
ATOM   3600  N   ASN A 233       3.483  90.952  15.793  1.00 19.29           N
ATOM   3601  CA  ASN A 233       2.798  91.445  14.603  1.00 19.95           C
ATOM   3602  C   ASN A 233       3.357  92.793  14.165  1.00 26.65           C
ATOM   3603  O   ASN A 233       3.481  93.057  12.963  1.00 25.88           O
ATOM   3604  CB  ASN A 233       1.298  91.548  14.869  1.00 24.09           C
ATOM   3605  CG  ASN A 233       0.494  91.764  13.602  1.00 26.43           C
ATOM   3606  OD1 ASN A 233       0.474  90.913  12.712  1.00 24.20           O
ATOM   3607  ND2 ASN A 233      -0.178  92.906  13.515  1.00 22.51           N
ATOM   3608  H   ASN A 233       2.997  90.959  16.701  1.00  0.00           H
ATOM   3609  H   ASN A 233       2.966  90.736  13.792  1.00  0.00           H
ATOM   3610  H   ASN A 233       1.126  92.402  15.525  1.00  0.00           H
ATOM   3611  H   ASN A 233       0.971  90.607  15.311  1.00  0.00           H
ATOM   3612  H   ASN A 233      -0.742  93.109  12.678  1.00  0.00           H
ATOM   3613  H   ASN A 233      -0.135  93.589  14.285  1.00  0.00           H
ATOM   3614  N   VAL A 234       3.682  93.664  15.125  1.00 24.44           N
ATOM   3615  CA  VAL A 234       4.311  94.940  14.793  1.00 22.82           C
ATOM   3616  C   VAL A 234       5.649  94.709  14.104  1.00 22.54           C
ATOM   3617  O   VAL A 234       5.981  95.378  13.118  1.00 25.23           O
ATOM   3618  CB  VAL A 234       4.468  95.805  16.058  1.00 29.02           C
ATOM   3619  CG1 VAL A 234       5.254  97.071  15.745  1.00 21.64           C
ATOM   3620  CG2 VAL A 234       3.104  96.149  16.636  1.00 22.55           C
ATOM   3621  H   VAL A 234       3.487  93.433  16.110  1.00  0.00           H
ATOM   3622  H   VAL A 234       3.669  95.481  14.098  1.00  0.00           H
ATOM   3623  H   VAL A 234       5.023  95.234  16.802  1.00  0.00           H
ATOM   3624  H   VAL A 234       5.330  97.636  16.674  1.00  0.00           H
ATOM   3625  H   VAL A 234       6.232  96.757  15.380  1.00  0.00           H
ATOM   3626  H   VAL A 234       4.693  97.615  14.985  1.00  0.00           H
ATOM   3627  H   VAL A 234       3.278  96.758  17.523  1.00  0.00           H
ATOM   3628  H   VAL A 234       2.562  96.699  15.867  1.00  0.00           H
ATOM   3629  H   VAL A 234       2.615  95.206  16.881  1.00  0.00           H
ATOM   3630  N   ASP A 235       6.433  93.751  14.604  1.00 23.95           N
ATOM   3631  CA  ASP A 235       7.716  93.446  13.982  1.00 23.73           C
ATOM   3632  C   ASP A 235       7.534  92.855  12.589  1.00 23.02           C
ATOM   3633  O   ASP A 235       8.367  93.087  11.707  1.00 20.83           O
ATOM   3634  CB  ASP A 235       8.514  92.494  14.874  1.00 23.49           C
ATOM   3635  CG  ASP A 235       9.915  92.238  14.351  1.00 27.25           C
ATOM   3636  OD1 ASP A 235      10.752  93.165  14.408  1.00 26.25           O
ATOM   3637  OD2 ASP A 235      10.180  91.111  13.887  1.00 31.85           O
ATOM   3638  H   ASP A 235       6.129  93.224  15.435  1.00  0.00           H
ATOM   3639  H   ASP A 235       8.271  94.377  13.870  1.00  0.00           H
ATOM   3640  H   ASP A 235       7.990  91.539  14.908  1.00  0.00           H
ATOM   3641  H   ASP A 235       8.609  92.957  15.856  1.00  0.00           H
ATOM   3642  N   ARG A 236       6.456  92.097  12.373  1.00 25.21           N
ATOM   3643  CA  ARG A 236       6.178  91.562  11.044  1.00 21.74           C
ATOM   3644  C   ARG A 236       5.856  92.681  10.061  1.00 20.52           C
ATOM   3645  O   ARG A 236       6.355  92.689   8.929  1.00 22.71           O
ATOM   3646  CB  ARG A 236       5.030  90.555  11.111  1.00 22.97           C
ATOM   3647  CG  ARG A 236       4.580  90.041   9.752  1.00 19.19           C
ATOM   3648  CD  ARG A 236       3.359  89.145   9.872  1.00 22.85           C
ATOM   3649  NE  ARG A 236       2.207  89.860  10.415  1.00 27.59           N
ATOM   3650  CZ  ARG A 236       1.327  90.528   9.677  1.00 31.86           C
ATOM   3651  NH1 ARG A 236       1.462  90.577   8.359  1.00 36.40           N
ATOM   3652  NH2 ARG A 236       0.309  91.149  10.257  1.00 26.58           N
ATOM   3653  H   ARG A 236       5.815  91.888  13.152  1.00  0.00           H
ATOM   3654  H   ARG A 236       7.071  91.050  10.686  1.00  0.00           H
ATOM   3655  H   ARG A 236       4.177  91.060  11.565  1.00  0.00           H
ATOM   3656  H   ARG A 236       5.387  89.694  11.677  1.00  0.00           H
ATOM   3657  H   ARG A 236       5.393  89.461   9.315  1.00  0.00           H
ATOM   3658  H   ARG A 236       4.320  90.896   9.128  1.00  0.00           H
ATOM   3659  H   ARG A 236       3.579  88.305  10.531  1.00  0.00           H
ATOM   3660  H   ARG A 236       3.079  88.817   8.871  1.00  0.00           H
ATOM   3661  H   ARG A 236       2.068  89.845  11.436  1.00  0.00           H
ATOM   3662  H   ARG A 236       0.778  91.096   7.790  1.00  0.00           H
ATOM   3663  H   ARG A 236       2.251  90.096   7.904  1.00  0.00           H
ATOM   3664  H   ARG A 236      -0.373  91.667   9.684  1.00  0.00           H
ATOM   3665  H   ARG A 236       0.200  91.114  11.281  1.00  0.00           H
ATOM   3666  N   ILE A 237       5.016  93.633  10.477  1.00 18.92           N
ATOM   3667  CA  ILE A 237       4.662  94.751   9.606  1.00 20.77           C
ATOM   3668  C   ILE A 237       5.905  95.552   9.239  1.00 20.06           C
ATOM   3669  O   ILE A 237       6.061  95.997   8.095  1.00 23.19           O
ATOM   3670  CB  ILE A 237       3.593  95.633  10.278  1.00 26.12           C
ATOM   3671  CG1 ILE A 237       2.299  94.840  10.479  1.00 24.87           C
ATOM   3672  CG2 ILE A 237       3.325  96.882   9.452  1.00 18.55           C
ATOM   3673  CD1 ILE A 237       1.243  95.585  11.268  1.00 24.93           C
ATOM   3674  H   ILE A 237       4.613  93.578  11.423  1.00  0.00           H
ATOM   3675  H   ILE A 237       4.237  94.362   8.681  1.00  0.00           H
ATOM   3676  H   ILE A 237       3.969  95.943  11.253  1.00  0.00           H
ATOM   3677  H   ILE A 237       2.545  93.936  11.037  1.00  0.00           H
ATOM   3678  H   ILE A 237       1.879  94.646   9.492  1.00  0.00           H
ATOM   3679  H   ILE A 237       2.565  97.457   9.981  1.00  0.00           H
ATOM   3680  H   ILE A 237       4.267  97.425   9.381  1.00  0.00           H
ATOM   3681  H   ILE A 237       2.975  96.549   8.475  1.00  0.00           H
ATOM   3682  H   ILE A 237       0.378  94.926  11.344  1.00  0.00           H
ATOM   3683  H   ILE A 237       1.672  95.806  12.245  1.00  0.00           H
ATOM   3684  H   ILE A 237       1.012  96.494  10.712  1.00  0.00           H
ATOM   3685  N   TRP A 238       6.809  95.747  10.202  1.00 19.90           N
ATOM   3686  CA  TRP A 238       8.086  96.390   9.905  1.00 20.30           C
ATOM   3687  C   TRP A 238       8.879  95.580   8.887  1.00 20.05           C
ATOM   3688  O   TRP A 238       9.427  96.132   7.926  1.00 22.13           O
ATOM   3689  CB  TRP A 238       8.888  96.577  11.194  1.00 19.66           C
ATOM   3690  CG  TRP A 238      10.221  97.248  11.001  1.00 19.07           C
ATOM   3691  CD1 TRP A 238      10.585  98.076   9.977  1.00 17.67           C
ATOM   3692  CD2 TRP A 238      11.366  97.142  11.856  1.00 19.00           C
ATOM   3693  NE1 TRP A 238      11.884  98.492  10.144  1.00 17.98           N
ATOM   3694  CE2 TRP A 238      12.385  97.933  11.289  1.00 18.59           C
ATOM   3695  CE3 TRP A 238      11.628  96.456  13.046  1.00 18.38           C
ATOM   3696  CZ2 TRP A 238      13.645  98.056  11.872  1.00 15.81           C
ATOM   3697  CZ3 TRP A 238      12.878  96.579  13.622  1.00 19.11           C
ATOM   3698  CH2 TRP A 238      13.871  97.373  13.035  1.00 19.59           C
ATOM   3699  H   TRP A 238       6.604  95.441  11.164  1.00  0.00           H
ATOM   3700  H   TRP A 238       7.890  97.370   9.469  1.00  0.00           H
ATOM   3701  H   TRP A 238       9.083  95.589  11.612  1.00  0.00           H
ATOM   3702  H   TRP A 238       8.305  97.230  11.843  1.00  0.00           H
ATOM   3703  H   TRP A 238       9.939  98.365   9.148  1.00  0.00           H
ATOM   3704  H   TRP A 238      12.397  99.122   9.511  1.00  0.00           H
ATOM   3705  H   TRP A 238      10.861  95.836  13.510  1.00  0.00           H
ATOM   3706  H   TRP A 238      14.421  98.673  11.418  1.00  0.00           H
ATOM   3707  H   TRP A 238      13.095  96.049  14.549  1.00  0.00           H
ATOM   3708  H   TRP A 238      14.846  97.448  13.516  1.00  0.00           H
ATOM   3709  N   ALA A 239       8.950  94.259   9.083  1.00 22.55           N
ATOM   3710  CA  ALA A 239       9.685  93.406   8.154  1.00 23.99           C
ATOM   3711  C   ALA A 239       9.086  93.449   6.754  1.00 26.29           C
ATOM   3712  O   ALA A 239       9.819  93.346   5.764  1.00 29.07           O
ATOM   3713  CB  ALA A 239       9.720  91.969   8.675  1.00 19.15           C
ATOM   3714  H   ALA A 239       8.481  93.839   9.898  1.00  0.00           H
ATOM   3715  H   ALA A 239      10.704  93.788   8.086  1.00  0.00           H
ATOM   3716  H   ALA A 239      10.278  91.380   7.947  1.00  0.00           H
ATOM   3717  H   ALA A 239      10.219  91.993   9.644  1.00  0.00           H
ATOM   3718  H   ALA A 239       8.686  91.635   8.760  1.00  0.00           H
ATOM   3719  N   VAL A 240       7.763  93.588   6.651  1.00 23.55           N
ATOM   3720  CA  VAL A 240       7.138  93.756   5.343  1.00 24.22           C
ATOM   3721  C   VAL A 240       7.535  95.095   4.733  1.00 26.17           C
ATOM   3722  O   VAL A 240       7.799  95.192   3.528  1.00 27.14           O
ATOM   3723  CB  VAL A 240       5.609  93.615   5.462  1.00 28.37           C
ATOM   3724  CG1 VAL A 240       4.925  94.036   4.167  1.00 29.98           C
ATOM   3725  CG2 VAL A 240       5.234  92.186   5.827  1.00 22.15           C
ATOM   3726  H   VAL A 240       7.179  93.577   7.500  1.00  0.00           H
ATOM   3727  H   VAL A 240       7.493  92.972   4.674  1.00  0.00           H
ATOM   3728  H   VAL A 240       5.265  94.276   6.257  1.00  0.00           H
ATOM   3729  H   VAL A 240       3.853  93.913   4.318  1.00  0.00           H
ATOM   3730  H   VAL A 240       5.192  95.078   3.990  1.00  0.00           H
ATOM   3731  H   VAL A 240       5.301  93.382   3.381  1.00  0.00           H
ATOM   3732  H   VAL A 240       4.147  92.150   5.896  1.00  0.00           H
ATOM   3733  H   VAL A 240       5.611  91.544   5.031  1.00  0.00           H
ATOM   3734  H   VAL A 240       5.709  91.966   6.783  1.00  0.00           H
ATOM   3735  N   TRP A 241       7.589  96.146   5.556  1.00 28.21           N
ATOM   3736  CA  TRP A 241       8.003  97.459   5.069  1.00 22.62           C
ATOM   3737  C   TRP A 241       9.434  97.434   4.546  1.00 25.22           C
ATOM   3738  O   TRP A 241       9.741  98.062   3.526  1.00 26.27           O
ATOM   3739  CB  TRP A 241       7.858  98.497   6.183  1.00 22.49           C
ATOM   3740  CG  TRP A 241       8.184  99.898   5.758  1.00 24.53           C
ATOM   3741  CD1 TRP A 241       7.313 100.833   5.280  1.00 20.91           C
ATOM   3742  CD2 TRP A 241       9.474 100.523   5.777  1.00 19.98           C
ATOM   3743  NE1 TRP A 241       7.980 102.001   4.999  1.00 21.53           N
ATOM   3744  CE2 TRP A 241       9.307 101.836   5.294  1.00 20.85           C
ATOM   3745  CE3 TRP A 241      10.752 100.099   6.153  1.00 21.79           C
ATOM   3746  CZ2 TRP A 241      10.371 102.729   5.178  1.00 26.76           C
ATOM   3747  CZ3 TRP A 241      11.807 100.987   6.036  1.00 20.01           C
ATOM   3748  CH2 TRP A 241      11.610 102.286   5.554  1.00 22.92           C
ATOM   3749  H   TRP A 241       7.335  96.029   6.547  1.00  0.00           H
ATOM   3750  H   TRP A 241       7.354  97.733   4.237  1.00  0.00           H
ATOM   3751  H   TRP A 241       8.549  98.233   6.983  1.00  0.00           H
ATOM   3752  H   TRP A 241       6.811  98.502   6.485  1.00  0.00           H
ATOM   3753  H   TRP A 241       6.243 100.676   5.141  1.00  0.00           H
ATOM   3754  H   TRP A 241       7.552 102.861   4.627  1.00  0.00           H
ATOM   3755  H   TRP A 241      10.914  99.090   6.531  1.00  0.00           H
ATOM   3756  H   TRP A 241      10.222 103.741   4.802  1.00  0.00           H
ATOM   3757  H   TRP A 241      12.809 100.669   6.324  1.00  0.00           H
ATOM   3758  H   TRP A 241      12.463 102.960   5.476  1.00  0.00           H
ATOM   3759  N   GLN A 242      10.326  96.718   5.235  1.00 25.42           N
ATOM   3760  CA  GLN A 242      11.714  96.641   4.790  1.00 29.79           C
ATOM   3761  C   GLN A 242      11.843  95.913   3.459  1.00 31.89           C
ATOM   3762  O   GLN A 242      12.727  96.241   2.659  1.00 34.26           O
ATOM   3763  CB  GLN A 242      12.570  95.952   5.854  1.00 22.18           C
ATOM   3764  CG  GLN A 242      12.706  96.739   7.149  1.00 18.83           C
ATOM   3765  CD  GLN A 242      13.582  96.037   8.168  1.00 27.13           C
ATOM   3766  OE1 GLN A 242      13.208  94.999   8.715  1.00 25.41           O
ATOM   3767  NE2 GLN A 242      14.756  96.601   8.428  1.00 26.89           N
ATOM   3768  H   GLN A 242      10.033  96.217   6.086  1.00  0.00           H
ATOM   3769  H   GLN A 242      12.071  97.660   4.643  1.00  0.00           H
ATOM   3770  H   GLN A 242      13.572  95.836   5.441  1.00  0.00           H
ATOM   3771  H   GLN A 242      12.078  95.012   6.103  1.00  0.00           H
ATOM   3772  H   GLN A 242      11.712  96.852   7.582  1.00  0.00           H
ATOM   3773  H   GLN A 242      13.171  97.696   6.913  1.00  0.00           H
ATOM   3774  H   GLN A 242      15.394  96.170   9.112  1.00  0.00           H
ATOM   3775  H   GLN A 242      15.028  97.470   7.946  1.00  0.00           H
ATOM   3776  N   ILE A 243      10.978  94.931   3.203  1.00 31.29           N
ATOM   3777  CA  ILE A 243      11.032  94.205   1.938  1.00 36.35           C
ATOM   3778  C   ILE A 243      10.519  95.075   0.797  1.00 36.54           C
ATOM   3779  O   ILE A 243      11.076  95.065  -0.308  1.00 39.50           O
ATOM   3780  CB  ILE A 243      10.249  92.883   2.049  1.00 40.61           C
ATOM   3781  CG1 ILE A 243      11.009  91.889   2.930  1.00 47.36           C
ATOM   3782  CG2 ILE A 243       9.994  92.283   0.675  1.00 35.61           C
ATOM   3783  CD1 ILE A 243      10.192  90.678   3.332  1.00 62.27           C
ATOM   3784  H   ILE A 243      10.266  94.683   3.904  1.00  0.00           H
ATOM   3785  H   ILE A 243      12.070  93.958   1.714  1.00  0.00           H
ATOM   3786  H   ILE A 243       9.285  93.097   2.510  1.00  0.00           H
ATOM   3787  H   ILE A 243      11.294  92.407   3.846  1.00  0.00           H
ATOM   3788  H   ILE A 243      11.856  91.522   2.350  1.00  0.00           H
ATOM   3789  H   ILE A 243       9.440  91.357   0.829  1.00  0.00           H
ATOM   3790  H   ILE A 243       9.413  93.013   0.111  1.00  0.00           H
ATOM   3791  H   ILE A 243      10.968  92.102   0.221  1.00  0.00           H
ATOM   3792  H   ILE A 243      10.834  90.051   3.950  1.00  0.00           H
ATOM   3793  H   ILE A 243       9.329  91.046   3.887  1.00  0.00           H
ATOM   3794  H   ILE A 243       9.897  90.173   2.412  1.00  0.00           H
ATOM   3795  N   ILE A 244       9.458  95.845   1.044  1.00 31.27           N
ATOM   3796  CA  ILE A 244       8.896  96.702   0.002  1.00 31.24           C
ATOM   3797  C   ILE A 244       9.886  97.798  -0.377  1.00 37.10           C
ATOM   3798  O   ILE A 244      10.246  97.956  -1.549  1.00 41.96           O
ATOM   3799  CB  ILE A 244       7.551  97.295   0.457  1.00 33.70           C
ATOM   3800  CG1 ILE A 244       6.505  96.189   0.609  1.00 31.46           C
ATOM   3801  CG2 ILE A 244       7.073  98.349  -0.531  1.00 27.66           C
ATOM   3802  CD1 ILE A 244       5.217  96.652   1.254  1.00 29.52           C
ATOM   3803  H   ILE A 244       9.030  95.835   1.981  1.00  0.00           H
ATOM   3804  H   ILE A 244       8.710  96.097  -0.886  1.00  0.00           H
ATOM   3805  H   ILE A 244       7.693  97.772   1.427  1.00  0.00           H
ATOM   3806  H   ILE A 244       6.929  95.414   1.248  1.00  0.00           H
ATOM   3807  H   ILE A 244       6.251  95.842  -0.393  1.00  0.00           H
ATOM   3808  H   ILE A 244       6.123  98.729  -0.156  1.00  0.00           H
ATOM   3809  H   ILE A 244       7.836  99.126  -0.562  1.00  0.00           H
ATOM   3810  H   ILE A 244       6.960  97.854  -1.495  1.00  0.00           H
ATOM   3811  H   ILE A 244       4.558  95.785   1.307  1.00  0.00           H
ATOM   3812  H   ILE A 244       5.474  97.027   2.245  1.00  0.00           H
ATOM   3813  H   ILE A 244       4.806  97.436   0.618  1.00  0.00           H
ATOM   3814  N   HIS A 245      10.337  98.570   0.608  1.00 37.91           N
ATOM   3815  CA  HIS A 245      11.279  99.662   0.369  1.00 33.24           C
ATOM   3816  C   HIS A 245      12.700  99.165   0.632  1.00 37.24           C
ATOM   3817  O   HIS A 245      13.366  99.547   1.595  1.00 41.52           O
ATOM   3818  CB  HIS A 245      10.932 100.862   1.246  1.00 30.35           C
ATOM   3819  CG  HIS A 245       9.475 101.210   1.245  1.00 31.53           C
ATOM   3820  ND1 HIS A 245       8.914 102.071   0.327  1.00 30.92           N
ATOM   3821  CD2 HIS A 245       8.465 100.814   2.055  1.00 26.88           C
ATOM   3822  CE1 HIS A 245       7.620 102.188   0.569  1.00 31.57           C
ATOM   3823  NE2 HIS A 245       7.322 101.436   1.613  1.00 27.03           N
ATOM   3824  H   HIS A 245      10.012  98.393   1.569  1.00  0.00           H
ATOM   3825  H   HIS A 245      11.213  99.988  -0.669  1.00  0.00           H
ATOM   3826  H   HIS A 245      11.473 101.728   0.866  1.00  0.00           H
ATOM   3827  H   HIS A 245      11.188 100.599   2.272  1.00  0.00           H
ATOM   3828  H   HIS A 245       9.424 102.549  -0.430  1.00  0.00           H
ATOM   3829  H   HIS A 245       8.544 100.130   2.900  1.00  0.00           H
ATOM   3830  H   HIS A 245       6.918 102.801   0.003  1.00  0.00           H
ATOM   3831  N   ARG A 246      13.158  98.288  -0.265  1.00 38.66           N
ATOM   3832  CA  ARG A 246      14.437  97.615  -0.068  1.00 49.85           C
ATOM   3833  C   ARG A 246      15.618  98.580  -0.100  1.00 45.47           C
ATOM   3834  O   ARG A 246      16.693  98.241   0.407  1.00 45.25           O
ATOM   3835  CB  ARG A 246      14.622  96.515  -1.117  1.00 44.78           C
ATOM   3836  CG  ARG A 246      15.732  95.530  -0.776  1.00 61.96           C
ATOM   3837  CD  ARG A 246      15.478  94.904   0.592  1.00 67.87           C
ATOM   3838  NE  ARG A 246      16.621  94.141   1.089  1.00 87.65           N
ATOM   3839  CZ  ARG A 246      17.510  94.609   1.961  1.00 92.06           C
ATOM   3840  NH1 ARG A 246      17.390  95.841   2.437  1.00 79.96           N
ATOM   3841  NH2 ARG A 246      18.517  93.844   2.359  1.00 88.31           N
ATOM   3842  H   ARG A 246      12.601  98.084  -1.107  1.00  0.00           H
ATOM   3843  H   ARG A 246      14.415  97.171   0.927  1.00  0.00           H
ATOM   3844  H   ARG A 246      14.889  96.996  -2.058  1.00  0.00           H
ATOM   3845  H   ARG A 246      13.692  95.949  -1.166  1.00  0.00           H
ATOM   3846  H   ARG A 246      16.684  96.060  -0.755  1.00  0.00           H
ATOM   3847  H   ARG A 246      15.756  94.744  -1.531  1.00  0.00           H
ATOM   3848  H   ARG A 246      14.627  94.226   0.532  1.00  0.00           H
ATOM   3849  H   ARG A 246      15.325  95.715   1.305  1.00  0.00           H
ATOM   3850  H   ARG A 246      16.746  93.179   0.742  1.00  0.00           H
ATOM   3851  H   ARG A 246      18.079  96.202   3.112  1.00  0.00           H
ATOM   3852  H   ARG A 246      16.608  96.437   2.132  1.00  0.00           H
ATOM   3853  H   ARG A 246      19.205  94.208   3.034  1.00  0.00           H
ATOM   3854  H   ARG A 246      18.612  92.886   1.993  1.00  0.00           H
ATOM   3855  N   ASN A 247      15.447  99.775  -0.665  1.00 39.65           N
ATOM   3856  CA  ASN A 247      16.535 100.738  -0.776  1.00 49.17           C
ATOM   3857  C   ASN A 247      16.407 101.886   0.218  1.00 45.06           C
ATOM   3858  O   ASN A 247      17.136 102.878   0.103  1.00 38.45           O
ATOM   3859  CB  ASN A 247      16.616 101.283  -2.204  1.00 44.35           C
ATOM   3860  CG  ASN A 247      17.188 100.272  -3.181  1.00 61.11           C
ATOM   3861  OD1 ASN A 247      17.919  99.362  -2.793  1.00 73.05           O
ATOM   3862  ND2 ASN A 247      16.856 100.430  -4.458  1.00 62.96           N
ATOM   3863  H   ASN A 247      14.519 100.025  -1.034  1.00  0.00           H
ATOM   3864  H   ASN A 247      17.456 100.207  -0.534  1.00  0.00           H
ATOM   3865  H   ASN A 247      17.270 102.155  -2.201  1.00  0.00           H
ATOM   3866  H   ASN A 247      15.604 101.521  -2.531  1.00  0.00           H
ATOM   3867  H   ASN A 247      17.214  99.775  -5.168  1.00  0.00           H
ATOM   3868  H   ASN A 247      16.241 101.207  -4.738  1.00  0.00           H
ATOM   3869  N   GLN A 248      15.501 101.777   1.182  1.00 40.71           N
ATOM   3870  CA  GLN A 248      15.456 102.661   2.336  1.00 30.39           C
ATOM   3871  C   GLN A 248      16.137 101.989   3.522  1.00 25.99           C
ATOM   3872  O   GLN A 248      16.160 100.760   3.632  1.00 28.28           O
ATOM   3873  CB  GLN A 248      14.014 103.026   2.699  1.00 26.06           C
ATOM   3874  CG  GLN A 248      13.314 103.906   1.674  1.00 38.64           C
ATOM   3875  CD  GLN A 248      13.969 105.268   1.525  1.00 39.32           C
ATOM   3876  OE1 GLN A 248      14.381 105.884   2.508  1.00 40.27           O
ATOM   3877  NE2 GLN A 248      14.067 105.746   0.290  1.00 35.00           N
ATOM   3878  H   GLN A 248      14.796 101.030   1.109  1.00  0.00           H
ATOM   3879  H   GLN A 248      15.983 103.581   2.084  1.00  0.00           H
ATOM   3880  H   GLN A 248      14.045 103.585   3.634  1.00  0.00           H
ATOM   3881  H   GLN A 248      13.451 102.094   2.752  1.00  0.00           H
ATOM   3882  H   GLN A 248      12.289 104.063   2.010  1.00  0.00           H
ATOM   3883  H   GLN A 248      13.368 103.403   0.709  1.00  0.00           H
ATOM   3884  H   GLN A 248      14.502 106.665   0.127  1.00  0.00           H
ATOM   3885  H   GLN A 248      13.708 105.198  -0.504  1.00  0.00           H
ATOM   3886  N   ASN A 249      16.703 102.804   4.409  1.00 27.02           N
ATOM   3887  CA  ASN A 249      17.417 102.297   5.570  1.00 27.53           C
ATOM   3888  C   ASN A 249      16.951 103.030   6.823  1.00 21.43           C
ATOM   3889  O   ASN A 249      16.168 103.982   6.764  1.00 23.82           O
ATOM   3890  CB  ASN A 249      18.937 102.434   5.400  1.00 27.26           C
ATOM   3891  CG  ASN A 249      19.709 101.411   6.213  1.00 29.91           C
ATOM   3892  OD1 ASN A 249      19.160 100.774   7.112  1.00 32.63           O
ATOM   3893  ND2 ASN A 249      20.988 101.243   5.896  1.00 24.60           N
ATOM   3894  H   ASN A 249      16.633 103.822   4.269  1.00  0.00           H
ATOM   3895  H   ASN A 249      17.194 101.235   5.671  1.00  0.00           H
ATOM   3896  H   ASN A 249      19.234 103.426   5.740  1.00  0.00           H
ATOM   3897  H   ASN A 249      19.174 102.263   4.350  1.00  0.00           H
ATOM   3898  H   ASN A 249      21.562 100.562   6.414  1.00  0.00           H
ATOM   3899  H   ASN A 249      21.406 101.794   5.132  1.00  0.00           H
ATOM   3900  N   TYR A 250      17.440 102.555   7.966  1.00 24.61           N
ATOM   3901  CA  TYR A 250      17.101 103.141   9.255  1.00 22.19           C
ATOM   3902  C   TYR A 250      17.482 104.617   9.309  1.00 24.14           C
ATOM   3903  O   TYR A 250      18.480 105.051   8.727  1.00 31.25           O
ATOM   3904  CB  TYR A 250      17.808 102.379  10.377  1.00 23.39           C
ATOM   3905  CG  TYR A 250      17.484 102.864  11.772  1.00 26.31           C
ATOM   3906  CD1 TYR A 250      16.372 102.386  12.455  1.00 20.68           C
ATOM   3907  CD2 TYR A 250      18.297 103.791  12.412  1.00 26.19           C
ATOM   3908  CE1 TYR A 250      16.075 102.825  13.734  1.00 23.43           C
ATOM   3909  CE2 TYR A 250      18.007 104.236  13.688  1.00 22.22           C
ATOM   3910  CZ  TYR A 250      16.896 103.750  14.344  1.00 23.84           C
ATOM   3911  OH  TYR A 250      16.605 104.189  15.615  1.00 27.53           O
ATOM   3912  H   TYR A 250      18.079 101.747   7.938  1.00  0.00           H
ATOM   3913  H   TYR A 250      16.022 103.065   9.388  1.00  0.00           H
ATOM   3914  H   TYR A 250      18.881 102.512  10.236  1.00  0.00           H
ATOM   3915  H   TYR A 250      17.466 101.345  10.323  1.00  0.00           H
ATOM   3916  H   TYR A 250      15.723 101.653  11.976  1.00  0.00           H
ATOM   3917  H   TYR A 250      19.179 104.174  11.899  1.00  0.00           H
ATOM   3918  H   TYR A 250      15.198 102.442  14.255  1.00  0.00           H
ATOM   3919  H   TYR A 250      18.653 104.967  14.173  1.00  0.00           H
ATOM   3920  H   TYR A 250      15.746 103.704  15.912  1.00  0.00           H
ATOM   3921  N   GLN A 251      16.669 105.388  10.023  1.00 23.24           N
ATOM   3922  CA  GLN A 251      16.969 106.785  10.301  1.00 20.59           C
ATOM   3923  C   GLN A 251      16.668 107.092  11.766  1.00 23.17           C
ATOM   3924  O   GLN A 251      15.711 106.558  12.325  1.00 29.48           O
ATOM   3925  CB  GLN A 251      16.159 107.704   9.385  1.00 24.98           C
ATOM   3926  CG  GLN A 251      16.591 107.674   7.928  1.00 26.59           C
ATOM   3927  CD  GLN A 251      15.895 108.732   7.095  1.00 25.37           C
ATOM   3928  OE1 GLN A 251      16.170 109.924   7.230  1.00 33.82           O
ATOM   3929  NE2 GLN A 251      14.986 108.300   6.229  1.00 19.80           N
ATOM   3930  H   GLN A 251      15.797 104.983  10.392  1.00  0.00           H
ATOM   3931  H   GLN A 251      18.027 106.964  10.108  1.00  0.00           H
ATOM   3932  H   GLN A 251      16.300 108.725   9.740  1.00  0.00           H
ATOM   3933  H   GLN A 251      15.126 107.357   9.415  1.00  0.00           H
ATOM   3934  H   GLN A 251      16.331 106.698   7.518  1.00  0.00           H
ATOM   3935  H   GLN A 251      17.663 107.870   7.891  1.00  0.00           H
ATOM   3936  H   GLN A 251      14.480 108.972   5.635  1.00  0.00           H
ATOM   3937  H   GLN A 251      14.787 107.292   6.151  1.00  0.00           H
ATOM   3938  N   PRO A 252      17.479 107.957  12.395  1.00 23.98           N
ATOM   3939  CA  PRO A 252      18.620 108.665  11.804  1.00 26.94           C
ATOM   3940  C   PRO A 252      19.906 107.840  11.783  1.00 25.41           C
ATOM   3941  O   PRO A 252      20.114 106.995  12.654  1.00 28.34           O
ATOM   3942  CB  PRO A 252      18.777 109.877  12.719  1.00 28.26           C
ATOM   3943  CG  PRO A 252      18.359 109.364  14.052  1.00 29.52           C
ATOM   3944  CD  PRO A 252      17.243 108.380  13.788  1.00 20.87           C
ATOM   3945  H   PRO A 252      18.443 108.907  10.756  1.00  0.00           H
ATOM   3946  H   PRO A 252      18.191 110.740  12.402  1.00  0.00           H
ATOM   3947  H   PRO A 252      19.799 110.255  12.738  1.00  0.00           H
ATOM   3948  H   PRO A 252      18.022 110.181  14.690  1.00  0.00           H
ATOM   3949  H   PRO A 252      19.194 108.899  14.576  1.00  0.00           H
ATOM   3950  H   PRO A 252      17.263 107.533  14.474  1.00  0.00           H
ATOM   3951  H   PRO A 252      16.249 108.802  13.933  1.00  0.00           H
ATOM   3952  N   MET A 253      20.759 108.093  10.789  1.00 26.68           N
ATOM   3953  CA  MET A 253      22.060 107.439  10.735  1.00 27.06           C
ATOM   3954  C   MET A 253      23.067 108.097  11.669  1.00 29.05           C
ATOM   3955  O   MET A 253      23.977 107.423  12.164  1.00 28.08           O
ATOM   3956  CB  MET A 253      22.594 107.452   9.301  1.00 29.66           C
ATOM   3957  CG  MET A 253      21.845 106.537   8.348  1.00 25.60           C
ATOM   3958  SD  MET A 253      22.154 104.789   8.669  1.00 36.65           S
ATOM   3959  CE  MET A 253      23.944 104.755   8.627  1.00 40.57           C
ATOM   3960  H   MET A 253      20.494 108.760  10.050  1.00  0.00           H
ATOM   3961  H   MET A 253      21.924 106.410  11.067  1.00  0.00           H
ATOM   3962  H   MET A 253      23.627 107.105   9.334  1.00  0.00           H
ATOM   3963  H   MET A 253      22.474 108.467   8.923  1.00  0.00           H
ATOM   3964  H   MET A 253      22.329 106.774   7.400  1.00  0.00           H
ATOM   3965  H   MET A 253      20.799 106.840   8.376  1.00  0.00           H
ATOM   3966  H   MET A 253      24.248 103.725   8.813  1.00  0.00           H
ATOM   3967  H   MET A 253      24.246 105.094   7.636  1.00  0.00           H
ATOM   3968  H   MET A 253      24.294 105.428   9.410  1.00  0.00           H
ATOM   3969  N   LYS A 254      22.914 109.394  11.926  1.00 37.53           N
ATOM   3970  CA  LYS A 254      23.844 110.132  12.770  1.00 33.66           C
ATOM   3971  C   LYS A 254      23.180 111.428  13.215  1.00 34.39           C
ATOM   3972  O   LYS A 254      22.131 111.824  12.701  1.00 39.72           O
ATOM   3973  CB  LYS A 254      25.160 110.418  12.040  1.00 40.62           C
ATOM   3974  CG  LYS A 254      24.993 111.200  10.750  1.00 49.65           C
ATOM   3975  CD  LYS A 254      26.326 111.728  10.248  1.00 60.28           C
ATOM   3976  CE  LYS A 254      27.125 110.655   9.534  1.00 63.30           C
ATOM   3977  NZ  LYS A 254      28.287 111.229   8.801  1.00 71.48           N
ATOM   3978  H   LYS A 254      22.112 109.892  11.515  1.00  0.00           H
ATOM   3979  H   LYS A 254      24.090 109.526  13.642  1.00  0.00           H
ATOM   3980  H   LYS A 254      25.609 109.459  11.781  1.00  0.00           H
ATOM   3981  H   LYS A 254      25.771 111.029  12.704  1.00  0.00           H
ATOM   3982  H   LYS A 254      24.334 112.047  10.941  1.00  0.00           H
ATOM   3983  H   LYS A 254      24.575 110.536   9.993  1.00  0.00           H
ATOM   3984  H   LYS A 254      26.904 112.072  11.106  1.00  0.00           H
ATOM   3985  H   LYS A 254      26.130 112.534   9.541  1.00  0.00           H
ATOM   3986  H   LYS A 254      26.481 110.150   8.814  1.00  0.00           H
ATOM   3987  H   LYS A 254      27.515 109.964  10.281  1.00  0.00           H
ATOM   3988  H   LYS A 254      28.774 110.443   8.347  1.00  0.00           H
ATOM   3989  H   LYS A 254      27.909 111.895   8.112  1.00  0.00           H
ATOM   3990  H   LYS A 254      28.882 111.697   9.499  1.00  0.00           H
ATOM   3991  N   ASN A 255      23.812 112.079  14.193  1.00 37.21           N
ATOM   3992  CA  ASN A 255      23.401 113.380  14.722  1.00 42.45           C
ATOM   3993  C   ASN A 255      21.986 113.377  15.293  1.00 31.18           C
ATOM   3994  O   ASN A 255      21.384 114.441  15.466  1.00 35.07           O
ATOM   3995  CB  ASN A 255      23.531 114.479  13.662  1.00 40.80           C
ATOM   3996  CG  ASN A 255      24.852 114.421  12.926  1.00 46.25           C
ATOM   3997  OD1 ASN A 255      24.889 114.293  11.703  1.00 55.26           O
ATOM   3998  ND2 ASN A 255      25.948 114.509  13.670  1.00 47.47           N
ATOM   3999  H   ASN A 255      24.646 111.636  14.604  1.00  0.00           H
ATOM   4000  H   ASN A 255      24.083 113.591  15.546  1.00  0.00           H
ATOM   4001  H   ASN A 255      23.465 115.447  14.158  1.00  0.00           H
ATOM   4002  H   ASN A 255      22.740 114.332  12.926  1.00  0.00           H
ATOM   4003  H   ASN A 255      26.876 114.476  13.225  1.00  0.00           H
ATOM   4004  H   ASN A 255      25.870 114.611  14.692  1.00  0.00           H
ATOM   4005  N   GLY A 256      21.436 112.205  15.595  1.00 27.74           N
ATOM   4006  CA  GLY A 256      20.250 112.121  16.411  1.00 24.48           C
ATOM   4007  C   GLY A 256      20.619 112.098  17.880  1.00 22.83           C
ATOM   4008  O   GLY A 256      21.800 112.107  18.242  1.00 30.00           O
ATOM   4009  H   GLY A 256      21.866 111.339  15.239  1.00  0.00           H
ATOM   4010  H   GLY A 256      19.754 111.185  16.157  1.00  0.00           H
ATOM   4011  H   GLY A 256      19.604 112.969  16.183  1.00  0.00           H
ATOM   4012  N   PRO A 257      19.618 112.084  18.757  1.00 24.77           N
ATOM   4013  CA  PRO A 257      19.905 111.905  20.184  1.00 18.24           C
ATOM   4014  C   PRO A 257      20.597 110.573  20.422  1.00 23.01           C
ATOM   4015  O   PRO A 257      20.339 109.585  19.732  1.00 24.61           O
ATOM   4016  CB  PRO A 257      18.518 111.943  20.837  1.00 26.65           C
ATOM   4017  CG  PRO A 257      17.647 112.652  19.847  1.00 25.28           C
ATOM   4018  CD  PRO A 257      18.184 112.291  18.496  1.00 24.72           C
ATOM   4019  H   PRO A 257      20.575 112.663  20.590  1.00  0.00           H
ATOM   4020  H   PRO A 257      18.521 112.444  21.805  1.00  0.00           H
ATOM   4021  H   PRO A 257      18.139 110.942  21.042  1.00  0.00           H
ATOM   4022  H   PRO A 257      17.665 113.730  20.005  1.00  0.00           H
ATOM   4023  H   PRO A 257      16.604 112.353  19.952  1.00  0.00           H
ATOM   4024  H   PRO A 257      17.710 111.404  18.075  1.00  0.00           H
ATOM   4025  H   PRO A 257      17.997 113.050  17.737  1.00  0.00           H
ATOM   4026  N   PHE A 258      21.495 110.557  21.406  1.00 24.63           N
ATOM   4027  CA  PHE A 258      22.237 109.340  21.706  1.00 27.22           C
ATOM   4028  C   PHE A 258      21.287 108.234  22.144  1.00 30.84           C
ATOM   4029  O   PHE A 258      20.442 108.432  23.023  1.00 31.74           O
ATOM   4030  CB  PHE A 258      23.282 109.596  22.789  1.00 26.59           C
ATOM   4031  CG  PHE A 258      24.184 108.421  23.040  1.00 30.83           C
ATOM   4032  CD1 PHE A 258      25.140 108.056  22.106  1.00 25.94           C
ATOM   4033  CD2 PHE A 258      24.070 107.677  24.202  1.00 25.30           C
ATOM   4034  CE1 PHE A 258      25.968 106.973  22.329  1.00 25.78           C
ATOM   4035  CE2 PHE A 258      24.896 106.594  24.430  1.00 23.24           C
ATOM   4036  CZ  PHE A 258      25.846 106.241  23.492  1.00 23.41           C
ATOM   4037  H   PHE A 258      21.666 111.410  21.958  1.00  0.00           H
ATOM   4038  H   PHE A 258      22.752 109.023  20.799  1.00  0.00           H
ATOM   4039  H   PHE A 258      22.760 109.813  23.721  1.00  0.00           H
ATOM   4040  H   PHE A 258      23.916 110.413  22.446  1.00  0.00           H
ATOM   4041  H   PHE A 258      25.240 108.630  21.185  1.00  0.00           H
ATOM   4042  H   PHE A 258      23.320 107.949  24.945  1.00  0.00           H
ATOM   4043  H   PHE A 258      26.717 106.697  21.587  1.00  0.00           H
ATOM   4044  H   PHE A 258      24.798 106.018  25.350  1.00  0.00           H
ATOM   4045  H   PHE A 258      26.498 105.386  23.670  1.00  0.00           H
ATOM   4046  N   GLY A 259      21.434 107.066  21.527  1.00 31.14           N
ATOM   4047  CA  GLY A 259      20.514 105.967  21.709  1.00 26.38           C
ATOM   4048  C   GLY A 259      19.548 105.778  20.561  1.00 24.81           C
ATOM   4049  O   GLY A 259      18.852 104.756  20.520  1.00 33.62           O
ATOM   4050  H   GLY A 259      22.236 106.939  20.893  1.00  0.00           H
ATOM   4051  H   GLY A 259      19.924 106.227  22.588  1.00  0.00           H
ATOM   4052  H   GLY A 259      21.111 105.063  21.828  1.00  0.00           H
ATOM   4053  N   GLN A 260      19.489 106.732  19.632  1.00 23.87           N
ATOM   4054  CA  GLN A 260      18.582 106.670  18.498  1.00 28.34           C
ATOM   4055  C   GLN A 260      19.287 106.491  17.162  1.00 23.97           C
ATOM   4056  O   GLN A 260      18.623 106.161  16.174  1.00 30.10           O
ATOM   4057  CB  GLN A 260      17.719 107.939  18.441  1.00 29.20           C
ATOM   4058  CG  GLN A 260      16.981 108.233  19.733  1.00 28.68           C
ATOM   4059  CD  GLN A 260      15.988 107.146  20.093  1.00 28.30           C
ATOM   4060  OE1 GLN A 260      15.481 106.441  19.221  1.00 26.72           O
ATOM   4061  NE2 GLN A 260      15.703 107.006  21.383  1.00 24.67           N
ATOM   4062  H   GLN A 260      20.112 107.547  19.722  1.00  0.00           H
ATOM   4063  H   GLN A 260      17.964 105.786  18.657  1.00  0.00           H
ATOM   4064  H   GLN A 260      16.969 107.800  17.662  1.00  0.00           H
ATOM   4065  H   GLN A 260      18.388 108.780  18.260  1.00  0.00           H
ATOM   4066  H   GLN A 260      16.429 109.164  19.602  1.00  0.00           H
ATOM   4067  H   GLN A 260      17.717 108.295  20.535  1.00  0.00           H
ATOM   4068  H   GLN A 260      15.035 106.284  21.687  1.00  0.00           H
ATOM   4069  H   GLN A 260      16.150 107.620  22.079  1.00  0.00           H
ATOM   4070  N   ASN A 261      20.598 106.701  17.101  1.00 23.23           N
ATOM   4071  CA  ASN A 261      21.306 106.606  15.836  1.00 24.86           C
ATOM   4072  C   ASN A 261      21.504 105.144  15.440  1.00 22.79           C
ATOM   4073  O   ASN A 261      21.303 104.219  16.233  1.00 25.39           O
ATOM   4074  CB  ASN A 261      22.646 107.336  15.913  1.00 26.53           C
ATOM   4075  CG  ASN A 261      22.484 108.817  16.200  1.00 25.60           C
ATOM   4076  OD1 ASN A 261      22.008 109.575  15.356  1.00 28.31           O
ATOM   4077  ND2 ASN A 261      22.880 109.237  17.396  1.00 26.57           N
ATOM   4078  H   ASN A 261      21.117 106.934  17.959  1.00  0.00           H
ATOM   4079  H   ASN A 261      20.702 107.087  15.066  1.00  0.00           H
ATOM   4080  H   ASN A 261      23.148 107.232  14.951  1.00  0.00           H
ATOM   4081  H   ASN A 261      23.220 106.901  16.731  1.00  0.00           H
ATOM   4082  H   ASN A 261      22.794 110.232  17.647  1.00  0.00           H
ATOM   4083  H   ASN A 261      23.273 108.567  18.073  1.00  0.00           H
ATOM   4084  N   PHE A 262      21.905 104.952  14.180  1.00 27.27           N
ATOM   4085  CA  PHE A 262      21.984 103.618  13.591  1.00 25.38           C
ATOM   4086  C   PHE A 262      22.893 102.691  14.390  1.00 26.44           C
ATOM   4087  O   PHE A 262      22.630 101.487  14.487  1.00 26.58           O
ATOM   4088  CB  PHE A 262      22.472 103.726  12.146  1.00 26.01           C
ATOM   4089  CG  PHE A 262      22.378 102.444  11.368  1.00 27.65           C
ATOM   4090  CD1 PHE A 262      21.175 101.766  11.267  1.00 27.87           C
ATOM   4091  CD2 PHE A 262      23.487 101.932  10.715  1.00 31.21           C
ATOM   4092  CE1 PHE A 262      21.083 100.592  10.542  1.00 29.42           C
ATOM   4093  CE2 PHE A 262      23.402 100.760   9.986  1.00 27.63           C
ATOM   4094  CZ  PHE A 262      22.197 100.089   9.899  1.00 25.80           C
ATOM   4095  H   PHE A 262      22.166 105.768  13.608  1.00  0.00           H
ATOM   4096  H   PHE A 262      20.985 103.182  13.611  1.00  0.00           H
ATOM   4097  H   PHE A 262      23.523 104.013  12.167  1.00  0.00           H
ATOM   4098  H   PHE A 262      21.824 104.442  11.640  1.00  0.00           H
ATOM   4099  H   PHE A 262      20.290 102.162  11.765  1.00  0.00           H
ATOM   4100  H   PHE A 262      24.439 102.460  10.776  1.00  0.00           H
ATOM   4101  H   PHE A 262      20.132 100.064  10.478  1.00  0.00           H
ATOM   4102  H   PHE A 262      24.284 100.366   9.481  1.00  0.00           H
ATOM   4103  H   PHE A 262      22.126  99.165   9.325  1.00  0.00           H
ATOM   4104  N   ARG A 263      23.973 103.227  14.964  1.00 25.48           N
ATOM   4105  CA  ARG A 263      24.982 102.406  15.623  1.00 32.68           C
ATOM   4106  C   ARG A 263      25.130 102.733  17.107  1.00 30.02           C
ATOM   4107  O   ARG A 263      26.178 102.452  17.698  1.00 28.79           O
ATOM   4108  CB  ARG A 263      26.322 102.558  14.901  1.00 43.11           C
ATOM   4109  CG  ARG A 263      26.201 102.354  13.397  1.00 38.06           C
ATOM   4110  CD  ARG A 263      27.466 102.739  12.650  1.00 41.48           C
ATOM   4111  NE  ARG A 263      27.206 102.873  11.219  1.00 49.54           N
ATOM   4112  CZ  ARG A 263      27.304 101.881  10.340  1.00 48.08           C
ATOM   4113  NH1 ARG A 263      27.665 100.669  10.740  1.00 52.22           N
ATOM   4114  NH2 ARG A 263      27.043 102.102   9.059  1.00 43.75           N
ATOM   4115  H   ARG A 263      24.097 104.249  14.941  1.00  0.00           H
ATOM   4116  H   ARG A 263      24.650 101.369  15.566  1.00  0.00           H
ATOM   4117  H   ARG A 263      27.004 101.802  15.289  1.00  0.00           H
ATOM   4118  H   ARG A 263      26.682 103.573  15.071  1.00  0.00           H
ATOM   4119  H   ARG A 263      25.392 102.989  13.035  1.00  0.00           H
ATOM   4120  H   ARG A 263      26.017 101.295  13.217  1.00  0.00           H
ATOM   4121  H   ARG A 263      28.238 101.983  12.796  1.00  0.00           H
ATOM   4122  H   ARG A 263      27.802 103.712  13.009  1.00  0.00           H
ATOM   4123  H   ARG A 263      26.928 103.800  10.867  1.00  0.00           H
ATOM   4124  H   ARG A 263      27.740  99.902  10.057  1.00  0.00           H
ATOM   4125  H   ARG A 263      27.870 100.495  11.734  1.00  0.00           H
ATOM   4126  H   ARG A 263      27.119 101.333   8.378  1.00  0.00           H
ATOM   4127  H   ARG A 263      26.764 103.043   8.745  1.00  0.00           H
ATOM   4128  N   ASP A 264      24.081 103.329  17.737  1.00 26.53           N
ATOM   4129  CA  ASP A 264      24.117 103.569  19.172  1.00 21.05           C
ATOM   4130  C   ASP A 264      23.590 102.358  19.938  1.00 25.10           C
ATOM   4131  O   ASP A 264      22.682 101.665  19.468  1.00 24.93           O
ATOM   4132  CB  ASP A 264      23.280 104.793  19.535  1.00 26.00           C
ATOM   4133  CG  ASP A 264      23.884 106.088  19.032  1.00 28.51           C
ATOM   4134  OD1 ASP A 264      25.056 106.076  18.600  1.00 35.12           O
ATOM   4135  OD2 ASP A 264      23.186 107.122  19.082  1.00 27.94           O
ATOM   4136  H   ASP A 264      23.254 103.613  17.193  1.00  0.00           H
ATOM   4137  H   ASP A 264      25.156 103.746  19.451  1.00  0.00           H
ATOM   4138  H   ASP A 264      23.220 104.853  20.622  1.00  0.00           H
ATOM   4139  H   ASP A 264      22.304 104.682  19.063  1.00  0.00           H
ATOM   4140  N   PRO A 265      24.140 102.081  21.119  1.00 22.85           N
ATOM   4141  CA  PRO A 265      23.586 101.006  21.949  1.00 20.13           C
ATOM   4142  C   PRO A 265      22.208 101.381  22.472  1.00 18.14           C
ATOM   4143  O   PRO A 265      21.959 102.524  22.863  1.00 18.19           O
ATOM   4144  CB  PRO A 265      24.605 100.876  23.086  1.00 22.18           C
ATOM   4145  CG  PRO A 265      25.219 102.236  23.179  1.00 23.17           C
ATOM   4146  CD  PRO A 265      25.294 102.734  21.761  1.00 25.19           C
ATOM   4147  H   PRO A 265      23.443 100.072  21.406  1.00  0.00           H
ATOM   4148  H   PRO A 265      25.348 100.099  22.910  1.00  0.00           H
ATOM   4149  H   PRO A 265      24.138 100.586  24.028  1.00  0.00           H
ATOM   4150  H   PRO A 265      26.204 102.196  23.643  1.00  0.00           H
ATOM   4151  H   PRO A 265      24.631 102.900  23.812  1.00  0.00           H
ATOM   4152  H   PRO A 265      25.239 103.820  21.692  1.00  0.00           H
ATOM   4153  H   PRO A 265      26.238 102.504  21.267  1.00  0.00           H
ATOM   4154  N   MET A 266      21.305 100.404  22.472  1.00 20.12           N
ATOM   4155  CA  MET A 266      19.934 100.601  22.929  1.00 20.70           C
ATOM   4156  C   MET A 266      19.833 100.151  24.382  1.00 21.70           C
ATOM   4157  O   MET A 266      19.893  98.951  24.671  1.00 23.44           O
ATOM   4158  CB  MET A 266      18.953  99.831  22.048  1.00 16.72           C
ATOM   4159  CG  MET A 266      18.993 100.226  20.582  1.00 18.67           C
ATOM   4160  SD  MET A 266      17.742  99.373  19.605  1.00 26.88           S
ATOM   4161  CE  MET A 266      18.367  97.695  19.651  1.00 21.24           C
ATOM   4162  H   MET A 266      21.585  99.471  22.136  1.00  0.00           H
ATOM   4163  H   MET A 266      19.673 101.657  22.858  1.00  0.00           H
ATOM   4164  H   MET A 266      17.949 100.047  22.413  1.00  0.00           H
ATOM   4165  H   MET A 266      19.230  98.778  22.101  1.00  0.00           H
ATOM   4166  H   MET A 266      19.962  99.830  20.277  1.00  0.00           H
ATOM   4167  H   MET A 266      18.958 101.315  20.544  1.00  0.00           H
ATOM   4168  H   MET A 266      17.672  97.080  19.079  1.00  0.00           H
ATOM   4169  H   MET A 266      19.359  97.712  19.200  1.00  0.00           H
ATOM   4170  H   MET A 266      18.403  97.397  20.699  1.00  0.00           H
ATOM   4171  N   TYR A 267      19.694 101.113  25.291  1.00 19.75           N
ATOM   4172  CA  TYR A 267      19.431 100.816  26.694  1.00 22.18           C
ATOM   4173  C   TYR A 267      18.197  99.921  26.792  1.00 20.50           C
ATOM   4174  O   TYR A 267      17.208 100.155  26.099  1.00 26.23           O
ATOM   4175  CB  TYR A 267      19.232 102.109  27.496  1.00 22.46           C
ATOM   4176  CG  TYR A 267      18.986 101.878  28.970  1.00 23.32           C
ATOM   4177  CD1 TYR A 267      17.697 101.723  29.465  1.00 23.72           C
ATOM   4178  CD2 TYR A 267      20.044 101.798  29.865  1.00 20.43           C
ATOM   4179  CE1 TYR A 267      17.469 101.501  30.808  1.00 19.98           C
ATOM   4180  CE2 TYR A 267      19.826 101.578  31.211  1.00 17.90           C
ATOM   4181  CZ  TYR A 267      18.536 101.428  31.676  1.00 19.67           C
ATOM   4182  OH  TYR A 267      18.310 101.207  33.015  1.00 17.22           O
ATOM   4183  H   TYR A 267      19.775 102.096  24.995  1.00  0.00           H
ATOM   4184  H   TYR A 267      20.288 100.295  27.119  1.00  0.00           H
ATOM   4185  H   TYR A 267      18.358 102.623  27.096  1.00  0.00           H
ATOM   4186  H   TYR A 267      20.153 102.686  27.417  1.00  0.00           H
ATOM   4187  H   TYR A 267      16.851 101.778  28.780  1.00  0.00           H
ATOM   4188  H   TYR A 267      21.065 101.911  29.499  1.00  0.00           H
ATOM   4189  H   TYR A 267      16.451 101.384  31.179  1.00  0.00           H
ATOM   4190  H   TYR A 267      20.668 101.523  31.901  1.00  0.00           H
ATOM   4191  H   TYR A 267      17.291 101.129  33.139  1.00  0.00           H
ATOM   4192  N   PRO A 268      18.246  98.894  27.656  1.00 23.21           N
ATOM   4193  CA  PRO A 268      19.305  98.589  28.623  1.00 21.93           C
ATOM   4194  C   PRO A 268      20.360  97.602  28.129  1.00 20.14           C
ATOM   4195  O   PRO A 268      20.995  96.943  28.952  1.00 23.68           O
ATOM   4196  CB  PRO A 268      18.523  97.981  29.784  1.00 18.71           C
ATOM   4197  CG  PRO A 268      17.426  97.230  29.097  1.00 21.60           C
ATOM   4198  CD  PRO A 268      17.082  98.009  27.841  1.00 22.82           C
ATOM   4199  H   PRO A 268      19.885  99.481  28.860  1.00  0.00           H
ATOM   4200  H   PRO A 268      18.148  98.721  30.491  1.00  0.00           H
ATOM   4201  H   PRO A 268      19.134  97.330  30.409  1.00  0.00           H
ATOM   4202  H   PRO A 268      16.558  97.146  29.751  1.00  0.00           H
ATOM   4203  H   PRO A 268      17.741  96.214  28.861  1.00  0.00           H
ATOM   4204  H   PRO A 268      16.932  97.362  26.976  1.00  0.00           H
ATOM   4205  H   PRO A 268      16.145  98.561  27.911  1.00  0.00           H
ATOM   4206  N   TRP A 269      20.545  97.499  26.819  1.00 18.82           N
ATOM   4207  CA  TRP A 269      21.525  96.592  26.241  1.00 19.02           C
ATOM   4208  C   TRP A 269      22.624  97.381  25.536  1.00 21.99           C
ATOM   4209  O   TRP A 269      22.614  98.615  25.488  1.00 24.09           O
ATOM   4210  CB  TRP A 269      20.853  95.620  25.269  1.00 19.41           C
ATOM   4211  CG  TRP A 269      19.592  95.005  25.793  1.00 21.85           C
ATOM   4212  CD1 TRP A 269      19.478  94.122  26.827  1.00 18.17           C
ATOM   4213  CD2 TRP A 269      18.264  95.219  25.299  1.00 24.74           C
ATOM   4214  NE1 TRP A 269      18.161  93.777  27.010  1.00 21.49           N
ATOM   4215  CE2 TRP A 269      17.395  94.436  26.085  1.00 23.31           C
ATOM   4216  CE3 TRP A 269      17.726  95.999  24.270  1.00 21.74           C
ATOM   4217  CZ2 TRP A 269      16.018  94.411  25.875  1.00 20.70           C
ATOM   4218  CZ3 TRP A 269      16.359  95.972  24.063  1.00 20.07           C
ATOM   4219  CH2 TRP A 269      15.520  95.183  24.862  1.00 22.56           C
ATOM   4220  H   TRP A 269      19.975  98.081  26.189  1.00  0.00           H
ATOM   4221  H   TRP A 269      21.976  96.011  27.046  1.00  0.00           H
ATOM   4222  H   TRP A 269      21.549  94.806  25.068  1.00  0.00           H
ATOM   4223  H   TRP A 269      20.570  96.192  24.385  1.00  0.00           H
ATOM   4224  H   TRP A 269      20.311  93.745  27.421  1.00  0.00           H
ATOM   4225  H   TRP A 269      17.807  93.128  27.727  1.00  0.00           H
ATOM   4226  H   TRP A 269      18.371  96.616  23.644  1.00  0.00           H
ATOM   4227  H   TRP A 269      15.362  93.799  26.495  1.00  0.00           H
ATOM   4228  H   TRP A 269      15.926  96.575  23.264  1.00  0.00           H
ATOM   4229  H   TRP A 269      14.447  95.185  24.672  1.00  0.00           H
ATOM   4230  N   ASN A 270      23.589  96.644  24.987  1.00 23.71           N
ATOM   4231  CA  ASN A 270      24.579  97.199  24.077  1.00 22.85           C
ATOM   4232  C   ASN A 270      24.209  96.987  22.617  1.00 23.12           C
ATOM   4233  O   ASN A 270      24.913  97.488  21.735  1.00 29.11           O
ATOM   4234  CB  ASN A 270      25.958  96.583  24.349  1.00 23.58           C
ATOM   4235  CG  ASN A 270      26.461  96.872  25.750  1.00 23.70           C
ATOM   4236  OD1 ASN A 270      26.019  97.822  26.396  1.00 30.53           O
ATOM   4237  ND2 ASN A 270      27.386  96.049  26.228  1.00 23.80           N
ATOM   4238  H   ASN A 270      23.636  95.641  25.216  1.00  0.00           H
ATOM   4239  H   ASN A 270      24.608  98.273  24.260  1.00  0.00           H
ATOM   4240  H   ASN A 270      26.671  97.009  23.643  1.00  0.00           H
ATOM   4241  H   ASN A 270      25.867  95.501  24.252  1.00  0.00           H
ATOM   4242  H   ASN A 270      27.766  96.195  27.174  1.00  0.00           H
ATOM   4243  H   ASN A 270      27.724  95.264  25.653  1.00  0.00           H
ATOM   4244  N   THR A 271      23.131  96.252  22.351  1.00 22.87           N
ATOM   4245  CA  THR A 271      22.670  96.032  20.987  1.00 22.25           C
ATOM   4246  C   THR A 271      22.338  97.356  20.309  1.00 21.78           C
ATOM   4247  O   THR A 271      21.708  98.237  20.900  1.00 25.62           O
ATOM   4248  CB  THR A 271      21.440  95.122  20.991  1.00 20.63           C
ATOM   4249  OG1 THR A 271      21.757  93.890  21.648  1.00 25.30           O
ATOM   4250  CG2 THR A 271      20.981  94.825  19.571  1.00 18.33           C
ATOM   4251  H   THR A 271      22.609  95.828  23.131  1.00  0.00           H
ATOM   4252  H   THR A 271      23.470  95.550  20.426  1.00  0.00           H
ATOM   4253  H   THR A 271      20.636  95.634  21.521  1.00  0.00           H
ATOM   4254  H   THR A 271      22.063  94.128  22.603  1.00  0.00           H
ATOM   4255  H   THR A 271      20.108  94.177  19.647  1.00  0.00           H
ATOM   4256  H   THR A 271      20.737  95.781  19.108  1.00  0.00           H
ATOM   4257  H   THR A 271      21.810  94.330  19.065  1.00  0.00           H
ATOM   4258  N   THR A 272      22.768  97.489  19.062  1.00 21.94           N
ATOM   4259  CA  THR A 272      22.471  98.645  18.235  1.00 23.99           C
ATOM   4260  C   THR A 272      21.318  98.334  17.292  1.00 25.66           C
ATOM   4261  O   THR A 272      20.959  97.169  17.094  1.00 25.16           O
ATOM   4262  CB  THR A 272      23.709  99.052  17.426  1.00 24.46           C
ATOM   4263  OG1 THR A 272      23.979  98.060  16.427  1.00 24.25           O
ATOM   4264  CG2 THR A 272      24.920  99.188  18.335  1.00 25.02           C
ATOM   4265  H   THR A 272      23.342  96.734  18.660  1.00  0.00           H
ATOM   4266  H   THR A 272      22.185  99.472  18.885  1.00  0.00           H
ATOM   4267  H   THR A 272      23.512 100.013  16.951  1.00  0.00           H
ATOM   4268  H   THR A 272      23.140  97.995  15.832  1.00  0.00           H
ATOM   4269  H   THR A 272      25.761  99.477  17.705  1.00  0.00           H
ATOM   4270  H   THR A 272      24.682  99.957  19.070  1.00  0.00           H
ATOM   4271  H   THR A 272      25.079  98.216  18.802  1.00  0.00           H
ATOM   4272  N   PRO A 273      20.695  99.357  16.697  1.00 23.65           N
ATOM   4273  CA  PRO A 273      19.660  99.073  15.691  1.00 22.44           C
ATOM   4274  C   PRO A 273      20.196  98.302  14.500  1.00 26.09           C
ATOM   4275  O   PRO A 273      19.495  97.440  13.956  1.00 30.98           O
ATOM   4276  CB  PRO A 273      19.166 100.472  15.297  1.00 24.21           C
ATOM   4277  CG  PRO A 273      19.428 101.305  16.503  1.00 24.61           C
ATOM   4278  CD  PRO A 273      20.710 100.780  17.082  1.00 25.78           C
ATOM   4279  H   PRO A 273      18.868  98.431  16.077  1.00  0.00           H
ATOM   4280  H   PRO A 273      18.117 100.493  15.003  1.00  0.00           H
ATOM   4281  H   PRO A 273      19.695 100.865  14.429  1.00  0.00           H
ATOM   4282  H   PRO A 273      18.608 101.233  17.217  1.00  0.00           H
ATOM   4283  H   PRO A 273      19.501 102.363  16.250  1.00  0.00           H
ATOM   4284  H   PRO A 273      21.588 101.298  16.697  1.00  0.00           H
ATOM   4285  H   PRO A 273      20.789 100.923  18.160  1.00  0.00           H
ATOM   4286  N   GLU A 274      21.433  98.588  14.088  1.00 28.40           N
ATOM   4287  CA  GLU A 274      22.046  97.856  12.985  1.00 31.02           C
ATOM   4288  C   GLU A 274      22.153  96.365  13.282  1.00 27.37           C
ATOM   4289  O   GLU A 274      22.033  95.541  12.369  1.00 26.59           O
ATOM   4290  CB  GLU A 274      23.429  98.436  12.683  1.00 25.13           C
ATOM   4291  CG  GLU A 274      24.215  97.677  11.623  1.00 31.66           C
ATOM   4292  CD  GLU A 274      25.626  98.207  11.448  1.00 33.52           C
ATOM   4293  OE1 GLU A 274      26.013  99.130  12.195  1.00 43.99           O
ATOM   4294  OE2 GLU A 274      26.346  97.705  10.559  1.00 35.13           O
ATOM   4295  H   GLU A 274      21.963  99.337  14.556  1.00  0.00           H
ATOM   4296  H   GLU A 274      21.404  97.969  12.111  1.00  0.00           H
ATOM   4297  H   GLU A 274      24.008  98.387  13.605  1.00  0.00           H
ATOM   4298  H   GLU A 274      23.275  99.444  12.299  1.00  0.00           H
ATOM   4299  H   GLU A 274      23.695  97.791  10.672  1.00  0.00           H
ATOM   4300  H   GLU A 274      24.288  96.637  11.941  1.00  0.00           H
ATOM   4301  N   ASP A 275      22.360  95.999  14.549  1.00 28.02           N
ATOM   4302  CA  ASP A 275      22.544  94.591  14.890  1.00 27.71           C
ATOM   4303  C   ASP A 275      21.299  93.765  14.582  1.00 29.46           C
ATOM   4304  O   ASP A 275      21.399  92.553  14.358  1.00 31.55           O
ATOM   4305  CB  ASP A 275      22.927  94.457  16.363  1.00 22.21           C
ATOM   4306  CG  ASP A 275      24.313  95.001  16.656  1.00 32.91           C
ATOM   4307  OD1 ASP A 275      25.108  95.154  15.705  1.00 31.18           O
ATOM   4308  OD2 ASP A 275      24.603  95.286  17.835  1.00 34.19           O
ATOM   4309  H   ASP A 275      22.390  96.714  15.290  1.00  0.00           H
ATOM   4310  H   ASP A 275      23.352  94.200  14.272  1.00  0.00           H
ATOM   4311  H   ASP A 275      22.920  93.398  16.622  1.00  0.00           H
ATOM   4312  H   ASP A 275      22.214  95.036  16.949  1.00  0.00           H
ATOM   4313  N   VAL A 276      20.124  94.390  14.561  1.00 30.28           N
ATOM   4314  CA  VAL A 276      18.877  93.673  14.328  1.00 24.98           C
ATOM   4315  C   VAL A 276      18.136  94.214  13.106  1.00 27.09           C
ATOM   4316  O   VAL A 276      16.941  93.994  12.959  1.00 28.66           O
ATOM   4317  CB  VAL A 276      17.982  93.704  15.581  1.00 25.06           C
ATOM   4318  CG1 VAL A 276      18.700  93.071  16.760  1.00 19.26           C
ATOM   4319  CG2 VAL A 276      17.571  95.133  15.904  1.00 17.50           C
ATOM   4320  H   VAL A 276      20.095  95.408  14.714  1.00  0.00           H
ATOM   4321  H   VAL A 276      19.129  92.633  14.119  1.00  0.00           H
ATOM   4322  H   VAL A 276      17.080  93.126  15.380  1.00  0.00           H
ATOM   4323  H   VAL A 276      18.021  93.122  17.611  1.00  0.00           H
ATOM   4324  H   VAL A 276      18.924  92.041  16.481  1.00  0.00           H
ATOM   4325  H   VAL A 276      19.607  93.651  16.930  1.00  0.00           H
ATOM   4326  H   VAL A 276      16.943  95.091  16.794  1.00  0.00           H
ATOM   4327  H   VAL A 276      18.487  95.696  16.081  1.00  0.00           H
ATOM   4328  H   VAL A 276      17.024  95.510  15.040  1.00  0.00           H
ATOM   4329  N   MET A 277      18.843  94.908  12.212  1.00 28.77           N
ATOM   4330  CA  MET A 277      18.177  95.544  11.081  1.00 24.02           C
ATOM   4331  C   MET A 277      17.708  94.537  10.037  1.00 25.16           C
ATOM   4332  O   MET A 277      16.793  94.845   9.265  1.00 29.09           O
ATOM   4333  CB  MET A 277      19.111  96.574  10.444  1.00 25.78           C
ATOM   4334  CG  MET A 277      18.421  97.554   9.509  1.00 25.45           C
ATOM   4335  SD  MET A 277      17.117  98.501  10.318  1.00 26.12           S
ATOM   4336  CE  MET A 277      17.977  99.116  11.762  1.00 29.29           C
ATOM   4337  H   MET A 277      19.864  94.995  12.321  1.00  0.00           H
ATOM   4338  H   MET A 277      17.285  96.041  11.464  1.00  0.00           H
ATOM   4339  H   MET A 277      19.842  96.026   9.850  1.00  0.00           H
ATOM   4340  H   MET A 277      19.540  97.162  11.256  1.00  0.00           H
ATOM   4341  H   MET A 277      17.930  96.873   8.814  1.00  0.00           H
ATOM   4342  H   MET A 277      19.206  98.148   9.041  1.00  0.00           H
ATOM   4343  H   MET A 277      17.262  99.712  12.329  1.00  0.00           H
ATOM   4344  H   MET A 277      18.316  98.247  12.325  1.00  0.00           H
ATOM   4345  H   MET A 277      18.812  99.717  11.403  1.00  0.00           H
ATOM   4346  N   ASN A 278      18.299  93.345  10.003  1.00 23.37           N
ATOM   4347  CA  ASN A 278      17.900  92.281   9.087  1.00 28.41           C
ATOM   4348  C   ASN A 278      17.423  91.105   9.930  1.00 30.00           C
ATOM   4349  O   ASN A 278      18.237  90.401  10.538  1.00 31.64           O
ATOM   4350  CB  ASN A 278      19.059  91.880   8.173  1.00 30.18           C
ATOM   4351  CG  ASN A 278      18.632  90.944   7.053  1.00 35.10           C
ATOM   4352  OD1 ASN A 278      17.547  90.364   7.084  1.00 37.89           O
ATOM   4353  ND2 ASN A 278      19.494  90.794   6.054  1.00 47.67           N
ATOM   4354  H   ASN A 278      19.076  93.165  10.655  1.00  0.00           H
ATOM   4355  H   ASN A 278      17.097  92.622   8.434  1.00  0.00           H
ATOM   4356  H   ASN A 278      19.801  91.359   8.778  1.00  0.00           H
ATOM   4357  H   ASN A 278      19.449  92.787   7.712  1.00  0.00           H
ATOM   4358  H   ASN A 278      19.264  90.174   5.265  1.00  0.00           H
ATOM   4359  H   ASN A 278      20.392  91.298   6.069  1.00  0.00           H
ATOM   4360  N   HIS A 279      16.104  90.894   9.969  1.00 25.22           N
ATOM   4361  CA  HIS A 279      15.551  89.875  10.856  1.00 28.29           C
ATOM   4362  C   HIS A 279      15.911  88.465  10.403  1.00 30.08           C
ATOM   4363  O   HIS A 279      15.963  87.549  11.231  1.00 34.52           O
ATOM   4364  CB  HIS A 279      14.032  90.031  10.961  1.00 28.31           C
ATOM   4365  CG  HIS A 279      13.289  89.573   9.745  1.00 33.50           C
ATOM   4366  ND1 HIS A 279      13.172  90.345   8.608  1.00 25.30           N
ATOM   4367  CD2 HIS A 279      12.618  88.425   9.490  1.00 33.59           C
ATOM   4368  CE1 HIS A 279      12.464  89.690   7.705  1.00 35.08           C
ATOM   4369  NE2 HIS A 279      12.115  88.522   8.215  1.00 38.94           N
ATOM   4370  H   HIS A 279      15.476  91.451   9.372  1.00  0.00           H
ATOM   4371  H   HIS A 279      15.995  90.022  11.840  1.00  0.00           H
ATOM   4372  H   HIS A 279      13.806  91.089  11.099  1.00  0.00           H
ATOM   4373  H   HIS A 279      13.698  89.397  11.782  1.00  0.00           H
ATOM   4374  H   HIS A 279      13.574  91.285   8.483  1.00  0.00           H
ATOM   4375  H   HIS A 279      12.499  87.581  10.170  1.00  0.00           H
ATOM   4376  H   HIS A 279      12.211  90.052   6.708  1.00  0.00           H
ATOM   4377  N   ARG A 280      16.161  88.265   9.106  1.00 30.52           N
ATOM   4378  CA  ARG A 280      16.593  86.949   8.647  1.00 33.97           C
ATOM   4379  C   ARG A 280      17.990  86.611   9.150  1.00 35.46           C
ATOM   4380  O   ARG A 280      18.296  85.435   9.380  1.00 32.47           O
ATOM   4381  CB  ARG A 280      16.539  86.867   7.123  1.00 36.95           C
ATOM   4382  CG  ARG A 280      15.177  86.469   6.584  1.00 36.66           C
ATOM   4383  CD  ARG A 280      15.300  85.724   5.267  1.00 50.19           C
ATOM   4384  NE  ARG A 280      14.007  85.240   4.794  1.00 59.55           N
ATOM   4385  CZ  ARG A 280      13.191  85.939   4.013  1.00 59.95           C
ATOM   4386  NH1 ARG A 280      13.535  87.157   3.615  1.00 66.28           N
ATOM   4387  NH2 ARG A 280      12.032  85.423   3.630  1.00 60.79           N
ATOM   4388  H   ARG A 280      16.049  89.036   8.433  1.00  0.00           H
ATOM   4389  H   ARG A 280      15.904  86.213   9.062  1.00  0.00           H
ATOM   4390  H   ARG A 280      17.251  86.105   6.807  1.00  0.00           H
ATOM   4391  H   ARG A 280      16.762  87.861   6.734  1.00  0.00           H
ATOM   4392  H   ARG A 280      14.592  87.374   6.417  1.00  0.00           H
ATOM   4393  H   ARG A 280      14.695  85.813   7.309  1.00  0.00           H
ATOM   4394  H   ARG A 280      15.963  84.867   5.385  1.00  0.00           H
ATOM   4395  H   ARG A 280      15.668  86.421   4.514  1.00  0.00           H
ATOM   4396  H   ARG A 280      13.709  84.298   5.084  1.00  0.00           H
ATOM   4397  H   ARG A 280      12.902  87.699   3.009  1.00  0.00           H
ATOM   4398  H   ARG A 280      14.435  87.561   3.912  1.00  0.00           H
ATOM   4399  H   ARG A 280      11.401  85.967   3.024  1.00  0.00           H
ATOM   4400  H   ARG A 280      11.762  84.478   3.938  1.00  0.00           H
ATOM   4401  N   LYS A 281      18.850  87.619   9.321  1.00 38.83           N
ATOM   4402  CA  LYS A 281      20.146  87.380   9.947  1.00 35.51           C
ATOM   4403  C   LYS A 281      19.990  86.953  11.399  1.00 38.00           C
ATOM   4404  O   LYS A 281      20.844  86.234  11.929  1.00 41.21           O
ATOM   4405  CB  LYS A 281      21.018  88.632   9.856  1.00 39.81           C
ATOM   4406  CG  LYS A 281      21.300  89.105   8.439  1.00 48.99           C
ATOM   4407  CD  LYS A 281      22.111  88.088   7.658  1.00 46.83           C
ATOM   4408  CE  LYS A 281      22.445  88.612   6.270  1.00 55.59           C
ATOM   4409  NZ  LYS A 281      23.234  87.631   5.476  1.00 79.88           N
ATOM   4410  H   LYS A 281      18.597  88.568   9.010  1.00  0.00           H
ATOM   4411  H   LYS A 281      20.632  86.567   9.408  1.00  0.00           H
ATOM   4412  H   LYS A 281      21.980  88.388  10.307  1.00  0.00           H
ATOM   4413  H   LYS A 281      20.474  89.435  10.353  1.00  0.00           H
ATOM   4414  H   LYS A 281      21.872  90.032   8.492  1.00  0.00           H
ATOM   4415  H   LYS A 281      20.347  89.247   7.929  1.00  0.00           H
ATOM   4416  H   LYS A 281      21.523  87.176   7.557  1.00  0.00           H
ATOM   4417  H   LYS A 281      23.040  87.893   8.194  1.00  0.00           H
ATOM   4418  H   LYS A 281      23.034  89.524   6.366  1.00  0.00           H
ATOM   4419  H   LYS A 281      21.510  88.783   5.737  1.00  0.00           H
ATOM   4420  H   LYS A 281      23.415  88.062   4.558  1.00  0.00           H
ATOM   4421  H   LYS A 281      24.106  87.455   5.995  1.00  0.00           H
ATOM   4422  H   LYS A 281      22.660  86.780   5.392  1.00  0.00           H
ATOM   4423  N   LEU A 282      18.910  87.383  12.055  1.00 38.51           N
ATOM   4424  CA  LEU A 282      18.660  86.998  13.437  1.00 34.48           C
ATOM   4425  C   LEU A 282      18.197  85.555  13.567  1.00 35.75           C
ATOM   4426  O   LEU A 282      18.180  85.028  14.685  1.00 36.26           O
ATOM   4427  CB  LEU A 282      17.624  87.936  14.058  1.00 35.01           C
ATOM   4428  CG  LEU A 282      18.002  89.419  14.027  1.00 32.28           C
ATOM   4429  CD1 LEU A 282      16.902  90.275  14.637  1.00 25.21           C
ATOM   4430  CD2 LEU A 282      19.328  89.651  14.737  1.00 27.24           C
ATOM   4431  H   LEU A 282      18.240  88.000  11.574  1.00  0.00           H
ATOM   4432  H   LEU A 282      19.606  87.081  13.971  1.00  0.00           H
ATOM   4433  H   LEU A 282      17.531  87.655  15.107  1.00  0.00           H
ATOM   4434  H   LEU A 282      16.710  87.829  13.474  1.00  0.00           H
ATOM   4435  H   LEU A 282      18.118  89.717  12.985  1.00  0.00           H
ATOM   4436  H   LEU A 282      17.237  91.311  14.582  1.00  0.00           H
ATOM   4437  H   LEU A 282      16.002  90.108  14.045  1.00  0.00           H
ATOM   4438  H   LEU A 282      16.776  89.944  15.668  1.00  0.00           H
ATOM   4439  H   LEU A 282      19.538  90.719  14.679  1.00  0.00           H
ATOM   4440  H   LEU A 282      19.201  89.318  15.767  1.00  0.00           H
ATOM   4441  H   LEU A 282      20.079  89.062  14.211  1.00  0.00           H
ATOM   4442  N   GLY A 283      17.822  84.911  12.466  1.00 31.59           N
ATOM   4443  CA  GLY A 283      17.517  83.498  12.470  1.00 28.12           C
ATOM   4444  C   GLY A 283      16.055  83.119  12.398  1.00 36.50           C
ATOM   4445  O   GLY A 283      15.745  81.929  12.514  1.00 40.80           O
ATOM   4446  H   GLY A 283      17.746  85.435  11.583  1.00  0.00           H
ATOM   4447  H   GLY A 283      17.868  83.153  13.443  1.00  0.00           H
ATOM   4448  H   GLY A 283      18.016  83.082  11.595  1.00  0.00           H
ATOM   4449  N   TYR A 284      15.149  84.074  12.200  1.00 34.33           N
ATOM   4450  CA  TYR A 284      13.726  83.774  12.164  1.00 32.38           C
ATOM   4451  C   TYR A 284      13.076  84.402  10.938  1.00 30.44           C
ATOM   4452  O   TYR A 284      13.637  85.289  10.291  1.00 35.33           O
ATOM   4453  CB  TYR A 284      13.006  84.242  13.442  1.00 33.50           C
ATOM   4454  CG  TYR A 284      12.951  85.743  13.644  1.00 28.60           C
ATOM   4455  CD1 TYR A 284      11.927  86.504  13.091  1.00 24.85           C
ATOM   4456  CD2 TYR A 284      13.906  86.394  14.411  1.00 32.20           C
ATOM   4457  CE1 TYR A 284      11.867  87.870  13.281  1.00 29.15           C
ATOM   4458  CE2 TYR A 284      13.855  87.762  14.607  1.00 27.38           C
ATOM   4459  CZ  TYR A 284      12.833  88.493  14.040  1.00 29.66           C
ATOM   4460  OH  TYR A 284      12.775  89.854  14.232  1.00 27.67           O
ATOM   4461  H   TYR A 284      15.462  85.047  12.069  1.00  0.00           H
ATOM   4462  H   TYR A 284      13.627  82.690  12.105  1.00  0.00           H
ATOM   4463  H   TYR A 284      13.555  83.834  14.291  1.00  0.00           H
ATOM   4464  H   TYR A 284      11.970  83.914  13.354  1.00  0.00           H
ATOM   4465  H   TYR A 284      11.157  86.013  12.496  1.00  0.00           H
ATOM   4466  H   TYR A 284      14.711  85.817  14.867  1.00  0.00           H
ATOM   4467  H   TYR A 284      11.061  88.451  12.834  1.00  0.00           H
ATOM   4468  H   TYR A 284      14.618  88.259  15.206  1.00  0.00           H
ATOM   4469  H   TYR A 284      11.944  90.194  13.728  1.00  0.00           H
ATOM   4470  N   VAL A 285      11.873  83.918  10.631  1.00 28.80           N
ATOM   4471  CA  VAL A 285      11.102  84.383   9.485  1.00 33.38           C
ATOM   4472  C   VAL A 285       9.625  84.267   9.836  1.00 34.35           C
ATOM   4473  O   VAL A 285       9.230  83.442  10.664  1.00 34.29           O
ATOM   4474  CB  VAL A 285      11.451  83.577   8.209  1.00 33.30           C
ATOM   4475  CG1 VAL A 285      11.003  82.126   8.349  1.00 28.89           C
ATOM   4476  CG2 VAL A 285      10.848  84.220   6.966  1.00 38.97           C
ATOM   4477  H   VAL A 285      11.470  83.183  11.230  1.00  0.00           H
ATOM   4478  H   VAL A 285      11.347  85.422   9.266  1.00  0.00           H
ATOM   4479  H   VAL A 285      12.535  83.588   8.091  1.00  0.00           H
ATOM   4480  H   VAL A 285      11.276  81.618   7.424  1.00  0.00           H
ATOM   4481  H   VAL A 285      11.528  81.712   9.210  1.00  0.00           H
ATOM   4482  H   VAL A 285       9.924  82.139   8.501  1.00  0.00           H
ATOM   4483  H   VAL A 285      11.135  83.601   6.116  1.00  0.00           H
ATOM   4484  H   VAL A 285       9.767  84.237   7.108  1.00  0.00           H
ATOM   4485  H   VAL A 285      11.263  85.225   6.894  1.00  0.00           H
ATOM   4486  N   TYR A 286       8.808  85.112   9.215  1.00 28.51           N
ATOM   4487  CA  TYR A 286       7.365  85.035   9.380  1.00 37.46           C
ATOM   4488  C   TYR A 286       6.760  84.172   8.279  1.00 41.61           C
ATOM   4489  O   TYR A 286       7.247  84.144   7.145  1.00 50.53           O
ATOM   4490  CB  TYR A 286       6.743  86.433   9.375  1.00 33.73           C
ATOM   4491  CG  TYR A 286       7.116  87.249  10.593  1.00 26.44           C
ATOM   4492  CD1 TYR A 286       6.400  87.128  11.778  1.00 29.24           C
ATOM   4493  CD2 TYR A 286       8.189  88.129  10.564  1.00 28.63           C
ATOM   4494  CE1 TYR A 286       6.740  87.865  12.897  1.00 24.79           C
ATOM   4495  CE2 TYR A 286       8.536  88.871  11.678  1.00 27.33           C
ATOM   4496  CZ  TYR A 286       7.808  88.735  12.841  1.00 26.25           C
ATOM   4497  OH  TYR A 286       8.148  89.469  13.953  1.00 28.04           O
ATOM   4498  H   TYR A 286       9.206  85.838   8.603  1.00  0.00           H
ATOM   4499  H   TYR A 286       7.148  84.575  10.344  1.00  0.00           H
ATOM   4500  H   TYR A 286       5.659  86.324   9.367  1.00  0.00           H
ATOM   4501  H   TYR A 286       7.123  86.963   8.501  1.00  0.00           H
ATOM   4502  H   TYR A 286       5.556  86.440  11.826  1.00  0.00           H
ATOM   4503  H   TYR A 286       8.768  88.237   9.647  1.00  0.00           H
ATOM   4504  H   TYR A 286       6.167  87.759  13.818  1.00  0.00           H
ATOM   4505  H   TYR A 286       9.380  89.559  11.637  1.00  0.00           H
ATOM   4506  H   TYR A 286       7.483  89.214  14.697  1.00  0.00           H
ATOM   4507  N   ASP A 287       5.686  83.457   8.632  1.00 34.43           N
ATOM   4508  CA  ASP A 287       5.143  82.434   7.741  1.00 37.80           C
ATOM   4509  C   ASP A 287       4.657  83.015   6.418  1.00 43.81           C
ATOM   4510  O   ASP A 287       4.659  82.314   5.400  1.00 47.38           O
ATOM   4511  CB  ASP A 287       4.009  81.678   8.437  1.00 35.27           C
ATOM   4512  CG  ASP A 287       2.903  82.595   8.922  1.00 35.16           C
ATOM   4513  OD1 ASP A 287       3.105  83.827   8.931  1.00 37.82           O
ATOM   4514  OD2 ASP A 287       1.829  82.080   9.296  1.00 38.33           O
ATOM   4515  H   ASP A 287       5.236  83.630   9.543  1.00  0.00           H
ATOM   4516  H   ASP A 287       5.953  81.743   7.509  1.00  0.00           H
ATOM   4517  H   ASP A 287       4.423  81.166   9.306  1.00  0.00           H
ATOM   4518  H   ASP A 287       3.571  80.992   7.712  1.00  0.00           H
ATOM   4519  N   ILE A 288       4.241  84.284   6.406  1.00 47.24           N
ATOM   4520  CA  ILE A 288       3.779  84.893   5.164  1.00 48.09           C
ATOM   4521  C   ILE A 288       4.914  85.085   4.166  1.00 51.84           C
ATOM   4522  O   ILE A 288       4.657  85.257   2.969  1.00 57.70           O
ATOM   4523  CB  ILE A 288       3.083  86.239   5.442  1.00 44.50           C
ATOM   4524  CG1 ILE A 288       4.045  87.206   6.134  1.00 51.92           C
ATOM   4525  CG2 ILE A 288       1.835  86.032   6.286  1.00 38.21           C
ATOM   4526  CD1 ILE A 288       3.552  88.638   6.167  1.00 46.92           C
ATOM   4527  H   ILE A 288       4.246  84.834   7.277  1.00  0.00           H
ATOM   4528  H   ILE A 288       3.059  84.206   4.719  1.00  0.00           H
ATOM   4529  H   ILE A 288       2.783  86.674   4.489  1.00  0.00           H
ATOM   4530  H   ILE A 288       4.983  87.197   5.578  1.00  0.00           H
ATOM   4531  H   ILE A 288       4.145  86.880   7.169  1.00  0.00           H
ATOM   4532  H   ILE A 288       1.392  87.015   6.446  1.00  0.00           H
ATOM   4533  H   ILE A 288       1.173  85.377   5.720  1.00  0.00           H
ATOM   4534  H   ILE A 288       2.156  85.574   7.222  1.00  0.00           H
ATOM   4535  H   ILE A 288       4.314  89.226   6.679  1.00  0.00           H
ATOM   4536  H   ILE A 288       3.424  88.955   5.132  1.00  0.00           H
ATOM   4537  H   ILE A 288       2.607  88.637   6.711  1.00  0.00           H
ATOM   4538  N   GLU A 289       6.166  85.063   4.624  1.00 53.32           N
ATOM   4539  CA  GLU A 289       7.304  85.227   3.730  1.00 57.03           C
ATOM   4540  C   GLU A 289       7.658  83.957   2.965  1.00 50.65           C
ATOM   4541  O   GLU A 289       8.493  84.017   2.056  1.00 57.69           O
ATOM   4542  CB  GLU A 289       8.525  85.699   4.524  1.00 58.54           C
ATOM   4543  CG  GLU A 289       8.301  86.981   5.309  1.00 50.17           C
ATOM   4544  CD  GLU A 289       9.517  87.391   6.118  1.00 54.46           C
ATOM   4545  OE1 GLU A 289       9.496  87.210   7.353  1.00 42.53           O
ATOM   4546  OE2 GLU A 289      10.500  87.875   5.517  1.00 59.68           O
ATOM   4547  H   GLU A 289       6.332  84.927   5.631  1.00  0.00           H
ATOM   4548  H   GLU A 289       7.013  85.974   2.991  1.00  0.00           H
ATOM   4549  H   GLU A 289       9.324  85.895   3.809  1.00  0.00           H
ATOM   4550  H   GLU A 289       8.756  84.920   5.251  1.00  0.00           H
ATOM   4551  H   GLU A 289       7.478  86.811   6.004  1.00  0.00           H
ATOM   4552  H   GLU A 289       8.091  87.778   4.596  1.00  0.00           H
ATOM   4553  N   LEU A 290       7.054  82.822   3.301  1.00 52.34           N
ATOM   4554  CA  LEU A 290       7.371  81.564   2.630  1.00 60.16           C
ATOM   4555  C   LEU A 290       6.293  81.182   1.620  1.00 62.90           C
ATOM   4556  O   LEU A 290       5.386  81.966   1.339  1.00 65.07           O
ATOM   4557  CB  LEU A 290       7.561  80.440   3.651  1.00 56.81           C
ATOM   4558  CG  LEU A 290       8.566  80.713   4.773  1.00 50.35           C
ATOM   4559  CD1 LEU A 290       8.749  79.480   5.644  1.00 48.86           C
ATOM   4560  CD2 LEU A 290       9.900  81.171   4.200  1.00 45.56           C
ATOM   4561  H   LEU A 290       6.347  82.830   4.050  1.00  0.00           H
ATOM   4562  H   LEU A 290       8.305  81.708   2.087  1.00  0.00           H
ATOM   4563  H   LEU A 290       7.948  79.586   3.096  1.00  0.00           H
ATOM   4564  H   LEU A 290       6.594  80.300   4.134  1.00  0.00           H
ATOM   4565  H   LEU A 290       8.170  81.514   5.397  1.00  0.00           H
ATOM   4566  H   LEU A 290       9.472  79.741   6.417  1.00  0.00           H
ATOM   4567  H   LEU A 290       7.773  79.240   6.066  1.00  0.00           H
ATOM   4568  H   LEU A 290       9.117  78.684   4.997  1.00  0.00           H
ATOM   4569  H   LEU A 290      10.566  81.347   5.045  1.00  0.00           H
ATOM   4570  H   LEU A 290      10.263  80.369   3.558  1.00  0.00           H
ATOM   4571  H   LEU A 290       9.708  82.085   3.638  1.00  0.00           H
TER    4572      LEU A 290
GAP
ATOM   4573 CU1  CU    301       3.718  98.045  22.642  1.00 25.88          Cu
ATOM   4574 CU1  CU    302       7.414  98.704  24.592  1.00 31.86          Cu
GAP
ATOM   4575  C1  KOJ   303       3.048 101.920  24.262  1.00  0.00           C
ATOM   4576  C2  KOJ   303       3.194 100.977  25.281  1.00  0.00           C
ATOM   4577  C3  KOJ   303       2.071 100.723  26.101  1.00  0.00           C
ATOM   4578  C4  KOJ   303       0.849 101.419  25.859  1.00  0.00           C
ATOM   4579  C5  KOJ   303       0.840 102.320  24.838  1.00  0.00           C
ATOM   4580  C6  KOJ   303      -0.425 103.070  24.555  1.00  0.00           C
ATOM   4581  O1  KOJ   303      -0.095 104.452  24.657  1.00  0.00           O
ATOM   4582  O2  KOJ   303       1.907 102.542  24.099  1.00  0.00           O
ATOM   4583  O3  KOJ   303       2.189  99.772  27.152  1.00  0.00           O
ATOM   4584  O4  KOJ   303       4.468 100.258  25.488  1.00  0.00           O
ATOM   4585  H1  KOJ   303       3.886 102.140  23.600  1.00  0.00           H
ATOM   4586  H2  KOJ   303      -0.039 101.237  26.464  1.00  0.00           H
ATOM   4587  H3  KOJ   303      -1.240 102.809  25.231  1.00  0.00           H
ATOM   4588  H4  KOJ   303      -0.789 102.861  23.549  1.00  0.00           H
ATOM   4589  H5  KOJ   303      -0.957 104.983  24.464  1.00  0.00           H
ATOM   4590  H6  KOJ   303       5.161 100.568  24.862  1.00  0.00           H
END
