# Supplementary material for: Evaluating the Performance of a Non-Bonded Cu2+ Model Including Jahn−Teller Effect into the Binding of Tyrosinase Inhibitors
Source: Int J Mol Sci. 2020 Jul 6;21(13):4783. doi: 10.3390/ijms21134783 (PMC7369908; doi:10.3390/ijms21134783)
Supplement: Supplementary file 1 [file ijms-21-04783-s001.zip › ijms-832895 - supp/tyrBm_lty.pdb]

ATOM      1  N   LYS A   4      12.111  -4.644   4.809  1.00 47.88
ATOM      2  CA  LYS A   4      12.289  -4.572   3.366  1.00 52.64
ATOM      3  C   LYS A   4      11.204  -3.732   2.677  1.00 52.94
ATOM      4  O   LYS A   4      11.455  -3.136   1.634  1.00 53.41
ATOM      5  CB  LYS A   4      12.340  -5.978   2.753  1.00 57.15
ATOM      6  CG  LYS A   4      13.418  -6.891   3.335  1.00 63.54
ATOM      7  CD  LYS A   4      12.930  -7.619   4.580  1.00 74.54
ATOM      8  CE  LYS A   4      14.019  -8.491   5.194  1.00 83.56
ATOM      9  NZ  LYS A   4      13.586  -9.097   6.496  1.00 83.14
ATOM     10  H   LYS A   4      12.777  -5.180   5.384  1.00  0.00
ATOM     11  H   LYS A   4      13.242  -4.071   3.195  1.00  0.00
ATOM     12  H   LYS A   4      12.565  -5.857   1.693  1.00  0.00
ATOM     13  H   LYS A   4      11.381  -6.451   2.965  1.00  0.00
ATOM     14  H   LYS A   4      14.277  -6.279   3.610  1.00  0.00
ATOM     15  H   LYS A   4      13.677  -7.637   2.584  1.00  0.00
ATOM     16  H   LYS A   4      12.098  -8.263   4.294  1.00  0.00
ATOM     17  H   LYS A   4      12.633  -6.873   5.317  1.00  0.00
ATOM     18  H   LYS A   4      14.900  -7.877   5.380  1.00  0.00
ATOM     19  H   LYS A   4      14.230  -9.309   4.505  1.00  0.00
ATOM     20  H   LYS A   4      14.373  -9.666   6.840  1.00  0.00
ATOM     21  H   LYS A   4      13.369  -8.318   7.134  1.00  0.00
ATOM     22  H   LYS A   4      12.755  -9.673   6.299  1.00  0.00
ATOM     23  N   TYR A   5      10.016  -3.658   3.273  1.00 77.09
ATOM     24  CA  TYR A   5       8.841  -3.131   2.570  1.00 78.17
ATOM     25  C   TYR A   5       8.516  -1.637   2.702  1.00 65.67
ATOM     26  O   TYR A   5       7.386  -1.223   2.427  1.00 64.26
ATOM     27  CB  TYR A   5       7.603  -3.980   2.881  1.00 88.95
ATOM     28  CG  TYR A   5       7.622  -5.290   2.141  1.00 98.06
ATOM     29  CD1 TYR A   5       8.122  -6.440   2.739  1.00107.49
ATOM     30  CD2 TYR A   5       7.176  -5.368   0.830  1.00 96.54
ATOM     31  CE1 TYR A   5       8.159  -7.640   2.058  1.00114.89
ATOM     32  CE2 TYR A   5       7.208  -6.561   0.137  1.00108.58
ATOM     33  CZ  TYR A   5       7.700  -7.697   0.756  1.00117.83
ATOM     34  OH  TYR A   5       7.735  -8.894   0.070  1.00116.03
ATOM     35  H   TYR A   5       9.920  -3.977   4.248  1.00  0.00
ATOM     36  H   TYR A   5       9.138  -3.213   1.525  1.00  0.00
ATOM     37  H   TYR A   5       6.710  -3.431   2.582  1.00  0.00
ATOM     38  H   TYR A   5       7.602  -4.205   3.947  1.00  0.00
ATOM     39  H   TYR A   5       8.491  -6.394   3.763  1.00  0.00
ATOM     40  H   TYR A   5       6.794  -4.473   0.339  1.00  0.00
ATOM     41  H   TYR A   5       8.547  -8.535   2.543  1.00  0.00
ATOM     42  H   TYR A   5       6.848  -6.608  -0.891  1.00  0.00
ATOM     43  H   TYR A   5       8.134  -9.596   0.710  1.00  0.00
ATOM     44  N   ARG A   6       9.481  -0.830   3.123  1.00 39.30
ATOM     45  CA  ARG A   6       9.384   0.619   2.921  1.00 34.60
ATOM     46  C   ARG A   6      10.713   1.076   2.342  1.00 31.37
ATOM     47  O   ARG A   6      11.773   0.678   2.828  1.00 29.51
ATOM     48  CB  ARG A   6       9.058   1.366   4.216  1.00 38.39
ATOM     49  CG  ARG A   6       7.718   2.097   4.183  1.00 44.08
ATOM     50  CD  ARG A   6       6.567   1.142   4.447  1.00 47.95
ATOM     51  NE  ARG A   6       5.312   1.587   3.841  1.00 45.30
ATOM     52  CZ  ARG A   6       4.337   2.215   4.496  1.00 45.87
ATOM     53  NH1 ARG A   6       4.465   2.490   5.789  1.00 48.45
ATOM     54  NH2 ARG A   6       3.228   2.575   3.856  1.00 40.14
ATOM     55  H   ARG A   6      10.306  -1.225   3.596  1.00  0.00
ATOM     56  H   ARG A   6       8.563   0.844   2.240  1.00  0.00
ATOM     57  H   ARG A   6       9.835   2.116   4.366  1.00  0.00
ATOM     58  H   ARG A   6       9.004   0.626   5.014  1.00  0.00
ATOM     59  H   ARG A   6       7.583   2.541   3.197  1.00  0.00
ATOM     60  H   ARG A   6       7.718   2.860   4.961  1.00  0.00
ATOM     61  H   ARG A   6       6.406   1.056   5.522  1.00  0.00
ATOM     62  H   ARG A   6       6.811   0.188   3.980  1.00  0.00
ATOM     63  H   ARG A   6       5.173   1.402   2.837  1.00  0.00
ATOM     64  H   ARG A   6       3.707   2.976   6.290  1.00  0.00
ATOM     65  H   ARG A   6       5.322   2.217   6.291  1.00  0.00
ATOM     66  H   ARG A   6       2.475   3.061   4.364  1.00  0.00
ATOM     67  H   ARG A   6       3.122   2.368   2.853  1.00  0.00
ATOM     68  N   VAL A   7      10.660   1.873   1.280  1.00 29.25
ATOM     69  CA  VAL A   7      11.875   2.238   0.561  1.00 20.89
ATOM     70  C   VAL A   7      12.256   3.705   0.783  1.00 28.49
ATOM     71  O   VAL A   7      11.414   4.601   0.726  1.00 24.06
ATOM     72  CB  VAL A   7      11.755   1.935  -0.957  1.00 30.55
ATOM     73  CG1 VAL A   7      10.536   2.624  -1.547  1.00 36.89
ATOM     74  CG2 VAL A   7      13.020   2.343  -1.702  1.00 23.58
ATOM     75  H   VAL A   7       9.751   2.237   0.961  1.00  0.00
ATOM     76  H   VAL A   7      12.674   1.620   0.971  1.00  0.00
ATOM     77  H   VAL A   7      11.631   0.858  -1.075  1.00  0.00
ATOM     78  H   VAL A   7      10.510   2.373  -2.607  1.00  0.00
ATOM     79  H   VAL A   7       9.665   2.239  -1.018  1.00  0.00
ATOM     80  H   VAL A   7      10.666   3.694  -1.387  1.00  0.00
ATOM     81  H   VAL A   7      12.863   2.102  -2.753  1.00  0.00
ATOM     82  H   VAL A   7      13.150   3.414  -1.547  1.00  0.00
ATOM     83  H   VAL A   7      13.841   1.769  -1.273  1.00  0.00
ATOM     84  N   ARG A   8      13.535   3.929   1.055  1.00 26.14
ATOM     85  CA  ARG A   8      14.055   5.267   1.222  1.00 29.11
ATOM     86  C   ARG A   8      14.799   5.671  -0.050  1.00 26.17
ATOM     87  O   ARG A   8      15.764   5.022  -0.437  1.00 28.11
ATOM     88  CB  ARG A   8      14.912   5.345   2.494  1.00 25.16
ATOM     89  CG  ARG A   8      14.046   5.651   3.733  1.00 26.64
ATOM     90  CD  ARG A   8      14.291   4.819   4.955  1.00 29.23
ATOM     91  NE  ARG A   8      15.375   5.278   5.823  1.00 27.57
ATOM     92  CZ  ARG A   8      15.278   5.363   7.148  1.00 19.17
ATOM     93  NH1 ARG A   8      14.138   5.079   7.746  1.00 25.13
ATOM     94  NH2 ARG A   8      16.315   5.746   7.877  1.00 16.33
ATOM     95  H   ARG A   8      14.175   3.127   1.150  1.00  0.00
ATOM     96  H   ARG A   8      13.248   5.986   1.363  1.00  0.00
ATOM     97  H   ARG A   8      15.639   6.148   2.371  1.00  0.00
ATOM     98  H   ARG A   8      15.406   4.384   2.640  1.00  0.00
ATOM     99  H   ARG A   8      13.009   5.469   3.452  1.00  0.00
ATOM    100  H   ARG A   8      14.306   6.666   4.034  1.00  0.00
ATOM    101  H   ARG A   8      14.564   3.817   4.622  1.00  0.00
ATOM    102  H   ARG A   8      13.386   4.883   5.560  1.00  0.00
ATOM    103  H   ARG A   8      16.265   5.551   5.383  1.00  0.00
ATOM    104  H   ARG A   8      14.064   5.145   8.771  1.00  0.00
ATOM    105  H   ARG A   8      13.321   4.791   7.188  1.00  0.00
ATOM    106  H   ARG A   8      16.229   5.808   8.902  1.00  0.00
ATOM    107  H   ARG A   8      17.207   5.981   7.420  1.00  0.00
ATOM    108  N   LYS A   9      14.323   6.728  -0.707  1.00 18.09
ATOM    109  CA  LYS A   9      14.847   7.130  -2.016  1.00 26.80
ATOM    110  C   LYS A   9      15.826   8.292  -1.948  1.00 22.51
ATOM    111  O   LYS A   9      15.720   9.168  -1.086  1.00 19.92
ATOM    112  CB  LYS A   9      13.714   7.543  -2.966  1.00 25.70
ATOM    113  CG  LYS A   9      12.557   6.570  -3.082  1.00 28.68
ATOM    114  CD  LYS A   9      11.528   7.093  -4.080  1.00 28.62
ATOM    115  CE  LYS A   9      10.361   6.123  -4.227  1.00 37.63
ATOM    116  NZ  LYS A   9       9.443   6.479  -5.352  1.00 39.17
ATOM    117  H   LYS A   9      13.564   7.279  -0.282  1.00  0.00
ATOM    118  H   LYS A   9      15.371   6.249  -2.386  1.00  0.00
ATOM    119  H   LYS A   9      14.149   7.621  -3.962  1.00  0.00
ATOM    120  H   LYS A   9      13.290   8.460  -2.557  1.00  0.00
ATOM    121  H   LYS A   9      12.085   6.465  -2.105  1.00  0.00
ATOM    122  H   LYS A   9      12.934   5.606  -3.423  1.00  0.00
ATOM    123  H   LYS A   9      12.010   7.207  -5.051  1.00  0.00
ATOM    124  H   LYS A   9      11.144   8.046  -3.717  1.00  0.00
ATOM    125  H   LYS A   9       9.778   6.139  -3.306  1.00  0.00
ATOM    126  H   LYS A   9      10.774   5.140  -4.453  1.00  0.00
ATOM    127  H   LYS A   9       8.696   5.770  -5.367  1.00  0.00
ATOM    128  H   LYS A   9       9.074   7.420  -5.153  1.00  0.00
ATOM    129  H   LYS A   9      10.004   6.462  -6.216  1.00  0.00
ATOM    130  N   ASN A  10      16.783   8.274  -2.866  1.00 23.91
ATOM    131  CA  ASN A  10      17.609   9.431  -3.169  1.00 25.32
ATOM    132  C   ASN A  10      16.683  10.629  -3.381  1.00 23.26
ATOM    133  O   ASN A  10      15.678  10.525  -4.096  1.00 22.30
ATOM    134  CB  ASN A  10      18.409   9.135  -4.451  1.00 25.40
ATOM    135  CG  ASN A  10      19.553  10.111  -4.685  1.00 25.40
ATOM    136  OD1 ASN A  10      19.440  11.304  -4.415  1.00 24.47
ATOM    137  ND2 ASN A  10      20.662   9.599  -5.208  1.00 24.68
ATOM    138  H   ASN A  10      16.948   7.401  -3.387  1.00  0.00
ATOM    139  H   ASN A  10      18.304   9.649  -2.358  1.00  0.00
ATOM    140  H   ASN A  10      17.730   9.214  -5.300  1.00  0.00
ATOM    141  H   ASN A  10      18.850   8.144  -4.343  1.00  0.00
ATOM    142  H   ASN A  10      21.473  10.207  -5.391  1.00  0.00
ATOM    143  H   ASN A  10      20.710   8.594  -5.430  1.00  0.00
ATOM    144  N   VAL A  11      16.987  11.749  -2.730  1.00 21.82
ATOM    145  CA  VAL A  11      16.221  12.979  -2.941  1.00 26.02
ATOM    146  C   VAL A  11      16.085  13.306  -4.439  1.00 27.49
ATOM    147  O   VAL A  11      15.017  13.703  -4.905  1.00 30.26
ATOM    148  CB  VAL A  11      16.837  14.179  -2.182  1.00 23.04
ATOM    149  CG1 VAL A  11      16.538  15.495  -2.903  1.00 24.07
ATOM    150  CG2 VAL A  11      16.322  14.226  -0.739  1.00 17.70
ATOM    151  H   VAL A  11      17.775  11.751  -2.066  1.00  0.00
ATOM    152  H   VAL A  11      15.225  12.802  -2.536  1.00  0.00
ATOM    153  H   VAL A  11      17.918  14.045  -2.158  1.00  0.00
ATOM    154  H   VAL A  11      16.998  16.291  -2.317  1.00  0.00
ATOM    155  H   VAL A  11      16.976  15.420  -3.898  1.00  0.00
ATOM    156  H   VAL A  11      15.454  15.597  -2.944  1.00  0.00
ATOM    157  H   VAL A  11      16.790  15.087  -0.262  1.00  0.00
ATOM    158  H   VAL A  11      15.238  14.330  -0.791  1.00  0.00
ATOM    159  H   VAL A  11      16.617  13.290  -0.265  1.00  0.00
ATOM    160  N   LEU A  12      17.154  13.076  -5.194  1.00 33.13
ATOM    161  CA  LEU A  12      17.177  13.422  -6.610  1.00 41.68
ATOM    162  C   LEU A  12      16.251  12.553  -7.456  1.00 43.44
ATOM    163  O   LEU A  12      16.028  12.853  -8.631  1.00 42.62
ATOM    164  CB  LEU A  12      18.607  13.360  -7.159  1.00 42.02
ATOM    165  CG  LEU A  12      19.629  14.247  -6.432  1.00 44.40
ATOM    166  CD1 LEU A  12      20.949  14.293  -7.192  1.00 45.02
ATOM    167  CD2 LEU A  12      19.092  15.661  -6.185  1.00 43.91
ATOM    168  H   LEU A  12      17.986  12.643  -4.769  1.00  0.00
ATOM    169  H   LEU A  12      16.803  14.443  -6.681  1.00  0.00
ATOM    170  H   LEU A  12      18.560  13.717  -8.188  1.00  0.00
ATOM    171  H   LEU A  12      18.943  12.330  -7.038  1.00  0.00
ATOM    172  H   LEU A  12      19.809  13.795  -5.456  1.00  0.00
ATOM    173  H   LEU A  12      21.622  14.935  -6.624  1.00  0.00
ATOM    174  H   LEU A  12      21.319  13.269  -7.251  1.00  0.00
ATOM    175  H   LEU A  12      20.734  14.703  -8.179  1.00  0.00
ATOM    176  H   LEU A  12      19.877  16.214  -5.669  1.00  0.00
ATOM    177  H   LEU A  12      18.867  16.091  -7.161  1.00  0.00
ATOM    178  H   LEU A  12      18.197  15.559  -5.571  1.00  0.00
ATOM    179  N   HIS A  13      15.713  11.487  -6.863  1.00 35.36
ATOM    180  CA  HIS A  13      14.822  10.580  -7.585  1.00 33.93
ATOM    181  C   HIS A  13      13.358  10.808  -7.230  1.00 34.46
ATOM    182  O   HIS A  13      12.476  10.076  -7.694  1.00 32.14
ATOM    183  CB  HIS A  13      15.194   9.118  -7.304  1.00 34.79
ATOM    184  CG  HIS A  13      16.512   8.708  -7.885  1.00 35.24
ATOM    185  ND1 HIS A  13      17.233   9.516  -8.737  1.00 43.58
ATOM    186  CD2 HIS A  13      17.242   7.579  -7.733  1.00 38.87
ATOM    187  CE1 HIS A  13      18.348   8.901  -9.090  1.00 39.48
ATOM    188  NE2 HIS A  13      18.379   7.725  -8.491  1.00 41.88
ATOM    189  H   HIS A  13      15.930  11.298  -5.874  1.00  0.00
ATOM    190  H   HIS A  13      14.949  10.793  -8.646  1.00  0.00
ATOM    191  H   HIS A  13      14.431   8.478  -7.746  1.00  0.00
ATOM    192  H   HIS A  13      15.288   9.008  -6.224  1.00  0.00
ATOM    193  H   HIS A  13      16.947  10.455  -9.050  1.00  0.00
ATOM    194  H   HIS A  13      16.978   6.715  -7.123  1.00  0.00
ATOM    195  H   HIS A  13      19.111   9.297  -9.760  1.00  0.00
ATOM    196  N   LEU A  14      13.102  11.805  -6.387  1.00 29.09
ATOM    197  CA  LEU A  14      11.751  12.050  -5.895  1.00 27.64
ATOM    198  C   LEU A  14      10.924  12.766  -6.948  1.00 33.46
ATOM    199  O   LEU A  14      11.444  13.611  -7.683  1.00 36.61
ATOM    200  CB  LEU A  14      11.786  12.897  -4.615  1.00 28.27
ATOM    201  CG  LEU A  14      12.336  12.289  -3.320  1.00 27.14
ATOM    202  CD1 LEU A  14      12.496  13.361  -2.261  1.00 28.72
ATOM    203  CD2 LEU A  14      11.439  11.170  -2.812  1.00 25.34
ATOM    204  H   LEU A  14      13.872  12.415  -6.076  1.00  0.00
ATOM    205  H   LEU A  14      11.295  11.085  -5.673  1.00  0.00
ATOM    206  H   LEU A  14      10.740  13.112  -4.396  1.00  0.00
ATOM    207  H   LEU A  14      12.467  13.716  -4.845  1.00  0.00
ATOM    208  H   LEU A  14      13.314  11.861  -3.538  1.00  0.00
ATOM    209  H   LEU A  14      12.888  12.872  -1.369  1.00  0.00
ATOM    210  H   LEU A  14      13.193  14.099  -2.658  1.00  0.00
ATOM    211  H   LEU A  14      11.508  13.788  -2.088  1.00  0.00
ATOM    212  H   LEU A  14      11.891  10.790  -1.896  1.00  0.00
ATOM    213  H   LEU A  14      10.457  11.607  -2.628  1.00  0.00
ATOM    214  H   LEU A  14      11.405  10.410  -3.593  1.00  0.00
ATOM    215  N   THR A  15       9.638  12.436  -7.019  1.00 29.06
ATOM    216  CA  THR A  15       8.723  13.173  -7.884  1.00 30.79
ATOM    217  C   THR A  15       8.324  14.476  -7.193  1.00 36.43
ATOM    218  O   THR A  15       8.473  14.608  -5.978  1.00 34.74
ATOM    219  CB  THR A  15       7.463  12.354  -8.212  1.00 32.94
ATOM    220  OG1 THR A  15       6.697  12.150  -7.022  1.00 35.80
ATOM    221  CG2 THR A  15       7.839  11.005  -8.797  1.00 33.86
ATOM    222  H   THR A  15       9.283  11.650  -6.456  1.00  0.00
ATOM    223  H   THR A  15       9.235  13.382  -8.823  1.00  0.00
ATOM    224  H   THR A  15       6.874  12.907  -8.944  1.00  0.00
ATOM    225  H   THR A  15       6.460  13.082  -6.653  1.00  0.00
ATOM    226  H   THR A  15       6.908  10.478  -9.006  1.00  0.00
ATOM    227  H   THR A  15       8.408  11.199  -9.706  1.00  0.00
ATOM    228  H   THR A  15       8.438  10.488  -8.047  1.00  0.00
ATOM    229  N   ASP A  16       7.825  15.439  -7.963  1.00 46.97
ATOM    230  CA  ASP A  16       7.428  16.728  -7.402  1.00 45.97
ATOM    231  C   ASP A  16       6.329  16.582  -6.354  1.00 46.53
ATOM    232  O   ASP A  16       6.248  17.369  -5.407  1.00 42.64
ATOM    233  CB  ASP A  16       6.973  17.684  -8.500  1.00 45.91
ATOM    234  CG  ASP A  16       8.094  18.053  -9.447  1.00 54.27
ATOM    235  OD1 ASP A  16       9.231  17.582  -9.230  1.00 54.80
ATOM    236  OD2 ASP A  16       7.841  18.821 -10.402  1.00 63.71
ATOM    237  H   ASP A  16       7.716  15.273  -8.974  1.00  0.00
ATOM    238  H   ASP A  16       8.308  17.142  -6.911  1.00  0.00
ATOM    239  H   ASP A  16       6.614  18.600  -8.030  1.00  0.00
ATOM    240  H   ASP A  16       6.199  17.184  -9.083  1.00  0.00
ATOM    241  N   THR A  17       5.482  15.577  -6.528  1.00 35.22
ATOM    242  CA  THR A  17       4.420  15.338  -5.574  1.00 38.07
ATOM    243  C   THR A  17       4.967  14.621  -4.336  1.00 38.84
ATOM    244  O   THR A  17       4.453  14.800  -3.234  1.00 37.60
ATOM    245  CB  THR A  17       3.242  14.569  -6.208  1.00 42.28
ATOM    246  OG1 THR A  17       2.465  13.949  -5.173  1.00 45.94
ATOM    247  CG2 THR A  17       3.747  13.511  -7.167  1.00 39.40
ATOM    248  H   THR A  17       5.580  14.962  -7.348  1.00  0.00
ATOM    249  H   THR A  17       4.025  16.304  -5.259  1.00  0.00
ATOM    250  H   THR A  17       2.623  15.273  -6.764  1.00  0.00
ATOM    251  H   THR A  17       2.143  14.701  -4.547  1.00  0.00
ATOM    252  H   THR A  17       2.871  13.008  -7.577  1.00  0.00
ATOM    253  H   THR A  17       4.317  14.027  -7.940  1.00  0.00
ATOM    254  H   THR A  17       4.372  12.830  -6.590  1.00  0.00
ATOM    255  N   GLU A  18       6.015  13.819  -4.526  1.00 42.76
ATOM    256  CA  GLU A  18       6.733  13.212  -3.406  1.00 40.16
ATOM    257  C   GLU A  18       7.482  14.279  -2.601  1.00 38.16
ATOM    258  O   GLU A  18       7.481  14.246  -1.371  1.00 34.34
ATOM    259  CB  GLU A  18       7.703  12.115  -3.883  1.00 36.51
ATOM    260  CG  GLU A  18       7.056  10.733  -4.085  1.00 36.24
ATOM    261  CD  GLU A  18       8.039   9.666  -4.574  1.00 41.13
ATOM    262  OE1 GLU A  18       8.926   9.988  -5.399  1.00 35.38
ATOM    263  OE2 GLU A  18       7.921   8.499  -4.131  1.00 40.45
ATOM    264  H   GLU A  18       6.327  13.622  -5.487  1.00  0.00
ATOM    265  H   GLU A  18       5.994  12.742  -2.758  1.00  0.00
ATOM    266  H   GLU A  18       8.462  12.001  -3.109  1.00  0.00
ATOM    267  H   GLU A  18       8.089  12.430  -4.852  1.00  0.00
ATOM    268  H   GLU A  18       6.280  10.837  -4.844  1.00  0.00
ATOM    269  H   GLU A  18       6.675  10.404  -3.118  1.00  0.00
ATOM    270  N   LYS A  19       8.123  15.221  -3.291  1.00 34.09
ATOM    271  CA  LYS A  19       8.800  16.323  -2.611  1.00 32.98
ATOM    272  C   LYS A  19       7.802  17.118  -1.789  1.00 37.37
ATOM    273  O   LYS A  19       8.068  17.469  -0.637  1.00 33.71
ATOM    274  CB  LYS A  19       9.500  17.249  -3.605  1.00 32.66
ATOM    275  CG  LYS A  19      10.747  16.659  -4.237  1.00 32.89
ATOM    276  CD  LYS A  19      11.388  17.626  -5.216  1.00 32.61
ATOM    277  CE  LYS A  19      12.219  16.861  -6.244  1.00 44.78
ATOM    278  NZ  LYS A  19      12.986  17.750  -7.171  1.00 38.70
ATOM    279  H   LYS A  19       8.142  15.172  -4.320  1.00  0.00
ATOM    280  H   LYS A  19       9.557  15.894  -1.955  1.00  0.00
ATOM    281  H   LYS A  19       9.808  18.140  -3.059  1.00  0.00
ATOM    282  H   LYS A  19       8.796  17.440  -4.415  1.00  0.00
ATOM    283  H   LYS A  19      10.464  15.757  -4.779  1.00  0.00
ATOM    284  H   LYS A  19      11.465  16.443  -3.446  1.00  0.00
ATOM    285  H   LYS A  19      12.038  18.306  -4.666  1.00  0.00
ATOM    286  H   LYS A  19      10.606  18.186  -5.728  1.00  0.00
ATOM    287  H   LYS A  19      11.544  16.258  -6.852  1.00  0.00
ATOM    288  H   LYS A  19      12.955  16.271  -5.697  1.00  0.00
ATOM    289  H   LYS A  19      13.505  17.137  -7.815  1.00  0.00
ATOM    290  H   LYS A  19      12.297  18.332  -7.668  1.00  0.00
ATOM    291  H   LYS A  19      13.619  18.318  -6.589  1.00  0.00
ATOM    292  N   ARG A  20       6.645  17.383  -2.390  1.00 38.51
ATOM    293  CA  ARG A  20       5.591  18.165  -1.749  1.00 41.97
ATOM    294  C   ARG A  20       5.071  17.509  -0.476  1.00 34.07
ATOM    295  O   ARG A  20       4.952  18.164   0.560  1.00 35.55
ATOM    296  CB  ARG A  20       4.426  18.391  -2.720  1.00 51.23
ATOM    297  CG  ARG A  20       3.167  18.965  -2.077  1.00 59.77
ATOM    298  CD  ARG A  20       1.915  18.591  -2.866  1.00 79.86
ATOM    299  NE  ARG A  20       1.900  19.198  -4.194  1.00 99.49
ATOM    300  CZ  ARG A  20       1.522  18.569  -5.304  1.00103.66
ATOM    301  NH1 ARG A  20       1.125  17.303  -5.249  1.00107.04
ATOM    302  NH2 ARG A  20       1.544  19.204  -6.469  1.00108.85
ATOM    303  H   ARG A  20       6.487  17.024  -3.342  1.00  0.00
ATOM    304  H   ARG A  20       6.034  19.122  -1.473  1.00  0.00
ATOM    305  H   ARG A  20       4.158  17.419  -3.133  1.00  0.00
ATOM    306  H   ARG A  20       4.763  19.119  -3.458  1.00  0.00
ATOM    307  H   ARG A  20       3.253  20.051  -2.061  1.00  0.00
ATOM    308  H   ARG A  20       3.076  18.556  -1.071  1.00  0.00
ATOM    309  H   ARG A  20       1.024  18.922  -2.332  1.00  0.00
ATOM    310  H   ARG A  20       1.923  17.512  -3.022  1.00  0.00
ATOM    311  H   ARG A  20       2.202  20.179  -4.277  1.00  0.00
ATOM    312  H   ARG A  20       0.833  16.817  -6.109  1.00  0.00
ATOM    313  H   ARG A  20       1.109  16.807  -4.346  1.00  0.00
ATOM    314  H   ARG A  20       1.251  18.716  -7.327  1.00  0.00
ATOM    315  H   ARG A  20       1.854  20.185  -6.515  1.00  0.00
ATOM    316  N   ASP A  21       4.758  16.219  -0.563  1.00 35.81
ATOM    317  CA  ASP A  21       4.169  15.488   0.558  1.00 32.37
ATOM    318  C   ASP A  21       5.145  15.341   1.725  1.00 31.83
ATOM    319  O   ASP A  21       4.739  15.395   2.891  1.00 30.34
ATOM    320  CB  ASP A  21       3.661  14.111   0.112  1.00 41.60
ATOM    321  CG  ASP A  21       2.509  14.203  -0.885  1.00 49.12
ATOM    322  OD1 ASP A  21       1.820  15.252  -0.911  1.00 48.90
ATOM    323  OD2 ASP A  21       2.295  13.222  -1.638  1.00 47.86
ATOM    324  H   ASP A  21       4.936  15.720  -1.446  1.00  0.00
ATOM    325  H   ASP A  21       3.322  16.077   0.909  1.00  0.00
ATOM    326  H   ASP A  21       3.299  13.582   0.994  1.00  0.00
ATOM    327  H   ASP A  21       4.484  13.594  -0.381  1.00  0.00
ATOM    328  N   PHE A  22       6.428  15.150   1.415  1.00 26.72
ATOM    329  CA  PHE A  22       7.438  15.113   2.465  1.00 26.79
ATOM    330  C   PHE A  22       7.511  16.452   3.197  1.00 25.85
ATOM    331  O   PHE A  22       7.405  16.503   4.419  1.00 19.83
ATOM    332  CB  PHE A  22       8.821  14.747   1.927  1.00 23.94
ATOM    333  CG  PHE A  22       9.890  14.750   2.989  1.00 22.77
ATOM    334  CD1 PHE A  22       9.982  13.707   3.900  1.00 22.95
ATOM    335  CD2 PHE A  22      10.788  15.798   3.089  1.00 21.73
ATOM    336  CE1 PHE A  22      10.955  13.707   4.885  1.00 23.01
ATOM    337  CE2 PHE A  22      11.762  15.803   4.073  1.00 22.84
ATOM    338  CZ  PHE A  22      11.844  14.756   4.974  1.00 20.06
ATOM    339  H   PHE A  22       6.706  15.028   0.431  1.00  0.00
ATOM    340  H   PHE A  22       7.133  14.334   3.163  1.00  0.00
ATOM    341  H   PHE A  22       9.101  15.484   1.174  1.00  0.00
ATOM    342  H   PHE A  22       8.764  13.732   1.533  1.00  0.00
ATOM    343  H   PHE A  22       9.279  12.877   3.839  1.00  0.00
ATOM    344  H   PHE A  22      10.728  16.628   2.386  1.00  0.00
ATOM    345  H   PHE A  22      11.018  12.878   5.590  1.00  0.00
ATOM    346  H   PHE A  22      12.465  16.633   4.138  1.00  0.00
ATOM    347  H   PHE A  22      12.609  14.761   5.751  1.00  0.00
ATOM    348  N   VAL A  23       7.702  17.528   2.439  1.00 23.18
ATOM    349  CA  VAL A  23       7.749  18.863   3.013  1.00 21.31
ATOM    350  C   VAL A  23       6.491  19.168   3.829  1.00 22.94
ATOM    351  O   VAL A  23       6.577  19.649   4.958  1.00 22.90
ATOM    352  CB  VAL A  23       7.929  19.924   1.917  1.00 19.69
ATOM    353  CG1 VAL A  23       7.600  21.323   2.469  1.00 21.07
ATOM    354  CG2 VAL A  23       9.340  19.863   1.381  1.00 18.28
ATOM    355  H   VAL A  23       7.819  17.413   1.422  1.00  0.00
ATOM    356  H   VAL A  23       8.608  18.896   3.683  1.00  0.00
ATOM    357  H   VAL A  23       7.240  19.721   1.097  1.00  0.00
ATOM    358  H   VAL A  23       7.744  22.030   1.652  1.00  0.00
ATOM    359  H   VAL A  23       6.563  21.298   2.804  1.00  0.00
ATOM    360  H   VAL A  23       8.288  21.510   3.293  1.00  0.00
ATOM    361  H   VAL A  23       9.421  20.629   0.610  1.00  0.00
ATOM    362  H   VAL A  23      10.008  20.059   2.220  1.00  0.00
ATOM    363  H   VAL A  23       9.483  18.862   0.974  1.00  0.00
ATOM    364  N   ARG A  24       5.330  18.863   3.254  1.00 32.38
ATOM    365  CA  ARG A  24       4.045  19.069   3.915  1.00 32.08
ATOM    366  C   ARG A  24       3.996  18.377   5.274  1.00 34.17
ATOM    367  O   ARG A  24       3.634  18.987   6.281  1.00 37.19
ATOM    368  CB  ARG A  24       2.917  18.515   3.046  1.00 42.61
ATOM    369  CG  ARG A  24       1.705  19.412   2.945  1.00 55.22
ATOM    370  CD  ARG A  24       1.937  20.495   1.905  1.00 62.80
ATOM    371  NE  ARG A  24       0.848  21.468   1.872  1.00 78.65
ATOM    372  CZ  ARG A  24       0.795  22.497   1.031  1.00 83.61
ATOM    373  NH1 ARG A  24       1.769  22.686   0.150  1.00 83.67
ATOM    374  NH2 ARG A  24      -0.231  23.337   1.071  1.00 93.79
ATOM    375  H   ARG A  24       5.339  18.465   2.304  1.00  0.00
ATOM    376  H   ARG A  24       3.922  20.142   4.062  1.00  0.00
ATOM    377  H   ARG A  24       2.585  17.580   3.497  1.00  0.00
ATOM    378  H   ARG A  24       3.313  18.414   2.036  1.00  0.00
ATOM    379  H   ARG A  24       1.531  19.880   3.914  1.00  0.00
ATOM    380  H   ARG A  24       0.842  18.813   2.655  1.00  0.00
ATOM    381  H   ARG A  24       2.020  20.046   0.915  1.00  0.00
ATOM    382  H   ARG A  24       2.836  21.045   2.183  1.00  0.00
ATOM    383  H   ARG A  24       0.074  21.350   2.541  1.00  0.00
ATOM    384  H   ARG A  24       1.727  23.483  -0.501  1.00  0.00
ATOM    385  H   ARG A  24       2.567  22.036   0.117  1.00  0.00
ATOM    386  H   ARG A  24      -0.270  24.133   0.419  1.00  0.00
ATOM    387  H   ARG A  24      -0.988  23.193   1.754  1.00  0.00
ATOM    388  N   THR A  25       4.362  17.097   5.288  1.00 24.38
ATOM    389  CA  THR A  25       4.289  16.286   6.493  1.00 26.02
ATOM    390  C   THR A  25       5.182  16.838   7.608  1.00 21.43
ATOM    391  O   THR A  25       4.738  16.958   8.739  1.00 22.77
ATOM    392  CB  THR A  25       4.631  14.810   6.195  1.00 24.00
ATOM    393  OG1 THR A  25       3.859  14.368   5.076  1.00 31.39
ATOM    394  CG2 THR A  25       4.297  13.944   7.373  1.00 25.59
ATOM    395  H   THR A  25       4.708  16.668   4.418  1.00  0.00
ATOM    396  H   THR A  25       3.259  16.332   6.847  1.00  0.00
ATOM    397  H   THR A  25       5.698  14.735   5.983  1.00  0.00
ATOM    398  H   THR A  25       4.105  14.976   4.282  1.00  0.00
ATOM    399  H   THR A  25       4.560  12.922   7.102  1.00  0.00
ATOM    400  H   THR A  25       4.891  14.305   8.213  1.00  0.00
ATOM    401  H   THR A  25       3.228  14.053   7.556  1.00  0.00
ATOM    402  N   VAL A  26       6.425  17.189   7.280  1.00 20.98
ATOM    403  CA  VAL A  26       7.329  17.792   8.254  1.00 20.55
ATOM    404  C   VAL A  26       6.723  19.051   8.880  1.00 24.96
ATOM    405  O   VAL A  26       6.800  19.256  10.099  1.00 21.18
ATOM    406  CB  VAL A  26       8.700  18.127   7.626  1.00 24.21
ATOM    407  CG1 VAL A  26       9.467  19.117   8.492  1.00 17.49
ATOM    408  CG2 VAL A  26       9.512  16.855   7.420  1.00 20.10
ATOM    409  H   VAL A  26       6.755  17.031   6.317  1.00  0.00
ATOM    410  H   VAL A  26       7.480  17.052   9.040  1.00  0.00
ATOM    411  H   VAL A  26       8.527  18.591   6.655  1.00  0.00
ATOM    412  H   VAL A  26      10.417  19.307   7.993  1.00  0.00
ATOM    413  H   VAL A  26       8.858  20.018   8.561  1.00  0.00
ATOM    414  H   VAL A  26       9.607  18.647   9.465  1.00  0.00
ATOM    415  H   VAL A  26      10.463  17.152   6.977  1.00  0.00
ATOM    416  H   VAL A  26       9.647  16.400   8.401  1.00  0.00
ATOM    417  H   VAL A  26       8.936  16.214   6.752  1.00  0.00
ATOM    418  N   LEU A  27       6.099  19.879   8.050  1.00 25.35
ATOM    419  CA  LEU A  27       5.494  21.117   8.539  1.00 25.83
ATOM    420  C   LEU A  27       4.421  20.839   9.590  1.00 25.53
ATOM    421  O   LEU A  27       4.299  21.564  10.577  1.00 23.55
ATOM    422  CB  LEU A  27       4.921  21.928   7.379  1.00 25.03
ATOM    423  CG  LEU A  27       5.980  22.572   6.488  1.00 25.86
ATOM    424  CD1 LEU A  27       5.339  23.241   5.276  1.00 28.18
ATOM    425  CD2 LEU A  27       6.806  23.581   7.290  1.00 25.55
ATOM    426  H   LEU A  27       6.040  19.646   7.048  1.00  0.00
ATOM    427  H   LEU A  27       6.277  21.704   9.018  1.00  0.00
ATOM    428  H   LEU A  27       4.328  22.734   7.810  1.00  0.00
ATOM    429  H   LEU A  27       4.349  21.241   6.756  1.00  0.00
ATOM    430  H   LEU A  27       6.646  21.789   6.125  1.00  0.00
ATOM    431  H   LEU A  27       6.147  23.677   4.688  1.00  0.00
ATOM    432  H   LEU A  27       4.811  22.463   4.725  1.00  0.00
ATOM    433  H   LEU A  27       4.658  24.002   5.656  1.00  0.00
ATOM    434  H   LEU A  27       7.541  24.006   6.607  1.00  0.00
ATOM    435  H   LEU A  27       6.113  24.336   7.661  1.00  0.00
ATOM    436  H   LEU A  27       7.279  23.031   8.103  1.00  0.00
ATOM    437  N   ILE A  28       3.674  19.763   9.378  1.00 20.62
ATOM    438  CA  ILE A  28       2.616  19.352  10.297  1.00 28.28
ATOM    439  C   ILE A  28       3.202  18.823  11.602  1.00 23.10
ATOM    440  O   ILE A  28       2.750  19.205  12.677  1.00 23.67
ATOM    441  CB  ILE A  28       1.668  18.317   9.636  1.00 32.04
ATOM    442  CG1 ILE A  28       0.751  19.027   8.631  1.00 30.66
ATOM    443  CG2 ILE A  28       0.840  17.593  10.676  1.00 25.22
ATOM    444  CD1 ILE A  28       0.179  18.123   7.547  1.00 22.88
ATOM    445  H   ILE A  28       3.847  19.197   8.535  1.00  0.00
ATOM    446  H   ILE A  28       2.019  20.232  10.537  1.00  0.00
ATOM    447  H   ILE A  28       2.275  17.576   9.115  1.00  0.00
ATOM    448  H   ILE A  28       1.348  19.788   8.129  1.00  0.00
ATOM    449  H   ILE A  28      -0.098  19.415   9.194  1.00  0.00
ATOM    450  H   ILE A  28       0.203  16.888  10.142  1.00  0.00
ATOM    451  H   ILE A  28       1.538  17.085  11.342  1.00  0.00
ATOM    452  H   ILE A  28       0.256  18.349  11.201  1.00  0.00
ATOM    453  H   ILE A  28      -0.447  18.747   6.909  1.00  0.00
ATOM    454  H   ILE A  28       1.025  17.705   7.001  1.00  0.00
ATOM    455  H   ILE A  28      -0.401  17.349   8.050  1.00  0.00
ATOM    456  N   LEU A  29       4.222  17.970  11.508  1.00 26.08
ATOM    457  CA  LEU A  29       4.970  17.531  12.696  1.00 26.03
ATOM    458  C   LEU A  29       5.455  18.721  13.522  1.00 23.93
ATOM    459  O   LEU A  29       5.366  18.723  14.755  1.00 19.69
ATOM    460  CB  LEU A  29       6.172  16.686  12.291  1.00 18.88
ATOM    461  CG  LEU A  29       6.106  15.202  12.653  1.00 33.22
ATOM    462  CD1 LEU A  29       4.729  14.593  12.366  1.00 30.16
ATOM    463  CD2 LEU A  29       7.194  14.446  11.917  1.00 22.43
ATOM    464  H   LEU A  29       4.493  17.610  10.582  1.00  0.00
ATOM    465  H   LEU A  29       4.289  16.935  13.303  1.00  0.00
ATOM    466  H   LEU A  29       7.025  17.094  12.833  1.00  0.00
ATOM    467  H   LEU A  29       6.226  16.735  11.203  1.00  0.00
ATOM    468  H   LEU A  29       6.268  15.114  13.727  1.00  0.00
ATOM    469  H   LEU A  29       4.779  13.543  12.653  1.00  0.00
ATOM    470  H   LEU A  29       4.005  15.144  12.967  1.00  0.00
ATOM    471  H   LEU A  29       4.544  14.713  11.299  1.00  0.00
ATOM    472  H   LEU A  29       7.106  13.399  12.206  1.00  0.00
ATOM    473  H   LEU A  29       7.016  14.588  10.851  1.00  0.00
ATOM    474  H   LEU A  29       8.147  14.874  12.229  1.00  0.00
ATOM    475  N   LYS A  30       5.979  19.721  12.821  1.00 21.22
ATOM    476  CA  LYS A  30       6.453  20.956  13.441  1.00 23.73
ATOM    477  C   LYS A  30       5.338  21.680  14.181  1.00 24.57
ATOM    478  O   LYS A  30       5.490  22.076  15.335  1.00 24.54
ATOM    479  CB  LYS A  30       7.047  21.886  12.378  1.00 24.86
ATOM    480  CG  LYS A  30       7.521  23.225  12.929  1.00 23.72
ATOM    481  CD  LYS A  30       8.734  23.047  13.820  1.00 23.07
ATOM    482  CE  LYS A  30       9.256  24.383  14.307  1.00 24.54
ATOM    483  NZ  LYS A  30      10.588  24.233  14.941  1.00 27.02
ATOM    484  H   LYS A  30       6.054  19.621  11.799  1.00  0.00
ATOM    485  H   LYS A  30       7.221  20.684  14.165  1.00  0.00
ATOM    486  H   LYS A  30       6.265  22.093  11.647  1.00  0.00
ATOM    487  H   LYS A  30       7.919  21.385  11.958  1.00  0.00
ATOM    488  H   LYS A  30       6.718  23.670  13.517  1.00  0.00
ATOM    489  H   LYS A  30       7.797  23.869  12.094  1.00  0.00
ATOM    490  H   LYS A  30       9.519  22.555  13.246  1.00  0.00
ATOM    491  H   LYS A  30       8.446  22.450  14.685  1.00  0.00
ATOM    492  H   LYS A  30       8.565  24.801  15.039  1.00  0.00
ATOM    493  H   LYS A  30       9.366  25.049  13.451  1.00  0.00
ATOM    494  H   LYS A  30      10.883  25.171  15.248  1.00  0.00
ATOM    495  H   LYS A  30      10.472  23.589  15.736  1.00  0.00
ATOM    496  H   LYS A  30      11.220  23.848  14.225  1.00  0.00
ATOM    497  N   GLU A  31       4.213  21.830  13.494  1.00 25.68
ATOM    498  CA  GLU A  31       3.065  22.566  13.991  1.00 30.13
ATOM    499  C   GLU A  31       2.451  21.899  15.216  1.00 33.07
ATOM    500  O   GLU A  31       1.982  22.577  16.137  1.00 32.26
ATOM    501  CB  GLU A  31       2.021  22.664  12.879  1.00 32.70
ATOM    502  CG  GLU A  31       0.898  23.641  13.151  1.00 38.36
ATOM    503  CD  GLU A  31      -0.332  23.333  12.316  1.00 55.93
ATOM    504  OE1 GLU A  31      -0.247  23.400  11.065  1.00 58.10
ATOM    505  OE2 GLU A  31      -1.380  23.003  12.917  1.00 59.87
ATOM    506  H   GLU A  31       4.151  21.402  12.559  1.00  0.00
ATOM    507  H   GLU A  31       3.398  23.560  14.291  1.00  0.00
ATOM    508  H   GLU A  31       1.566  21.679  12.772  1.00  0.00
ATOM    509  H   GLU A  31       2.537  23.026  11.990  1.00  0.00
ATOM    510  H   GLU A  31       1.247  24.641  12.892  1.00  0.00
ATOM    511  H   GLU A  31       0.627  23.567  14.204  1.00  0.00
ATOM    512  N   LYS A  32       2.457  20.569  15.220  1.00 33.50
ATOM    513  CA  LYS A  32       1.840  19.809  16.296  1.00 30.31
ATOM    514  C   LYS A  32       2.657  19.887  17.576  1.00 33.26
ATOM    515  O   LYS A  32       2.106  19.789  18.669  1.00 33.77
ATOM    516  CB  LYS A  32       1.637  18.352  15.888  1.00 34.70
ATOM    517  CG  LYS A  32       0.622  18.172  14.769  1.00 40.60
ATOM    518  CD  LYS A  32       0.294  16.703  14.546  1.00 44.72
ATOM    519  CE  LYS A  32      -0.954  16.537  13.678  1.00 50.10
ATOM    520  NZ  LYS A  32      -2.150  17.204  14.282  1.00 54.63
ATOM    521  H   LYS A  32       2.909  20.066  14.443  1.00  0.00
ATOM    522  H   LYS A  32       0.865  20.257  16.490  1.00  0.00
ATOM    523  H   LYS A  32       1.264  17.814  16.759  1.00  0.00
ATOM    524  H   LYS A  32       2.593  17.977  15.523  1.00  0.00
ATOM    525  H   LYS A  32       1.046  18.575  13.849  1.00  0.00
ATOM    526  H   LYS A  32      -0.295  18.693  15.047  1.00  0.00
ATOM    527  H   LYS A  32       0.105  16.243  15.516  1.00  0.00
ATOM    528  H   LYS A  32       1.137  16.232  14.041  1.00  0.00
ATOM    529  H   LYS A  32      -1.175  15.475  13.570  1.00  0.00
ATOM    530  H   LYS A  32      -0.766  17.015  12.717  1.00  0.00
ATOM    531  H   LYS A  32      -2.940  17.045  13.640  1.00  0.00
ATOM    532  H   LYS A  32      -2.309  16.764  15.200  1.00  0.00
ATOM    533  H   LYS A  32      -1.924  18.205  14.371  1.00  0.00
ATOM    534  N   GLY A  33       3.968  20.070  17.443  1.00 27.81
ATOM    535  CA  GLY A  33       4.848  20.092  18.602  1.00 26.20
ATOM    536  C   GLY A  33       5.731  18.860  18.634  1.00 21.01
ATOM    537  O   GLY A  33       6.563  18.684  19.520  1.00 17.73
ATOM    538  H   GLY A  33       4.368  20.198  16.502  1.00  0.00
ATOM    539  H   GLY A  33       4.212  20.090  19.487  1.00  0.00
ATOM    540  H   GLY A  33       5.456  20.996  18.562  1.00  0.00
ATOM    541  N   ILE A  34       5.558  18.006  17.636  1.00 22.51
ATOM    542  CA  ILE A  34       6.309  16.763  17.562  1.00 20.26
ATOM    543  C   ILE A  34       7.766  16.972  17.158  1.00 15.29
ATOM    544  O   ILE A  34       8.674  16.375  17.740  1.00 16.17
ATOM    545  CB  ILE A  34       5.613  15.775  16.616  1.00 23.62
ATOM    546  CG1 ILE A  34       4.279  15.355  17.246  1.00 25.65
ATOM    547  CG2 ILE A  34       6.529  14.577  16.313  1.00 21.45
ATOM    548  CD1 ILE A  34       3.651  14.116  16.650  1.00 28.04
ATOM    549  H   ILE A  34       4.876  18.227  16.896  1.00  0.00
ATOM    550  H   ILE A  34       6.328  16.342  18.567  1.00  0.00
ATOM    551  H   ILE A  34       5.406  16.248  15.656  1.00  0.00
ATOM    552  H   ILE A  34       3.574  16.171  17.089  1.00  0.00
ATOM    553  H   ILE A  34       4.486  15.118  18.290  1.00  0.00
ATOM    554  H   ILE A  34       5.980  13.918  15.641  1.00  0.00
ATOM    555  H   ILE A  34       7.429  14.975  15.844  1.00  0.00
ATOM    556  H   ILE A  34       6.748  14.094  17.265  1.00  0.00
ATOM    557  H   ILE A  34       2.720  13.939  17.189  1.00  0.00
ATOM    558  H   ILE A  34       3.475  14.324  15.595  1.00  0.00
ATOM    559  H   ILE A  34       4.361  13.301  16.789  1.00  0.00
ATOM    560  N   TYR A  35       7.984  17.843  16.180  1.00 18.88
ATOM    561  CA  TYR A  35       9.307  18.066  15.624  1.00 14.74
ATOM    562  C   TYR A  35      10.322  18.528  16.668  1.00 15.76
ATOM    563  O   TYR A  35      11.466  18.081  16.679  1.00 13.67
ATOM    564  CB  TYR A  35       9.213  19.107  14.505  1.00 19.60
ATOM    565  CG  TYR A  35      10.463  19.222  13.690  1.00 20.59
ATOM    566  CD1 TYR A  35      10.605  18.505  12.505  1.00 19.13
ATOM    567  CD2 TYR A  35      11.514  20.033  14.102  1.00 16.34
ATOM    568  CE1 TYR A  35      11.749  18.601  11.750  1.00 14.87
ATOM    569  CE2 TYR A  35      12.672  20.124  13.349  1.00 18.78
ATOM    570  CZ  TYR A  35      12.779  19.403  12.173  1.00 16.24
ATOM    571  OH  TYR A  35      13.930  19.482  11.417  1.00 14.36
ATOM    572  H   TYR A  35       7.189  18.378  15.803  1.00  0.00
ATOM    573  H   TYR A  35       9.662  17.111  15.237  1.00  0.00
ATOM    574  H   TYR A  35       9.025  20.082  14.955  1.00  0.00
ATOM    575  H   TYR A  35       8.426  18.784  13.823  1.00  0.00
ATOM    576  H   TYR A  35       9.795  17.857  12.171  1.00  0.00
ATOM    577  H   TYR A  35      11.425  20.603  15.027  1.00  0.00
ATOM    578  H   TYR A  35      11.838  18.042  10.818  1.00  0.00
ATOM    579  H   TYR A  35      13.494  20.759  13.680  1.00  0.00
ATOM    580  H   TYR A  35      13.796  18.870  10.599  1.00  0.00
ATOM    581  N   ASP A  36       9.903  19.454  17.525  1.00 17.05
ATOM    582  CA  ASP A  36      10.766  19.969  18.581  1.00 17.97
ATOM    583  C   ASP A  36      11.259  18.899  19.571  1.00 17.27
ATOM    584  O   ASP A  36      12.367  19.011  20.092  1.00 17.70
ATOM    585  CB  ASP A  36      10.079  21.123  19.328  1.00 24.24
ATOM    586  CG  ASP A  36       9.809  22.311  18.430  1.00 24.27
ATOM    587  OD1 ASP A  36      10.492  22.448  17.390  1.00 29.63
ATOM    588  OD2 ASP A  36       8.910  23.102  18.755  1.00 30.05
ATOM    589  H   ASP A  36       8.943  19.817  17.441  1.00  0.00
ATOM    590  H   ASP A  36      11.659  20.339  18.078  1.00  0.00
ATOM    591  H   ASP A  36      10.731  21.453  20.137  1.00  0.00
ATOM    592  H   ASP A  36       9.116  20.764  19.692  1.00  0.00
ATOM    593  N   ARG A  37      10.466  17.858  19.817  1.00 15.81
ATOM    594  CA  ARG A  37      10.951  16.702  20.602  1.00 14.83
ATOM    595  C   ARG A  37      12.262  16.118  20.050  1.00 15.32
ATOM    596  O   ARG A  37      13.126  15.687  20.822  1.00 14.36
ATOM    597  CB  ARG A  37       9.893  15.593  20.682  1.00 12.57
ATOM    598  CG  ARG A  37       8.641  15.976  21.429  1.00 14.61
ATOM    599  CD  ARG A  37       7.505  15.008  21.136  1.00 20.70
ATOM    600  NE  ARG A  37       7.838  13.607  21.415  1.00 17.27
ATOM    601  CZ  ARG A  37       7.786  13.040  22.621  1.00 18.30
ATOM    602  NH1 ARG A  37       7.437  13.748  23.689  1.00 15.25
ATOM    603  NH2 ARG A  37       8.095  11.755  22.756  1.00 20.67
ATOM    604  H   ARG A  37       9.501  17.858  19.456  1.00  0.00
ATOM    605  H   ARG A  37      11.148  17.085  21.603  1.00  0.00
ATOM    606  H   ARG A  37      10.335  14.749  21.212  1.00  0.00
ATOM    607  H   ARG A  37       9.584  15.373  19.660  1.00  0.00
ATOM    608  H   ARG A  37       8.341  16.972  21.103  1.00  0.00
ATOM    609  H   ARG A  37       8.855  15.957  22.498  1.00  0.00
ATOM    610  H   ARG A  37       7.245  15.076  20.080  1.00  0.00
ATOM    611  H   ARG A  37       6.683  15.259  21.806  1.00  0.00
ATOM    612  H   ARG A  37       8.133  13.019  20.623  1.00  0.00
ATOM    613  H   ARG A  37       7.400  13.299  24.615  1.00  0.00
ATOM    614  H   ARG A  37       7.203  14.746  23.591  1.00  0.00
ATOM    615  H   ARG A  37       8.057  11.311  23.685  1.00  0.00
ATOM    616  H   ARG A  37       8.373  11.203  21.932  1.00  0.00
ATOM    617  N   TYR A  38      12.413  16.119  18.721  1.00 12.59
ATOM    618  CA  TYR A  38      13.635  15.614  18.090  1.00 12.59
ATOM    619  C   TYR A  38      14.837  16.551  18.235  1.00 13.41
ATOM    620  O   TYR A  38      15.957  16.101  18.472  1.00 14.12
ATOM    621  CB  TYR A  38      13.392  15.242  16.618  1.00 11.85
ATOM    622  CG  TYR A  38      12.499  14.044  16.501  1.00 11.28
ATOM    623  CD1 TYR A  38      13.034  12.758  16.463  1.00 13.69
ATOM    624  CD2 TYR A  38      11.117  14.186  16.480  1.00 11.46
ATOM    625  CE1 TYR A  38      12.210  11.637  16.395  1.00 12.33
ATOM    626  CE2 TYR A  38      10.282  13.079  16.413  1.00 14.19
ATOM    627  CZ  TYR A  38      10.839  11.807  16.370  1.00 15.93
ATOM    628  OH  TYR A  38      10.023  10.707  16.296  1.00 18.77
ATOM    629  H   TYR A  38      11.653  16.483  18.128  1.00  0.00
ATOM    630  H   TYR A  38      13.897  14.708  18.637  1.00  0.00
ATOM    631  H   TYR A  38      14.343  15.015  16.135  1.00  0.00
ATOM    632  H   TYR A  38      12.889  16.076  16.128  1.00  0.00
ATOM    633  H   TYR A  38      14.116  12.627  16.487  1.00  0.00
ATOM    634  H   TYR A  38      10.681  15.184  16.517  1.00  0.00
ATOM    635  H   TYR A  38      12.642  10.637  16.362  1.00  0.00
ATOM    636  H   TYR A  38       9.200  13.207  16.394  1.00  0.00
ATOM    637  H   TYR A  38      10.635   9.879  16.270  1.00  0.00
ATOM    638  N   ILE A  39      14.611  17.851  18.086  1.00 12.90
ATOM    639  CA  ILE A  39      15.659  18.818  18.388  1.00 11.95
ATOM    640  C   ILE A  39      16.180  18.608  19.817  1.00 14.36
ATOM    641  O   ILE A  39      17.388  18.468  20.053  1.00 14.77
ATOM    642  CB  ILE A  39      15.144  20.271  18.228  1.00 13.19
ATOM    643  CG1 ILE A  39      14.677  20.517  16.785  1.00 14.33
ATOM    644  CG2 ILE A  39      16.223  21.239  18.633  1.00 10.45
ATOM    645  CD1 ILE A  39      14.104  21.935  16.528  1.00 14.88
ATOM    646  H   ILE A  39      13.692  18.177  17.756  1.00  0.00
ATOM    647  H   ILE A  39      16.472  18.661  17.679  1.00  0.00
ATOM    648  H   ILE A  39      14.285  20.426  18.881  1.00  0.00
ATOM    649  H   ILE A  39      13.872  19.808  16.592  1.00  0.00
ATOM    650  H   ILE A  39      15.549  20.396  16.142  1.00  0.00
ATOM    651  H   ILE A  39      15.816  22.242  18.504  1.00  0.00
ATOM    652  H   ILE A  39      16.464  21.030  19.675  1.00  0.00
ATOM    653  H   ILE A  39      17.075  21.060  17.977  1.00  0.00
ATOM    654  H   ILE A  39      13.813  21.976  15.478  1.00  0.00
ATOM    655  H   ILE A  39      13.247  22.057  17.191  1.00  0.00
ATOM    656  H   ILE A  39      14.898  22.646  16.757  1.00  0.00
ATOM    657  N   ALA A  40      15.255  18.571  20.764  1.00  9.25
ATOM    658  CA  ALA A  40      15.603  18.392  22.185  1.00 15.74
ATOM    659  C   ALA A  40      16.307  17.073  22.484  1.00 12.01
ATOM    660  O   ALA A  40      17.342  17.061  23.156  1.00 12.49
ATOM    661  CB  ALA A  40      14.367  18.526  23.062  1.00 13.14
ATOM    662  H   ALA A  40      14.264  18.670  20.500  1.00  0.00
ATOM    663  H   ALA A  40      16.313  19.186  22.417  1.00  0.00
ATOM    664  H   ALA A  40      14.691  18.384  24.093  1.00  0.00
ATOM    665  H   ALA A  40      13.966  19.526  22.897  1.00  0.00
ATOM    666  H   ALA A  40      13.667  17.752  22.747  1.00  0.00
ATOM    667  N   TRP A  41      15.738  15.970  21.998  1.00 13.70
ATOM    668  CA  TRP A  41      16.360  14.651  22.145  1.00 12.55
ATOM    669  C   TRP A  41      17.841  14.684  21.757  1.00 12.70
ATOM    670  O   TRP A  41      18.695  14.215  22.506  1.00  9.42
ATOM    671  CB  TRP A  41      15.615  13.610  21.313  1.00 14.74
ATOM    672  CG  TRP A  41      14.537  12.866  22.062  1.00 16.55
ATOM    673  CD1 TRP A  41      14.376  12.779  23.430  1.00 15.83
ATOM    674  CD2 TRP A  41      13.479  12.090  21.486  1.00 18.44
ATOM    675  NE1 TRP A  41      13.278  12.005  23.728  1.00 15.10
ATOM    676  CE2 TRP A  41      12.717  11.564  22.558  1.00 19.34
ATOM    677  CE3 TRP A  41      13.109  11.779  20.170  1.00 18.77
ATOM    678  CZ2 TRP A  41      11.600  10.753  22.345  1.00 18.58
ATOM    679  CZ3 TRP A  41      11.994  10.984  19.963  1.00 16.98
ATOM    680  CH2 TRP A  41      11.254  10.476  21.050  1.00 20.09
ATOM    681  H   TRP A  41      14.837  16.047  21.506  1.00  0.00
ATOM    682  H   TRP A  41      16.296  14.371  23.196  1.00  0.00
ATOM    683  H   TRP A  41      16.344  12.870  20.984  1.00  0.00
ATOM    684  H   TRP A  41      15.118  14.145  20.504  1.00  0.00
ATOM    685  H   TRP A  41      15.024  13.254  24.167  1.00  0.00
ATOM    686  H   TRP A  41      12.934  11.792  24.675  1.00  0.00
ATOM    687  H   TRP A  41      13.687  12.155  19.326  1.00  0.00
ATOM    688  H   TRP A  41      11.024  10.355  23.180  1.00  0.00
ATOM    689  H   TRP A  41      11.684  10.748  18.945  1.00  0.00
ATOM    690  H   TRP A  41      10.385   9.847  20.854  1.00  0.00
ATOM    691  N   HIS A  42      18.142  15.303  20.613  1.00 15.34
ATOM    692  CA  HIS A  42      19.499  15.303  20.076  1.00 15.55
ATOM    693  C   HIS A  42      20.428  16.170  20.900  1.00 14.38
ATOM    694  O   HIS A  42      21.548  15.763  21.189  1.00 14.10
ATOM    695  CB  HIS A  42      19.466  15.779  18.629  1.00 19.19
ATOM    696  CG  HIS A  42      20.804  15.826  17.956  1.00 20.65
ATOM    697  ND1 HIS A  42      21.473  17.011  17.725  1.00 20.11
ATOM    698  CD2 HIS A  42      21.559  14.853  17.393  1.00 20.19
ATOM    699  CE1 HIS A  42      22.596  16.763  17.075  1.00 17.27
ATOM    700  NE2 HIS A  42      22.671  15.462  16.854  1.00 24.04
ATOM    701  H   HIS A  42      17.398  15.793  20.096  1.00  0.00
ATOM    702  H   HIS A  42      19.888  14.286  20.119  1.00  0.00
ATOM    703  H   HIS A  42      19.072  16.795  18.624  1.00  0.00
ATOM    704  H   HIS A  42      18.869  15.058  18.071  1.00  0.00
ATOM    705  H   HIS A  42      21.147  17.944  18.015  1.00  0.00
ATOM    706  H   HIS A  42      21.330  13.788  17.370  1.00  0.00
ATOM    707  H   HIS A  42      23.335  17.505  16.772  1.00  0.00
ATOM    708  N   GLY A  43      19.962  17.367  21.268  1.00 12.97
ATOM    709  CA  GLY A  43      20.691  18.236  22.185  1.00 10.79
ATOM    710  C   GLY A  43      20.933  17.585  23.542  1.00 14.15
ATOM    711  O   GLY A  43      22.045  17.637  24.075  1.00 15.91
ATOM    712  H   GLY A  43      19.058  17.687  20.892  1.00  0.00
ATOM    713  H   GLY A  43      20.058  19.110  22.341  1.00  0.00
ATOM    714  H   GLY A  43      21.645  18.487  21.721  1.00  0.00
ATOM    715  N   ALA A  44      19.897  16.958  24.098  1.00 11.96
ATOM    716  CA  ALA A  44      20.011  16.268  25.388  1.00 11.39
ATOM    717  C   ALA A  44      21.041  15.137  25.350  1.00 14.21
ATOM    718  O   ALA A  44      21.840  14.975  26.269  1.00 11.93
ATOM    719  CB  ALA A  44      18.651  15.719  25.818  1.00  9.60
ATOM    720  H   ALA A  44      18.991  16.958  23.609  1.00  0.00
ATOM    721  H   ALA A  44      20.355  17.002  26.116  1.00  0.00
ATOM    722  H   ALA A  44      18.797  15.220  26.776  1.00  0.00
ATOM    723  H   ALA A  44      17.976  16.571  25.903  1.00  0.00
ATOM    724  H   ALA A  44      18.329  15.023  25.044  1.00  0.00
ATOM    725  N   ALA A  45      21.035  14.353  24.274  1.00 17.90
ATOM    726  CA  ALA A  45      21.996  13.264  24.175  1.00 14.26
ATOM    727  C   ALA A  45      23.412  13.823  24.036  1.00 14.81
ATOM    728  O   ALA A  45      24.377  13.227  24.517  1.00 13.66
ATOM    729  CB  ALA A  45      21.654  12.344  23.008  1.00 13.19
ATOM    730  H   ALA A  45      20.355  14.516  23.517  1.00  0.00
ATOM    731  H   ALA A  45      21.947  12.672  25.089  1.00  0.00
ATOM    732  H   ALA A  45      22.408  11.557  22.992  1.00  0.00
ATOM    733  H   ALA A  45      20.657  11.947  23.197  1.00  0.00
ATOM    734  H   ALA A  45      21.683  12.952  22.104  1.00  0.00
ATOM    735  N   GLY A  46      23.531  14.978  23.384  1.00 11.41
ATOM    736  CA  GLY A  46      24.829  15.589  23.169  1.00 14.05
ATOM    737  C   GLY A  46      25.508  15.996  24.461  1.00 19.19
ATOM    738  O   GLY A  46      26.741  15.994  24.546  1.00 17.83
ATOM    739  H   GLY A  46      22.686  15.446  23.026  1.00  0.00
ATOM    740  H   GLY A  46      24.644  16.494  22.591  1.00  0.00
ATOM    741  H   GLY A  46      25.452  14.869  22.638  1.00  0.00
ATOM    742  N   LYS A  47      24.695  16.356  25.456  1.00 21.17
ATOM    743  CA  LYS A  47      25.164  16.719  26.792  1.00 23.71
ATOM    744  C   LYS A  47      25.287  15.517  27.714  1.00 24.16
ATOM    745  O   LYS A  47      25.514  15.687  28.914  1.00 21.50
ATOM    746  CB  LYS A  47      24.154  17.629  27.490  1.00 22.71
ATOM    747  CG  LYS A  47      23.823  18.933  26.845  1.00 34.66
ATOM    748  CD  LYS A  47      22.680  19.575  27.638  1.00 40.06
ATOM    749  CE  LYS A  47      22.957  19.540  29.144  1.00 34.96
ATOM    750  NZ  LYS A  47      21.842  20.121  29.947  1.00 39.75
ATOM    751  H   LYS A  47      23.682  16.379  25.273  1.00  0.00
ATOM    752  H   LYS A  47      26.131  17.195  26.632  1.00  0.00
ATOM    753  H   LYS A  47      24.587  17.887  28.456  1.00  0.00
ATOM    754  H   LYS A  47      23.214  17.077  27.481  1.00  0.00
ATOM    755  H   LYS A  47      23.514  18.755  25.815  1.00  0.00
ATOM    756  H   LYS A  47      24.702  19.577  26.825  1.00  0.00
ATOM    757  H   LYS A  47      21.765  19.016  27.441  1.00  0.00
ATOM    758  H   LYS A  47      22.585  20.616  27.328  1.00  0.00
ATOM    759  H   LYS A  47      23.857  20.119  29.353  1.00  0.00
ATOM    760  H   LYS A  47      23.050  18.496  29.443  1.00  0.00
ATOM    761  H   LYS A  47      22.117  20.054  30.937  1.00  0.00
ATOM    762  H   LYS A  47      21.732  21.100  29.646  1.00  0.00
ATOM    763  H   LYS A  47      21.001  19.561  29.744  1.00  0.00
ATOM    764  N   PHE A  48      25.058  14.316  27.200  1.00 17.00
ATOM    765  CA  PHE A  48      25.079  13.139  28.070  1.00 14.11
ATOM    766  C   PHE A  48      26.359  12.344  27.859  1.00 18.61
ATOM    767  O   PHE A  48      26.461  11.530  26.932  1.00 16.12
ATOM    768  CB  PHE A  48      23.849  12.253  27.870  1.00 12.48
ATOM    769  CG  PHE A  48      23.712  11.166  28.917  1.00 15.12
ATOM    770  CD1 PHE A  48      23.015  11.396  30.085  1.00 12.33
ATOM    771  CD2 PHE A  48      24.295   9.931  28.735  1.00 12.20
ATOM    772  CE1 PHE A  48      22.893  10.401  31.067  1.00 16.33
ATOM    773  CE2 PHE A  48      24.172   8.929  29.698  1.00 15.97
ATOM    774  CZ  PHE A  48      23.470   9.170  30.870  1.00 14.83
ATOM    775  H   PHE A  48      24.866  14.212  26.193  1.00  0.00
ATOM    776  H   PHE A  48      25.052  13.494  29.100  1.00  0.00
ATOM    777  H   PHE A  48      23.942  11.764  26.900  1.00  0.00
ATOM    778  H   PHE A  48      22.969  12.891  27.952  1.00  0.00
ATOM    779  H   PHE A  48      22.550  12.368  30.248  1.00  0.00
ATOM    780  H   PHE A  48      24.861   9.734  27.825  1.00  0.00
ATOM    781  H   PHE A  48      22.341  10.605  31.985  1.00  0.00
ATOM    782  H   PHE A  48      24.629   7.954  29.529  1.00  0.00
ATOM    783  H   PHE A  48      23.377   8.391  31.627  1.00  0.00
ATOM    784  N   HIS A  49      27.327  12.573  28.739  1.00 18.35
ATOM    785  CA  HIS A  49      28.671  12.042  28.553  1.00 19.83
ATOM    786  C   HIS A  49      28.834  10.641  29.115  1.00 22.05
ATOM    787  O   HIS A  49      28.365  10.338  30.212  1.00 21.80
ATOM    788  CB  HIS A  49      29.693  13.009  29.144  1.00 22.21
ATOM    789  CG  HIS A  49      29.516  14.419  28.667  1.00 23.86
ATOM    790  ND1 HIS A  49      30.011  14.861  27.460  1.00 22.55
ATOM    791  CD2 HIS A  49      28.878  15.477  29.222  1.00 26.93
ATOM    792  CE1 HIS A  49      29.705  16.138  27.300  1.00 29.05
ATOM    793  NE2 HIS A  49      29.014  16.534  28.353  1.00 31.94
ATOM    794  H   HIS A  49      27.122  13.140  29.574  1.00  0.00
ATOM    795  H   HIS A  49      28.847  11.951  27.481  1.00  0.00
ATOM    796  H   HIS A  49      30.689  12.682  28.845  1.00  0.00
ATOM    797  H   HIS A  49      29.551  13.020  30.225  1.00  0.00
ATOM    798  H   HIS A  49      30.538  14.286  26.787  1.00  0.00
ATOM    799  H   HIS A  49      28.355  15.488  30.178  1.00  0.00
ATOM    800  H   HIS A  49      29.977  16.757  26.445  1.00  0.00
ATOM    801  N   THR A  50      29.481   9.779  28.339  1.00 21.38
ATOM    802  CA  THR A  50      29.640   8.385  28.726  1.00 22.90
ATOM    803  C   THR A  50      31.114   8.011  28.806  1.00 22.38
ATOM    804  O   THR A  50      31.708   7.606  27.798  1.00 28.26
ATOM    805  CB  THR A  50      28.945   7.435  27.721  1.00 19.75
ATOM    806  OG1 THR A  50      29.510   7.621  26.415  1.00 21.56
ATOM    807  CG2 THR A  50      27.450   7.699  27.663  1.00 15.87
ATOM    808  H   THR A  50      29.878  10.103  27.446  1.00  0.00
ATOM    809  H   THR A  50      29.175   8.273  29.705  1.00  0.00
ATOM    810  H   THR A  50      29.103   6.410  28.055  1.00  0.00
ATOM    811  H   THR A  50      30.520   7.434  26.494  1.00  0.00
ATOM    812  H   THR A  50      27.031   6.999  26.941  1.00  0.00
ATOM    813  H   THR A  50      27.057   7.531  28.666  1.00  0.00
ATOM    814  H   THR A  50      27.321   8.734  27.346  1.00  0.00
ATOM    815  N   PRO A  51      31.715   8.131  30.000  1.00 21.56
ATOM    816  CA  PRO A  51      31.135   8.581  31.275  1.00 24.04
ATOM    817  C   PRO A  51      31.284  10.090  31.456  1.00 24.64
ATOM    818  O   PRO A  51      31.963  10.720  30.645  1.00 29.35
ATOM    819  CB  PRO A  51      32.000   7.844  32.305  1.00 26.04
ATOM    820  CG  PRO A  51      33.357   7.837  31.665  1.00 28.73
ATOM    821  CD  PRO A  51      33.107   7.670  30.171  1.00 25.11
ATOM    822  H   PRO A  51      30.067   8.377  31.352  1.00  0.00
ATOM    823  H   PRO A  51      31.640   6.843  32.541  1.00  0.00
ATOM    824  H   PRO A  51      32.011   8.337  33.277  1.00  0.00
ATOM    825  H   PRO A  51      33.967   7.024  32.059  1.00  0.00
ATOM    826  H   PRO A  51      33.906   8.752  31.888  1.00  0.00
ATOM    827  H   PRO A  51      33.796   8.258  29.565  1.00  0.00
ATOM    828  H   PRO A  51      33.256   6.652  29.812  1.00  0.00
ATOM    829  N   PRO A  52      30.647  10.672  32.492  1.00 28.85
ATOM    830  CA  PRO A  52      30.837  12.101  32.772  1.00 25.94
ATOM    831  C   PRO A  52      32.321  12.444  32.963  1.00 29.07
ATOM    832  O   PRO A  52      33.045  11.696  33.606  1.00 31.97
ATOM    833  CB  PRO A  52      30.069  12.300  34.079  1.00 29.03
ATOM    834  CG  PRO A  52      29.023  11.265  34.057  1.00 26.88
ATOM    835  CD  PRO A  52      29.643  10.068  33.392  1.00 26.94
ATOM    836  H   PRO A  52      30.492  12.740  31.959  1.00  0.00
ATOM    837  H   PRO A  52      29.649  13.300  34.187  1.00  0.00
ATOM    838  H   PRO A  52      30.711  12.175  34.951  1.00  0.00
ATOM    839  H   PRO A  52      28.151  11.616  33.506  1.00  0.00
ATOM    840  H   PRO A  52      28.669  11.039  35.063  1.00  0.00
ATOM    841  H   PRO A  52      30.092   9.375  34.103  1.00  0.00
ATOM    842  H   PRO A  52      28.923   9.443  32.863  1.00  0.00
ATOM    843  N   GLY A  53      32.764  13.565  32.405  1.00 39.97
ATOM    844  CA  GLY A  53      34.181  13.886  32.390  1.00 43.88
ATOM    845  C   GLY A  53      34.793  13.698  31.008  1.00 47.83
ATOM    846  O   GLY A  53      35.427  14.613  30.484  1.00 49.97
ATOM    847  H   GLY A  53      32.092  14.217  31.976  1.00  0.00
ATOM    848  H   GLY A  53      34.661  13.185  33.073  1.00  0.00
ATOM    849  H   GLY A  53      34.299  14.919  32.717  1.00  0.00
ATOM    850  N   SER A  54      34.597  12.517  30.417  1.00 32.15
ATOM    851  CA  SER A  54      35.109  12.226  29.072  1.00 34.71
ATOM    852  C   SER A  54      34.438  13.054  27.971  1.00 29.93
ATOM    853  O   SER A  54      33.471  13.772  28.213  1.00 31.73
ATOM    854  CB  SER A  54      34.955  10.736  28.748  1.00 30.19
ATOM    855  OG  SER A  54      33.687  10.462  28.170  1.00 28.13
ATOM    856  H   SER A  54      34.071  11.788  30.920  1.00  0.00
ATOM    857  H   SER A  54      36.163  12.504  29.088  1.00  0.00
ATOM    858  H   SER A  54      35.069  10.115  29.636  1.00  0.00
ATOM    859  H   SER A  54      35.687  10.473  27.984  1.00  0.00
ATOM    860  H   SER A  54      33.655   9.450  27.980  1.00  0.00
ATOM    861  N   ASP A  55      34.948  12.956  26.749  1.00 29.44
ATOM    862  CA  ASP A  55      34.299  13.665  25.656  1.00 30.15
ATOM    863  C   ASP A  55      33.503  12.724  24.756  1.00 27.74
ATOM    864  O   ASP A  55      33.129  13.082  23.642  1.00 25.77
ATOM    865  CB  ASP A  55      35.283  14.538  24.865  1.00 31.43
ATOM    866  CG  ASP A  55      36.267  13.732  24.053  1.00 33.95
ATOM    867  OD1 ASP A  55      36.860  14.320  23.121  1.00 43.01
ATOM    868  OD2 ASP A  55      36.450  12.524  24.334  1.00 31.58
ATOM    869  H   ASP A  55      35.789  12.387  26.577  1.00  0.00
ATOM    870  H   ASP A  55      33.578  14.347  26.107  1.00  0.00
ATOM    871  H   ASP A  55      35.852  15.142  25.571  1.00  0.00
ATOM    872  H   ASP A  55      34.704  15.136  24.162  1.00  0.00
ATOM    873  N   ARG A  56      33.225  11.523  25.248  1.00 26.04
ATOM    874  CA  ARG A  56      32.243  10.684  24.572  1.00 24.41
ATOM    875  C   ARG A  56      30.871  11.178  25.020  1.00 24.17
ATOM    876  O   ARG A  56      30.720  11.645  26.144  1.00 27.73
ATOM    877  CB  ARG A  56      32.393   9.207  24.942  1.00 26.22
ATOM    878  CG  ARG A  56      33.729   8.547  24.637  1.00 24.40
ATOM    879  CD  ARG A  56      33.636   7.063  25.009  1.00 24.36
ATOM    880  NE  ARG A  56      34.931   6.400  25.168  1.00 26.39
ATOM    881  CZ  ARG A  56      35.696   6.508  26.252  1.00 26.41
ATOM    882  NH1 ARG A  56      35.306   7.266  27.267  1.00 28.45
ATOM    883  NH2 ARG A  56      36.856   5.866  26.318  1.00 23.13
ATOM    884  H   ARG A  56      33.698  11.187  26.099  1.00  0.00
ATOM    885  H   ARG A  56      32.381  10.755  23.493  1.00  0.00
ATOM    886  H   ARG A  56      31.655   8.671  24.346  1.00  0.00
ATOM    887  H   ARG A  56      32.286   9.161  26.026  1.00  0.00
ATOM    888  H   ARG A  56      34.516   9.027  25.219  1.00  0.00
ATOM    889  H   ARG A  56      33.964   8.656  23.578  1.00  0.00
ATOM    890  H   ARG A  56      33.099   6.531  24.224  1.00  0.00
ATOM    891  H   ARG A  56      33.165   7.009  25.990  1.00  0.00
ATOM    892  H   ARG A  56      35.272   5.813  24.393  1.00  0.00
ATOM    893  H   ARG A  56      35.899   7.349  28.105  1.00  0.00
ATOM    894  H   ARG A  56      34.410   7.772  27.217  1.00  0.00
ATOM    895  H   ARG A  56      37.445   5.952  27.158  1.00  0.00
ATOM    896  H   ARG A  56      37.167   5.282  25.529  1.00  0.00
ATOM    897  N   ASN A  57      29.875  11.105  24.144  1.00 19.72
ATOM    898  CA  ASN A  57      28.501  11.348  24.572  1.00 19.69
ATOM    899  C   ASN A  57      27.558  10.340  23.949  1.00 18.08
ATOM    900  O   ASN A  57      27.985   9.509  23.128  1.00 15.52
ATOM    901  CB  ASN A  57      28.051  12.813  24.373  1.00 17.63
ATOM    902  CG  ASN A  57      28.062  13.254  22.916  1.00 16.28
ATOM    903  OD1 ASN A  57      27.103  13.031  22.176  1.00 13.50
ATOM    904  ND2 ASN A  57      29.130  13.915  22.515  1.00 17.55
ATOM    905  H   ASN A  57      30.073  10.876  23.159  1.00  0.00
ATOM    906  H   ASN A  57      28.465  11.198  25.651  1.00  0.00
ATOM    907  H   ASN A  57      28.740  13.458  24.917  1.00  0.00
ATOM    908  H   ASN A  57      27.021  12.891  24.721  1.00  0.00
ATOM    909  H   ASN A  57      29.198  14.241  21.540  1.00  0.00
ATOM    910  H   ASN A  57      29.896  14.106  23.176  1.00  0.00
ATOM    911  N   ALA A  58      26.290  10.376  24.356  1.00 18.95
ATOM    912  CA  ALA A  58      25.369   9.299  23.981  1.00 20.51
ATOM    913  C   ALA A  58      25.142   9.193  22.462  1.00 18.81
ATOM    914  O   ALA A  58      24.932   8.095  21.937  1.00 16.00
ATOM    915  CB  ALA A  58      24.038   9.412  24.734  1.00 17.22
ATOM    916  H   ALA A  58      25.957  11.161  24.934  1.00  0.00
ATOM    917  H   ALA A  58      25.855   8.371  24.282  1.00  0.00
ATOM    918  H   ALA A  58      23.413   8.583  24.403  1.00  0.00
ATOM    919  H   ALA A  58      24.267   9.347  25.798  1.00  0.00
ATOM    920  H   ALA A  58      23.604  10.377  24.471  1.00  0.00
ATOM    921  N   ALA A  59      25.208  10.323  21.765  1.00 10.18
ATOM    922  CA  ALA A  59      24.896  10.344  20.341  1.00 12.44
ATOM    923  C   ALA A  59      26.075  10.613  19.403  1.00 12.14
ATOM    924  O   ALA A  59      25.916  10.512  18.194  1.00 14.33
ATOM    925  CB  ALA A  59      23.759  11.297  20.044  1.00 11.79
ATOM    926  H   ALA A  59      25.483  11.196  22.238  1.00  0.00
ATOM    927  H   ALA A  59      24.594   9.319  20.124  1.00  0.00
ATOM    928  H   ALA A  59      23.584  11.259  18.969  1.00  0.00
ATOM    929  H   ALA A  59      22.894  10.947  20.608  1.00  0.00
ATOM    930  H   ALA A  59      24.080  12.287  20.368  1.00  0.00
ATOM    931  N   HIS A  60      27.237  10.985  19.934  1.00 14.59
ATOM    932  CA  HIS A  60      28.390  11.379  19.123  1.00 17.40
ATOM    933  C   HIS A  60      29.692  10.966  19.730  1.00 17.63
ATOM    934  O   HIS A  60      29.774  10.710  20.927  1.00 18.33
ATOM    935  CB  HIS A  60      28.488  12.903  18.927  1.00 14.88
ATOM    936  CG  HIS A  60      27.202  13.582  18.564  1.00 20.59
ATOM    937  ND1 HIS A  60      26.286  13.906  19.460  1.00 14.67
ATOM    938  CD2 HIS A  60      26.720  14.012  17.346  1.00 20.49
ATOM    939  CE1 HIS A  60      25.266  14.502  18.856  1.00 14.46
ATOM    940  NE2 HIS A  60      25.532  14.569  17.564  1.00 21.57
ATOM    941  H   HIS A  60      27.329  10.996  20.960  1.00  0.00
ATOM    942  H   HIS A  60      28.222  10.872  18.173  1.00  0.00
ATOM    943  H   HIS A  60      29.183  13.091  18.109  1.00  0.00
ATOM    944  H   HIS A  60      28.780  13.324  19.889  1.00  0.00
ATOM    945  H   HIS A  60      26.354  13.724  20.472  1.00  0.00
ATOM    946  H   HIS A  60      27.220  13.914  16.382  1.00  0.00
ATOM    947  H   HIS A  60      24.364  14.873  19.342  1.00  0.00
ATOM    948  N   MET A  61      30.744  10.958  18.924  1.00 13.73
ATOM    949  CA  MET A  61      32.117  10.847  19.418  1.00 16.24
ATOM    950  C   MET A  61      32.378   9.553  20.152  1.00 20.82
ATOM    951  O   MET A  61      33.146   9.502  21.089  1.00 23.85
ATOM    952  CB  MET A  61      32.470  12.037  20.305  1.00 21.56
ATOM    953  CG  MET A  61      32.251  13.356  19.610  1.00 24.74
ATOM    954  SD  MET A  61      32.583  14.826  20.561  1.00 25.91
ATOM    955  CE  MET A  61      32.282  16.059  19.323  1.00 23.85
ATOM    956  H   MET A  61      30.589  11.033  17.909  1.00  0.00
ATOM    957  H   MET A  61      32.761  10.848  18.538  1.00  0.00
ATOM    958  H   MET A  61      33.524  11.968  20.574  1.00  0.00
ATOM    959  H   MET A  61      31.817  12.013  21.177  1.00  0.00
ATOM    960  H   MET A  61      31.166  13.327  19.508  1.00  0.00
ATOM    961  H   MET A  61      32.831  13.288  18.690  1.00  0.00
ATOM    962  H   MET A  61      32.455  17.028  19.790  1.00  0.00
ATOM    963  H   MET A  61      32.982  15.871  18.509  1.00  0.00
ATOM    964  H   MET A  61      31.247  15.943  19.003  1.00  0.00
ATOM    965  N   SER A  62      31.726   8.508  19.685  1.00 20.04
ATOM    966  CA  SER A  62      31.726   7.241  20.352  1.00 18.26
ATOM    967  C   SER A  62      31.028   6.206  19.497  1.00 15.03
ATOM    968  O   SER A  62      30.385   6.540  18.510  1.00 15.08
ATOM    969  CB  SER A  62      30.991   7.369  21.682  1.00 18.55
ATOM    970  OG  SER A  62      31.434   6.358  22.579  1.00 28.00
ATOM    971  H   SER A  62      31.196   8.606  18.807  1.00  0.00
ATOM    972  H   SER A  62      32.756   6.930  20.525  1.00  0.00
ATOM    973  H   SER A  62      29.910   7.292  21.564  1.00  0.00
ATOM    974  H   SER A  62      31.247   8.324  22.141  1.00  0.00
ATOM    975  H   SER A  62      30.912   6.485  23.458  1.00  0.00
ATOM    976  N   SER A  63      31.096   4.956  19.934  1.00 13.95
ATOM    977  CA  SER A  63      30.604   3.829  19.145  1.00 16.24
ATOM    978  C   SER A  63      29.104   3.900  18.837  1.00 17.27
ATOM    979  O   SER A  63      28.654   3.401  17.797  1.00 11.68
ATOM    980  CB  SER A  63      30.942   2.525  19.864  1.00 16.36
ATOM    981  OG  SER A  63      32.309   2.527  20.256  1.00 20.47
ATOM    982  H   SER A  63      31.509   4.774  20.860  1.00  0.00
ATOM    983  H   SER A  63      31.106   3.872  18.178  1.00  0.00
ATOM    984  H   SER A  63      30.751   1.650  19.242  1.00  0.00
ATOM    985  H   SER A  63      30.358   2.463  20.782  1.00  0.00
ATOM    986  H   SER A  63      32.487   1.632  20.734  1.00  0.00
ATOM    987  N   ALA A  64      28.338   4.535  19.728  1.00 13.23
ATOM    988  CA  ALA A  64      26.877   4.556  19.601  1.00 12.42
ATOM    989  C   ALA A  64      26.372   5.580  18.585  1.00  8.83
ATOM    990  O   ALA A  64      25.183   5.599  18.250  1.00  8.23
ATOM    991  CB  ALA A  64      26.213   4.783  20.970  1.00 12.71
ATOM    992  H   ALA A  64      28.782   5.020  20.521  1.00  0.00
ATOM    993  H   ALA A  64      26.591   3.575  19.220  1.00  0.00
ATOM    994  H   ALA A  64      25.136   4.788  20.805  1.00  0.00
ATOM    995  H   ALA A  64      26.521   3.959  21.614  1.00  0.00
ATOM    996  H   ALA A  64      26.570   5.743  21.342  1.00  0.00
ATOM    997  N   PHE A  65      27.285   6.405  18.087  1.00 12.36
ATOM    998  CA  PHE A  65      26.955   7.455  17.121  1.00 11.01
ATOM    999  C   PHE A  65      25.989   6.954  16.052  1.00 15.13
ATOM   1000  O   PHE A  65      24.940   7.568  15.826  1.00 11.99
ATOM   1001  CB  PHE A  65      28.234   7.994  16.479  1.00 15.07
ATOM   1002  CG  PHE A  65      28.001   8.813  15.223  1.00 17.13
ATOM   1003  CD1 PHE A  65      27.368  10.047  15.293  1.00 14.09
ATOM   1004  CD2 PHE A  65      28.435   8.355  13.981  1.00 16.40
ATOM   1005  CE1 PHE A  65      27.151  10.795  14.148  1.00 18.14
ATOM   1006  CE2 PHE A  65      28.223   9.104  12.839  1.00 14.07
ATOM   1007  CZ  PHE A  65      27.585  10.320  12.921  1.00 17.32
ATOM   1008  H   PHE A  65      28.264   6.303  18.392  1.00  0.00
ATOM   1009  H   PHE A  65      26.456   8.262  17.658  1.00  0.00
ATOM   1010  H   PHE A  65      28.845   7.137  16.196  1.00  0.00
ATOM   1011  H   PHE A  65      28.704   8.657  17.206  1.00  0.00
ATOM   1012  H   PHE A  65      27.039  10.431  16.259  1.00  0.00
ATOM   1013  H   PHE A  65      28.947   7.396  13.909  1.00  0.00
ATOM   1014  H   PHE A  65      26.640  11.756  14.212  1.00  0.00
ATOM   1015  H   PHE A  65      28.562   8.731  11.872  1.00  0.00
ATOM   1016  H   PHE A  65      27.421  10.910  12.020  1.00  0.00
ATOM   1017  N   LEU A  66      26.322   5.797  15.453  1.00 14.20
ATOM   1018  CA  LEU A  66      25.554   5.247  14.343  1.00 11.49
ATOM   1019  C   LEU A  66      24.200   4.623  14.710  1.00 13.41
ATOM   1020  O   LEU A  66      23.176   5.010  14.122  1.00 15.33
ATOM   1021  CB  LEU A  66      26.405   4.272  13.505  1.00 13.12
ATOM   1022  CG  LEU A  66      27.560   4.841  12.687  1.00 14.86
ATOM   1023  CD1 LEU A  66      28.437   3.723  12.116  1.00 17.38
ATOM   1024  CD2 LEU A  66      27.023   5.752  11.564  1.00 15.89
ATOM   1025  H   LEU A  66      27.148   5.282  15.790  1.00  0.00
ATOM   1026  H   LEU A  66      25.295   6.118  13.741  1.00  0.00
ATOM   1027  H   LEU A  66      25.723   3.837  12.774  1.00  0.00
ATOM   1028  H   LEU A  66      26.877   3.608  14.229  1.00  0.00
ATOM   1029  H   LEU A  66      28.184   5.442  13.349  1.00  0.00
ATOM   1030  H   LEU A  66      29.235   4.202  11.548  1.00  0.00
ATOM   1031  H   LEU A  66      28.826   3.158  12.964  1.00  0.00
ATOM   1032  H   LEU A  66      27.798   3.110  11.480  1.00  0.00
ATOM   1033  H   LEU A  66      27.888   6.127  11.017  1.00  0.00
ATOM   1034  H   LEU A  66      26.381   5.137  10.934  1.00  0.00
ATOM   1035  H   LEU A  66      26.468   6.557  12.045  1.00  0.00
ATOM   1036  N   PRO A  67      24.172   3.644  15.659  1.00 10.93
ATOM   1037  CA  PRO A  67      22.847   3.137  16.032  1.00  9.86
ATOM   1038  C   PRO A  67      21.947   4.218  16.663  1.00 12.24
ATOM   1039  O   PRO A  67      20.730   4.203  16.434  1.00 11.78
ATOM   1040  CB  PRO A  67      23.156   2.024  17.060  1.00 12.44
ATOM   1041  CG  PRO A  67      24.524   2.294  17.542  1.00 13.75
ATOM   1042  CD  PRO A  67      25.250   2.941  16.380  1.00  9.13
ATOM   1043  H   PRO A  67      22.294   2.789  15.159  1.00  0.00
ATOM   1044  H   PRO A  67      23.073   1.020  16.645  1.00  0.00
ATOM   1045  H   PRO A  67      22.461   2.055  17.899  1.00  0.00
ATOM   1046  H   PRO A  67      25.009   1.366  17.845  1.00  0.00
ATOM   1047  H   PRO A  67      24.514   2.927  18.430  1.00  0.00
ATOM   1048  H   PRO A  67      26.033   3.627  16.703  1.00  0.00
ATOM   1049  H   PRO A  67      25.786   2.233  15.748  1.00  0.00
ATOM   1050  N   TRP A  68      22.522   5.137  17.436  1.00 10.05
ATOM   1051  CA  TRP A  68      21.711   6.208  18.023  1.00 12.77
ATOM   1052  C   TRP A  68      20.964   6.973  16.937  1.00 12.51
ATOM   1053  O   TRP A  68      19.754   7.164  17.023  1.00 10.48
ATOM   1054  CB  TRP A  68      22.575   7.174  18.832  1.00 12.94
ATOM   1055  CG  TRP A  68      21.801   8.135  19.700  1.00 15.16
ATOM   1056  CD1 TRP A  68      21.613   8.046  21.051  1.00 10.60
ATOM   1057  CD2 TRP A  68      21.134   9.342  19.282  1.00 15.23
ATOM   1058  NE1 TRP A  68      20.867   9.111  21.499  1.00 11.08
ATOM   1059  CE2 TRP A  68      20.559   9.921  20.433  1.00 15.52
ATOM   1060  CE3 TRP A  68      20.964   9.984  18.045  1.00 13.77
ATOM   1061  CZ2 TRP A  68      19.835  11.121  20.389  1.00 13.87
ATOM   1062  CZ3 TRP A  68      20.233  11.168  18.005  1.00 13.26
ATOM   1063  CH2 TRP A  68      19.682  11.721  19.170  1.00 12.44
ATOM   1064  H   TRP A  68      23.534   5.096  17.621  1.00  0.00
ATOM   1065  H   TRP A  68      20.988   5.744  18.694  1.00  0.00
ATOM   1066  H   TRP A  68      23.145   7.775  18.124  1.00  0.00
ATOM   1067  H   TRP A  68      23.181   6.569  19.507  1.00  0.00
ATOM   1068  H   TRP A  68      21.999   7.246  21.683  1.00  0.00
ATOM   1069  H   TRP A  68      20.585   9.275  22.476  1.00  0.00
ATOM   1070  H   TRP A  68      21.395   9.565  17.136  1.00  0.00
ATOM   1071  H   TRP A  68      19.410  11.559  21.292  1.00  0.00
ATOM   1072  H   TRP A  68      20.086  11.674  17.051  1.00  0.00
ATOM   1073  H   TRP A  68      19.118  12.651  19.102  1.00  0.00
ATOM   1074  N   HIS A  69      21.683   7.389  15.899  1.00  8.87
ATOM   1075  CA  HIS A  69      21.040   8.114  14.811  1.00 11.95
ATOM   1076  C   HIS A  69      20.079   7.273  13.968  1.00 13.54
ATOM   1077  O   HIS A  69      19.118   7.811  13.419  1.00 13.96
ATOM   1078  CB  HIS A  69      22.079   8.836  13.935  1.00 13.02
ATOM   1079  CG  HIS A  69      22.641  10.073  14.578  1.00 17.83
ATOM   1080  ND1 HIS A  69      23.653  10.030  15.514  1.00 13.98
ATOM   1081  CD2 HIS A  69      22.313  11.380  14.438  1.00 12.69
ATOM   1082  CE1 HIS A  69      23.930  11.257  15.913  1.00 14.60
ATOM   1083  NE2 HIS A  69      23.141  12.097  15.269  1.00 18.42
ATOM   1084  H   HIS A  69      22.695   7.199  15.864  1.00  0.00
ATOM   1085  H   HIS A  69      20.409   8.861  15.293  1.00  0.00
ATOM   1086  H   HIS A  69      21.599   9.138  13.004  1.00  0.00
ATOM   1087  H   HIS A  69      22.916   8.154  13.787  1.00  0.00
ATOM   1088  H   HIS A  69      24.119   9.175  15.849  1.00  0.00
ATOM   1089  H   HIS A  69      21.538  11.787  13.788  1.00  0.00
ATOM   1090  H   HIS A  69      24.684  11.531  16.651  1.00  0.00
ATOM   1091  N   ARG A  70      20.332   5.965  13.862  1.00 14.58
ATOM   1092  CA  ARG A  70      19.405   5.084  13.169  1.00 13.86
ATOM   1093  C   ARG A  70      18.065   5.021  13.901  1.00 12.75
ATOM   1094  O   ARG A  70      17.000   5.180  13.293  1.00 13.60
ATOM   1095  CB  ARG A  70      19.993   3.676  13.013  1.00 14.24
ATOM   1096  CG  ARG A  70      19.027   2.665  12.426  1.00 10.35
ATOM   1097  CD  ARG A  70      19.738   1.395  12.010  1.00 13.33
ATOM   1098  NE  ARG A  70      20.552   1.560  10.809  1.00 12.95
ATOM   1099  CZ  ARG A  70      21.339   0.623  10.297  1.00 15.36
ATOM   1100  NH1 ARG A  70      21.431  -0.569  10.896  1.00 14.52
ATOM   1101  NH2 ARG A  70      22.032   0.872   9.177  1.00 13.81
ATOM   1102  H   ARG A  70      21.192   5.577  14.275  1.00  0.00
ATOM   1103  H   ARG A  70      19.237   5.496  12.174  1.00  0.00
ATOM   1104  H   ARG A  70      20.270   3.320  14.005  1.00  0.00
ATOM   1105  H   ARG A  70      20.830   3.751  12.319  1.00  0.00
ATOM   1106  H   ARG A  70      18.560   3.104  11.544  1.00  0.00
ATOM   1107  H   ARG A  70      18.288   2.412  13.186  1.00  0.00
ATOM   1108  H   ARG A  70      18.998   0.621  11.804  1.00  0.00
ATOM   1109  H   ARG A  70      20.428   1.126  12.810  1.00  0.00
ATOM   1110  H   ARG A  70      20.512   2.468  10.325  1.00  0.00
ATOM   1111  H   ARG A  70      22.041  -1.298  10.501  1.00  0.00
ATOM   1112  H   ARG A  70      20.891  -0.758  11.753  1.00  0.00
ATOM   1113  H   ARG A  70      22.644   0.146   8.778  1.00  0.00
ATOM   1114  H   ARG A  70      21.953   1.789   8.716  1.00  0.00
ATOM   1115  N   GLU A  71      18.122   4.793  15.211  1.00 17.73
ATOM   1116  CA  GLU A  71      16.923   4.824  16.044  1.00 14.76
ATOM   1117  C   GLU A  71      16.210   6.186  15.940  1.00 14.94
ATOM   1118  O   GLU A  71      14.995   6.252  15.730  1.00 15.37
ATOM   1119  CB  GLU A  71      17.281   4.485  17.501  1.00 15.01
ATOM   1120  CG  GLU A  71      16.156   4.698  18.526  1.00 14.19
ATOM   1121  CD  GLU A  71      15.001   3.710  18.366  1.00 17.92
ATOM   1122  OE1 GLU A  71      15.046   2.837  17.461  1.00 18.49
ATOM   1123  OE2 GLU A  71      14.042   3.810  19.149  1.00 20.06
ATOM   1124  H   GLU A  71      19.033   4.590  15.647  1.00  0.00
ATOM   1125  H   GLU A  71      16.227   4.068  15.680  1.00  0.00
ATOM   1126  H   GLU A  71      18.091   5.156  17.786  1.00  0.00
ATOM   1127  H   GLU A  71      17.522   3.422  17.522  1.00  0.00
ATOM   1128  H   GLU A  71      15.755   5.701  18.379  1.00  0.00
ATOM   1129  H   GLU A  71      16.580   4.546  19.518  1.00  0.00
ATOM   1130  N   TYR A  72      16.977   7.263  16.058  1.00  7.35
ATOM   1131  CA  TYR A  72      16.454   8.627  15.911  1.00  9.21
ATOM   1132  C   TYR A  72      15.613   8.762  14.649  1.00 12.88
ATOM   1133  O   TYR A  72      14.443   9.168  14.713  1.00 11.73
ATOM   1134  CB  TYR A  72      17.629   9.605  15.868  1.00  9.93
ATOM   1135  CG  TYR A  72      17.317  11.095  15.964  1.00 12.37
ATOM   1136  CD1 TYR A  72      16.947  11.680  17.173  1.00 10.10
ATOM   1137  CD2 TYR A  72      17.476  11.930  14.853  1.00 10.21
ATOM   1138  CE1 TYR A  72      16.712  13.060  17.262  1.00 10.07
ATOM   1139  CE2 TYR A  72      17.237  13.302  14.934  1.00 11.85
ATOM   1140  CZ  TYR A  72      16.864  13.861  16.140  1.00 12.19
ATOM   1141  OH  TYR A  72      16.620  15.215  16.214  1.00 11.49
ATOM   1142  H   TYR A  72      17.979   7.137  16.261  1.00  0.00
ATOM   1143  H   TYR A  72      15.811   8.853  16.762  1.00  0.00
ATOM   1144  H   TYR A  72      18.090   9.467  14.890  1.00  0.00
ATOM   1145  H   TYR A  72      18.229   9.378  16.749  1.00  0.00
ATOM   1146  H   TYR A  72      16.839  11.057  18.061  1.00  0.00
ATOM   1147  H   TYR A  72      17.794  11.499  13.903  1.00  0.00
ATOM   1148  H   TYR A  72      16.410  13.502  18.212  1.00  0.00
ATOM   1149  H   TYR A  72      17.344  13.930  14.049  1.00  0.00
ATOM   1150  H   TYR A  72      16.340  15.418  17.184  1.00  0.00
ATOM   1151  N   LEU A  73      16.210   8.401  13.510  1.00 11.44
ATOM   1152  CA  LEU A  73      15.545   8.455  12.212  1.00 12.83
ATOM   1153  C   LEU A  73      14.298   7.578  12.110  1.00 13.33
ATOM   1154  O   LEU A  73      13.303   7.975  11.487  1.00 13.31
ATOM   1155  CB  LEU A  73      16.512   8.045  11.097  1.00 12.91
ATOM   1156  CG  LEU A  73      17.682   8.987  10.826  1.00 16.97
ATOM   1157  CD1 LEU A  73      18.305   8.656   9.488  1.00 13.51
ATOM   1158  CD2 LEU A  73      17.247  10.457  10.875  1.00 13.72
ATOM   1159  H   LEU A  73      17.184   8.069  13.550  1.00  0.00
ATOM   1160  H   LEU A  73      15.226   9.491  12.100  1.00  0.00
ATOM   1161  H   LEU A  73      15.925   8.023  10.179  1.00  0.00
ATOM   1162  H   LEU A  73      16.956   7.102  11.416  1.00  0.00
ATOM   1163  H   LEU A  73      18.424   8.845  11.611  1.00  0.00
ATOM   1164  H   LEU A  73      19.131   9.352   9.340  1.00  0.00
ATOM   1165  H   LEU A  73      18.650   7.623   9.544  1.00  0.00
ATOM   1166  H   LEU A  73      17.528   8.784   8.734  1.00  0.00
ATOM   1167  H   LEU A  73      18.133  11.059  10.673  1.00  0.00
ATOM   1168  H   LEU A  73      16.484  10.589  10.108  1.00  0.00
ATOM   1169  H   LEU A  73      16.853  10.640  11.875  1.00  0.00
ATOM   1170  N   LEU A  74      14.376   6.376  12.685  1.00 10.39
ATOM   1171  CA  LEU A  74      13.263   5.433  12.690  1.00 14.43
ATOM   1172  C   LEU A  74      12.039   6.030  13.379  1.00 15.36
ATOM   1173  O   LEU A  74      10.943   6.046  12.819  1.00 15.39
ATOM   1174  CB  LEU A  74      13.678   4.131  13.399  1.00 17.75
ATOM   1175  CG  LEU A  74      12.694   2.960  13.414  1.00 17.87
ATOM   1176  CD1 LEU A  74      12.292   2.577  12.003  1.00 20.13
ATOM   1177  CD2 LEU A  74      13.338   1.769  14.088  1.00 20.40
ATOM   1178  H   LEU A  74      15.257   6.103  13.143  1.00  0.00
ATOM   1179  H   LEU A  74      13.000   5.214  11.655  1.00  0.00
ATOM   1180  H   LEU A  74      13.813   4.402  14.446  1.00  0.00
ATOM   1181  H   LEU A  74      14.539   3.765  12.840  1.00  0.00
ATOM   1182  H   LEU A  74      11.803   3.264  13.963  1.00  0.00
ATOM   1183  H   LEU A  74      11.595   1.743  12.085  1.00  0.00
ATOM   1184  H   LEU A  74      11.823   3.454  11.556  1.00  0.00
ATOM   1185  H   LEU A  74      13.204   2.293  11.478  1.00  0.00
ATOM   1186  H   LEU A  74      12.606   0.962  14.077  1.00  0.00
ATOM   1187  H   LEU A  74      14.227   1.518  13.510  1.00  0.00
ATOM   1188  H   LEU A  74      13.589   2.075  15.104  1.00  0.00
ATOM   1189  N   ARG A  75      12.235   6.518  14.600  1.00 16.19
ATOM   1190  CA  ARG A  75      11.187   7.235  15.320  1.00 16.74
ATOM   1191  C   ARG A  75      10.643   8.407  14.503  1.00 17.53
ATOM   1192  O   ARG A  75       9.427   8.582  14.393  1.00 18.71
ATOM   1193  CB  ARG A  75      11.698   7.726  16.677  1.00 16.12
ATOM   1194  CG  ARG A  75      11.865   6.629  17.708  1.00 19.85
ATOM   1195  CD  ARG A  75      12.575   7.134  18.955  1.00 19.77
ATOM   1196  NE  ARG A  75      12.794   6.072  19.933  1.00 33.97
ATOM   1197  CZ  ARG A  75      12.024   5.860  20.997  1.00 23.04
ATOM   1198  NH1 ARG A  75      12.307   4.867  21.827  1.00 25.07
ATOM   1199  NH2 ARG A  75      10.972   6.645  21.238  1.00 18.59
ATOM   1200  H   ARG A  75      13.152   6.386  15.050  1.00  0.00
ATOM   1201  H   ARG A  75      10.369   6.534  15.486  1.00  0.00
ATOM   1202  H   ARG A  75      10.966   8.430  17.071  1.00  0.00
ATOM   1203  H   ARG A  75      12.686   8.157  16.513  1.00  0.00
ATOM   1204  H   ARG A  75      12.468   5.835  17.267  1.00  0.00
ATOM   1205  H   ARG A  75      10.876   6.271  17.993  1.00  0.00
ATOM   1206  H   ARG A  75      11.980   7.914  19.430  1.00  0.00
ATOM   1207  H   ARG A  75      13.562   7.491  18.661  1.00  0.00
ATOM   1208  H   ARG A  75      13.599   5.445  19.789  1.00  0.00
ATOM   1209  H   ARG A  75      11.713   4.700  22.652  1.00  0.00
ATOM   1210  H   ARG A  75      13.121   4.262  21.648  1.00  0.00
ATOM   1211  H   ARG A  75      10.381   6.474  22.064  1.00  0.00
ATOM   1212  H   ARG A  75      10.751   7.421  20.598  1.00  0.00
ATOM   1213  N   PHE A  76      11.535   9.207  13.929  1.00 15.80
ATOM   1214  CA  PHE A  76      11.085  10.345  13.126  1.00 18.01
ATOM   1215  C   PHE A  76      10.184   9.881  11.988  1.00 19.20
ATOM   1216  O   PHE A  76       9.111  10.443  11.760  1.00 18.69
ATOM   1217  CB  PHE A  76      12.265  11.107  12.536  1.00 15.47
ATOM   1218  CG  PHE A  76      11.893  12.462  12.003  1.00 20.74
ATOM   1219  CD1 PHE A  76      11.546  13.487  12.872  1.00 15.37
ATOM   1220  CD2 PHE A  76      11.897  12.714  10.647  1.00 20.52
ATOM   1221  CE1 PHE A  76      11.209  14.733  12.399  1.00 19.18
ATOM   1222  CE2 PHE A  76      11.562  13.968  10.164  1.00 22.10
ATOM   1223  CZ  PHE A  76      11.209  14.976  11.045  1.00 20.38
ATOM   1224  H   PHE A  76      12.542   9.027  14.049  1.00  0.00
ATOM   1225  H   PHE A  76      10.528  11.005  13.791  1.00  0.00
ATOM   1226  H   PHE A  76      12.664  10.525  11.705  1.00  0.00
ATOM   1227  H   PHE A  76      12.987  11.267  13.337  1.00  0.00
ATOM   1228  H   PHE A  76      11.541  13.301  13.946  1.00  0.00
ATOM   1229  H   PHE A  76      12.166  11.920   9.950  1.00  0.00
ATOM   1230  H   PHE A  76      10.942  15.527  13.096  1.00  0.00
ATOM   1231  H   PHE A  76      11.576  14.161   9.091  1.00  0.00
ATOM   1232  H   PHE A  76      10.932  15.960  10.667  1.00  0.00
ATOM   1233  N   GLU A  77      10.633   8.842  11.288  1.00 12.07
ATOM   1234  CA  GLU A  77       9.896   8.300  10.160  1.00 15.15
ATOM   1235  C   GLU A  77       8.506   7.769  10.544  1.00 22.59
ATOM   1236  O   GLU A  77       7.523   8.027   9.838  1.00 19.27
ATOM   1237  CB  GLU A  77      10.718   7.220   9.468  1.00 16.17
ATOM   1238  CG  GLU A  77      10.155   6.806   8.138  1.00 20.89
ATOM   1239  CD  GLU A  77      11.068   5.879   7.386  1.00 23.06
ATOM   1240  OE1 GLU A  77      11.396   4.795   7.922  1.00 24.14
ATOM   1241  OE2 GLU A  77      11.461   6.236   6.257  1.00 25.07
ATOM   1242  H   GLU A  77      11.529   8.410  11.554  1.00  0.00
ATOM   1243  H   GLU A  77       9.724   9.124   9.468  1.00  0.00
ATOM   1244  H   GLU A  77      10.730   6.339  10.109  1.00  0.00
ATOM   1245  H   GLU A  77      11.710   7.630   9.281  1.00  0.00
ATOM   1246  H   GLU A  77      10.021   7.705   7.537  1.00  0.00
ATOM   1247  H   GLU A  77       9.218   6.279   8.320  1.00  0.00
ATOM   1248  N   ARG A  78       8.426   7.030  11.655  1.00 21.91
ATOM   1249  CA  ARG A  78       7.142   6.576  12.178  1.00 25.98
ATOM   1250  C   ARG A  78       6.214   7.759  12.442  1.00 28.29
ATOM   1251  O   ARG A  78       5.019   7.713  12.116  1.00 29.70
ATOM   1252  CB  ARG A  78       7.330   5.746  13.462  1.00 24.08
ATOM   1253  CG  ARG A  78       7.915   4.351  13.225  1.00 28.49
ATOM   1254  CD  ARG A  78       8.395   3.715  14.532  1.00 31.26
ATOM   1255  NE  ARG A  78       9.003   2.394  14.325  1.00 34.37
ATOM   1256  CZ  ARG A  78       9.625   1.691  15.269  1.00 28.49
ATOM   1257  NH1 ARG A  78       9.736   2.168  16.500  1.00 33.95
ATOM   1258  NH2 ARG A  78      10.142   0.504  14.982  1.00 36.21
ATOM   1259  H   ARG A  78       9.291   6.775  12.153  1.00  0.00
ATOM   1260  H   ARG A  78       6.683   5.938  11.423  1.00  0.00
ATOM   1261  H   ARG A  78       6.346   5.611  13.911  1.00  0.00
ATOM   1262  H   ARG A  78       8.037   6.284  14.093  1.00  0.00
ATOM   1263  H   ARG A  78       8.768   4.443  12.552  1.00  0.00
ATOM   1264  H   ARG A  78       7.137   3.718  12.798  1.00  0.00
ATOM   1265  H   ARG A  78       7.552   3.593  15.213  1.00  0.00
ATOM   1266  H   ARG A  78       9.178   4.350  14.946  1.00  0.00
ATOM   1267  H   ARG A  78       8.944   1.982  13.383  1.00  0.00
ATOM   1268  H   ARG A  78      10.219   1.617  17.224  1.00  0.00
ATOM   1269  H   ARG A  78       9.339   3.090  16.733  1.00  0.00
ATOM   1270  H   ARG A  78      10.623  -0.039  15.713  1.00  0.00
ATOM   1271  H   ARG A  78      10.063   0.125  14.028  1.00  0.00
ATOM   1272  N   ASP A  79       6.761   8.813  13.043  1.00 21.12
ATOM   1273  CA  ASP A  79       6.006  10.042  13.228  1.00 24.70
ATOM   1274  C   ASP A  79       5.544  10.640  11.887  1.00 26.77
ATOM   1275  O   ASP A  79       4.430  11.161  11.792  1.00 29.16
ATOM   1276  CB  ASP A  79       6.786  11.070  14.069  1.00 23.34
ATOM   1277  CG  ASP A  79       6.653  10.821  15.579  1.00 26.81
ATOM   1278  OD1 ASP A  79       7.581  11.170  16.340  1.00 24.45
ATOM   1279  OD2 ASP A  79       5.623  10.260  16.009  1.00 28.62
ATOM   1280  H   ASP A  79       7.732   8.757  13.382  1.00  0.00
ATOM   1281  H   ASP A  79       5.108   9.781  13.788  1.00  0.00
ATOM   1282  H   ASP A  79       6.380  12.059  13.855  1.00  0.00
ATOM   1283  H   ASP A  79       7.841  10.985  13.809  1.00  0.00
ATOM   1284  N   LEU A  80       6.383  10.567  10.857  1.00 18.42
ATOM   1285  CA  LEU A  80       5.948  10.978   9.525  1.00 21.42
ATOM   1286  C   LEU A  80       4.793  10.086   9.067  1.00 24.93
ATOM   1287  O   LEU A  80       3.769  10.569   8.588  1.00 24.26
ATOM   1288  CB  LEU A  80       7.102  10.934   8.509  1.00 19.46
ATOM   1289  CG  LEU A  80       8.218  11.992   8.633  1.00 21.42
ATOM   1290  CD1 LEU A  80       9.308  11.775   7.603  1.00 15.40
ATOM   1291  CD2 LEU A  80       7.679  13.414   8.530  1.00 19.74
ATOM   1292  H   LEU A  80       7.342  10.220  11.000  1.00  0.00
ATOM   1293  H   LEU A  80       5.609  12.012   9.580  1.00  0.00
ATOM   1294  H   LEU A  80       6.638  11.116   7.540  1.00  0.00
ATOM   1295  H   LEU A  80       7.592   9.974   8.670  1.00  0.00
ATOM   1296  H   LEU A  80       8.648  11.867   9.627  1.00  0.00
ATOM   1297  H   LEU A  80      10.052  12.557   7.756  1.00  0.00
ATOM   1298  H   LEU A  80       9.721  10.782   7.781  1.00  0.00
ATOM   1299  H   LEU A  80       8.839  11.849   6.622  1.00  0.00
ATOM   1300  H   LEU A  80       8.532  14.086   8.628  1.00  0.00
ATOM   1301  H   LEU A  80       7.202  13.504   7.554  1.00  0.00
ATOM   1302  H   LEU A  80       6.965  13.544   9.344  1.00  0.00
ATOM   1303  N   GLN A  81       4.950   8.778   9.241  1.00 24.46
ATOM   1304  CA  GLN A  81       3.953   7.839   8.748  1.00 28.26
ATOM   1305  C   GLN A  81       2.595   7.910   9.456  1.00 31.49
ATOM   1306  O   GLN A  81       1.572   7.565   8.867  1.00 33.46
ATOM   1307  CB  GLN A  81       4.522   6.429   8.741  1.00 29.47
ATOM   1308  CG  GLN A  81       5.496   6.230   7.599  1.00 26.15
ATOM   1309  CD  GLN A  81       6.408   5.039   7.797  1.00 30.66
ATOM   1310  OE1 GLN A  81       6.416   4.412   8.855  1.00 27.71
ATOM   1311  NE2 GLN A  81       7.189   4.723   6.773  1.00 34.43
ATOM   1312  H   GLN A  81       5.785   8.425   9.729  1.00  0.00
ATOM   1313  H   GLN A  81       3.730   8.142   7.725  1.00  0.00
ATOM   1314  H   GLN A  81       3.701   5.722   8.622  1.00  0.00
ATOM   1315  H   GLN A  81       5.055   6.267   9.678  1.00  0.00
ATOM   1316  H   GLN A  81       6.122   7.120   7.538  1.00  0.00
ATOM   1317  H   GLN A  81       4.914   6.054   6.694  1.00  0.00
ATOM   1318  H   GLN A  81       7.833   3.922   6.844  1.00  0.00
ATOM   1319  H   GLN A  81       7.152   5.278   5.906  1.00  0.00
ATOM   1320  N   SER A  82       2.582   8.380  10.703  1.00 28.37
ATOM   1321  CA  SER A  82       1.329   8.610  11.419  1.00 30.72
ATOM   1322  C   SER A  82       0.504   9.773  10.842  1.00 37.89
ATOM   1323  O   SER A  82      -0.655   9.950  11.212  1.00 36.90
ATOM   1324  CB  SER A  82       1.591   8.868  12.903  1.00 31.36
ATOM   1325  OG  SER A  82       1.804  10.253  13.139  1.00 44.17
ATOM   1326  H   SER A  82       3.475   8.586  11.173  1.00  0.00
ATOM   1327  H   SER A  82       0.744   7.699  11.294  1.00  0.00
ATOM   1328  H   SER A  82       2.456   8.313  13.267  1.00  0.00
ATOM   1329  H   SER A  82       0.698   8.600  13.468  1.00  0.00
ATOM   1330  H   SER A  82       1.974  10.364  14.149  1.00  0.00
ATOM   1331  N   ILE A  83       1.104  10.532   9.930  1.00 37.51
ATOM   1332  CA  ILE A  83       0.397  11.593   9.224  1.00 40.03
ATOM   1333  C   ILE A  83       0.010  11.102   7.832  1.00 41.06
ATOM   1334  O   ILE A  83      -1.159  11.134   7.450  1.00 48.35
ATOM   1335  CB  ILE A  83       1.259  12.861   9.095  1.00 44.05
ATOM   1336  CG1 ILE A  83       1.820  13.265  10.460  1.00 35.67
ATOM   1337  CG2 ILE A  83       0.449  13.997   8.489  1.00 36.34
ATOM   1338  CD1 ILE A  83       0.784  13.846  11.398  1.00 40.25
ATOM   1339  H   ILE A  83       2.098  10.365   9.716  1.00  0.00
ATOM   1340  H   ILE A  83      -0.493  11.847   9.799  1.00  0.00
ATOM   1341  H   ILE A  83       2.095  12.646   8.430  1.00  0.00
ATOM   1342  H   ILE A  83       2.577  14.032  10.296  1.00  0.00
ATOM   1343  H   ILE A  83       2.205  12.362  10.933  1.00  0.00
ATOM   1344  H   ILE A  83       1.111  14.861   8.424  1.00  0.00
ATOM   1345  H   ILE A  83       0.120  13.664   7.505  1.00  0.00
ATOM   1346  H   ILE A  83      -0.392  14.180   9.157  1.00  0.00
ATOM   1347  H   ILE A  83       1.298  14.093  12.327  1.00  0.00
ATOM   1348  H   ILE A  83       0.376  14.733  10.913  1.00  0.00
ATOM   1349  H   ILE A  83       0.023  13.080  11.547  1.00  0.00
ATOM   1350  N   ASN A  84       1.008  10.642   7.085  1.00 36.01
ATOM   1351  CA  ASN A  84       0.794  10.051   5.769  1.00 35.18
ATOM   1352  C   ASN A  84       1.543   8.728   5.677  1.00 34.65
ATOM   1353  O   ASN A  84       2.754   8.705   5.461  1.00 34.30
ATOM   1354  CB  ASN A  84       1.260  11.003   4.668  1.00 37.03
ATOM   1355  CG  ASN A  84       0.884  10.519   3.282  1.00 40.65
ATOM   1356  OD1 ASN A  84       0.879   9.318   3.011  1.00 40.64
ATOM   1357  ND2 ASN A  84       0.566  11.454   2.394  1.00 43.91
ATOM   1358  H   ASN A  84       1.969  10.705   7.449  1.00  0.00
ATOM   1359  H   ASN A  84      -0.272   9.871   5.632  1.00  0.00
ATOM   1360  H   ASN A  84       2.347  11.075   4.715  1.00  0.00
ATOM   1361  H   ASN A  84       0.770  11.964   4.825  1.00  0.00
ATOM   1362  H   ASN A  84       0.302  11.185   1.435  1.00  0.00
ATOM   1363  H   ASN A  84       0.584  12.448   2.664  1.00  0.00
ATOM   1364  N   PRO A  85       0.820   7.627   5.855  1.00 44.18
ATOM   1365  CA  PRO A  85       1.451   6.308   5.954  1.00 41.76
ATOM   1366  C   PRO A  85       2.247   5.894   4.722  1.00 42.01
ATOM   1367  O   PRO A  85       2.841   4.839   4.702  1.00 47.01
ATOM   1368  CB  PRO A  85       0.261   5.359   6.159  1.00 46.99
ATOM   1369  CG  PRO A  85      -0.948   6.218   6.306  1.00 52.96
ATOM   1370  CD  PRO A  85      -0.522   7.641   6.442  1.00 44.89
ATOM   1371  H   PRO A  85       2.189   6.297   6.756  1.00  0.00
ATOM   1372  H   PRO A  85       0.392   4.719   7.032  1.00  0.00
ATOM   1373  H   PRO A  85       0.140   4.696   5.302  1.00  0.00
ATOM   1374  H   PRO A  85      -1.506   5.916   7.192  1.00  0.00
ATOM   1375  H   PRO A  85      -1.585   6.108   5.429  1.00  0.00
ATOM   1376  H   PRO A  85      -1.190   8.337   5.935  1.00  0.00
ATOM   1377  H   PRO A  85      -0.535   8.007   7.468  1.00  0.00
ATOM   1378  N   GLU A  86       2.265   6.740   3.713  1.00 39.97
ATOM   1379  CA  GLU A  86       2.968   6.460   2.472  1.00 42.90
ATOM   1380  C   GLU A  86       4.311   7.192   2.416  1.00 45.16
ATOM   1381  O   GLU A  86       5.178   6.854   1.610  1.00 39.74
ATOM   1382  CB  GLU A  86       2.089   6.828   1.274  1.00 47.54
ATOM   1383  CG  GLU A  86       1.103   5.737   0.878  1.00 45.82
ATOM   1384  CD  GLU A  86       1.785   4.584   0.157  1.00 59.23
ATOM   1385  OE1 GLU A  86       2.502   4.848  -0.838  1.00 55.14
ATOM   1386  OE2 GLU A  86       1.615   3.419   0.588  1.00 59.57
ATOM   1387  H   GLU A  86       1.762   7.634   3.807  1.00  0.00
ATOM   1388  H   GLU A  86       3.180   5.391   2.431  1.00  0.00
ATOM   1389  H   GLU A  86       2.747   6.996   0.422  1.00  0.00
ATOM   1390  H   GLU A  86       1.504   7.703   1.557  1.00  0.00
ATOM   1391  H   GLU A  86       0.366   6.172   0.203  1.00  0.00
ATOM   1392  H   GLU A  86       0.646   5.346   1.787  1.00  0.00
ATOM   1393  N   VAL A  87       4.485   8.184   3.287  1.00 34.34
ATOM   1394  CA  VAL A  87       5.706   8.985   3.301  1.00 31.34
ATOM   1395  C   VAL A  87       6.875   8.246   3.966  1.00 29.58
ATOM   1396  O   VAL A  87       6.685   7.558   4.955  1.00 32.76
ATOM   1397  CB  VAL A  87       5.449  10.347   3.985  1.00 34.25
ATOM   1398  CG1 VAL A  87       6.750  11.088   4.247  1.00 29.69
ATOM   1399  CG2 VAL A  87       4.506  11.189   3.133  1.00 30.35
ATOM   1400  H   VAL A  87       3.740   8.391   3.968  1.00  0.00
ATOM   1401  H   VAL A  87       5.994   9.163   2.265  1.00  0.00
ATOM   1402  H   VAL A  87       4.979  10.162   4.951  1.00  0.00
ATOM   1403  H   VAL A  87       6.489  12.031   4.727  1.00  0.00
ATOM   1404  H   VAL A  87       7.352  10.455   4.899  1.00  0.00
ATOM   1405  H   VAL A  87       7.228  11.244   3.280  1.00  0.00
ATOM   1406  H   VAL A  87       4.359  12.133   3.658  1.00  0.00
ATOM   1407  H   VAL A  87       4.992  11.333   2.168  1.00  0.00
ATOM   1408  H   VAL A  87       3.576  10.629   3.039  1.00  0.00
ATOM   1409  N   THR A  88       8.073   8.364   3.396  1.00 30.05
ATOM   1410  CA  THR A  88       9.287   7.821   4.005  1.00 26.91
ATOM   1411  C   THR A  88      10.430   8.844   3.932  1.00 24.45
ATOM   1412  O   THR A  88      10.437   9.701   3.060  1.00 28.32
ATOM   1413  CB  THR A  88       9.774   6.531   3.278  1.00 29.17
ATOM   1414  OG1 THR A  88      10.351   6.872   2.011  1.00 25.34
ATOM   1415  CG2 THR A  88       8.630   5.533   3.068  1.00 36.04
ATOM   1416  H   THR A  88       8.147   8.855   2.494  1.00  0.00
ATOM   1417  H   THR A  88       9.035   7.588   5.039  1.00  0.00
ATOM   1418  H   THR A  88      10.524   6.058   3.912  1.00  0.00
ATOM   1419  H   THR A  88      11.112   7.541   2.197  1.00  0.00
ATOM   1420  H   THR A  88       9.052   4.667   2.558  1.00  0.00
ATOM   1421  H   THR A  88       8.247   5.275   4.055  1.00  0.00
ATOM   1422  H   THR A  88       7.877   6.034   2.460  1.00  0.00
ATOM   1423  N   LEU A  89      11.408   8.716   4.824  1.00 19.98
ATOM   1424  CA  LEU A  89      12.600   9.569   4.837  1.00 21.67
ATOM   1425  C   LEU A  89      13.473   9.451   3.599  1.00 20.76
ATOM   1426  O   LEU A  89      14.098   8.427   3.385  1.00 18.22
ATOM   1427  CB  LEU A  89      13.481   9.191   6.026  1.00 17.26
ATOM   1428  CG  LEU A  89      13.865  10.292   7.008  1.00 22.27
ATOM   1429  CD1 LEU A  89      15.048   9.847   7.871  1.00 19.85
ATOM   1430  CD2 LEU A  89      14.158  11.608   6.299  1.00 20.96
ATOM   1431  H   LEU A  89      11.324   7.981   5.541  1.00  0.00
ATOM   1432  H   LEU A  89      12.220  10.589   4.888  1.00  0.00
ATOM   1433  H   LEU A  89      14.421   8.847   5.595  1.00  0.00
ATOM   1434  H   LEU A  89      12.895   8.479   6.606  1.00  0.00
ATOM   1435  H   LEU A  89      13.011  10.470   7.661  1.00  0.00
ATOM   1436  H   LEU A  89      15.275  10.670   8.549  1.00  0.00
ATOM   1437  H   LEU A  89      14.731   8.954   8.410  1.00  0.00
ATOM   1438  H   LEU A  89      15.876   9.639   7.194  1.00  0.00
ATOM   1439  H   LEU A  89      14.422  12.333   7.069  1.00  0.00
ATOM   1440  H   LEU A  89      14.986  11.424   5.615  1.00  0.00
ATOM   1441  H   LEU A  89      13.250  11.893   5.768  1.00  0.00
ATOM   1442  N   PRO A  90      13.583  10.516   2.795  1.00 20.96
ATOM   1443  CA  PRO A  90      14.569  10.352   1.720  1.00 15.98
ATOM   1444  C   PRO A  90      15.985  10.658   2.235  1.00 17.08
ATOM   1445  O   PRO A  90      16.113  11.105   3.381  1.00 14.16
ATOM   1446  CB  PRO A  90      14.111  11.370   0.670  1.00 18.41
ATOM   1447  CG  PRO A  90      13.406  12.422   1.440  1.00 20.52
ATOM   1448  CD  PRO A  90      12.805  11.758   2.667  1.00 19.75
ATOM   1449  H   PRO A  90      14.621   9.338   1.323  1.00  0.00
ATOM   1450  H   PRO A  90      13.472  10.934  -0.098  1.00  0.00
ATOM   1451  H   PRO A  90      14.954  11.796   0.125  1.00  0.00
ATOM   1452  H   PRO A  90      12.624  12.865   0.823  1.00  0.00
ATOM   1453  H   PRO A  90      14.094  13.222   1.714  1.00  0.00
ATOM   1454  H   PRO A  90      12.890  12.375   3.561  1.00  0.00
ATOM   1455  H   PRO A  90      11.733  11.575   2.589  1.00  0.00
ATOM   1456  N   TYR A  91      17.018  10.403   1.431  1.00 16.69
ATOM   1457  CA  TYR A  91      18.393  10.729   1.823  1.00 16.71
ATOM   1458  C   TYR A  91      19.088  11.692   0.844  1.00 22.38
ATOM   1459  O   TYR A  91      18.750  11.756  -0.338  1.00 19.82
ATOM   1460  CB  TYR A  91      19.243   9.467   1.986  1.00 19.47
ATOM   1461  CG  TYR A  91      19.418   8.644   0.716  1.00 24.37
ATOM   1462  CD1 TYR A  91      20.471   8.887  -0.158  1.00 17.38
ATOM   1463  CD2 TYR A  91      18.540   7.620   0.408  1.00 26.34
ATOM   1464  CE1 TYR A  91      20.637   8.137  -1.304  1.00 22.93
ATOM   1465  CE2 TYR A  91      18.696   6.868  -0.742  1.00 26.79
ATOM   1466  CZ  TYR A  91      19.742   7.131  -1.589  1.00 25.94
ATOM   1467  OH  TYR A  91      19.895   6.373  -2.721  1.00 27.89
ATOM   1468  H   TYR A  91      16.846   9.967   0.514  1.00  0.00
ATOM   1469  H   TYR A  91      18.309  11.237   2.784  1.00  0.00
ATOM   1470  H   TYR A  91      18.733   8.829   2.708  1.00  0.00
ATOM   1471  H   TYR A  91      20.239   9.793   2.286  1.00  0.00
ATOM   1472  H   TYR A  91      21.179   9.685   0.066  1.00  0.00
ATOM   1473  H   TYR A  91      17.712   7.403   1.083  1.00  0.00
ATOM   1474  H   TYR A  91      21.470   8.339  -1.978  1.00  0.00
ATOM   1475  H   TYR A  91      17.991   6.070  -0.974  1.00  0.00
ATOM   1476  H   TYR A  91      20.733   6.723  -3.207  1.00  0.00
ATOM   1477  N   TRP A  92      20.068  12.433   1.355  1.00 21.57
ATOM   1478  CA  TRP A  92      20.827  13.392   0.556  1.00 19.98
ATOM   1479  C   TRP A  92      22.161  12.769   0.159  1.00 19.63
ATOM   1480  O   TRP A  92      23.030  12.560   0.998  1.00 19.39
ATOM   1481  CB  TRP A  92      21.053  14.675   1.374  1.00 17.84
ATOM   1482  CG  TRP A  92      21.971  15.685   0.749  1.00 21.80
ATOM   1483  CD1 TRP A  92      22.257  15.832  -0.583  1.00 22.54
ATOM   1484  CD2 TRP A  92      22.713  16.713   1.432  1.00 21.29
ATOM   1485  NE1 TRP A  92      23.129  16.882  -0.767  1.00 22.18
ATOM   1486  CE2 TRP A  92      23.422  17.438   0.450  1.00 20.41
ATOM   1487  CE3 TRP A  92      22.836  17.094   2.777  1.00 19.22
ATOM   1488  CZ2 TRP A  92      24.258  18.502   0.773  1.00 21.68
ATOM   1489  CZ3 TRP A  92      23.662  18.151   3.093  1.00 17.31
ATOM   1490  CH2 TRP A  92      24.361  18.847   2.099  1.00 20.39
ATOM   1491  H   TRP A  92      20.300  12.326   2.353  1.00  0.00
ATOM   1492  H   TRP A  92      20.273  13.647  -0.347  1.00  0.00
ATOM   1493  H   TRP A  92      21.508  14.386   2.322  1.00  0.00
ATOM   1494  H   TRP A  92      20.084  15.169   1.451  1.00  0.00
ATOM   1495  H   TRP A  92      21.853  15.209  -1.381  1.00  0.00
ATOM   1496  H   TRP A  92      23.501  17.198  -1.674  1.00  0.00
ATOM   1497  H   TRP A  92      22.289  16.564   3.557  1.00  0.00
ATOM   1498  H   TRP A  92      24.810  19.041   0.003  1.00  0.00
ATOM   1499  H   TRP A  92      23.773  18.451   4.135  1.00  0.00
ATOM   1500  H   TRP A  92      25.002  19.682   2.384  1.00  0.00
ATOM   1501  N   GLU A  93      22.335  12.471  -1.124  1.00 20.65
ATOM   1502  CA  GLU A  93      23.552  11.796  -1.561  1.00 23.75
ATOM   1503  C   GLU A  93      24.638  12.843  -1.816  1.00 23.61
ATOM   1504  O   GLU A  93      25.004  13.126  -2.965  1.00 25.97
ATOM   1505  CB  GLU A  93      23.276  10.923  -2.802  1.00 24.40
ATOM   1506  CG  GLU A  93      24.422  10.007  -3.216  1.00 23.94
ATOM   1507  CD  GLU A  93      24.040   9.052  -4.350  1.00 30.24
ATOM   1508  OE1 GLU A  93      23.908   9.502  -5.513  1.00 34.67
ATOM   1509  OE2 GLU A  93      23.863   7.844  -4.078  1.00 31.70
ATOM   1510  H   GLU A  93      21.609  12.717  -1.812  1.00  0.00
ATOM   1511  H   GLU A  93      23.904  11.121  -0.781  1.00  0.00
ATOM   1512  H   GLU A  93      23.096  11.598  -3.638  1.00  0.00
ATOM   1513  H   GLU A  93      22.441  10.270  -2.547  1.00  0.00
ATOM   1514  H   GLU A  93      24.692   9.404  -2.349  1.00  0.00
ATOM   1515  H   GLU A  93      25.241  10.635  -3.567  1.00  0.00
ATOM   1516  N   TRP A  94      25.157  13.415  -0.734  1.00 22.65
ATOM   1517  CA  TRP A  94      26.114  14.523  -0.852  1.00 26.72
ATOM   1518  C   TRP A  94      27.398  14.195  -1.626  1.00 24.00
ATOM   1519  O   TRP A  94      28.053  15.093  -2.135  1.00 25.19
ATOM   1520  CB  TRP A  94      26.457  15.152   0.512  1.00 19.20
ATOM   1521  CG  TRP A  94      26.385  14.253   1.755  1.00 18.35
ATOM   1522  CD1 TRP A  94      25.402  14.252   2.701  1.00 18.25
ATOM   1523  CD2 TRP A  94      27.352  13.274   2.191  1.00 17.87
ATOM   1524  NE1 TRP A  94      25.681  13.333   3.678  1.00 15.76
ATOM   1525  CE2 TRP A  94      26.876  12.728   3.398  1.00 16.41
ATOM   1526  CE3 TRP A  94      28.567  12.808   1.675  1.00 16.95
ATOM   1527  CZ2 TRP A  94      27.562  11.736   4.090  1.00 16.57
ATOM   1528  CZ3 TRP A  94      29.251  11.831   2.367  1.00 21.58
ATOM   1529  CH2 TRP A  94      28.747  11.301   3.560  1.00 20.20
ATOM   1530  H   TRP A  94      24.884  13.077   0.200  1.00  0.00
ATOM   1531  H   TRP A  94      25.580  15.256  -1.456  1.00  0.00
ATOM   1532  H   TRP A  94      25.710  15.929   0.672  1.00  0.00
ATOM   1533  H   TRP A  94      27.501  15.457   0.437  1.00  0.00
ATOM   1534  H   TRP A  94      24.520  14.892   2.682  1.00  0.00
ATOM   1535  H   TRP A  94      25.086  13.130   4.494  1.00  0.00
ATOM   1536  H   TRP A  94      28.965  13.210   0.743  1.00  0.00
ATOM   1537  H   TRP A  94      27.171  11.321   5.019  1.00  0.00
ATOM   1538  H   TRP A  94      30.201  11.465   1.978  1.00  0.00
ATOM   1539  H   TRP A  94      29.310  10.525   4.079  1.00  0.00
ATOM   1540  N   GLU A  95      27.751  12.919  -1.717  1.00 20.22
ATOM   1541  CA  GLU A  95      28.985  12.532  -2.396  1.00 25.11
ATOM   1542  C   GLU A  95      28.890  12.781  -3.903  1.00 25.92
ATOM   1543  O   GLU A  95      29.890  13.065  -4.558  1.00 25.44
ATOM   1544  CB  GLU A  95      29.365  11.067  -2.109  1.00 25.12
ATOM   1545  CG  GLU A  95      28.306  10.022  -2.474  1.00 22.47
ATOM   1546  CD  GLU A  95      27.465   9.597  -1.277  1.00 26.42
ATOM   1547  OE1 GLU A  95      26.988  10.491  -0.542  1.00 21.84
ATOM   1548  OE2 GLU A  95      27.283   8.371  -1.065  1.00 21.32
ATOM   1549  H   GLU A  95      27.148  12.193  -1.304  1.00  0.00
ATOM   1550  H   GLU A  95      29.779  13.162  -1.995  1.00  0.00
ATOM   1551  H   GLU A  95      29.518  10.988  -1.033  1.00  0.00
ATOM   1552  H   GLU A  95      30.235  10.847  -2.727  1.00  0.00
ATOM   1553  H   GLU A  95      28.818   9.138  -2.855  1.00  0.00
ATOM   1554  H   GLU A  95      27.635  10.467  -3.209  1.00  0.00
ATOM   1555  N   THR A  96      27.686  12.692  -4.451  1.00 21.53
ATOM   1556  CA  THR A  96      27.532  12.960  -5.864  1.00 27.78
ATOM   1557  C   THR A  96      27.317  14.454  -6.131  1.00 27.61
ATOM   1558  O   THR A  96      27.732  14.961  -7.174  1.00 27.03
ATOM   1559  CB  THR A  96      26.475  12.044  -6.540  1.00 32.11
ATOM   1560  OG1 THR A  96      25.149  12.494  -6.250  1.00 41.61
ATOM   1561  CG2 THR A  96      26.648  10.623  -6.064  1.00 26.37
ATOM   1562  H   THR A  96      26.870  12.435  -3.877  1.00  0.00
ATOM   1563  H   THR A  96      28.473  12.697  -6.348  1.00  0.00
ATOM   1564  H   THR A  96      26.625  12.087  -7.619  1.00  0.00
ATOM   1565  H   THR A  96      25.079  13.463  -6.591  1.00  0.00
ATOM   1566  H   THR A  96      25.887  10.024  -6.565  1.00  0.00
ATOM   1567  H   THR A  96      27.655  10.314  -6.343  1.00  0.00
ATOM   1568  H   THR A  96      26.511  10.630  -4.983  1.00  0.00
ATOM   1569  N   ASP A  97      26.707  15.158  -5.173  1.00 26.36
ATOM   1570  CA  ASP A  97      26.603  16.620  -5.238  1.00 23.13
ATOM   1571  C   ASP A  97      27.998  17.232  -5.271  1.00 24.06
ATOM   1572  O   ASP A  97      28.249  18.184  -6.002  1.00 27.97
ATOM   1573  CB  ASP A  97      25.810  17.181  -4.055  1.00 23.73
ATOM   1574  CG  ASP A  97      24.303  17.127  -4.268  1.00 24.43
ATOM   1575  OD1 ASP A  97      23.562  17.626  -3.390  1.00 27.45
ATOM   1576  OD2 ASP A  97      23.855  16.589  -5.303  1.00 32.56
ATOM   1577  H   ASP A  97      26.299  14.661  -4.368  1.00  0.00
ATOM   1578  H   ASP A  97      26.066  16.882  -6.150  1.00  0.00
ATOM   1579  H   ASP A  97      26.090  18.227  -3.929  1.00  0.00
ATOM   1580  H   ASP A  97      26.040  16.570  -3.182  1.00  0.00
ATOM   1581  N   ALA A  98      28.912  16.652  -4.499  1.00 22.15
ATOM   1582  CA  ALA A  98      30.313  17.073  -4.483  1.00 23.24
ATOM   1583  C   ALA A  98      30.990  17.057  -5.855  1.00 29.74
ATOM   1584  O   ALA A  98      32.008  17.722  -6.043  1.00 33.19
ATOM   1585  CB  ALA A  98      31.103  16.206  -3.532  1.00 23.76
ATOM   1586  H   ALA A  98      28.622  15.875  -3.888  1.00  0.00
ATOM   1587  H   ALA A  98      30.303  18.112  -4.152  1.00  0.00
ATOM   1588  H   ALA A  98      32.133  16.561  -3.559  1.00  0.00
ATOM   1589  H   ALA A  98      30.658  16.328  -2.545  1.00  0.00
ATOM   1590  H   ALA A  98      31.018  15.180  -3.891  1.00  0.00
ATOM   1591  N   GLN A  99      30.460  16.272  -6.793  1.00 28.62
ATOM   1592  CA  GLN A  99      31.028  16.212  -8.147  1.00 31.44
ATOM   1593  C   GLN A  99      30.818  17.527  -8.904  1.00 33.57
ATOM   1594  O   GLN A  99      31.600  17.872  -9.786  1.00 31.61
ATOM   1595  CB  GLN A  99      30.428  15.052  -8.945  1.00 29.90
ATOM   1596  CG  GLN A  99      31.185  13.749  -8.803  1.00 35.11
ATOM   1597  CD  GLN A  99      30.350  12.551  -9.204  1.00 44.56
ATOM   1598  OE1 GLN A  99      29.267  12.328  -8.662  1.00 45.65
ATOM   1599  NE2 GLN A  99      30.843  11.778 -10.168  1.00 56.57
ATOM   1600  H   GLN A  99      29.637  15.697  -6.564  1.00  0.00
ATOM   1601  H   GLN A  99      32.100  16.047  -8.037  1.00  0.00
ATOM   1602  H   GLN A  99      30.453  15.327  -9.999  1.00  0.00
ATOM   1603  H   GLN A  99      29.425  14.877  -8.556  1.00  0.00
ATOM   1604  H   GLN A  99      31.462  13.632  -7.755  1.00  0.00
ATOM   1605  H   GLN A  99      32.054  13.790  -9.459  1.00  0.00
ATOM   1606  H   GLN A  99      30.319  10.949 -10.482  1.00  0.00
ATOM   1607  H   GLN A  99      31.749  12.009 -10.600  1.00  0.00
ATOM   1608  N   MET A 100      29.754  18.247  -8.551  1.00 33.33
ATOM   1609  CA  MET A 100      29.439  19.517  -9.182  1.00 34.84
ATOM   1610  C   MET A 100      30.520  20.524  -8.862  1.00 36.96
ATOM   1611  O   MET A 100      31.050  20.545  -7.744  1.00 32.66
ATOM   1612  CB  MET A 100      28.098  20.051  -8.686  1.00 35.36
ATOM   1613  CG  MET A 100      26.934  19.125  -8.957  1.00 40.50
ATOM   1614  SD  MET A 100      25.389  19.801  -8.324  1.00 35.49
ATOM   1615  CE  MET A 100      25.233  21.235  -9.387  1.00 33.46
ATOM   1616  H   MET A 100      29.136  17.892  -7.808  1.00  0.00
ATOM   1617  H   MET A 100      29.380  19.360 -10.259  1.00  0.00
ATOM   1618  H   MET A 100      27.898  20.986  -9.210  1.00  0.00
ATOM   1619  H   MET A 100      28.172  20.160  -7.604  1.00  0.00
ATOM   1620  H   MET A 100      27.189  18.261  -8.343  1.00  0.00
ATOM   1621  H   MET A 100      26.951  18.881 -10.019  1.00  0.00
ATOM   1622  H   MET A 100      24.314  21.746  -9.100  1.00  0.00
ATOM   1623  H   MET A 100      26.112  21.856  -9.216  1.00  0.00
ATOM   1624  H   MET A 100      25.190  20.868 -10.413  1.00  0.00
ATOM   1625  N   GLN A 101      30.852  21.355  -9.847  1.00 40.74
ATOM   1626  CA  GLN A 101      31.780  22.456  -9.614  1.00 46.85
ATOM   1627  C   GLN A 101      31.240  23.365  -8.515  1.00 37.93
ATOM   1628  O   GLN A 101      32.007  23.874  -7.697  1.00 39.76
ATOM   1629  CB  GLN A 101      32.059  23.236 -10.898  1.00 53.92
ATOM   1630  CG  GLN A 101      33.181  24.246 -10.750  1.00 64.61
ATOM   1631  CD  GLN A 101      33.725  24.714 -12.086  1.00 68.60
ATOM   1632  OE1 GLN A 101      33.754  23.955 -13.059  1.00 69.04
ATOM   1633  NE2 GLN A 101      34.161  25.971 -12.139  1.00 68.29
ATOM   1634  H   GLN A 101      30.449  21.219 -10.785  1.00  0.00
ATOM   1635  H   GLN A 101      32.733  22.041  -9.284  1.00  0.00
ATOM   1636  H   GLN A 101      31.154  23.783 -11.163  1.00  0.00
ATOM   1637  H   GLN A 101      32.365  22.520 -11.660  1.00  0.00
ATOM   1638  H   GLN A 101      33.995  23.766 -10.206  1.00  0.00
ATOM   1639  H   GLN A 101      32.783  25.116 -10.227  1.00  0.00
ATOM   1640  H   GLN A 101      34.542  26.347 -13.019  1.00  0.00
ATOM   1641  H   GLN A 101      34.117  26.567 -11.300  1.00  0.00
ATOM   1642  N   ASP A 102      29.918  23.539  -8.477  1.00 30.52
ATOM   1643  CA  ASP A 102      29.275  24.235  -7.356  1.00 33.98
ATOM   1644  C   ASP A 102      28.021  23.532  -6.810  1.00 31.21
ATOM   1645  O   ASP A 102      26.912  23.699  -7.337  1.00 29.10
ATOM   1646  CB  ASP A 102      28.955  25.690  -7.703  1.00 36.10
ATOM   1647  CG  ASP A 102      28.309  26.429  -6.544  1.00 40.54
ATOM   1648  OD1 ASP A 102      27.474  27.327  -6.797  1.00 39.65
ATOM   1649  OD2 ASP A 102      28.628  26.103  -5.378  1.00 37.20
ATOM   1650  H   ASP A 102      29.338  23.178  -9.248  1.00  0.00
ATOM   1651  H   ASP A 102      30.014  24.210  -6.555  1.00  0.00
ATOM   1652  H   ASP A 102      28.258  25.698  -8.541  1.00  0.00
ATOM   1653  H   ASP A 102      29.891  26.195  -7.940  1.00  0.00
ATOM   1654  N   PRO A 103      28.200  22.757  -5.726  1.00 26.65
ATOM   1655  CA  PRO A 103      27.141  21.963  -5.083  1.00 24.76
ATOM   1656  C   PRO A 103      25.904  22.761  -4.626  1.00 26.70
ATOM   1657  O   PRO A 103      24.831  22.175  -4.478  1.00 22.64
ATOM   1658  CB  PRO A 103      27.858  21.334  -3.883  1.00 21.27
ATOM   1659  CG  PRO A 103      29.288  21.283  -4.275  1.00 23.33
ATOM   1660  CD  PRO A 103      29.527  22.497  -5.135  1.00 25.96
ATOM   1661  H   PRO A 103      26.717  21.250  -5.791  1.00  0.00
ATOM   1662  H   PRO A 103      27.474  20.347  -3.626  1.00  0.00
ATOM   1663  H   PRO A 103      27.731  21.929  -2.979  1.00  0.00
ATOM   1664  H   PRO A 103      29.504  20.364  -4.821  1.00  0.00
ATOM   1665  H   PRO A 103      29.937  21.272  -3.399  1.00  0.00
ATOM   1666  H   PRO A 103      29.893  23.351  -4.565  1.00  0.00
ATOM   1667  H   PRO A 103      30.301  22.351  -5.888  1.00  0.00
ATOM   1668  N   SER A 104      26.035  24.072  -4.420  1.00 31.96
ATOM   1669  CA  SER A 104      24.880  24.890  -4.030  1.00 28.79
ATOM   1670  C   SER A 104      23.790  24.982  -5.109  1.00 32.08
ATOM   1671  O   SER A 104      22.666  25.416  -4.841  1.00 31.59
ATOM   1672  CB  SER A 104      25.313  26.290  -3.571  1.00 35.02
ATOM   1673  OG  SER A 104      26.076  26.945  -4.566  1.00 30.03
ATOM   1674  H   SER A 104      26.957  24.516  -4.536  1.00  0.00
ATOM   1675  H   SER A 104      24.427  24.368  -3.187  1.00  0.00
ATOM   1676  H   SER A 104      25.902  26.256  -2.655  1.00  0.00
ATOM   1677  H   SER A 104      24.419  26.901  -3.446  1.00  0.00
ATOM   1678  H   SER A 104      26.329  27.870  -4.191  1.00  0.00
ATOM   1679  N   GLN A 105      24.108  24.549  -6.322  1.00 30.95
ATOM   1680  CA  GLN A 105      23.117  24.559  -7.393  1.00 32.49
ATOM   1681  C   GLN A 105      22.281  23.285  -7.430  1.00 28.27
ATOM   1682  O   GLN A 105      21.323  23.196  -8.200  1.00 26.59
ATOM   1683  CB  GLN A 105      23.790  24.797  -8.743  1.00 39.36
ATOM   1684  CG  GLN A 105      24.480  26.124  -8.822  1.00 36.12
ATOM   1685  CD  GLN A 105      25.485  26.186  -9.948  1.00 51.10
ATOM   1686  OE1 GLN A 105      26.531  25.536  -9.892  1.00 53.29
ATOM   1687  NE2 GLN A 105      25.178  26.973 -10.978  1.00 60.56
ATOM   1688  H   GLN A 105      25.060  24.204  -6.509  1.00  0.00
ATOM   1689  H   GLN A 105      22.433  25.381  -7.184  1.00  0.00
ATOM   1690  H   GLN A 105      23.028  24.771  -9.522  1.00  0.00
ATOM   1691  H   GLN A 105      24.555  24.031  -8.874  1.00  0.00
ATOM   1692  H   GLN A 105      25.015  26.274  -7.884  1.00  0.00
ATOM   1693  H   GLN A 105      23.722  26.888  -8.996  1.00  0.00
ATOM   1694  H   GLN A 105      25.826  27.055 -11.775  1.00  0.00
ATOM   1695  H   GLN A 105      24.293  27.500 -10.978  1.00  0.00
ATOM   1696  N   SER A 106      22.628  22.311  -6.587  1.00 30.16
ATOM   1697  CA  SER A 106      21.877  21.058  -6.509  1.00 24.99
ATOM   1698  C   SER A 106      20.385  21.294  -6.311  1.00 25.51
ATOM   1699  O   SER A 106      19.991  22.260  -5.668  1.00 33.02
ATOM   1700  CB  SER A 106      22.417  20.180  -5.376  1.00 27.14
ATOM   1701  OG  SER A 106      21.503  19.141  -5.078  1.00 28.39
ATOM   1702  H   SER A 106      23.446  22.445  -5.975  1.00  0.00
ATOM   1703  H   SER A 106      22.009  20.546  -7.462  1.00  0.00
ATOM   1704  H   SER A 106      22.610  20.750  -4.467  1.00  0.00
ATOM   1705  H   SER A 106      23.328  19.688  -5.717  1.00  0.00
ATOM   1706  H   SER A 106      21.916  18.587  -4.314  1.00  0.00
ATOM   1707  N   GLN A 107      19.554  20.408  -6.845  1.00 28.32
ATOM   1708  CA  GLN A 107      18.102  20.567  -6.739  1.00 32.88
ATOM   1709  C   GLN A 107      17.549  20.379  -5.328  1.00 34.86
ATOM   1710  O   GLN A 107      16.384  20.696  -5.077  1.00 34.33
ATOM   1711  CB  GLN A 107      17.375  19.580  -7.643  1.00 42.26
ATOM   1712  CG  GLN A 107      17.636  19.714  -9.126  1.00 47.93
ATOM   1713  CD  GLN A 107      16.860  18.668  -9.902  1.00 60.16
ATOM   1714  OE1 GLN A 107      17.188  17.474  -9.863  1.00 59.52
ATOM   1715  NE2 GLN A 107      15.803  19.101 -10.582  1.00 64.49
ATOM   1716  H   GLN A 107      19.938  19.593  -7.344  1.00  0.00
ATOM   1717  H   GLN A 107      17.924  21.599  -7.042  1.00  0.00
ATOM   1718  H   GLN A 107      16.309  19.760  -7.505  1.00  0.00
ATOM   1719  H   GLN A 107      17.737  18.590  -7.365  1.00  0.00
ATOM   1720  H   GLN A 107      18.701  19.571  -9.309  1.00  0.00
ATOM   1721  H   GLN A 107      17.320  20.705  -9.452  1.00  0.00
ATOM   1722  H   GLN A 107      15.235  18.438 -11.129  1.00  0.00
ATOM   1723  H   GLN A 107      15.552  20.100 -10.562  1.00  0.00
ATOM   1724  N   ILE A 108      18.379  19.869  -4.423  1.00 25.65
ATOM   1725  CA  ILE A 108      17.963  19.643  -3.044  1.00 26.62
ATOM   1726  C   ILE A 108      17.802  20.961  -2.294  1.00 23.27
ATOM   1727  O   ILE A 108      17.309  20.988  -1.166  1.00 20.80
ATOM   1728  CB  ILE A 108      18.970  18.754  -2.290  1.00 23.70
ATOM   1729  CG1 ILE A 108      18.451  18.434  -0.887  1.00 22.30
ATOM   1730  CG2 ILE A 108      20.330  19.432  -2.219  1.00 18.98
ATOM   1731  CD1 ILE A 108      19.466  17.740  -0.005  1.00 17.25
ATOM   1732  H   ILE A 108      19.340  19.627  -4.703  1.00  0.00
ATOM   1733  H   ILE A 108      17.001  19.133  -3.085  1.00  0.00
ATOM   1734  H   ILE A 108      19.084  17.818  -2.836  1.00  0.00
ATOM   1735  H   ILE A 108      17.598  17.763  -0.992  1.00  0.00
ATOM   1736  H   ILE A 108      18.208  19.382  -0.406  1.00  0.00
ATOM   1737  H   ILE A 108      20.994  18.758  -1.678  1.00  0.00
ATOM   1738  H   ILE A 108      20.661  19.590  -3.245  1.00  0.00
ATOM   1739  H   ILE A 108      20.189  20.374  -1.689  1.00  0.00
ATOM   1740  H   ILE A 108      18.986  17.566   0.958  1.00  0.00
ATOM   1741  H   ILE A 108      19.732  16.806  -0.500  1.00  0.00
ATOM   1742  H   ILE A 108      20.321  18.410   0.084  1.00  0.00
ATOM   1743  N   TRP A 109      18.219  22.052  -2.927  1.00 25.02
ATOM   1744  CA  TRP A 109      18.123  23.367  -2.323  1.00 22.02
ATOM   1745  C   TRP A 109      17.154  24.237  -3.068  1.00 22.99
ATOM   1746  O   TRP A 109      17.281  25.481  -3.068  1.00 28.45
ATOM   1747  CB  TRP A 109      19.493  24.033  -2.273  1.00 18.80
ATOM   1748  CG  TRP A 109      20.534  23.219  -1.542  1.00 19.77
ATOM   1749  CD1 TRP A 109      21.672  22.619  -2.075  1.00 18.29
ATOM   1750  CD2 TRP A 109      20.566  22.886  -0.110  1.00 17.08
ATOM   1751  NE1 TRP A 109      22.380  21.961  -1.102  1.00 19.93
ATOM   1752  CE2 TRP A 109      21.772  22.082   0.098  1.00 20.01
ATOM   1753  CE3 TRP A 109      19.748  23.163   0.975  1.00 19.49
ATOM   1754  CZ2 TRP A 109      22.121  21.591   1.343  1.00 19.98
ATOM   1755  CZ3 TRP A 109      20.111  22.662   2.227  1.00 17.22
ATOM   1756  CH2 TRP A 109      21.269  21.895   2.404  1.00 17.19
ATOM   1757  H   TRP A 109      18.621  21.962  -3.871  1.00  0.00
ATOM   1758  H   TRP A 109      17.754  23.240  -1.305  1.00  0.00
ATOM   1759  H   TRP A 109      19.385  24.979  -1.742  1.00  0.00
ATOM   1760  H   TRP A 109      19.839  24.147  -3.300  1.00  0.00
ATOM   1761  H   TRP A 109      21.961  22.666  -3.125  1.00  0.00
ATOM   1762  H   TRP A 109      23.256  21.445  -1.264  1.00  0.00
ATOM   1763  H   TRP A 109      18.843  23.758   0.853  1.00  0.00
ATOM   1764  H   TRP A 109      23.021  20.994   1.488  1.00  0.00
ATOM   1765  H   TRP A 109      19.477  22.873   3.088  1.00  0.00
ATOM   1766  H   TRP A 109      21.511  21.525   3.400  1.00  0.00
ATOM   1767  N   SER A 110      16.175  23.609  -3.710  1.00 29.39
ATOM   1768  CA  SER A 110      15.166  24.338  -4.469  1.00 31.36
ATOM   1769  C   SER A 110      14.061  24.859  -3.557  1.00 31.49
ATOM   1770  O   SER A 110      13.864  24.352  -2.452  1.00 27.62
ATOM   1771  CB  SER A 110      14.569  23.447  -5.561  1.00 35.23
ATOM   1772  OG  SER A 110      13.836  22.373  -4.999  1.00 43.41
ATOM   1773  H   SER A 110      16.128  22.581  -3.671  1.00  0.00
ATOM   1774  H   SER A 110      15.654  25.193  -4.937  1.00  0.00
ATOM   1775  H   SER A 110      15.337  23.036  -6.216  1.00  0.00
ATOM   1776  H   SER A 110      13.844  24.032  -6.126  1.00  0.00
ATOM   1777  H   SER A 110      13.465  21.818  -5.784  1.00  0.00
ATOM   1778  N   ALA A 111      13.342  25.874  -4.025  1.00 34.33
ATOM   1779  CA  ALA A 111      12.256  26.466  -3.250  1.00 31.68
ATOM   1780  C   ALA A 111      11.128  25.510  -2.970  1.00 32.77
ATOM   1781  O   ALA A 111      10.348  25.708  -2.065  1.00 31.00
ATOM   1782  CB  ALA A 111      11.725  27.710  -3.929  1.00 39.28
ATOM   1783  H   ALA A 111      13.557  26.253  -4.959  1.00  0.00
ATOM   1784  H   ALA A 111      12.689  26.732  -2.286  1.00  0.00
ATOM   1785  H   ALA A 111      10.923  28.098  -3.301  1.00  0.00
ATOM   1786  H   ALA A 111      12.556  28.411  -4.004  1.00  0.00
ATOM   1787  H   ALA A 111      11.361  27.407  -4.911  1.00  0.00
ATOM   1788  N   ASP A 112      11.050  24.462  -3.753  1.00 29.62
ATOM   1789  CA  ASP A 112      10.035  23.471  -3.525  1.00 32.48
ATOM   1790  C   ASP A 112      10.453  22.436  -2.482  1.00 31.83
ATOM   1791  O   ASP A 112       9.625  21.687  -2.021  1.00 31.02
ATOM   1792  CB  ASP A 112       9.619  22.809  -4.841  1.00 36.82
ATOM   1793  CG  ASP A 112      10.738  22.029  -5.493  1.00 42.05
ATOM   1794  OD1 ASP A 112      10.637  21.749  -6.692  1.00 51.40
ATOM   1795  OD2 ASP A 112      11.714  21.691  -4.819  1.00 37.11
ATOM   1796  H   ASP A 112      11.716  24.349  -4.531  1.00  0.00
ATOM   1797  H   ASP A 112       9.167  23.986  -3.114  1.00  0.00
ATOM   1798  H   ASP A 112       9.314  23.592  -5.535  1.00  0.00
ATOM   1799  H   ASP A 112       8.821  22.101  -4.617  1.00  0.00
ATOM   1800  N   PHE A 113      11.732  22.411  -2.110  1.00 29.44
ATOM   1801  CA  PHE A 113      12.223  21.434  -1.127  1.00 27.06
ATOM   1802  C   PHE A 113      12.909  21.825   0.210  1.00 28.34
ATOM   1803  O   PHE A 113      12.253  21.827   1.265  1.00 24.63
ATOM   1804  CB  PHE A 113      13.141  20.477  -1.900  1.00 29.52
ATOM   1805  CG  PHE A 113      13.192  19.086  -1.319  1.00 29.68
ATOM   1806  CD1 PHE A 113      14.402  18.461  -1.089  1.00 24.82
ATOM   1807  CD2 PHE A 113      12.025  18.417  -0.987  1.00 23.94
ATOM   1808  CE1 PHE A 113      14.451  17.185  -0.550  1.00 23.50
ATOM   1809  CE2 PHE A 113      12.064  17.147  -0.449  1.00 27.34
ATOM   1810  CZ  PHE A 113      13.278  16.531  -0.222  1.00 25.28
ATOM   1811  H   PHE A 113      12.390  23.090  -2.519  1.00  0.00
ATOM   1812  H   PHE A 113      11.290  21.047  -0.716  1.00  0.00
ATOM   1813  H   PHE A 113      14.153  20.880  -1.871  1.00  0.00
ATOM   1814  H   PHE A 113      12.737  20.381  -2.908  1.00  0.00
ATOM   1815  H   PHE A 113      15.330  18.978  -1.334  1.00  0.00
ATOM   1816  H   PHE A 113      11.062  18.901  -1.153  1.00  0.00
ATOM   1817  H   PHE A 113      15.412  16.698  -0.385  1.00  0.00
ATOM   1818  H   PHE A 113      11.136  16.630  -0.203  1.00  0.00
ATOM   1819  H   PHE A 113      13.312  15.533   0.214  1.00  0.00
ATOM   1820  N   MET A 114      14.207  22.146   0.187  1.00 21.91
ATOM   1821  CA  MET A 114      14.903  22.539   1.429  1.00 17.94
ATOM   1822  C   MET A 114      15.035  24.071   1.481  1.00 24.48
ATOM   1823  O   MET A 114      15.323  24.655   2.540  1.00 21.00
ATOM   1824  CB  MET A 114      16.285  21.897   1.599  1.00 17.63
ATOM   1825  CG  MET A 114      16.272  20.383   1.884  1.00 21.68
ATOM   1826  SD  MET A 114      15.534  19.889   3.457  1.00 19.50
ATOM   1827  CE  MET A 114      13.823  19.611   2.977  1.00 14.44
ATOM   1828  H   MET A 114      14.725  22.119  -0.703  1.00  0.00
ATOM   1829  H   MET A 114      14.292  22.171   2.253  1.00  0.00
ATOM   1830  H   MET A 114      16.745  22.375   2.464  1.00  0.00
ATOM   1831  H   MET A 114      16.815  22.038   0.657  1.00  0.00
ATOM   1832  H   MET A 114      17.341  20.196   1.992  1.00  0.00
ATOM   1833  H   MET A 114      15.798  19.927   1.015  1.00  0.00
ATOM   1834  H   MET A 114      13.286  19.304   3.874  1.00  0.00
ATOM   1835  H   MET A 114      13.445  20.554   2.582  1.00  0.00
ATOM   1836  H   MET A 114      13.828  18.827   2.219  1.00  0.00
ATOM   1837  N   GLY A 115      14.831  24.718   0.335  1.00 25.20
ATOM   1838  CA  GLY A 115      15.083  26.141   0.223  1.00 24.22
ATOM   1839  C   GLY A 115      16.580  26.301   0.078  1.00 25.96
ATOM   1840  O   GLY A 115      17.294  25.300   0.018  1.00 20.76
ATOM   1841  H   GLY A 115      14.488  24.198  -0.486  1.00  0.00
ATOM   1842  H   GLY A 115      14.723  26.643   1.121  1.00  0.00
ATOM   1843  H   GLY A 115      14.531  26.570  -0.614  1.00  0.00
ATOM   1844  N   GLY A 116      17.068  27.539   0.068  1.00 25.01
ATOM   1845  CA  GLY A 116      18.429  27.801  -0.368  1.00 23.63
ATOM   1846  C   GLY A 116      19.482  28.166   0.658  1.00 21.59
ATOM   1847  O   GLY A 116      19.343  27.899   1.850  1.00 16.77
ATOM   1848  H   GLY A 116      16.473  28.322   0.373  1.00  0.00
ATOM   1849  H   GLY A 116      18.321  28.695  -0.982  1.00  0.00
ATOM   1850  H   GLY A 116      18.754  26.869  -0.831  1.00  0.00
ATOM   1851  N   ASN A 117      20.560  28.767   0.166  1.00 19.80
ATOM   1852  CA  ASN A 117      21.663  29.207   1.002  1.00 22.65
ATOM   1853  C   ASN A 117      21.220  30.425   1.813  1.00 21.63
ATOM   1854  O   ASN A 117      20.163  30.992   1.544  1.00 20.09
ATOM   1855  CB  ASN A 117      22.866  29.557   0.121  1.00 21.85
ATOM   1856  CG  ASN A 117      24.178  29.530   0.885  1.00 22.42
ATOM   1857  OD1 ASN A 117      24.224  29.142   2.052  1.00 24.57
ATOM   1858  ND2 ASN A 117      25.255  29.930   0.225  1.00 23.06
ATOM   1859  H   ASN A 117      20.616  28.927  -0.850  1.00  0.00
ATOM   1860  H   ASN A 117      21.954  28.410   1.686  1.00  0.00
ATOM   1861  H   ASN A 117      22.724  30.566  -0.266  1.00  0.00
ATOM   1862  H   ASN A 117      22.931  28.810  -0.670  1.00  0.00
ATOM   1863  H   ASN A 117      26.173  29.933   0.692  1.00  0.00
ATOM   1864  H   ASN A 117      25.174  30.238  -0.755  1.00  0.00
ATOM   1865  N   GLY A 118      22.013  30.815   2.809  1.00 18.97
ATOM   1866  CA  GLY A 118      21.682  31.969   3.629  1.00 22.45
ATOM   1867  C   GLY A 118      21.896  33.283   2.886  1.00 27.57
ATOM   1868  O   GLY A 118      22.702  33.376   1.958  1.00 25.56
ATOM   1869  H   GLY A 118      22.877  30.289   3.002  1.00  0.00
ATOM   1870  H   GLY A 118      22.366  31.945   4.478  1.00  0.00
ATOM   1871  H   GLY A 118      20.641  31.877   3.937  1.00  0.00
ATOM   1872  N   ASN A 119      21.152  34.297   3.297  1.00 21.57
ATOM   1873  CA  ASN A 119      21.271  35.646   2.758  1.00 24.01
ATOM   1874  C   ASN A 119      22.294  36.419   3.579  1.00 22.57
ATOM   1875  O   ASN A 119      22.012  36.766   4.729  1.00 21.74
ATOM   1876  CB  ASN A 119      19.906  36.339   2.863  1.00 26.90
ATOM   1877  CG  ASN A 119      19.898  37.736   2.254  1.00 26.51
ATOM   1878  OD1 ASN A 119      20.942  38.353   2.045  1.00 24.79
ATOM   1879  ND2 ASN A 119      18.705  38.241   1.982  1.00 28.94
ATOM   1880  H   ASN A 119      20.454  34.124   4.035  1.00  0.00
ATOM   1881  H   ASN A 119      21.590  35.610   1.716  1.00  0.00
ATOM   1882  H   ASN A 119      19.658  36.436   3.920  1.00  0.00
ATOM   1883  H   ASN A 119      19.185  35.737   2.309  1.00  0.00
ATOM   1884  H   ASN A 119      18.626  39.181   1.569  1.00  0.00
ATOM   1885  H   ASN A 119      17.856  37.694   2.183  1.00  0.00
ATOM   1886  N   PRO A 120      23.475  36.701   3.000  1.00 19.76
ATOM   1887  CA  PRO A 120      24.493  37.408   3.788  1.00 23.78
ATOM   1888  C   PRO A 120      24.091  38.835   4.203  1.00 24.99
ATOM   1889  O   PRO A 120      24.727  39.374   5.107  1.00 23.59
ATOM   1890  CB  PRO A 120      25.734  37.408   2.879  1.00 24.46
ATOM   1891  CG  PRO A 120      25.239  37.069   1.523  1.00 27.13
ATOM   1892  CD  PRO A 120      23.971  36.299   1.669  1.00 23.23
ATOM   1893  H   PRO A 120      24.657  36.911   4.744  1.00  0.00
ATOM   1894  H   PRO A 120      26.500  36.706   3.209  1.00  0.00
ATOM   1895  H   PRO A 120      26.216  38.386   2.866  1.00  0.00
ATOM   1896  H   PRO A 120      25.982  36.471   0.996  1.00  0.00
ATOM   1897  H   PRO A 120      25.065  37.979   0.949  1.00  0.00
ATOM   1898  H   PRO A 120      23.254  36.521   0.879  1.00  0.00
ATOM   1899  H   PRO A 120      24.117  35.222   1.585  1.00  0.00
ATOM   1900  N   ILE A 121      23.053  39.406   3.588  1.00 31.65
ATOM   1901  CA  ILE A 121      22.531  40.729   3.981  1.00 33.87
ATOM   1902  C   ILE A 121      21.781  40.618   5.300  1.00 32.40
ATOM   1903  O   ILE A 121      21.695  41.578   6.075  1.00 31.42
ATOM   1904  CB  ILE A 121      21.558  41.310   2.922  1.00 30.21
ATOM   1905  CG1 ILE A 121      22.290  41.583   1.621  1.00 43.58
ATOM   1906  CG2 ILE A 121      20.924  42.614   3.392  1.00 43.66
ATOM   1907  CD1 ILE A 121      23.366  42.569   1.785  1.00 40.07
ATOM   1908  H   ILE A 121      22.600  38.905   2.811  1.00  0.00
ATOM   1909  H   ILE A 121      23.389  41.395   4.073  1.00  0.00
ATOM   1910  H   ILE A 121      20.776  40.565   2.771  1.00  0.00
ATOM   1911  H   ILE A 121      21.587  41.969   0.883  1.00  0.00
ATOM   1912  H   ILE A 121      22.761  40.655   1.297  1.00  0.00
ATOM   1913  H   ILE A 121      20.260  42.951   2.596  1.00  0.00
ATOM   1914  H   ILE A 121      20.377  42.390   4.308  1.00  0.00
ATOM   1915  H   ILE A 121      21.737  43.319   3.567  1.00  0.00
ATOM   1916  H   ILE A 121      23.830  42.699   0.808  1.00  0.00
ATOM   1917  H   ILE A 121      22.903  43.490   2.140  1.00  0.00
ATOM   1918  H   ILE A 121      24.065  42.160   2.514  1.00  0.00
ATOM   1919  N   LYS A 122      21.231  39.435   5.556  1.00 28.90
ATOM   1920  CA  LYS A 122      20.461  39.216   6.778  1.00 23.87
ATOM   1921  C   LYS A 122      21.146  38.229   7.702  1.00 23.67
ATOM   1922  O   LYS A 122      20.484  37.422   8.343  1.00 26.97
ATOM   1923  CB  LYS A 122      19.056  38.732   6.440  1.00 28.74
ATOM   1924  CG  LYS A 122      18.365  39.587   5.403  1.00 33.99
ATOM   1925  CD  LYS A 122      17.119  38.917   4.858  1.00 40.41
ATOM   1926  CE  LYS A 122      16.042  38.798   5.913  1.00 42.66
ATOM   1927  NZ  LYS A 122      14.872  38.047   5.376  1.00 51.86
ATOM   1928  H   LYS A 122      21.349  38.663   4.884  1.00  0.00
ATOM   1929  H   LYS A 122      20.394  40.170   7.301  1.00  0.00
ATOM   1930  H   LYS A 122      18.459  38.770   7.351  1.00  0.00
ATOM   1931  H   LYS A 122      19.144  37.728   6.026  1.00  0.00
ATOM   1932  H   LYS A 122      19.058  39.745   4.576  1.00  0.00
ATOM   1933  H   LYS A 122      18.073  40.526   5.873  1.00  0.00
ATOM   1934  H   LYS A 122      17.384  37.914   4.523  1.00  0.00
ATOM   1935  H   LYS A 122      16.731  39.525   4.041  1.00  0.00
ATOM   1936  H   LYS A 122      15.717  39.792   6.218  1.00  0.00
ATOM   1937  H   LYS A 122      16.440  38.251   6.768  1.00  0.00
ATOM   1938  H   LYS A 122      14.174  37.996   6.132  1.00  0.00
ATOM   1939  H   LYS A 122      14.521  38.576   4.565  1.00  0.00
ATOM   1940  H   LYS A 122      15.212  37.113   5.106  1.00  0.00
ATOM   1941  N   ASP A 123      22.469  38.323   7.785  1.00 30.56
ATOM   1942  CA  ASP A 123      23.279  37.445   8.633  1.00 28.89
ATOM   1943  C   ASP A 123      23.026  35.949   8.381  1.00 29.79
ATOM   1944  O   ASP A 123      22.986  35.140   9.322  1.00 27.76
ATOM   1945  CB  ASP A 123      23.108  37.779  10.119  1.00 28.97
ATOM   1946  CG  ASP A 123      24.297  37.319  10.957  1.00 49.84
ATOM   1947  OD1 ASP A 123      25.426  37.266  10.408  1.00 44.57
ATOM   1948  OD2 ASP A 123      24.108  37.007  12.158  1.00 47.25
ATOM   1949  H   ASP A 123      22.946  39.046   7.228  1.00  0.00
ATOM   1950  H   ASP A 123      24.314  37.639   8.350  1.00  0.00
ATOM   1951  H   ASP A 123      22.218  37.266  10.484  1.00  0.00
ATOM   1952  H   ASP A 123      23.030  38.862  10.215  1.00  0.00
ATOM   1953  N   PHE A 124      22.844  35.610   7.106  1.00 24.95
ATOM   1954  CA  PHE A 124      22.755  34.223   6.646  1.00 21.90
ATOM   1955  C   PHE A 124      21.469  33.484   7.022  1.00 19.80
ATOM   1956  O   PHE A 124      21.383  32.257   6.918  1.00 17.70
ATOM   1957  CB  PHE A 124      24.021  33.458   7.023  1.00 19.64
ATOM   1958  CG  PHE A 124      25.254  34.073   6.451  1.00 21.40
ATOM   1959  CD1 PHE A 124      26.011  34.970   7.194  1.00 26.00
ATOM   1960  CD2 PHE A 124      25.626  33.811   5.138  1.00 23.40
ATOM   1961  CE1 PHE A 124      27.140  35.571   6.651  1.00 26.48
ATOM   1962  CE2 PHE A 124      26.766  34.397   4.589  1.00 22.90
ATOM   1963  CZ  PHE A 124      27.522  35.276   5.346  1.00 26.09
ATOM   1964  H   PHE A 124      22.762  36.362   6.408  1.00  0.00
ATOM   1965  H   PHE A 124      22.688  34.272   5.559  1.00  0.00
ATOM   1966  H   PHE A 124      23.946  32.440   6.640  1.00  0.00
ATOM   1967  H   PHE A 124      24.122  33.491   8.108  1.00  0.00
ATOM   1968  H   PHE A 124      25.715  35.205   8.216  1.00  0.00
ATOM   1969  H   PHE A 124      25.020  33.140   4.530  1.00  0.00
ATOM   1970  H   PHE A 124      27.725  36.272   7.246  1.00  0.00
ATOM   1971  H   PHE A 124      27.061  34.164   3.566  1.00  0.00
ATOM   1972  H   PHE A 124      28.414  35.736   4.921  1.00  0.00
ATOM   1973  N   ILE A 125      20.461  34.251   7.415  1.00 24.68
ATOM   1974  CA  ILE A 125      19.106  33.736   7.521  1.00 25.03
ATOM   1975  C   ILE A 125      18.653  33.196   6.160  1.00 25.02
ATOM   1976  O   ILE A 125      18.785  33.873   5.138  1.00 26.57
ATOM   1977  CB  ILE A 125      18.150  34.851   7.960  1.00 19.90
ATOM   1978  CG1 ILE A 125      18.336  35.182   9.447  1.00 20.26
ATOM   1979  CG2 ILE A 125      16.708  34.515   7.602  1.00 18.52
ATOM   1980  CD1 ILE A 125      17.839  34.113  10.418  1.00 27.66
ATOM   1981  H   ILE A 125      20.643  35.237   7.651  1.00  0.00
ATOM   1982  H   ILE A 125      19.092  32.936   8.261  1.00  0.00
ATOM   1983  H   ILE A 125      18.399  35.756   7.407  1.00  0.00
ATOM   1984  H   ILE A 125      17.753  36.081   9.647  1.00  0.00
ATOM   1985  H   ILE A 125      19.409  35.277   9.615  1.00  0.00
ATOM   1986  H   ILE A 125      16.093  35.348   7.943  1.00  0.00
ATOM   1987  H   ILE A 125      16.668  34.398   6.519  1.00  0.00
ATOM   1988  H   ILE A 125      16.459  33.589   8.119  1.00  0.00
ATOM   1989  H   ILE A 125      18.034  34.482  11.425  1.00  0.00
ATOM   1990  H   ILE A 125      16.772  33.986  10.233  1.00  0.00
ATOM   1991  H   ILE A 125      18.399  33.203  10.204  1.00  0.00
ATOM   1992  N   VAL A 126      18.134  31.976   6.148  1.00 15.65
ATOM   1993  CA  VAL A 126      17.541  31.401   4.944  1.00 22.00
ATOM   1994  C   VAL A 126      16.216  32.100   4.657  1.00 26.12
ATOM   1995  O   VAL A 126      15.320  32.087   5.494  1.00 20.69
ATOM   1996  CB  VAL A 126      17.268  29.890   5.140  1.00 20.32
ATOM   1997  CG1 VAL A 126      16.435  29.324   3.992  1.00 17.30
ATOM   1998  CG2 VAL A 126      18.580  29.135   5.324  1.00 13.93
ATOM   1999  H   VAL A 126      18.150  31.418   7.013  1.00  0.00
ATOM   2000  H   VAL A 126      18.235  31.536   4.115  1.00  0.00
ATOM   2001  H   VAL A 126      16.679  29.758   6.048  1.00  0.00
ATOM   2002  H   VAL A 126      16.285  28.264   4.199  1.00  0.00
ATOM   2003  H   VAL A 126      15.493  29.872   3.982  1.00  0.00
ATOM   2004  H   VAL A 126      17.005  29.481   3.077  1.00  0.00
ATOM   2005  H   VAL A 126      18.327  28.083   5.457  1.00  0.00
ATOM   2006  H   VAL A 126      19.171  29.299   4.423  1.00  0.00
ATOM   2007  H   VAL A 126      19.065  29.550   6.208  1.00  0.00
ATOM   2008  N   ASP A 127      16.073  32.712   3.484  1.00 31.53
ATOM   2009  CA  ASP A 127      14.817  33.399   3.202  1.00 35.14
ATOM   2010  C   ASP A 127      14.063  32.897   1.964  1.00 38.12
ATOM   2011  O   ASP A 127      13.210  33.603   1.425  1.00 40.91
ATOM   2012  CB  ASP A 127      14.982  34.934   3.208  1.00 43.59
ATOM   2013  CG  ASP A 127      16.168  35.401   2.389  1.00 43.67
ATOM   2014  OD1 ASP A 127      16.745  34.568   1.652  1.00 43.48
ATOM   2015  OD2 ASP A 127      16.522  36.601   2.479  1.00 46.99
ATOM   2016  H   ASP A 127      16.833  32.701   2.789  1.00  0.00
ATOM   2017  H   ASP A 127      14.167  33.131   4.035  1.00  0.00
ATOM   2018  H   ASP A 127      15.136  35.263   4.236  1.00  0.00
ATOM   2019  H   ASP A 127      14.090  35.367   2.754  1.00  0.00
ATOM   2020  N   THR A 128      14.365  31.673   1.534  1.00 23.05
ATOM   2021  CA  THR A 128      13.548  30.990   0.535  1.00 25.53
ATOM   2022  C   THR A 128      13.184  29.573   0.970  1.00 28.95
ATOM   2023  O   THR A 128      13.763  29.020   1.911  1.00 24.86
ATOM   2024  CB  THR A 128      14.262  30.879  -0.819  1.00 31.56
ATOM   2025  OG1 THR A 128      15.432  30.065  -0.670  1.00 27.86
ATOM   2026  CG2 THR A 128      14.653  32.263  -1.335  1.00 30.20
ATOM   2027  H   THR A 128      15.195  31.197   1.915  1.00  0.00
ATOM   2028  H   THR A 128      12.649  31.599   0.436  1.00  0.00
ATOM   2029  H   THR A 128      13.586  30.422  -1.541  1.00  0.00
ATOM   2030  H   THR A 128      15.118  29.148  -0.322  1.00  0.00
ATOM   2031  H   THR A 128      15.152  32.117  -2.293  1.00  0.00
ATOM   2032  H   THR A 128      13.732  32.835  -1.442  1.00  0.00
ATOM   2033  H   THR A 128      15.320  32.703  -0.593  1.00  0.00
ATOM   2034  N   GLY A 129      12.234  28.982   0.256  1.00 33.14
ATOM   2035  CA  GLY A 129      11.811  27.627   0.536  1.00 31.12
ATOM   2036  C   GLY A 129      10.888  27.560   1.737  1.00 29.31
ATOM   2037  O   GLY A 129      10.651  28.569   2.398  1.00 27.26
ATOM   2038  H   GLY A 129      11.788  29.500  -0.515  1.00  0.00
ATOM   2039  H   GLY A 129      12.715  27.065   0.770  1.00  0.00
ATOM   2040  H   GLY A 129      11.308  27.238  -0.349  1.00  0.00
ATOM   2041  N   PRO A 130      10.378  26.360   2.030  1.00 24.18
ATOM   2042  CA  PRO A 130       9.326  26.115   3.015  1.00 24.51
ATOM   2043  C   PRO A 130       9.782  26.421   4.426  1.00 24.54
ATOM   2044  O   PRO A 130       8.947  26.548   5.318  1.00 24.97
ATOM   2045  CB  PRO A 130       9.069  24.614   2.879  1.00 23.28
ATOM   2046  CG  PRO A 130       9.617  24.237   1.560  1.00 26.08
ATOM   2047  CD  PRO A 130      10.801  25.118   1.370  1.00 26.44
ATOM   2048  H   PRO A 130       8.452  26.742   2.842  1.00  0.00
ATOM   2049  H   PRO A 130       8.013  24.357   2.960  1.00  0.00
ATOM   2050  H   PRO A 130       9.568  24.051   3.668  1.00  0.00
ATOM   2051  H   PRO A 130       8.881  24.373   0.768  1.00  0.00
ATOM   2052  H   PRO A 130       9.882  23.181   1.519  1.00  0.00
ATOM   2053  H   PRO A 130      11.715  24.706   1.798  1.00  0.00
ATOM   2054  H   PRO A 130      11.076  25.261   0.325  1.00  0.00
ATOM   2055  N   PHE A 131      11.091  26.540   4.623  1.00 23.32
ATOM   2056  CA  PHE A 131      11.636  26.672   5.966  1.00 23.34
ATOM   2057  C   PHE A 131      12.337  28.007   6.188  1.00 23.31
ATOM   2058  O   PHE A 131      13.185  28.137   7.074  1.00 23.33
ATOM   2059  CB  PHE A 131      12.581  25.505   6.256  1.00 20.52
ATOM   2060  CG  PHE A 131      12.001  24.163   5.901  1.00 20.39
ATOM   2061  CD1 PHE A 131      12.479  23.453   4.812  1.00 20.90
ATOM   2062  CD2 PHE A 131      10.960  23.620   6.647  1.00 24.04
ATOM   2063  CE1 PHE A 131      11.942  22.216   4.478  1.00 18.58
ATOM   2064  CE2 PHE A 131      10.419  22.372   6.321  1.00 22.88
ATOM   2065  CZ  PHE A 131      10.913  21.678   5.226  1.00 19.19
ATOM   2066  H   PHE A 131      11.729  26.539   3.814  1.00  0.00
ATOM   2067  H   PHE A 131      10.800  26.646   6.665  1.00  0.00
ATOM   2068  H   PHE A 131      12.795  25.497   7.325  1.00  0.00
ATOM   2069  H   PHE A 131      13.468  25.639   5.637  1.00  0.00
ATOM   2070  H   PHE A 131      13.286  23.870   4.210  1.00  0.00
ATOM   2071  H   PHE A 131      10.561  24.174   7.496  1.00  0.00
ATOM   2072  H   PHE A 131      12.335  21.668   3.622  1.00  0.00
ATOM   2073  H   PHE A 131       9.615  21.948   6.923  1.00  0.00
ATOM   2074  H   PHE A 131      10.490  20.710   4.957  1.00  0.00
ATOM   2075  N   ALA A 132      11.978  28.994   5.374  1.00 20.55
ATOM   2076  CA  ALA A 132      12.559  30.323   5.486  1.00 25.69
ATOM   2077  C   ALA A 132      12.037  30.997   6.736  1.00 21.08
ATOM   2078  O   ALA A 132      10.951  30.663   7.215  1.00 25.62
ATOM   2079  CB  ALA A 132      12.224  31.165   4.251  1.00 27.54
ATOM   2080  H   ALA A 132      11.272  28.814   4.646  1.00  0.00
ATOM   2081  H   ALA A 132      13.643  30.231   5.550  1.00  0.00
ATOM   2082  H   ALA A 132      12.685  32.142   4.397  1.00  0.00
ATOM   2083  H   ALA A 132      12.640  30.645   3.388  1.00  0.00
ATOM   2084  H   ALA A 132      11.137  31.234   4.197  1.00  0.00
ATOM   2085  N   ALA A 133      12.820  31.929   7.268  1.00 29.89
ATOM   2086  CA  ALA A 133      12.395  32.730   8.417  1.00 34.31
ATOM   2087  C   ALA A 133      10.997  33.303   8.189  1.00 33.11
ATOM   2088  O   ALA A 133      10.706  33.843   7.121  1.00 33.02
ATOM   2089  CB  ALA A 133      13.392  33.844   8.686  1.00 31.05
ATOM   2090  H   ALA A 133      13.752  32.092   6.861  1.00  0.00
ATOM   2091  H   ALA A 133      12.358  32.081   9.292  1.00  0.00
ATOM   2092  H   ALA A 133      13.023  34.401   9.547  1.00  0.00
ATOM   2093  H   ALA A 133      14.352  33.370   8.891  1.00  0.00
ATOM   2094  H   ALA A 133      13.429  34.462   7.789  1.00  0.00
ATOM   2095  N   GLY A 134      10.126  33.155   9.182  1.00 37.71
ATOM   2096  CA  GLY A 134       8.752  33.604   9.042  1.00 40.48
ATOM   2097  C   GLY A 134       7.817  32.513   8.550  1.00 43.32
ATOM   2098  O   GLY A 134       6.601  32.701   8.494  1.00 48.65
ATOM   2099  H   GLY A 134      10.430  32.716  10.063  1.00  0.00
ATOM   2100  H   GLY A 134       8.770  34.389   8.286  1.00  0.00
ATOM   2101  H   GLY A 134       8.419  33.959  10.018  1.00  0.00
ATOM   2102  N   ARG A 135       8.382  31.371   8.180  1.00 36.67
ATOM   2103  CA  ARG A 135       7.572  30.210   7.840  1.00 34.98
ATOM   2104  C   ARG A 135       7.849  29.061   8.806  1.00 35.17
ATOM   2105  O   ARG A 135       7.090  28.096   8.862  1.00 34.04
ATOM   2106  CB  ARG A 135       7.863  29.738   6.417  1.00 34.42
ATOM   2107  CG  ARG A 135       7.400  30.678   5.329  1.00 43.90
ATOM   2108  CD  ARG A 135       7.292  29.953   4.002  1.00 39.59
ATOM   2109  NE  ARG A 135       7.651  30.840   2.901  1.00 44.09
ATOM   2110  CZ  ARG A 135       7.847  30.437   1.650  1.00 53.65
ATOM   2111  NH1 ARG A 135       7.707  29.152   1.336  1.00 50.60
ATOM   2112  NH2 ARG A 135       8.185  31.319   0.715  1.00 44.43
ATOM   2113  H   ARG A 135       9.409  31.305   8.133  1.00  0.00
ATOM   2114  H   ARG A 135       6.526  30.508   7.914  1.00  0.00
ATOM   2115  H   ARG A 135       7.329  28.799   6.271  1.00  0.00
ATOM   2116  H   ARG A 135       8.947  29.669   6.323  1.00  0.00
ATOM   2117  H   ARG A 135       8.127  31.484   5.231  1.00  0.00
ATOM   2118  H   ARG A 135       6.420  31.072   5.598  1.00  0.00
ATOM   2119  H   ARG A 135       6.275  29.592   3.846  1.00  0.00
ATOM   2120  H   ARG A 135       7.999  29.124   3.995  1.00  0.00
ATOM   2121  H   ARG A 135       7.760  31.843   3.107  1.00  0.00
ATOM   2122  H   ARG A 135       7.859  28.839   0.366  1.00  0.00
ATOM   2123  H   ARG A 135       7.447  28.470   2.062  1.00  0.00
ATOM   2124  H   ARG A 135       8.337  31.008  -0.255  1.00  0.00
ATOM   2125  H   ARG A 135       8.295  32.313   0.961  1.00  0.00
ATOM   2126  N   TRP A 136       8.935  29.187   9.563  1.00 26.03
ATOM   2127  CA  TRP A 136       9.520  28.081  10.310  1.00 26.21
ATOM   2128  C   TRP A 136      10.309  28.664  11.466  1.00 26.04
ATOM   2129  O   TRP A 136      11.333  29.308  11.260  1.00 22.68
ATOM   2130  CB  TRP A 136      10.441  27.280   9.375  1.00 23.10
ATOM   2131  CG  TRP A 136      11.260  26.135   9.972  1.00 20.79
ATOM   2132  CD1 TRP A 136      12.548  26.198  10.424  1.00 19.41
ATOM   2133  CD2 TRP A 136      10.857  24.763  10.111  1.00 15.55
ATOM   2134  NE1 TRP A 136      12.962  24.956  10.852  1.00 17.37
ATOM   2135  CE2 TRP A 136      11.943  24.059  10.672  1.00 14.45
ATOM   2136  CE3 TRP A 136       9.682  24.066   9.825  1.00 16.96
ATOM   2137  CZ2 TRP A 136      11.894  22.689  10.945  1.00 15.73
ATOM   2138  CZ3 TRP A 136       9.633  22.700  10.090  1.00 18.92
ATOM   2139  CH2 TRP A 136      10.732  22.028  10.650  1.00 17.63
ATOM   2140  H   TRP A 136       9.385  30.112   9.624  1.00  0.00
ATOM   2141  H   TRP A 136       8.749  27.413  10.695  1.00  0.00
ATOM   2142  H   TRP A 136      11.175  27.996   9.006  1.00  0.00
ATOM   2143  H   TRP A 136       9.775  26.805   8.654  1.00  0.00
ATOM   2144  H   TRP A 136      13.159  27.100  10.443  1.00  0.00
ATOM   2145  H   TRP A 136      13.889  24.737  11.244  1.00  0.00
ATOM   2146  H   TRP A 136       8.819  24.581   9.402  1.00  0.00
ATOM   2147  H   TRP A 136      12.748  22.167  11.376  1.00  0.00
ATOM   2148  H   TRP A 136       8.726  22.142   9.859  1.00  0.00
ATOM   2149  H   TRP A 136      10.658  20.960  10.854  1.00  0.00
ATOM   2150  N   THR A 137       9.833  28.447  12.688  1.00 33.93
ATOM   2151  CA  THR A 137      10.491  29.030  13.847  1.00 33.97
ATOM   2152  C   THR A 137      11.544  28.081  14.376  1.00 31.97
ATOM   2153  O   THR A 137      11.352  26.875  14.377  1.00 33.83
ATOM   2154  CB  THR A 137       9.496  29.354  14.955  1.00 35.03
ATOM   2155  OG1 THR A 137       8.796  28.162  15.315  1.00 35.31
ATOM   2156  CG2 THR A 137       8.498  30.391  14.466  1.00 31.86
ATOM   2157  H   THR A 137       8.994  27.863  12.815  1.00  0.00
ATOM   2158  H   THR A 137      10.958  29.961  13.527  1.00  0.00
ATOM   2159  H   THR A 137      10.031  29.749  15.818  1.00  0.00
ATOM   2160  H   THR A 137       9.501  27.485  15.640  1.00  0.00
ATOM   2161  H   THR A 137       7.812  30.587  15.290  1.00  0.00
ATOM   2162  H   THR A 137       9.069  31.279  14.194  1.00  0.00
ATOM   2163  H   THR A 137       7.985  29.959  13.606  1.00  0.00
ATOM   2164  N   THR A 138      12.665  28.633  14.813  1.00 25.39
ATOM   2165  CA  THR A 138      13.767  27.822  15.283  1.00 18.13
ATOM   2166  C   THR A 138      13.883  28.011  16.792  1.00 24.69
ATOM   2167  O   THR A 138      13.375  28.989  17.341  1.00 26.46
ATOM   2168  CB  THR A 138      15.069  28.246  14.591  1.00 18.78
ATOM   2169  OG1 THR A 138      15.148  29.683  14.575  1.00 23.84
ATOM   2170  CG2 THR A 138      15.095  27.746  13.134  1.00 18.28
ATOM   2171  H   THR A 138      12.754  29.659  14.819  1.00  0.00
ATOM   2172  H   THR A 138      13.589  26.772  15.050  1.00  0.00
ATOM   2173  H   THR A 138      15.909  27.816  15.138  1.00  0.00
ATOM   2174  H   THR A 138      15.129  29.997  15.556  1.00  0.00
ATOM   2175  H   THR A 138      16.039  28.077  12.700  1.00  0.00
ATOM   2176  H   THR A 138      15.024  26.659  13.169  1.00  0.00
ATOM   2177  H   THR A 138      14.238  28.192  12.629  1.00  0.00
ATOM   2178  N   ILE A 139      14.530  27.065  17.461  1.00 20.55
ATOM   2179  CA  ILE A 139      14.828  27.200  18.877  1.00 24.95
ATOM   2180  C   ILE A 139      16.339  27.177  19.062  1.00 23.17
ATOM   2181  O   ILE A 139      17.057  26.601  18.246  1.00 20.34
ATOM   2182  CB  ILE A 139      14.127  26.103  19.727  1.00 24.51
ATOM   2183  CG1 ILE A 139      14.586  24.700  19.312  1.00 24.50
ATOM   2184  CG2 ILE A 139      12.616  26.217  19.584  1.00 29.70
ATOM   2185  CD1 ILE A 139      13.843  23.557  20.022  1.00 29.22
ATOM   2186  H   ILE A 139      14.829  26.214  16.964  1.00  0.00
ATOM   2187  H   ILE A 139      14.434  28.151  19.235  1.00  0.00
ATOM   2188  H   ILE A 139      14.405  26.257  20.770  1.00  0.00
ATOM   2189  H   ILE A 139      15.639  24.615  19.582  1.00  0.00
ATOM   2190  H   ILE A 139      14.388  24.600  18.245  1.00  0.00
ATOM   2191  H   ILE A 139      12.178  25.429  20.197  1.00  0.00
ATOM   2192  H   ILE A 139      12.336  27.209  19.938  1.00  0.00
ATOM   2193  H   ILE A 139      12.385  26.084  18.527  1.00  0.00
ATOM   2194  H   ILE A 139      14.258  22.623  19.643  1.00  0.00
ATOM   2195  H   ILE A 139      14.022  23.676  21.091  1.00  0.00
ATOM   2196  H   ILE A 139      12.787  23.661  19.774  1.00  0.00
ATOM   2197  N   ASP A 140      16.825  27.845  20.101  1.00 18.32
ATOM   2198  CA  ASP A 140      18.252  27.838  20.400  1.00 17.70
ATOM   2199  C   ASP A 140      18.618  26.720  21.366  1.00 19.76
ATOM   2200  O   ASP A 140      17.782  25.910  21.728  1.00 19.37
ATOM   2201  CB  ASP A 140      18.720  29.196  20.950  1.00 20.56
ATOM   2202  CG  ASP A 140      17.980  29.621  22.235  1.00 21.93
ATOM   2203  OD1 ASP A 140      17.834  30.846  22.446  1.00 22.74
ATOM   2204  OD2 ASP A 140      17.563  28.757  23.036  1.00 20.44
ATOM   2205  H   ASP A 140      16.183  28.377  20.706  1.00  0.00
ATOM   2206  H   ASP A 140      18.771  27.655  19.459  1.00  0.00
ATOM   2207  H   ASP A 140      18.514  29.947  20.187  1.00  0.00
ATOM   2208  H   ASP A 140      19.779  29.107  21.191  1.00  0.00
ATOM   2209  N   GLU A 141      19.876  26.715  21.787  1.00 21.59
ATOM   2210  CA  GLU A 141      20.417  25.742  22.723  1.00 26.20
ATOM   2211  C   GLU A 141      19.667  25.651  24.067  1.00 35.85
ATOM   2212  O   GLU A 141      19.659  24.604  24.708  1.00 33.42
ATOM   2213  CB  GLU A 141      21.892  26.082  22.947  1.00 28.98
ATOM   2214  CG  GLU A 141      22.654  25.130  23.837  1.00 39.52
ATOM   2215  CD  GLU A 141      24.141  25.433  23.818  1.00 45.24
ATOM   2216  OE1 GLU A 141      24.530  26.408  23.133  1.00 45.03
ATOM   2217  OE2 GLU A 141      24.920  24.704  24.474  1.00 50.35
ATOM   2218  H   GLU A 141      20.508  27.445  21.429  1.00  0.00
ATOM   2219  H   GLU A 141      20.292  24.755  22.279  1.00  0.00
ATOM   2220  H   GLU A 141      21.925  27.056  23.436  1.00  0.00
ATOM   2221  H   GLU A 141      22.373  26.028  21.971  1.00  0.00
ATOM   2222  H   GLU A 141      22.501  24.116  23.468  1.00  0.00
ATOM   2223  H   GLU A 141      22.286  25.237  24.857  1.00  0.00
ATOM   2224  N   GLN A 142      19.038  26.745  24.492  1.00 43.03
ATOM   2225  CA  GLN A 142      18.315  26.766  25.761  1.00 42.36
ATOM   2226  C   GLN A 142      16.825  26.435  25.626  1.00 39.52
ATOM   2227  O   GLN A 142      16.089  26.454  26.617  1.00 41.08
ATOM   2228  CB  GLN A 142      18.479  28.129  26.442  1.00 44.61
ATOM   2229  CG  GLN A 142      19.902  28.423  26.880  1.00 50.53
ATOM   2230  CD  GLN A 142      20.365  27.484  27.974  1.00 54.56
ATOM   2231  OE1 GLN A 142      19.578  27.079  28.832  1.00 59.03
ATOM   2232  NE2 GLN A 142      21.644  27.118  27.944  1.00 57.70
ATOM   2233  H   GLN A 142      19.062  27.596  23.912  1.00  0.00
ATOM   2234  H   GLN A 142      18.757  25.979  26.373  1.00  0.00
ATOM   2235  H   GLN A 142      17.855  28.133  27.336  1.00  0.00
ATOM   2236  H   GLN A 142      18.205  28.893  25.714  1.00  0.00
ATOM   2237  H   GLN A 142      19.937  29.441  27.268  1.00  0.00
ATOM   2238  H   GLN A 142      20.558  28.290  26.019  1.00  0.00
ATOM   2239  H   GLN A 142      22.014  26.481  28.663  1.00  0.00
ATOM   2240  H   GLN A 142      22.264  27.472  27.201  1.00  0.00
ATOM   2241  N   GLY A 143      16.374  26.150  24.409  1.00 27.30
ATOM   2242  CA  GLY A 143      14.981  25.777  24.188  1.00 28.16
ATOM   2243  C   GLY A 143      14.057  26.938  23.863  1.00 24.32
ATOM   2244  O   GLY A 143      12.840  26.787  23.756  1.00 22.04
ATOM   2245  H   GLY A 143      17.019  26.193  23.607  1.00  0.00
ATOM   2246  H   GLY A 143      14.642  25.359  25.136  1.00  0.00
ATOM   2247  H   GLY A 143      14.970  25.078  23.352  1.00  0.00
ATOM   2248  N   ASN A 144      14.641  28.109  23.688  1.00 19.85
ATOM   2249  CA  ASN A 144      13.851  29.296  23.414  1.00 24.21
ATOM   2250  C   ASN A 144      14.016  29.712  21.968  1.00 21.51
ATOM   2251  O   ASN A 144      15.065  29.450  21.395  1.00 21.13
ATOM   2252  CB  ASN A 144      14.293  30.401  24.363  1.00 25.48
ATOM   2253  CG  ASN A 144      14.262  29.943  25.796  1.00 23.94
ATOM   2254  OD1 ASN A 144      13.239  29.431  26.262  1.00 19.46
ATOM   2255  ND2 ASN A 144      15.397  30.051  26.484  1.00 22.50
ATOM   2256  H   ASN A 144      15.667  28.181  23.746  1.00  0.00
ATOM   2257  H   ASN A 144      12.793  29.090  23.575  1.00  0.00
ATOM   2258  H   ASN A 144      13.617  31.249  24.257  1.00  0.00
ATOM   2259  H   ASN A 144      15.320  30.675  24.119  1.00  0.00
ATOM   2260  H   ASN A 144      15.432  29.752  27.469  1.00  0.00
ATOM   2261  H   ASN A 144      16.239  30.433  26.031  1.00  0.00
ATOM   2262  N   PRO A 145      12.976  30.348  21.381  1.00 28.50
ATOM   2263  CA  PRO A 145      12.986  30.786  19.980  1.00 30.88
ATOM   2264  C   PRO A 145      14.249  31.568  19.650  1.00 30.91
ATOM   2265  O   PRO A 145      14.735  32.333  20.491  1.00 35.03
ATOM   2266  CB  PRO A 145      11.753  31.690  19.884  1.00 29.50
ATOM   2267  CG  PRO A 145      10.834  31.182  20.947  1.00 28.33
ATOM   2268  CD  PRO A 145      11.735  30.763  22.072  1.00 32.54
ATOM   2269  H   PRO A 145      12.967  29.951  19.280  1.00  0.00
ATOM   2270  H   PRO A 145      11.287  31.672  18.899  1.00  0.00
ATOM   2271  H   PRO A 145      12.001  32.738  20.049  1.00  0.00
ATOM   2272  H   PRO A 145      10.225  30.353  20.587  1.00  0.00
ATOM   2273  H   PRO A 145      10.119  31.943  21.260  1.00  0.00
ATOM   2274  H   PRO A 145      11.914  31.566  22.787  1.00  0.00
ATOM   2275  H   PRO A 145      11.312  29.968  22.686  1.00  0.00
ATOM   2276  N   SER A 146      14.770  31.362  18.442  1.00 23.90
ATOM   2277  CA  SER A 146      16.031  31.963  18.022  1.00 23.48
ATOM   2278  C   SER A 146      15.872  32.768  16.739  1.00 28.11
ATOM   2279  O   SER A 146      16.835  33.374  16.250  1.00 34.86
ATOM   2280  CB  SER A 146      17.097  30.882  17.833  1.00 24.15
ATOM   2281  OG  SER A 146      16.583  29.812  17.056  1.00 19.63
ATOM   2282  H   SER A 146      14.264  30.756  17.780  1.00  0.00
ATOM   2283  H   SER A 146      16.347  32.648  18.809  1.00  0.00
ATOM   2284  H   SER A 146      17.455  30.487  18.783  1.00  0.00
ATOM   2285  H   SER A 146      17.925  31.300  17.260  1.00  0.00
ATOM   2286  H   SER A 146      17.339  29.118  16.962  1.00  0.00
ATOM   2287  N   GLY A 147      14.670  32.768  16.176  1.00 23.36
ATOM   2288  CA  GLY A 147      14.388  33.670  15.072  1.00 28.39
ATOM   2289  C   GLY A 147      14.800  33.332  13.638  1.00 31.17
ATOM   2290  O   GLY A 147      14.832  34.230  12.789  1.00 28.15
ATOM   2291  H   GLY A 147      13.939  32.130  16.521  1.00  0.00
ATOM   2292  H   GLY A 147      15.013  34.527  15.325  1.00  0.00
ATOM   2293  H   GLY A 147      13.300  33.739  15.067  1.00  0.00
ATOM   2294  N   GLY A 148      15.088  32.068  13.328  1.00 19.55
ATOM   2295  CA  GLY A 148      15.257  31.713  11.926  1.00 16.43
ATOM   2296  C   GLY A 148      16.424  30.842  11.507  1.00 17.18
ATOM   2297  O   GLY A 148      17.554  31.019  11.966  1.00 18.02
ATOM   2298  H   GLY A 148      15.189  31.356  14.066  1.00  0.00
ATOM   2299  H   GLY A 148      15.451  32.676  11.453  1.00  0.00
ATOM   2300  H   GLY A 148      14.353  31.159  11.673  1.00  0.00
ATOM   2301  N   LEU A 149      16.137  29.903  10.607  1.00 19.56
ATOM   2302  CA  LEU A 149      17.161  29.063   9.992  1.00 17.93
ATOM   2303  C   LEU A 149      18.298  29.861   9.362  1.00 20.09
ATOM   2304  O   LEU A 149      18.058  30.835   8.639  1.00 19.76
ATOM   2305  CB  LEU A 149      16.540  28.177   8.907  1.00 20.64
ATOM   2306  CG  LEU A 149      16.804  26.670   8.977  1.00 23.39
ATOM   2307  CD1 LEU A 149      16.755  26.033   7.591  1.00 20.21
ATOM   2308  CD2 LEU A 149      18.117  26.335   9.685  1.00 23.62
ATOM   2309  H   LEU A 149      15.154  29.764  10.334  1.00  0.00
ATOM   2310  H   LEU A 149      17.578  28.462  10.800  1.00  0.00
ATOM   2311  H   LEU A 149      16.988  28.507   7.970  1.00  0.00
ATOM   2312  H   LEU A 149      15.462  28.288   9.023  1.00  0.00
ATOM   2313  H   LEU A 149      16.001  26.244   9.579  1.00  0.00
ATOM   2314  H   LEU A 149      16.951  24.969   7.722  1.00  0.00
ATOM   2315  H   LEU A 149      15.757  26.215   7.192  1.00  0.00
ATOM   2316  H   LEU A 149      17.526  26.516   6.991  1.00  0.00
ATOM   2317  H   LEU A 149      18.212  25.249   9.683  1.00  0.00
ATOM   2318  H   LEU A 149      18.916  26.813   9.118  1.00  0.00
ATOM   2319  H   LEU A 149      18.044  26.733  10.697  1.00  0.00
ATOM   2320  N   LYS A 150      19.531  29.441   9.638  1.00 18.67
ATOM   2321  CA  LYS A 150      20.694  29.967   8.939  1.00 17.26
ATOM   2322  C   LYS A 150      21.460  28.853   8.213  1.00 22.05
ATOM   2323  O   LYS A 150      21.550  27.713   8.702  1.00 17.21
ATOM   2324  CB  LYS A 150      21.624  30.708   9.889  1.00 17.49
ATOM   2325  CG  LYS A 150      21.044  32.031  10.404  1.00 20.27
ATOM   2326  CD  LYS A 150      22.010  32.713  11.368  1.00 21.22
ATOM   2327  CE  LYS A 150      21.436  34.022  11.927  1.00 24.78
ATOM   2328  NZ  LYS A 150      22.470  34.776  12.708  1.00 27.93
ATOM   2329  H   LYS A 150      19.665  28.725  10.366  1.00  0.00
ATOM   2330  H   LYS A 150      20.328  30.674   8.195  1.00  0.00
ATOM   2331  H   LYS A 150      22.532  30.942   9.333  1.00  0.00
ATOM   2332  H   LYS A 150      21.796  30.062  10.750  1.00  0.00
ATOM   2333  H   LYS A 150      20.111  31.827  10.930  1.00  0.00
ATOM   2334  H   LYS A 150      20.877  32.694   9.555  1.00  0.00
ATOM   2335  H   LYS A 150      22.923  32.948  10.820  1.00  0.00
ATOM   2336  H   LYS A 150      22.197  32.035  12.200  1.00  0.00
ATOM   2337  H   LYS A 150      20.595  33.801  12.585  1.00  0.00
ATOM   2338  H   LYS A 150      21.128  34.651  11.092  1.00  0.00
ATOM   2339  H   LYS A 150      22.020  35.637  13.051  1.00  0.00
ATOM   2340  H   LYS A 150      22.768  34.165  13.482  1.00  0.00
ATOM   2341  H   LYS A 150      23.245  34.981  12.062  1.00  0.00
ATOM   2342  N   ARG A 151      21.980  29.193   7.038  1.00 13.49
ATOM   2343  CA  ARG A 151      22.901  28.335   6.292  1.00 21.08
ATOM   2344  C   ARG A 151      23.993  29.187   5.651  1.00 19.37
ATOM   2345  O   ARG A 151      23.740  30.306   5.225  1.00 21.15
ATOM   2346  CB  ARG A 151      22.174  27.525   5.204  1.00 18.67
ATOM   2347  CG  ARG A 151      21.076  26.594   5.712  1.00 16.83
ATOM   2348  CD  ARG A 151      20.568  25.690   4.596  1.00 19.17
ATOM   2349  NE  ARG A 151      19.421  24.866   4.982  1.00 18.78
ATOM   2350  CZ  ARG A 151      18.258  24.859   4.335  1.00 16.13
ATOM   2351  NH1 ARG A 151      18.079  25.630   3.268  1.00 15.39
ATOM   2352  NH2 ARG A 151      17.277  24.078   4.748  1.00 13.38
ATOM   2353  H   ARG A 151      21.722  30.104   6.633  1.00  0.00
ATOM   2354  H   ARG A 151      23.342  27.629   6.996  1.00  0.00
ATOM   2355  H   ARG A 151      22.921  26.894   4.722  1.00  0.00
ATOM   2356  H   ARG A 151      21.686  28.247   4.550  1.00  0.00
ATOM   2357  H   ARG A 151      20.246  27.197   6.079  1.00  0.00
ATOM   2358  H   ARG A 151      21.486  25.970   6.506  1.00  0.00
ATOM   2359  H   ARG A 151      21.367  25.013   4.294  1.00  0.00
ATOM   2360  H   ARG A 151      20.212  26.335   3.792  1.00  0.00
ATOM   2361  H   ARG A 151      19.520  24.254   5.805  1.00  0.00
ATOM   2362  H   ARG A 151      17.177  25.620   2.771  1.00  0.00
ATOM   2363  H   ARG A 151      18.842  26.237   2.938  1.00  0.00
ATOM   2364  H   ARG A 151      16.377  24.073   4.247  1.00  0.00
ATOM   2365  H   ARG A 151      17.412  23.474   5.571  1.00  0.00
ATOM   2366  N   ASN A 152      25.214  28.668   5.600  1.00 23.05
ATOM   2367  CA  ASN A 152      26.311  29.381   4.955  1.00 22.05
ATOM   2368  C   ASN A 152      27.245  28.423   4.209  1.00 18.91
ATOM   2369  O   ASN A 152      28.351  28.150   4.665  1.00 18.87
ATOM   2370  CB  ASN A 152      27.082  30.218   5.986  1.00 22.60
ATOM   2371  CG  ASN A 152      28.024  31.234   5.343  1.00 26.40
ATOM   2372  OD1 ASN A 152      28.065  31.384   4.123  1.00 23.74
ATOM   2373  ND2 ASN A 152      28.783  31.940   6.174  1.00 27.27
ATOM   2374  H   ASN A 152      25.390  27.746   6.023  1.00  0.00
ATOM   2375  H   ASN A 152      25.885  30.055   4.212  1.00  0.00
ATOM   2376  H   ASN A 152      27.686  29.539   6.587  1.00  0.00
ATOM   2377  H   ASN A 152      26.353  30.773   6.576  1.00  0.00
ATOM   2378  H   ASN A 152      29.439  32.641   5.802  1.00  0.00
ATOM   2379  H   ASN A 152      28.715  31.786   7.190  1.00  0.00
ATOM   2380  N   PHE A 153      26.801  27.939   3.052  1.00 18.22
ATOM   2381  CA  PHE A 153      27.480  26.828   2.362  1.00 16.48
ATOM   2382  C   PHE A 153      28.979  27.034   2.137  1.00 17.91
ATOM   2383  O   PHE A 153      29.399  27.971   1.455  1.00 24.66
ATOM   2384  CB  PHE A 153      26.802  26.482   1.027  1.00 14.48
ATOM   2385  CG  PHE A 153      25.343  26.107   1.146  1.00 17.19
ATOM   2386  CD1 PHE A 153      24.845  25.519   2.305  1.00 15.92
ATOM   2387  CD2 PHE A 153      24.468  26.351   0.093  1.00 14.61
ATOM   2388  CE1 PHE A 153      23.498  25.185   2.406  1.00 15.60
ATOM   2389  CE2 PHE A 153      23.129  26.027   0.180  1.00 13.43
ATOM   2390  CZ  PHE A 153      22.639  25.438   1.340  1.00 20.04
ATOM   2391  H   PHE A 153      25.959  28.352   2.627  1.00  0.00
ATOM   2392  H   PHE A 153      27.382  25.991   3.053  1.00  0.00
ATOM   2393  H   PHE A 153      27.320  25.621   0.604  1.00  0.00
ATOM   2394  H   PHE A 153      26.839  27.379   0.408  1.00  0.00
ATOM   2395  H   PHE A 153      25.516  25.318   3.140  1.00  0.00
ATOM   2396  H   PHE A 153      24.848  26.808  -0.821  1.00  0.00
ATOM   2397  H   PHE A 153      23.116  24.726   3.318  1.00  0.00
ATOM   2398  H   PHE A 153      22.460  26.232  -0.656  1.00  0.00
ATOM   2399  H   PHE A 153      21.584  25.175   1.415  1.00  0.00
ATOM   2400  N   GLY A 154      29.771  26.156   2.740  1.00 20.80
ATOM   2401  CA  GLY A 154      31.200  26.061   2.497  1.00 21.43
ATOM   2402  C   GLY A 154      32.013  27.282   2.857  1.00 25.99
ATOM   2403  O   GLY A 154      33.066  27.521   2.268  1.00 29.39
ATOM   2404  H   GLY A 154      29.349  25.506   3.418  1.00  0.00
ATOM   2405  H   GLY A 154      31.290  25.941   1.417  1.00  0.00
ATOM   2406  H   GLY A 154      31.558  25.227   3.100  1.00  0.00
ATOM   2407  N   ALA A 155      31.545  28.038   3.844  1.00 31.52
ATOM   2408  CA  ALA A 155      32.149  29.323   4.174  1.00 35.48
ATOM   2409  C   ALA A 155      33.384  29.157   5.036  1.00 37.69
ATOM   2410  O   ALA A 155      34.002  30.138   5.441  1.00 41.71
ATOM   2411  CB  ALA A 155      31.138  30.201   4.892  1.00 34.13
ATOM   2412  H   ALA A 155      30.736  27.708   4.389  1.00  0.00
ATOM   2413  H   ALA A 155      32.452  29.796   3.240  1.00  0.00
ATOM   2414  H   ALA A 155      31.637  31.144   5.115  1.00  0.00
ATOM   2415  H   ALA A 155      30.296  30.338   4.213  1.00  0.00
ATOM   2416  H   ALA A 155      30.845  29.673   5.799  1.00  0.00
ATOM   2417  N   THR A 156      33.740  27.913   5.313  1.00 29.20
ATOM   2418  CA  THR A 156      34.739  27.609   6.323  1.00 30.50
ATOM   2419  C   THR A 156      36.014  27.005   5.719  1.00 36.37
ATOM   2420  O   THR A 156      35.948  26.215   4.779  1.00 36.65
ATOM   2421  CB  THR A 156      34.116  26.652   7.365  1.00 36.24
ATOM   2422  OG1 THR A 156      33.436  27.417   8.367  1.00 39.33
ATOM   2423  CG2 THR A 156      35.152  25.784   8.028  1.00 33.74
ATOM   2424  H   THR A 156      33.297  27.139   4.798  1.00  0.00
ATOM   2425  H   THR A 156      35.040  28.540   6.804  1.00  0.00
ATOM   2426  H   THR A 156      33.419  26.000   6.838  1.00  0.00
ATOM   2427  H   THR A 156      32.737  27.997   7.881  1.00  0.00
ATOM   2428  H   THR A 156      34.626  25.148   8.740  1.00  0.00
ATOM   2429  H   THR A 156      35.631  25.201   7.241  1.00  0.00
ATOM   2430  H   THR A 156      35.857  26.451   8.524  1.00  0.00
ATOM   2431  N   LYS A 157      37.168  27.382   6.267  1.00 33.01
ATOM   2432  CA  LYS A 157      38.464  26.854   5.835  1.00 33.48
ATOM   2433  C   LYS A 157      38.593  25.345   6.054  1.00 41.45
ATOM   2434  O   LYS A 157      39.138  24.621   5.215  1.00 38.27
ATOM   2435  CB  LYS A 157      39.570  27.568   6.609  1.00 46.42
ATOM   2436  CG  LYS A 157      40.971  27.061   6.344  1.00 54.53
ATOM   2437  CD  LYS A 157      41.979  27.788   7.228  1.00 62.47
ATOM   2438  CE  LYS A 157      43.404  27.326   6.952  1.00 73.66
ATOM   2439  NZ  LYS A 157      43.614  25.893   7.312  1.00 71.59
ATOM   2440  H   LYS A 157      37.148  28.076   7.028  1.00  0.00
ATOM   2441  H   LYS A 157      38.551  27.033   4.763  1.00  0.00
ATOM   2442  H   LYS A 157      39.374  27.408   7.669  1.00  0.00
ATOM   2443  H   LYS A 157      39.555  28.609   6.288  1.00  0.00
ATOM   2444  H   LYS A 157      41.217  27.248   5.299  1.00  0.00
ATOM   2445  H   LYS A 157      41.008  25.993   6.560  1.00  0.00
ATOM   2446  H   LYS A 157      41.743  27.572   8.270  1.00  0.00
ATOM   2447  H   LYS A 157      41.917  28.855   7.015  1.00  0.00
ATOM   2448  H   LYS A 157      44.092  27.928   7.545  1.00  0.00
ATOM   2449  H   LYS A 157      43.589  27.421   5.882  1.00  0.00
ATOM   2450  H   LYS A 157      44.595  25.669   7.094  1.00  0.00
ATOM   2451  H   LYS A 157      43.415  25.803   8.319  1.00  0.00
ATOM   2452  H   LYS A 157      42.959  25.340   6.741  1.00  0.00
ATOM   2453  N   GLU A 158      38.106  24.877   7.199  1.00 36.60
ATOM   2454  CA  GLU A 158      38.184  23.462   7.551  1.00 33.97
ATOM   2455  C   GLU A 158      37.272  22.604   6.678  1.00 28.79
ATOM   2456  O   GLU A 158      37.586  21.451   6.411  1.00 31.77
ATOM   2457  CB  GLU A 158      37.839  23.259   9.034  1.00 39.39
ATOM   2458  CG  GLU A 158      38.780  23.962  10.023  1.00 39.02
ATOM   2459  CD  GLU A 158      38.524  25.469  10.155  1.00 47.95
ATOM   2460  OE1 GLU A 158      38.054  26.096   9.182  1.00 43.29
ATOM   2461  OE2 GLU A 158      38.797  26.032  11.237  1.00 52.01
ATOM   2462  H   GLU A 158      37.660  25.532   7.857  1.00  0.00
ATOM   2463  H   GLU A 158      39.210  23.140   7.372  1.00  0.00
ATOM   2464  H   GLU A 158      37.918  22.190   9.232  1.00  0.00
ATOM   2465  H   GLU A 158      36.848  23.685   9.187  1.00  0.00
ATOM   2466  H   GLU A 158      39.797  23.836   9.651  1.00  0.00
ATOM   2467  H   GLU A 158      38.613  23.517  11.004  1.00  0.00
ATOM   2468  N   ALA A 159      36.151  23.169   6.234  1.00 26.27
ATOM   2469  CA  ALA A 159      35.166  22.424   5.443  1.00 25.17
ATOM   2470  C   ALA A 159      34.716  23.119   4.155  1.00 25.23
ATOM   2471  O   ALA A 159      33.520  23.292   3.929  1.00 20.80
ATOM   2472  CB  ALA A 159      33.938  22.099   6.299  1.00 18.95
ATOM   2473  H   ALA A 159      35.970  24.159   6.453  1.00  0.00
ATOM   2474  H   ALA A 159      35.680  21.515   5.131  1.00  0.00
ATOM   2475  H   ALA A 159      33.244  21.549   5.664  1.00  0.00
ATOM   2476  H   ALA A 159      34.285  21.496   7.138  1.00  0.00
ATOM   2477  H   ALA A 159      33.519  23.050   6.629  1.00  0.00
ATOM   2478  N   PRO A 160      35.663  23.481   3.280  1.00 29.75
ATOM   2479  CA  PRO A 160      35.252  24.230   2.089  1.00 27.48
ATOM   2480  C   PRO A 160      34.440  23.395   1.092  1.00 25.74
ATOM   2481  O   PRO A 160      33.737  23.964   0.252  1.00 26.20
ATOM   2482  CB  PRO A 160      36.589  24.641   1.471  1.00 32.04
ATOM   2483  CG  PRO A 160      37.530  23.549   1.875  1.00 31.65
ATOM   2484  CD  PRO A 160      37.097  23.137   3.256  1.00 29.94
ATOM   2485  H   PRO A 160      34.593  25.060   2.344  1.00  0.00
ATOM   2486  H   PRO A 160      36.929  25.622   1.804  1.00  0.00
ATOM   2487  H   PRO A 160      36.530  24.734   0.387  1.00  0.00
ATOM   2488  H   PRO A 160      38.564  23.894   1.866  1.00  0.00
ATOM   2489  H   PRO A 160      37.497  22.713   1.176  1.00  0.00
ATOM   2490  H   PRO A 160      37.263  22.077   3.449  1.00  0.00
ATOM   2491  H   PRO A 160      37.659  23.628   4.050  1.00  0.00
ATOM   2492  N   THR A 161      34.525  22.071   1.188  1.00 20.43
ATOM   2493  CA  THR A 161      33.911  21.178   0.199  1.00 19.77
ATOM   2494  C   THR A 161      33.081  20.053   0.824  1.00 21.87
ATOM   2495  O   THR A 161      33.290  19.675   1.976  1.00 17.61
ATOM   2496  CB  THR A 161      34.991  20.510  -0.709  1.00 27.29
ATOM   2497  OG1 THR A 161      36.056  20.012   0.105  1.00 39.00
ATOM   2498  CG2 THR A 161      35.576  21.518  -1.704  1.00 23.07
ATOM   2499  H   THR A 161      35.038  21.660   1.981  1.00  0.00
ATOM   2500  H   THR A 161      33.251  21.821  -0.383  1.00  0.00
ATOM   2501  H   THR A 161      34.513  19.700  -1.260  1.00  0.00
ATOM   2502  H   THR A 161      35.641  19.338   0.764  1.00  0.00
ATOM   2503  H   THR A 161      36.317  20.985  -2.299  1.00  0.00
ATOM   2504  H   THR A 161      34.749  21.879  -2.315  1.00  0.00
ATOM   2505  H   THR A 161      36.027  22.319  -1.118  1.00  0.00
ATOM   2506  N   LEU A 162      32.148  19.512   0.046  1.00 27.24
ATOM   2507  CA  LEU A 162      31.430  18.303   0.435  1.00 25.54
ATOM   2508  C   LEU A 162      32.370  17.113   0.296  1.00 24.91
ATOM   2509  O   LEU A 162      33.296  17.154  -0.504  1.00 24.79
ATOM   2510  CB  LEU A 162      30.187  18.098  -0.438  1.00 19.17
ATOM   2511  CG  LEU A 162      28.947  18.934  -0.104  1.00 23.36
ATOM   2512  CD1 LEU A 162      27.776  18.492  -0.972  1.00 21.46
ATOM   2513  CD2 LEU A 162      28.573  18.848   1.384  1.00 16.89
ATOM   2514  H   LEU A 162      31.926  19.958  -0.855  1.00  0.00
ATOM   2515  H   LEU A 162      31.097  18.399   1.469  1.00  0.00
ATOM   2516  H   LEU A 162      29.891  17.059  -0.290  1.00  0.00
ATOM   2517  H   LEU A 162      30.481  18.396  -1.444  1.00  0.00
ATOM   2518  H   LEU A 162      29.184  19.977  -0.315  1.00  0.00
ATOM   2519  H   LEU A 162      26.924  19.113  -0.698  1.00  0.00
ATOM   2520  H   LEU A 162      28.072  18.646  -2.010  1.00  0.00
ATOM   2521  H   LEU A 162      27.597  17.439  -0.754  1.00  0.00
ATOM   2522  H   LEU A 162      27.688  19.468   1.526  1.00  0.00
ATOM   2523  H   LEU A 162      28.372  17.799   1.602  1.00  0.00
ATOM   2524  H   LEU A 162      29.426  19.223   1.949  1.00  0.00
ATOM   2525  N   PRO A 163      32.147  16.051   1.089  1.00 24.48
ATOM   2526  CA  PRO A 163      32.969  14.851   0.912  1.00 23.45
ATOM   2527  C   PRO A 163      32.665  14.144  -0.411  1.00 23.02
ATOM   2528  O   PRO A 163      31.561  14.266  -0.944  1.00 24.09
ATOM   2529  CB  PRO A 163      32.600  13.973   2.111  1.00 25.84
ATOM   2530  CG  PRO A 163      31.332  14.499   2.619  1.00 26.21
ATOM   2531  CD  PRO A 163      31.203  15.932   2.205  1.00 21.22
ATOM   2532  H   PRO A 163      34.034  15.081   0.870  1.00  0.00
ATOM   2533  H   PRO A 163      33.365  13.968   2.888  1.00  0.00
ATOM   2534  H   PRO A 163      32.470  12.933   1.813  1.00  0.00
ATOM   2535  H   PRO A 163      31.331  14.428   3.707  1.00  0.00
ATOM   2536  H   PRO A 163      30.504  13.908   2.227  1.00  0.00
ATOM   2537  H   PRO A 163      30.188  16.191   1.905  1.00  0.00
ATOM   2538  H   PRO A 163      31.417  16.635   3.010  1.00  0.00
ATOM   2539  N   THR A 164      33.644  13.408  -0.924  1.00 18.24
ATOM   2540  CA  THR A 164      33.552  12.804  -2.257  1.00 21.99
ATOM   2541  C   THR A 164      33.138  11.334  -2.242  1.00 23.06
ATOM   2542  O   THR A 164      33.146  10.676  -1.194  1.00 21.01
ATOM   2543  CB  THR A 164      34.911  12.879  -2.975  1.00 22.38
ATOM   2544  OG1 THR A 164      35.867  12.106  -2.238  1.00 22.47
ATOM   2545  CG2 THR A 164      35.407  14.335  -3.058  1.00 21.69
ATOM   2546  H   THR A 164      34.497  13.256  -0.367  1.00  0.00
ATOM   2547  H   THR A 164      32.782  13.377  -2.773  1.00  0.00
ATOM   2548  H   THR A 164      34.796  12.489  -3.986  1.00  0.00
ATOM   2549  H   THR A 164      35.509  11.141  -2.200  1.00  0.00
ATOM   2550  H   THR A 164      36.367  14.316  -3.574  1.00  0.00
ATOM   2551  H   THR A 164      34.658  14.896  -3.617  1.00  0.00
ATOM   2552  H   THR A 164      35.504  14.697  -2.035  1.00  0.00
ATOM   2553  N   ARG A 165      32.789  10.822  -3.420  1.00 22.18
ATOM   2554  CA  ARG A 165      32.486   9.408  -3.582  1.00 21.93
ATOM   2555  C   ARG A 165      33.675   8.565  -3.122  1.00 24.22
ATOM   2556  O   ARG A 165      33.505   7.525  -2.474  1.00 23.14
ATOM   2557  CB  ARG A 165      32.098   9.090  -5.029  1.00 24.12
ATOM   2558  CG  ARG A 165      31.769   7.620  -5.259  1.00 40.70
ATOM   2559  CD  ARG A 165      31.030   7.374  -6.571  1.00 47.23
ATOM   2560  NE  ARG A 165      30.530   6.001  -6.639  1.00 45.60
ATOM   2561  CZ  ARG A 165      31.196   4.990  -7.189  1.00 51.59
ATOM   2562  NH1 ARG A 165      32.389   5.203  -7.733  1.00 58.24
ATOM   2563  NH2 ARG A 165      30.672   3.767  -7.202  1.00 49.25
ATOM   2564  H   ARG A 165      32.732  11.444  -4.239  1.00  0.00
ATOM   2565  H   ARG A 165      31.628   9.159  -2.958  1.00  0.00
ATOM   2566  H   ARG A 165      32.949   9.339  -5.663  1.00  0.00
ATOM   2567  H   ARG A 165      31.201   9.664  -5.262  1.00  0.00
ATOM   2568  H   ARG A 165      31.120   7.294  -4.446  1.00  0.00
ATOM   2569  H   ARG A 165      32.710   7.071  -5.298  1.00  0.00
ATOM   2570  H   ARG A 165      31.691   7.548  -7.420  1.00  0.00
ATOM   2571  H   ARG A 165      30.162   8.033  -6.612  1.00  0.00
ATOM   2572  H   ARG A 165      29.603   5.805  -6.235  1.00  0.00
ATOM   2573  H   ARG A 165      32.907   4.422  -8.160  1.00  0.00
ATOM   2574  H   ARG A 165      32.796   6.149  -7.728  1.00  0.00
ATOM   2575  H   ARG A 165      31.193   2.988  -7.630  1.00  0.00
ATOM   2576  H   ARG A 165      29.745   3.599  -6.784  1.00  0.00
ATOM   2577  N   ASP A 166      34.881   9.042  -3.417  1.00 25.67
ATOM   2578  CA  ASP A 166      36.099   8.355  -2.996  1.00 26.32
ATOM   2579  C   ASP A 166      36.251   8.315  -1.475  1.00 28.96
ATOM   2580  O   ASP A 166      36.658   7.295  -0.917  1.00 27.93
ATOM   2581  CB  ASP A 166      37.342   8.979  -3.651  1.00 29.76
ATOM   2582  CG  ASP A 166      37.654   8.382  -5.036  1.00 38.32
ATOM   2583  OD1 ASP A 166      38.746   8.679  -5.574  1.00 39.97
ATOM   2584  OD2 ASP A 166      36.821   7.617  -5.584  1.00 30.18
ATOM   2585  H   ASP A 166      34.958   9.917  -3.955  1.00  0.00
ATOM   2586  H   ASP A 166      36.009   7.323  -3.336  1.00  0.00
ATOM   2587  H   ASP A 166      38.195   8.778  -3.002  1.00  0.00
ATOM   2588  H   ASP A 166      37.150  10.044  -3.782  1.00  0.00
ATOM   2589  N   ASP A 167      35.930   9.421  -0.807  1.00 29.13
ATOM   2590  CA  ASP A 167      35.924   9.448   0.652  1.00 28.06
ATOM   2591  C   ASP A 167      35.050   8.340   1.228  1.00 27.72
ATOM   2592  O   ASP A 167      35.439   7.660   2.173  1.00 29.17
ATOM   2593  CB  ASP A 167      35.430  10.800   1.163  1.00 28.72
ATOM   2594  CG  ASP A 167      36.467  11.896   1.020  1.00 33.79
ATOM   2595  OD1 ASP A 167      37.671  11.568   1.049  1.00 39.53
ATOM   2596  OD2 ASP A 167      36.083  13.083   0.894  1.00 29.58
ATOM   2597  H   ASP A 167      35.681  10.273  -1.330  1.00  0.00
ATOM   2598  H   ASP A 167      36.950   9.287   0.982  1.00  0.00
ATOM   2599  H   ASP A 167      35.196  10.698   2.223  1.00  0.00
ATOM   2600  H   ASP A 167      34.565  11.087   0.565  1.00  0.00
ATOM   2601  N   VAL A 168      33.859   8.181   0.661  1.00 21.93
ATOM   2602  CA  VAL A 168      32.938   7.132   1.086  1.00 23.02
ATOM   2603  C   VAL A 168      33.531   5.739   0.859  1.00 22.67
ATOM   2604  O   VAL A 168      33.526   4.889   1.766  1.00 19.36
ATOM   2605  CB  VAL A 168      31.593   7.225   0.328  1.00 20.40
ATOM   2606  CG1 VAL A 168      30.689   6.059   0.698  1.00 15.48
ATOM   2607  CG2 VAL A 168      30.909   8.561   0.616  1.00 17.63
ATOM   2608  H   VAL A 168      33.578   8.816  -0.100  1.00  0.00
ATOM   2609  H   VAL A 168      32.767   7.282   2.152  1.00  0.00
ATOM   2610  H   VAL A 168      31.793   7.170  -0.742  1.00  0.00
ATOM   2611  H   VAL A 168      29.764   6.182   0.135  1.00  0.00
ATOM   2612  H   VAL A 168      31.216   5.146   0.419  1.00  0.00
ATOM   2613  H   VAL A 168      30.519   6.116   1.773  1.00  0.00
ATOM   2614  H   VAL A 168      29.973   8.567   0.058  1.00  0.00
ATOM   2615  H   VAL A 168      30.739   8.607   1.692  1.00  0.00
ATOM   2616  H   VAL A 168      31.587   9.345   0.279  1.00  0.00
ATOM   2617  N   LEU A 169      34.036   5.514  -0.351  1.00 22.86
ATOM   2618  CA  LEU A 169      34.610   4.228  -0.724  1.00 23.75
ATOM   2619  C   LEU A 169      35.754   3.840   0.200  1.00 23.98
ATOM   2620  O   LEU A 169      35.865   2.678   0.603  1.00 22.43
ATOM   2621  CB  LEU A 169      35.090   4.248  -2.186  1.00 23.92
ATOM   2622  CG  LEU A 169      34.113   3.784  -3.278  1.00 31.94
ATOM   2623  CD1 LEU A 169      32.672   3.728  -2.788  1.00 30.41
ATOM   2624  CD2 LEU A 169      34.210   4.674  -4.498  1.00 26.45
ATOM   2625  H   LEU A 169      34.021   6.274  -1.047  1.00  0.00
ATOM   2626  H   LEU A 169      33.826   3.478  -0.623  1.00  0.00
ATOM   2627  H   LEU A 169      35.921   3.544  -2.226  1.00  0.00
ATOM   2628  H   LEU A 169      35.291   5.296  -2.408  1.00  0.00
ATOM   2629  H   LEU A 169      34.406   2.769  -3.547  1.00  0.00
ATOM   2630  H   LEU A 169      32.063   3.391  -3.627  1.00  0.00
ATOM   2631  H   LEU A 169      32.645   3.022  -1.958  1.00  0.00
ATOM   2632  H   LEU A 169      32.404   4.736  -2.471  1.00  0.00
ATOM   2633  H   LEU A 169      33.496   4.292  -5.228  1.00  0.00
ATOM   2634  H   LEU A 169      33.959   5.685  -4.176  1.00  0.00
ATOM   2635  H   LEU A 169      35.236   4.607  -4.860  1.00  0.00
ATOM   2636  N   ASN A 170      36.599   4.812   0.545  1.00 23.51
ATOM   2637  CA  ASN A 170      37.719   4.541   1.446  1.00 25.96
ATOM   2638  C   ASN A 170      37.276   4.218   2.881  1.00 27.10
ATOM   2639  O   ASN A 170      37.973   3.511   3.600  1.00 25.25
ATOM   2640  CB  ASN A 170      38.745   5.681   1.443  1.00 24.82
ATOM   2641  CG  ASN A 170      39.555   5.745   0.145  1.00 33.58
ATOM   2642  OD1 ASN A 170      39.877   4.721  -0.467  1.00 30.20
ATOM   2643  ND2 ASN A 170      39.877   6.963  -0.283  1.00 29.51
ATOM   2644  H   ASN A 170      36.462   5.763   0.173  1.00  0.00
ATOM   2645  H   ASN A 170      38.199   3.645   1.052  1.00  0.00
ATOM   2646  H   ASN A 170      39.441   5.508   2.263  1.00  0.00
ATOM   2647  H   ASN A 170      38.201   6.620   1.543  1.00  0.00
ATOM   2648  H   ASN A 170      40.421   7.077  -1.150  1.00  0.00
ATOM   2649  H   ASN A 170      39.582   7.792   0.253  1.00  0.00
ATOM   2650  N   ALA A 171      36.124   4.731   3.299  1.00 18.68
ATOM   2651  CA  ALA A 171      35.625   4.391   4.628  1.00 24.38
ATOM   2652  C   ALA A 171      35.108   2.955   4.612  1.00 21.17
ATOM   2653  O   ALA A 171      35.258   2.218   5.583  1.00 21.68
ATOM   2654  CB  ALA A 171      34.527   5.353   5.064  1.00 20.66
ATOM   2655  H   ALA A 171      35.587   5.364   2.690  1.00  0.00
ATOM   2656  H   ALA A 171      36.439   4.478   5.348  1.00  0.00
ATOM   2657  H   ALA A 171      34.205   5.040   6.057  1.00  0.00
ATOM   2658  H   ALA A 171      34.964   6.351   5.075  1.00  0.00
ATOM   2659  H   ALA A 171      33.723   5.271   4.333  1.00  0.00
ATOM   2660  N   LEU A 172      34.520   2.556   3.487  1.00 22.13
ATOM   2661  CA  LEU A 172      33.944   1.227   3.361  1.00 19.64
ATOM   2662  C   LEU A 172      35.013   0.135   3.345  1.00 24.27
ATOM   2663  O   LEU A 172      34.695  -1.046   3.482  1.00 27.40
ATOM   2664  CB  LEU A 172      33.060   1.136   2.111  1.00 20.09
ATOM   2665  CG  LEU A 172      31.767   1.954   2.146  1.00 21.78
ATOM   2666  CD1 LEU A 172      31.097   1.998   0.776  1.00 20.22
ATOM   2667  CD2 LEU A 172      30.799   1.430   3.225  1.00 14.77
ATOM   2668  H   LEU A 172      34.472   3.203   2.687  1.00  0.00
ATOM   2669  H   LEU A 172      33.325   1.060   4.242  1.00  0.00
ATOM   2670  H   LEU A 172      32.760   0.092   2.020  1.00  0.00
ATOM   2671  H   LEU A 172      33.652   1.535   1.287  1.00  0.00
ATOM   2672  H   LEU A 172      32.036   2.976   2.413  1.00  0.00
ATOM   2673  H   LEU A 172      30.191   2.594   0.883  1.00  0.00
ATOM   2674  H   LEU A 172      31.806   2.459   0.089  1.00  0.00
ATOM   2675  H   LEU A 172      30.874   0.968   0.497  1.00  0.00
ATOM   2676  H   LEU A 172      29.910   2.059   3.188  1.00  0.00
ATOM   2677  H   LEU A 172      30.573   0.394   2.974  1.00  0.00
ATOM   2678  H   LEU A 172      31.314   1.513   4.182  1.00  0.00
ATOM   2679  N   LYS A 173      36.277   0.524   3.193  1.00 23.50
ATOM   2680  CA  LYS A 173      37.368  -0.454   3.181  1.00 28.34
ATOM   2681  C   LYS A 173      37.710  -0.934   4.581  1.00 23.82
ATOM   2682  O   LYS A 173      38.249  -2.018   4.757  1.00 26.17
ATOM   2683  CB  LYS A 173      38.635   0.129   2.547  1.00 28.68
ATOM   2684  CG  LYS A 173      38.607   0.293   1.035  1.00 28.65
ATOM   2685  CD  LYS A 173      39.939   0.886   0.564  1.00 29.75
ATOM   2686  CE  LYS A 173      39.913   1.308  -0.895  1.00 37.44
ATOM   2687  NZ  LYS A 173      41.103   2.153  -1.211  1.00 41.27
ATOM   2688  H   LYS A 173      36.491   1.525   3.082  1.00  0.00
ATOM   2689  H   LYS A 173      37.014  -1.297   2.587  1.00  0.00
ATOM   2690  H   LYS A 173      39.443  -0.569   2.765  1.00  0.00
ATOM   2691  H   LYS A 173      38.749   1.133   2.957  1.00  0.00
ATOM   2692  H   LYS A 173      37.792   0.964   0.761  1.00  0.00
ATOM   2693  H   LYS A 173      38.448  -0.678   0.566  1.00  0.00
ATOM   2694  H   LYS A 173      40.710   0.124   0.677  1.00  0.00
ATOM   2695  H   LYS A 173      40.136   1.778   1.159  1.00  0.00
ATOM   2696  H   LYS A 173      39.007   1.879  -1.097  1.00  0.00
ATOM   2697  H   LYS A 173      39.947   0.418  -1.523  1.00  0.00
ATOM   2698  H   LYS A 173      41.035   2.409  -2.206  1.00  0.00
ATOM   2699  H   LYS A 173      41.056   2.980  -0.599  1.00  0.00
ATOM   2700  H   LYS A 173      41.938   1.581  -1.019  1.00  0.00
ATOM   2701  N   ILE A 174      37.411  -0.111   5.573  1.00 23.32
ATOM   2702  CA  ILE A 174      37.794  -0.403   6.950  1.00 25.08
ATOM   2703  C   ILE A 174      37.104  -1.654   7.484  1.00 22.83
ATOM   2704  O   ILE A 174      35.906  -1.858   7.291  1.00 25.54
ATOM   2705  CB  ILE A 174      37.471   0.772   7.881  1.00 27.77
ATOM   2706  CG1 ILE A 174      37.874   2.097   7.224  1.00 24.64
ATOM   2707  CG2 ILE A 174      38.136   0.572   9.245  1.00 22.96
ATOM   2708  CD1 ILE A 174      39.341   2.419   7.338  1.00 35.15
ATOM   2709  H   ILE A 174      36.895   0.757   5.368  1.00  0.00
ATOM   2710  H   ILE A 174      38.871  -0.573   6.935  1.00  0.00
ATOM   2711  H   ILE A 174      36.395   0.810   8.052  1.00  0.00
ATOM   2712  H   ILE A 174      37.329   2.899   7.722  1.00  0.00
ATOM   2713  H   ILE A 174      37.659   2.007   6.159  1.00  0.00
ATOM   2714  H   ILE A 174      37.871   1.434   9.858  1.00  0.00
ATOM   2715  H   ILE A 174      37.742  -0.356   9.659  1.00  0.00
ATOM   2716  H   ILE A 174      39.210   0.514   9.070  1.00  0.00
ATOM   2717  H   ILE A 174      39.497   3.375   6.837  1.00  0.00
ATOM   2718  H   ILE A 174      39.573   2.476   8.401  1.00  0.00
ATOM   2719  H   ILE A 174      39.884   1.611   6.848  1.00  0.00
ATOM   2720  N   THR A 175      37.875  -2.484   8.165  1.00 22.01
ATOM   2721  CA  THR A 175      37.389  -3.775   8.645  1.00 26.97
ATOM   2722  C   THR A 175      36.666  -3.705  10.001  1.00 25.99
ATOM   2723  O   THR A 175      35.596  -4.286  10.169  1.00 31.63
ATOM   2724  CB  THR A 175      38.548  -4.791   8.701  1.00 19.43
ATOM   2725  OG1 THR A 175      38.835  -5.234   7.371  1.00 38.89
ATOM   2726  CG2 THR A 175      38.177  -5.987   9.546  1.00 38.00
ATOM   2727  H   THR A 175      38.848  -2.212   8.363  1.00  0.00
ATOM   2728  H   THR A 175      36.639  -4.105   7.926  1.00  0.00
ATOM   2729  H   THR A 175      39.418  -4.308   9.145  1.00  0.00
ATOM   2730  H   THR A 175      39.083  -4.398   6.822  1.00  0.00
ATOM   2731  H   THR A 175      39.035  -6.659   9.542  1.00  0.00
ATOM   2732  H   THR A 175      37.959  -5.615  10.547  1.00  0.00
ATOM   2733  H   THR A 175      37.302  -6.444   9.084  1.00  0.00
ATOM   2734  N   GLN A 176      37.245  -2.993  10.959  1.00 29.46
ATOM   2735  CA  GLN A 176      36.667  -2.912  12.304  1.00 31.14
ATOM   2736  C   GLN A 176      35.539  -1.890  12.372  1.00 26.66
ATOM   2737  O   GLN A 176      35.672  -0.775  11.847  1.00 24.40
ATOM   2738  CB  GLN A 176      37.749  -2.545  13.321  1.00 27.35
ATOM   2739  CG  GLN A 176      38.873  -3.548  13.402  1.00 32.84
ATOM   2740  CD  GLN A 176      38.374  -4.932  13.789  1.00 42.61
ATOM   2741  OE1 GLN A 176      37.904  -5.148  14.913  1.00 42.56
ATOM   2742  NE2 GLN A 176      38.464  -5.878  12.854  1.00 43.50
ATOM   2743  H   GLN A 176      38.118  -2.487  10.754  1.00  0.00
ATOM   2744  H   GLN A 176      36.253  -3.892  12.542  1.00  0.00
ATOM   2745  H   GLN A 176      37.283  -2.499  14.305  1.00  0.00
ATOM   2746  H   GLN A 176      38.191  -1.602  12.999  1.00  0.00
ATOM   2747  H   GLN A 176      39.569  -3.210  14.169  1.00  0.00
ATOM   2748  H   GLN A 176      39.346  -3.611  12.422  1.00  0.00
ATOM   2749  H   GLN A 176      38.142  -6.835  13.057  1.00  0.00
ATOM   2750  H   GLN A 176      38.855  -5.652  11.929  1.00  0.00
ATOM   2751  N   TYR A 177      34.430  -2.259  13.010  1.00 21.14
ATOM   2752  CA  TYR A 177      33.348  -1.299  13.202  1.00 20.22
ATOM   2753  C   TYR A 177      33.881  -0.132  14.010  1.00 21.05
ATOM   2754  O   TYR A 177      33.711   1.035  13.640  1.00 19.56
ATOM   2755  CB  TYR A 177      32.145  -1.910  13.926  1.00 22.08
ATOM   2756  CG  TYR A 177      31.120  -0.859  14.328  1.00 19.40
ATOM   2757  CD1 TYR A 177      30.089  -0.500  13.462  1.00 17.95
ATOM   2758  CD2 TYR A 177      31.206  -0.199  15.553  1.00 20.87
ATOM   2759  CE1 TYR A 177      29.159   0.464  13.813  1.00 14.50
ATOM   2760  CE2 TYR A 177      30.288   0.781  15.910  1.00 18.11
ATOM   2761  CZ  TYR A 177      29.264   1.095  15.043  1.00 17.19
ATOM   2762  OH  TYR A 177      28.358   2.055  15.389  1.00 16.26
ATOM   2763  H   TYR A 177      34.336  -3.220  13.367  1.00  0.00
ATOM   2764  H   TYR A 177      33.003  -0.976  12.220  1.00  0.00
ATOM   2765  H   TYR A 177      32.502  -2.399  14.832  1.00  0.00
ATOM   2766  H   TYR A 177      31.658  -2.608  13.245  1.00  0.00
ATOM   2767  H   TYR A 177      30.013  -0.987  12.490  1.00  0.00
ATOM   2768  H   TYR A 177      32.009  -0.457  16.244  1.00  0.00
ATOM   2769  H   TYR A 177      28.352   0.724  13.128  1.00  0.00
ATOM   2770  H   TYR A 177      30.377   1.296  16.866  1.00  0.00
ATOM   2771  H   TYR A 177      27.700   2.146  14.602  1.00  0.00
ATOM   2772  N   ASP A 178      34.530  -0.452  15.120  1.00 22.83
ATOM   2773  CA  ASP A 178      35.155   0.566  15.944  1.00 22.63
ATOM   2774  C   ASP A 178      36.300  -0.072  16.716  1.00 23.55
ATOM   2775  O   ASP A 178      36.450  -1.290  16.711  1.00 22.45
ATOM   2776  CB  ASP A 178      34.125   1.198  16.884  1.00 17.74
ATOM   2777  CG  ASP A 178      34.521   2.593  17.334  1.00 22.07
ATOM   2778  OD1 ASP A 178      35.559   3.091  16.854  1.00 22.36
ATOM   2779  OD2 ASP A 178      33.787   3.203  18.158  1.00 19.84
ATOM   2780  H   ASP A 178      34.592  -1.440  15.403  1.00  0.00
ATOM   2781  H   ASP A 178      35.551   1.366  15.319  1.00  0.00
ATOM   2782  H   ASP A 178      34.043   0.571  17.772  1.00  0.00
ATOM   2783  H   ASP A 178      33.184   1.283  16.341  1.00  0.00
ATOM   2784  N   THR A 179      37.115   0.753  17.359  1.00 21.19
ATOM   2785  CA  THR A 179      38.270   0.275  18.106  1.00 23.68
ATOM   2786  C   THR A 179      38.426   1.044  19.423  1.00 26.58
ATOM   2787  O   THR A 179      37.990   2.202  19.534  1.00 22.54
ATOM   2788  CB  THR A 179      39.561   0.462  17.297  1.00 22.10
ATOM   2789  OG1 THR A 179      39.669   1.835  16.892  1.00 24.31
ATOM   2790  CG2 THR A 179      39.563  -0.436  16.063  1.00 23.59
ATOM   2791  H   THR A 179      36.925   1.765  17.329  1.00  0.00
ATOM   2792  H   THR A 179      38.104  -0.783  18.307  1.00  0.00
ATOM   2793  H   THR A 179      40.410   0.189  17.923  1.00  0.00
ATOM   2794  H   THR A 179      39.664   2.404  17.751  1.00  0.00
ATOM   2795  H   THR A 179      40.501  -0.254  15.538  1.00  0.00
ATOM   2796  H   THR A 179      39.489  -1.464  16.417  1.00  0.00
ATOM   2797  H   THR A 179      38.700  -0.152  15.461  1.00  0.00
ATOM   2798  N   PRO A 180      39.076   0.422  20.400  1.00 28.51
ATOM   2799  CA  PRO A 180      39.399   1.115  21.648  1.00 29.17
ATOM   2800  C   PRO A 180      40.116   2.426  21.341  1.00 31.07
ATOM   2801  O   PRO A 180      40.862   2.502  20.365  1.00 31.33
ATOM   2802  CB  PRO A 180      40.349   0.143  22.348  1.00 32.70
ATOM   2803  CG  PRO A 180      40.998  -0.605  21.235  1.00 32.63
ATOM   2804  CD  PRO A 180      39.949  -0.743  20.168  1.00 28.34
ATOM   2805  H   PRO A 180      38.524   1.366  22.247  1.00  0.00
ATOM   2806  H   PRO A 180      39.842  -0.522  23.047  1.00  0.00
ATOM   2807  H   PRO A 180      41.090   0.661  22.957  1.00  0.00
ATOM   2808  H   PRO A 180      41.351  -1.580  21.573  1.00  0.00
ATOM   2809  H   PRO A 180      41.880  -0.081  20.867  1.00  0.00
ATOM   2810  H   PRO A 180      40.370  -0.743  19.163  1.00  0.00
ATOM   2811  H   PRO A 180      39.408  -1.688  20.212  1.00  0.00
ATOM   2812  N   PRO A 181      39.945   3.476  22.136  1.00 25.59
ATOM   2813  CA  PRO A 181      39.046   3.522  23.281  1.00 22.79
ATOM   2814  C   PRO A 181      37.688   4.088  22.913  1.00 25.73
ATOM   2815  O   PRO A 181      37.133   4.865  23.661  1.00 27.35
ATOM   2816  CB  PRO A 181      39.747   4.496  24.204  1.00 30.35
ATOM   2817  CG  PRO A 181      40.429   5.440  23.286  1.00 30.64
ATOM   2818  CD  PRO A 181      40.756   4.692  22.032  1.00 26.81
ATOM   2819  H   PRO A 181      38.861   2.534  23.702  1.00  0.00
ATOM   2820  H   PRO A 181      40.444   4.009  24.886  1.00  0.00
ATOM   2821  H   PRO A 181      39.049   5.015  24.861  1.00  0.00
ATOM   2822  H   PRO A 181      41.338   5.822  23.750  1.00  0.00
ATOM   2823  H   PRO A 181      39.786   6.294  23.071  1.00  0.00
ATOM   2824  H   PRO A 181      40.517   5.260  21.133  1.00  0.00
ATOM   2825  H   PRO A 181      41.819   4.476  21.923  1.00  0.00
ATOM   2826  N   TRP A 182      37.171   3.706  21.759  1.00 26.25
ATOM   2827  CA  TRP A 182      35.803   4.006  21.406  1.00 24.11
ATOM   2828  C   TRP A 182      35.452   5.463  21.411  1.00 23.54
ATOM   2829  O   TRP A 182      34.422   5.849  21.959  1.00 22.37
ATOM   2830  CB  TRP A 182      34.883   3.276  22.360  1.00 18.88
ATOM   2831  CG  TRP A 182      35.394   1.923  22.772  1.00 24.81
ATOM   2832  CD1 TRP A 182      35.826   1.525  24.017  1.00 25.62
ATOM   2833  CD2 TRP A 182      35.540   0.739  21.932  1.00 24.66
ATOM   2834  NE1 TRP A 182      36.197   0.227  24.005  1.00 26.62
ATOM   2835  CE2 TRP A 182      36.049  -0.304  22.793  1.00 25.69
ATOM   2836  CE3 TRP A 182      35.290   0.452  20.608  1.00 20.36
ATOM   2837  CZ2 TRP A 182      36.304  -1.567  22.331  1.00 27.91
ATOM   2838  CZ3 TRP A 182      35.553  -0.824  20.154  1.00 24.96
ATOM   2839  CH2 TRP A 182      36.050  -1.809  20.995  1.00 27.72
ATOM   2840  H   TRP A 182      37.758   3.181  21.095  1.00  0.00
ATOM   2841  H   TRP A 182      35.680   3.675  20.375  1.00  0.00
ATOM   2842  H   TRP A 182      33.931   3.125  21.852  1.00  0.00
ATOM   2843  H   TRP A 182      34.804   3.880  23.264  1.00  0.00
ATOM   2844  H   TRP A 182      35.863   2.171  24.894  1.00  0.00
ATOM   2845  H   TRP A 182      36.549  -0.286  24.826  1.00  0.00
ATOM   2846  H   TRP A 182      34.894   1.214  19.936  1.00  0.00
ATOM   2847  H   TRP A 182      36.690  -2.347  22.988  1.00  0.00
ATOM   2848  H   TRP A 182      35.365  -1.064  19.108  1.00  0.00
ATOM   2849  H   TRP A 182      36.246  -2.802  20.590  1.00  0.00
ATOM   2850  N   ASP A 183      36.297   6.277  20.793  1.00 21.53
ATOM   2851  CA  ASP A 183      36.048   7.707  20.748  1.00 22.55
ATOM   2852  C   ASP A 183      36.800   8.411  19.627  1.00 23.16
ATOM   2853  O   ASP A 183      37.357   7.782  18.726  1.00 22.81
ATOM   2854  CB  ASP A 183      36.398   8.350  22.093  1.00 25.35
ATOM   2855  CG  ASP A 183      37.890   8.363  22.361  1.00 28.82
ATOM   2856  OD1 ASP A 183      38.288   8.689  23.499  1.00 25.76
ATOM   2857  OD2 ASP A 183      38.665   8.048  21.434  1.00 27.97
ATOM   2858  H   ASP A 183      37.138   5.891  20.341  1.00  0.00
ATOM   2859  H   ASP A 183      34.985   7.829  20.542  1.00  0.00
ATOM   2860  H   ASP A 183      35.920   7.773  22.884  1.00  0.00
ATOM   2861  H   ASP A 183      36.060   9.386  22.068  1.00  0.00
ATOM   2862  N   MET A 184      36.798   9.733  19.712  1.00 24.02
ATOM   2863  CA  MET A 184      37.432  10.617  18.745  1.00 28.05
ATOM   2864  C   MET A 184      38.768  10.150  18.212  1.00 29.53
ATOM   2865  O   MET A 184      39.116  10.427  17.067  1.00 26.32
ATOM   2866  CB  MET A 184      37.717  11.952  19.419  1.00 30.33
ATOM   2867  CG  MET A 184      36.846  13.086  19.044  1.00 33.31
ATOM   2868  SD  MET A 184      37.730  14.548  19.602  1.00 37.36
ATOM   2869  CE  MET A 184      39.117  14.481  18.464  1.00 40.57
ATOM   2870  H   MET A 184      36.317  10.163  20.514  1.00  0.00
ATOM   2871  H   MET A 184      36.731  10.660  17.912  1.00  0.00
ATOM   2872  H   MET A 184      38.728  12.246  19.139  1.00  0.00
ATOM   2873  H   MET A 184      37.528  11.797  20.481  1.00  0.00
ATOM   2874  H   MET A 184      35.933  12.940  19.622  1.00  0.00
ATOM   2875  H   MET A 184      36.532  13.007  18.003  1.00  0.00
ATOM   2876  H   MET A 184      39.757  15.333  18.692  1.00  0.00
ATOM   2877  H   MET A 184      39.626  13.533  18.638  1.00  0.00
ATOM   2878  H   MET A 184      38.706  14.541  17.456  1.00  0.00
ATOM   2879  N   THR A 185      39.550   9.506  19.072  1.00 32.99
ATOM   2880  CA  THR A 185      40.918   9.132  18.721  1.00 36.97
ATOM   2881  C   THR A 185      41.028   7.702  18.196  1.00 33.59
ATOM   2882  O   THR A 185      42.129   7.229  17.901  1.00 34.87
ATOM   2883  CB  THR A 185      41.871   9.319  19.916  1.00 36.27
ATOM   2884  OG1 THR A 185      41.603   8.323  20.907  1.00 36.97
ATOM   2885  CG2 THR A 185      41.673  10.695  20.538  1.00 34.16
ATOM   2886  H   THR A 185      39.184   9.266  20.004  1.00  0.00
ATOM   2887  H   THR A 185      41.213   9.803  17.914  1.00  0.00
ATOM   2888  H   THR A 185      42.897   9.225  19.560  1.00  0.00
ATOM   2889  H   THR A 185      41.745   7.406  20.459  1.00  0.00
ATOM   2890  H   THR A 185      42.369  10.770  21.373  1.00  0.00
ATOM   2891  H   THR A 185      41.890  11.430  19.762  1.00  0.00
ATOM   2892  H   THR A 185      40.636  10.749  20.869  1.00  0.00
ATOM   2893  N   SER A 186      39.888   7.023  18.078  1.00 24.75
ATOM   2894  CA  SER A 186      39.850   5.660  17.562  1.00 24.24
ATOM   2895  C   SER A 186      40.450   5.582  16.154  1.00 31.65
ATOM   2896  O   SER A 186      40.080   6.349  15.259  1.00 26.36
ATOM   2897  CB  SER A 186      38.415   5.127  17.542  1.00 22.75
ATOM   2898  OG  SER A 186      37.929   4.885  18.851  1.00 20.08
ATOM   2899  H   SER A 186      39.006   7.475  18.360  1.00  0.00
ATOM   2900  H   SER A 186      40.450   5.041  18.229  1.00  0.00
ATOM   2901  H   SER A 186      38.338   4.200  16.973  1.00  0.00
ATOM   2902  H   SER A 186      37.769   5.904  17.134  1.00  0.00
ATOM   2903  H   SER A 186      36.966   4.531  18.754  1.00  0.00
ATOM   2904  N   GLN A 187      41.382   4.654  15.968  1.00 36.94
ATOM   2905  CA  GLN A 187      42.026   4.474  14.676  1.00 36.63
ATOM   2906  C   GLN A 187      41.561   3.182  14.033  1.00 36.71
ATOM   2907  O   GLN A 187      41.152   2.239  14.729  1.00 34.37
ATOM   2908  CB  GLN A 187      43.549   4.469  14.823  1.00 42.41
ATOM   2909  CG  GLN A 187      44.122   5.752  15.401  1.00 42.24
ATOM   2910  CD  GLN A 187      43.828   6.972  14.537  1.00 50.83
ATOM   2911  OE1 GLN A 187      44.091   6.973  13.327  1.00 52.71
ATOM   2912  NE2 GLN A 187      43.278   8.019  15.155  1.00 49.24
ATOM   2913  H   GLN A 187      41.655   4.049  16.756  1.00  0.00
ATOM   2914  H   GLN A 187      41.745   5.310  14.036  1.00  0.00
ATOM   2915  H   GLN A 187      43.974   4.347  13.827  1.00  0.00
ATOM   2916  H   GLN A 187      43.803   3.668  15.517  1.00  0.00
ATOM   2917  H   GLN A 187      45.204   5.636  15.457  1.00  0.00
ATOM   2918  H   GLN A 187      43.663   5.913  16.376  1.00  0.00
ATOM   2919  H   GLN A 187      43.056   8.873  14.623  1.00  0.00
ATOM   2920  H   GLN A 187      43.075   7.973  16.164  1.00  0.00
ATOM   2921  N   ASN A 188      41.636   3.150  12.705  1.00 33.41
ATOM   2922  CA  ASN A 188      41.235   1.992  11.920  1.00 30.54
ATOM   2923  C   ASN A 188      39.791   1.604  12.199  1.00 27.55
ATOM   2924  O   ASN A 188      39.462   0.426  12.336  1.00 26.62
ATOM   2925  CB  ASN A 188      42.191   0.815  12.165  1.00 34.03
ATOM   2926  CG  ASN A 188      43.553   1.035  11.521  1.00 47.68
ATOM   2927  OD1 ASN A 188      44.461   1.611  12.128  1.00 49.29
ATOM   2928  ND2 ASN A 188      43.690   0.597  10.273  1.00 42.36
ATOM   2929  H   ASN A 188      41.993   3.980  12.211  1.00  0.00
ATOM   2930  H   ASN A 188      41.296   2.262  10.866  1.00  0.00
ATOM   2931  H   ASN A 188      41.752  -0.083  11.730  1.00  0.00
ATOM   2932  H   ASN A 188      42.343   0.721  13.240  1.00  0.00
ATOM   2933  H   ASN A 188      44.587   0.716   9.781  1.00  0.00
ATOM   2934  H   ASN A 188      42.899   0.139   9.798  1.00  0.00
ATOM   2935  N   SER A 189      38.932   2.613  12.254  1.00 24.01
ATOM   2936  CA  SER A 189      37.586   2.449  12.769  1.00 20.86
ATOM   2937  C   SER A 189      36.560   2.991  11.800  1.00 15.27
ATOM   2938  O   SER A 189      36.521   4.193  11.550  1.00 15.01
ATOM   2939  CB  SER A 189      37.466   3.170  14.122  1.00 20.45
ATOM   2940  OG  SER A 189      36.129   3.570  14.405  1.00 19.98
ATOM   2941  H   SER A 189      39.230   3.541  11.921  1.00  0.00
ATOM   2942  H   SER A 189      37.392   1.384  12.901  1.00  0.00
ATOM   2943  H   SER A 189      38.095   4.059  14.155  1.00  0.00
ATOM   2944  H   SER A 189      37.718   2.455  14.905  1.00  0.00
ATOM   2945  H   SER A 189      36.143   4.040  15.321  1.00  0.00
ATOM   2946  N   PHE A 190      35.726   2.111  11.261  1.00 17.88
ATOM   2947  CA  PHE A 190      34.658   2.546  10.370  1.00 16.70
ATOM   2948  C   PHE A 190      33.798   3.635  11.034  1.00 14.71
ATOM   2949  O   PHE A 190      33.573   4.690  10.450  1.00 15.62
ATOM   2950  CB  PHE A 190      33.794   1.375   9.886  1.00 14.30
ATOM   2951  CG  PHE A 190      32.648   1.806   9.011  1.00 17.65
ATOM   2952  CD1 PHE A 190      32.889   2.313   7.736  1.00 15.73
ATOM   2953  CD2 PHE A 190      31.334   1.744   9.468  1.00 16.14
ATOM   2954  CE1 PHE A 190      31.847   2.726   6.924  1.00 11.71
ATOM   2955  CE2 PHE A 190      30.280   2.177   8.661  1.00 13.53
ATOM   2956  CZ  PHE A 190      30.547   2.671   7.376  1.00 10.40
ATOM   2957  H   PHE A 190      35.835   1.109  11.475  1.00  0.00
ATOM   2958  H   PHE A 190      35.131   2.976   9.487  1.00  0.00
ATOM   2959  H   PHE A 190      33.373   0.873  10.758  1.00  0.00
ATOM   2960  H   PHE A 190      34.427   0.726   9.281  1.00  0.00
ATOM   2961  H   PHE A 190      33.914   2.386   7.372  1.00  0.00
ATOM   2962  H   PHE A 190      31.126   1.354  10.464  1.00  0.00
ATOM   2963  H   PHE A 190      32.056   3.097   5.921  1.00  0.00
ATOM   2964  H   PHE A 190      29.255   2.131   9.028  1.00  0.00
ATOM   2965  H   PHE A 190      29.730   3.010   6.738  1.00  0.00
ATOM   2966  N   ARG A 191      33.350   3.386  12.261  1.00 16.22
ATOM   2967  CA  ARG A 191      32.541   4.361  12.990  1.00 17.29
ATOM   2968  C   ARG A 191      33.180   5.749  12.995  1.00 14.68
ATOM   2969  O   ARG A 191      32.568   6.711  12.570  1.00 13.14
ATOM   2970  CB  ARG A 191      32.278   3.898  14.433  1.00 15.69
ATOM   2971  CG  ARG A 191      31.196   4.706  15.160  1.00 12.83
ATOM   2972  CD  ARG A 191      31.776   5.924  15.880  1.00 14.18
ATOM   2973  NE  ARG A 191      33.024   5.600  16.557  1.00 14.25
ATOM   2974  CZ  ARG A 191      33.914   6.487  16.980  1.00 17.45
ATOM   2975  NH1 ARG A 191      33.706   7.792  16.820  1.00 15.52
ATOM   2976  NH2 ARG A 191      35.016   6.063  17.576  1.00 19.27
ATOM   2977  H   ARG A 191      33.578   2.486  12.708  1.00  0.00
ATOM   2978  H   ARG A 191      31.589   4.432  12.464  1.00  0.00
ATOM   2979  H   ARG A 191      33.206   4.026  14.990  1.00  0.00
ATOM   2980  H   ARG A 191      31.929   2.866  14.383  1.00  0.00
ATOM   2981  H   ARG A 191      30.729   4.061  15.904  1.00  0.00
ATOM   2982  H   ARG A 191      30.480   5.061  14.419  1.00  0.00
ATOM   2983  H   ARG A 191      31.071   6.301  16.621  1.00  0.00
ATOM   2984  H   ARG A 191      32.016   6.682  15.134  1.00  0.00
ATOM   2985  H   ARG A 191      33.231   4.604  16.720  1.00  0.00
ATOM   2986  H   ARG A 191      34.406   8.470  17.154  1.00  0.00
ATOM   2987  H   ARG A 191      32.845   8.124  16.363  1.00  0.00
ATOM   2988  H   ARG A 191      35.715   6.742  17.909  1.00  0.00
ATOM   2989  H   ARG A 191      35.175   5.054  17.707  1.00  0.00
ATOM   2990  N   ASN A 192      34.420   5.831  13.461  1.00 16.45
ATOM   2991  CA  ASN A 192      35.102   7.104  13.595  1.00 16.71
ATOM   2992  C   ASN A 192      35.357   7.766  12.250  1.00 16.62
ATOM   2993  O   ASN A 192      35.278   8.984  12.118  1.00 18.49
ATOM   2994  CB  ASN A 192      36.416   6.945  14.365  1.00 18.77
ATOM   2995  CG  ASN A 192      36.800   8.216  15.118  1.00 23.01
ATOM   2996  OD1 ASN A 192      35.938   9.027  15.451  1.00 20.27
ATOM   2997  ND2 ASN A 192      38.093   8.396  15.381  1.00 21.94
ATOM   2998  H   ASN A 192      34.911   4.968  13.735  1.00  0.00
ATOM   2999  H   ASN A 192      34.438   7.757  14.162  1.00  0.00
ATOM   3000  H   ASN A 192      37.207   6.723  13.649  1.00  0.00
ATOM   3001  H   ASN A 192      36.287   6.147  15.096  1.00  0.00
ATOM   3002  H   ASN A 192      38.403   9.238  15.887  1.00  0.00
ATOM   3003  H   ASN A 192      38.783   7.693  15.079  1.00  0.00
ATOM   3004  N   GLN A 193      35.653   6.946  11.251  1.00 20.61
ATOM   3005  CA  GLN A 193      35.918   7.425   9.911  1.00 20.97
ATOM   3006  C   GLN A 193      34.696   8.078   9.299  1.00 19.80
ATOM   3007  O   GLN A 193      34.771   9.210   8.807  1.00 21.99
ATOM   3008  CB  GLN A 193      36.341   6.257   9.025  1.00 26.99
ATOM   3009  CG  GLN A 193      37.817   6.200   8.754  1.00 34.50
ATOM   3010  CD  GLN A 193      38.178   6.998   7.542  1.00 30.29
ATOM   3011  OE1 GLN A 193      37.530   7.993   7.240  1.00 37.19
ATOM   3012  NE2 GLN A 193      39.199   6.553   6.812  1.00 36.39
ATOM   3013  H   GLN A 193      35.696   5.933  11.435  1.00  0.00
ATOM   3014  H   GLN A 193      36.713   8.167   9.977  1.00  0.00
ATOM   3015  H   GLN A 193      35.840   6.366   8.063  1.00  0.00
ATOM   3016  H   GLN A 193      36.086   5.340   9.556  1.00  0.00
ATOM   3017  H   GLN A 193      38.102   5.162   8.583  1.00  0.00
ATOM   3018  H   GLN A 193      38.344   6.619   9.611  1.00  0.00
ATOM   3019  H   GLN A 193      39.489   7.065   5.967  1.00  0.00
ATOM   3020  H   GLN A 193      39.698   5.697   7.093  1.00  0.00
ATOM   3021  N   LEU A 194      33.583   7.347   9.301  1.00 15.45
ATOM   3022  CA  LEU A 194      32.324   7.858   8.760  1.00 15.30
ATOM   3023  C   LEU A 194      31.838   9.055   9.572  1.00 12.57
ATOM   3024  O   LEU A 194      31.328  10.014   9.003  1.00 14.42
ATOM   3025  CB  LEU A 194      31.249   6.781   8.800  1.00 12.07
ATOM   3026  CG  LEU A 194      30.162   6.748   7.726  1.00 18.65
ATOM   3027  CD1 LEU A 194      28.812   6.368   8.289  1.00 12.04
ATOM   3028  CD2 LEU A 194      30.063   7.990   6.824  1.00 11.65
ATOM   3029  H   LEU A 194      33.609   6.395   9.694  1.00  0.00
ATOM   3030  H   LEU A 194      32.506   8.161   7.729  1.00  0.00
ATOM   3031  H   LEU A 194      30.710   6.972   9.728  1.00  0.00
ATOM   3032  H   LEU A 194      31.794   5.846   8.670  1.00  0.00
ATOM   3033  H   LEU A 194      30.500   5.957   7.056  1.00  0.00
ATOM   3034  H   LEU A 194      28.108   6.371   7.457  1.00  0.00
ATOM   3035  H   LEU A 194      28.917   5.376   8.727  1.00  0.00
ATOM   3036  H   LEU A 194      28.557   7.117   9.039  1.00  0.00
ATOM   3037  H   LEU A 194      29.250   7.809   6.121  1.00  0.00
ATOM   3038  H   LEU A 194      29.856   8.840   7.474  1.00  0.00
ATOM   3039  H   LEU A 194      31.022   8.092   6.316  1.00  0.00
ATOM   3040  N   GLU A 195      31.964   8.980  10.897  1.00 14.09
ATOM   3041  CA  GLU A 195      31.576  10.105  11.757  1.00 14.44
ATOM   3042  C   GLU A 195      32.355  11.378  11.379  1.00 13.97
ATOM   3043  O   GLU A 195      31.760  12.431  11.163  1.00 13.47
ATOM   3044  CB  GLU A 195      31.716   9.774  13.256  1.00 11.47
ATOM   3045  CG  GLU A 195      31.073  10.825  14.165  1.00 15.35
ATOM   3046  CD  GLU A 195      31.037  10.435  15.658  1.00 12.49
ATOM   3047  OE1 GLU A 195      30.699  11.308  16.479  1.00 13.25
ATOM   3048  OE2 GLU A 195      31.348   9.285  16.014  1.00 14.66
ATOM   3049  H   GLU A 195      32.339   8.121  11.324  1.00  0.00
ATOM   3050  H   GLU A 195      30.517  10.295  11.583  1.00  0.00
ATOM   3051  H   GLU A 195      32.779   9.735  13.494  1.00  0.00
ATOM   3052  H   GLU A 195      31.203   8.829  13.436  1.00  0.00
ATOM   3053  H   GLU A 195      30.039  10.935  13.837  1.00  0.00
ATOM   3054  H   GLU A 195      31.670  11.733  14.078  1.00  0.00
ATOM   3055  N   GLY A 196      33.681  11.274  11.302  1.00 19.33
ATOM   3056  CA  GLY A 196      34.467  12.296  10.645  1.00 20.11
ATOM   3057  C   GLY A 196      35.701  12.826  11.343  1.00 24.24
ATOM   3058  O   GLY A 196      36.209  13.885  10.960  1.00 26.68
ATOM   3059  H   GLY A 196      34.152  10.457  11.715  1.00  0.00
ATOM   3060  H   GLY A 196      33.783  13.144  10.600  1.00  0.00
ATOM   3061  H   GLY A 196      34.798  11.840   9.712  1.00  0.00
ATOM   3062  N   PHE A 197      36.202  12.104  12.337  1.00 18.17
ATOM   3063  CA  PHE A 197      37.305  12.625  13.150  1.00 24.59
ATOM   3064  C   PHE A 197      38.714  12.245  12.668  1.00 22.94
ATOM   3065  O   PHE A 197      39.711  12.743  13.180  1.00 25.55
ATOM   3066  CB  PHE A 197      37.108  12.257  14.626  1.00 22.30
ATOM   3067  CG  PHE A 197      35.958  12.973  15.270  1.00 23.37
ATOM   3068  CD1 PHE A 197      36.058  14.320  15.594  1.00 24.12
ATOM   3069  CD2 PHE A 197      34.771  12.309  15.538  1.00 19.96
ATOM   3070  CE1 PHE A 197      34.997  14.989  16.182  1.00 21.25
ATOM   3071  CE2 PHE A 197      33.699  12.969  16.129  1.00 17.44
ATOM   3072  CZ  PHE A 197      33.810  14.311  16.444  1.00 19.50
ATOM   3073  H   PHE A 197      35.814  11.172  12.539  1.00  0.00
ATOM   3074  H   PHE A 197      37.259  13.707  13.029  1.00  0.00
ATOM   3075  H   PHE A 197      38.011  12.527  15.173  1.00  0.00
ATOM   3076  H   PHE A 197      36.877  11.193  14.671  1.00  0.00
ATOM   3077  H   PHE A 197      36.983  14.857  15.383  1.00  0.00
ATOM   3078  H   PHE A 197      34.676  11.254  15.282  1.00  0.00
ATOM   3079  H   PHE A 197      35.092  16.044  16.439  1.00  0.00
ATOM   3080  H   PHE A 197      32.775  12.431  16.343  1.00  0.00
ATOM   3081  H   PHE A 197      32.969  14.837  16.897  1.00  0.00
ATOM   3082  N   ILE A 198      38.790  11.366  11.682  1.00 30.42
ATOM   3083  CA  ILE A 198      40.074  10.987  11.110  1.00 34.26
ATOM   3084  C   ILE A 198      40.510  12.072  10.129  1.00 35.64
ATOM   3085  O   ILE A 198      39.921  12.208   9.056  1.00 38.52
ATOM   3086  CB  ILE A 198      39.978   9.633  10.385  1.00 36.56
ATOM   3087  CG1 ILE A 198      39.435   8.552  11.328  1.00 29.12
ATOM   3088  CG2 ILE A 198      41.334   9.229   9.822  1.00 39.77
ATOM   3089  CD1 ILE A 198      40.310   8.311  12.522  1.00 34.82
ATOM   3090  H   ILE A 198      37.926  10.943  11.313  1.00  0.00
ATOM   3091  H   ILE A 198      40.806  10.886  11.911  1.00  0.00
ATOM   3092  H   ILE A 198      39.282   9.738   9.553  1.00  0.00
ATOM   3093  H   ILE A 198      39.366   7.614  10.777  1.00  0.00
ATOM   3094  H   ILE A 198      38.475   8.900  11.710  1.00  0.00
ATOM   3095  H   ILE A 198      41.199   8.269   9.324  1.00  0.00
ATOM   3096  H   ILE A 198      41.634  10.009   9.122  1.00  0.00
ATOM   3097  H   ILE A 198      42.020   9.156  10.666  1.00  0.00
ATOM   3098  H   ILE A 198      39.832   7.532  13.116  1.00  0.00
ATOM   3099  H   ILE A 198      41.283   7.994  12.146  1.00  0.00
ATOM   3100  H   ILE A 198      40.374   9.253  13.066  1.00  0.00
ATOM   3101  N   ASN A 199      41.533  12.842  10.504  1.00 42.33
ATOM   3102  CA  ASN A 199      41.931  14.043   9.758  1.00 40.81
ATOM   3103  C   ASN A 199      40.720  14.958   9.569  1.00 39.22
ATOM   3104  O   ASN A 199      40.447  15.454   8.469  1.00 36.03
ATOM   3105  CB  ASN A 199      42.569  13.678   8.409  1.00 40.76
ATOM   3106  CG  ASN A 199      43.204  14.884   7.709  1.00 58.44
ATOM   3107  OD1 ASN A 199      43.783  15.764   8.356  1.00 67.36
ATOM   3108  ND2 ASN A 199      43.079  14.935   6.384  1.00 58.39
ATOM   3109  H   ASN A 199      42.064  12.585  11.348  1.00  0.00
ATOM   3110  H   ASN A 199      42.687  14.577  10.334  1.00  0.00
ATOM   3111  H   ASN A 199      41.784  13.289   7.760  1.00  0.00
ATOM   3112  H   ASN A 199      43.358  12.950   8.598  1.00  0.00
ATOM   3113  H   ASN A 199      43.485  15.722   5.858  1.00  0.00
ATOM   3114  H   ASN A 199      42.576  14.187   5.885  1.00  0.00
ATOM   3115  N   GLY A 200      39.988  15.164  10.662  1.00 37.80
ATOM   3116  CA  GLY A 200      38.701  15.835  10.618  1.00 30.26
ATOM   3117  C   GLY A 200      38.772  17.300  10.257  1.00 29.83
ATOM   3118  O   GLY A 200      39.833  17.912  10.375  1.00 32.39
ATOM   3119  H   GLY A 200      40.347  14.836  11.570  1.00  0.00
ATOM   3120  H   GLY A 200      38.309  15.776  11.633  1.00  0.00
ATOM   3121  H   GLY A 200      38.098  15.319   9.871  1.00  0.00
ATOM   3122  N   PRO A 201      37.640  17.870   9.810  1.00 30.79
ATOM   3123  CA  PRO A 201      36.354  17.175   9.655  1.00 24.80
ATOM   3124  C   PRO A 201      36.175  16.518   8.276  1.00 30.97
ATOM   3125  O   PRO A 201      36.278  17.201   7.250  1.00 31.88
ATOM   3126  CB  PRO A 201      35.343  18.308   9.831  1.00 28.73
ATOM   3127  CG  PRO A 201      36.050  19.512   9.232  1.00 31.20
ATOM   3128  CD  PRO A 201      37.519  19.319   9.546  1.00 34.68
ATOM   3129  H   PRO A 201      36.252  16.352  10.362  1.00  0.00
ATOM   3130  H   PRO A 201      35.062  18.464  10.873  1.00  0.00
ATOM   3131  H   PRO A 201      34.393  18.100   9.339  1.00  0.00
ATOM   3132  H   PRO A 201      35.673  20.446   9.648  1.00  0.00
ATOM   3133  H   PRO A 201      35.880  19.580   8.158  1.00  0.00
ATOM   3134  H   PRO A 201      38.162  19.627   8.721  1.00  0.00
ATOM   3135  H   PRO A 201      37.862  19.922  10.387  1.00  0.00
ATOM   3136  N   GLN A 202      35.897  15.224   8.272  1.00 25.42
ATOM   3137  CA  GLN A 202      35.571  14.497   7.060  1.00 21.40
ATOM   3138  C   GLN A 202      34.146  13.955   7.116  1.00 20.76
ATOM   3139  O   GLN A 202      33.511  13.952   8.156  1.00 21.96
ATOM   3140  CB  GLN A 202      36.543  13.347   6.845  1.00 21.74
ATOM   3141  CG  GLN A 202      38.006  13.723   6.852  1.00 25.19
ATOM   3142  CD  GLN A 202      38.407  14.611   5.687  1.00 31.51
ATOM   3143  OE1 GLN A 202      37.700  14.719   4.703  1.00 22.14
ATOM   3144  NE2 GLN A 202      39.541  15.263   5.817  1.00 25.46
ATOM   3145  H   GLN A 202      35.913  14.712   9.166  1.00  0.00
ATOM   3146  H   GLN A 202      35.651  15.194   6.225  1.00  0.00
ATOM   3147  H   GLN A 202      36.333  12.936   5.858  1.00  0.00
ATOM   3148  H   GLN A 202      36.400  12.660   7.679  1.00  0.00
ATOM   3149  H   GLN A 202      38.579  12.799   6.773  1.00  0.00
ATOM   3150  H   GLN A 202      38.199  14.275   7.772  1.00  0.00
ATOM   3151  H   GLN A 202      39.869  15.882   5.062  1.00  0.00
ATOM   3152  H   GLN A 202      40.102  15.155   6.674  1.00  0.00
ATOM   3153  N   LEU A 203      33.659  13.492   5.980  1.00 17.38
ATOM   3154  CA  LEU A 203      32.363  12.835   5.880  1.00 17.15
ATOM   3155  C   LEU A 203      31.197  13.470   6.694  1.00 16.90
ATOM   3156  O   LEU A 203      30.814  14.576   6.393  1.00 16.89
ATOM   3157  CB  LEU A 203      32.526  11.323   6.103  1.00 20.03
ATOM   3158  CG  LEU A 203      33.305  10.620   4.977  1.00 22.01
ATOM   3159  CD1 LEU A 203      34.134   9.449   5.450  1.00 22.54
ATOM   3160  CD2 LEU A 203      32.395  10.195   3.852  1.00 18.41
ATOM   3161  H   LEU A 203      34.222  13.600   5.124  1.00  0.00
ATOM   3162  H   LEU A 203      32.021  13.008   4.860  1.00  0.00
ATOM   3163  H   LEU A 203      31.528  10.887   6.134  1.00  0.00
ATOM   3164  H   LEU A 203      33.087  11.186   7.028  1.00  0.00
ATOM   3165  H   LEU A 203      34.004  11.368   4.604  1.00  0.00
ATOM   3166  H   LEU A 203      34.634   9.037   4.573  1.00  0.00
ATOM   3167  H   LEU A 203      34.847   9.837   6.178  1.00  0.00
ATOM   3168  H   LEU A 203      33.446   8.732   5.898  1.00  0.00
ATOM   3169  H   LEU A 203      33.020   9.710   3.103  1.00  0.00
ATOM   3170  H   LEU A 203      31.663   9.508   4.276  1.00  0.00
ATOM   3171  H   LEU A 203      31.925  11.098   3.464  1.00  0.00
ATOM   3172  N   HIS A 204      30.644  12.780   7.692  1.00 14.78
ATOM   3173  CA  HIS A 204      29.485  13.282   8.444  1.00 10.91
ATOM   3174  C   HIS A 204      29.720  14.629   9.057  1.00 12.45
ATOM   3175  O   HIS A 204      28.872  15.497   8.942  1.00 11.80
ATOM   3176  CB  HIS A 204      28.998  12.291   9.521  1.00 13.72
ATOM   3177  CG  HIS A 204      28.250  12.934  10.680  1.00 13.12
ATOM   3178  ND1 HIS A 204      28.856  13.356  11.780  1.00 14.11
ATOM   3179  CD2 HIS A 204      26.903  13.170  10.870  1.00 15.51
ATOM   3180  CE1 HIS A 204      27.960  13.858  12.622  1.00 14.28
ATOM   3181  NE2 HIS A 204      26.761  13.749  12.065  1.00  9.84
ATOM   3182  H   HIS A 204      31.042  11.864   7.945  1.00  0.00
ATOM   3183  H   HIS A 204      28.697  13.388   7.698  1.00  0.00
ATOM   3184  H   HIS A 204      29.878  11.803   9.941  1.00  0.00
ATOM   3185  H   HIS A 204      28.293  11.615   9.036  1.00  0.00
ATOM   3186  H   HIS A 204      29.870  13.303  11.956  1.00  0.00
ATOM   3187  H   HIS A 204      26.102  12.928  10.172  1.00  0.00
ATOM   3188  H   HIS A 204      28.173  14.286  13.602  1.00  0.00
ATOM   3189  N   ASN A 205      30.861  14.809   9.713  1.00 13.07
ATOM   3190  CA  ASN A 205      31.195  16.066  10.385  1.00 14.68
ATOM   3191  C   ASN A 205      31.392  17.204   9.379  1.00 17.91
ATOM   3192  O   ASN A 205      30.971  18.351   9.616  1.00 12.75
ATOM   3193  CB  ASN A 205      32.467  15.906  11.232  1.00 16.09
ATOM   3194  CG  ASN A 205      32.239  15.086  12.510  1.00 18.83
ATOM   3195  OD1 ASN A 205      31.106  14.754  12.859  1.00 17.08
ATOM   3196  ND2 ASN A 205      33.328  14.757  13.207  1.00 18.12
ATOM   3197  H   ASN A 205      31.538  14.033   9.750  1.00  0.00
ATOM   3198  H   ASN A 205      30.357  16.319  11.035  1.00  0.00
ATOM   3199  H   ASN A 205      32.794  16.902  11.531  1.00  0.00
ATOM   3200  H   ASN A 205      33.204  15.378  10.627  1.00  0.00
ATOM   3201  H   ASN A 205      33.238  14.207  14.073  1.00  0.00
ATOM   3202  H   ASN A 205      34.258  15.053  12.879  1.00  0.00
ATOM   3203  N   ARG A 206      32.029  16.881   8.255  1.00 18.66
ATOM   3204  CA  ARG A 206      32.301  17.874   7.234  1.00 15.67
ATOM   3205  C   ARG A 206      31.004  18.366   6.637  1.00 16.74
ATOM   3206  O   ARG A 206      30.849  19.571   6.396  1.00 15.26
ATOM   3207  CB  ARG A 206      33.234  17.337   6.149  1.00 24.65
ATOM   3208  CG  ARG A 206      33.448  18.327   4.997  1.00 22.68
ATOM   3209  CD  ARG A 206      34.376  17.736   3.955  1.00 29.75
ATOM   3210  NE  ARG A 206      35.733  17.709   4.472  1.00 36.48
ATOM   3211  CZ  ARG A 206      36.715  18.475   4.027  1.00 28.65
ATOM   3212  NH1 ARG A 206      36.499  19.316   3.024  1.00 31.29
ATOM   3213  NH2 ARG A 206      37.918  18.384   4.578  1.00 31.43
ATOM   3214  H   ARG A 206      32.334  15.908   8.108  1.00  0.00
ATOM   3215  H   ARG A 206      32.815  18.711   7.707  1.00  0.00
ATOM   3216  H   ARG A 206      32.774  16.440   5.734  1.00  0.00
ATOM   3217  H   ARG A 206      34.203  17.146   6.610  1.00  0.00
ATOM   3218  H   ARG A 206      33.890  19.245   5.384  1.00  0.00
ATOM   3219  H   ARG A 206      32.487  18.535   4.526  1.00  0.00
ATOM   3220  H   ARG A 206      34.352  18.316   3.032  1.00  0.00
ATOM   3221  H   ARG A 206      34.079  16.708   3.748  1.00  0.00
ATOM   3222  H   ARG A 206      35.944  17.050   5.235  1.00  0.00
ATOM   3223  H   ARG A 206      37.264  19.912   2.678  1.00  0.00
ATOM   3224  H   ARG A 206      35.566  19.373   2.591  1.00  0.00
ATOM   3225  H   ARG A 206      38.687  18.978   4.236  1.00  0.00
ATOM   3226  H   ARG A 206      38.083  17.720   5.348  1.00  0.00
ATOM   3227  N   VAL A 207      30.051  17.457   6.438  1.00 10.54
ATOM   3228  CA  VAL A 207      28.749  17.878   5.929  1.00 10.77
ATOM   3229  C   VAL A 207      28.094  18.937   6.850  1.00 16.82
ATOM   3230  O   VAL A 207      27.640  19.996   6.380  1.00 12.82
ATOM   3231  CB  VAL A 207      27.819  16.688   5.660  1.00  9.98
ATOM   3232  CG1 VAL A 207      26.460  17.149   5.191  1.00 11.75
ATOM   3233  CG2 VAL A 207      28.427  15.761   4.612  1.00 13.84
ATOM   3234  H   VAL A 207      30.231  16.464   6.642  1.00  0.00
ATOM   3235  H   VAL A 207      28.921  18.356   4.965  1.00  0.00
ATOM   3236  H   VAL A 207      27.700  16.147   6.599  1.00  0.00
ATOM   3237  H   VAL A 207      25.861  16.254   5.022  1.00  0.00
ATOM   3238  H   VAL A 207      26.044  17.772   5.983  1.00  0.00
ATOM   3239  H   VAL A 207      26.615  17.713   4.271  1.00  0.00
ATOM   3240  H   VAL A 207      27.724  14.941   4.466  1.00  0.00
ATOM   3241  H   VAL A 207      28.558  16.349   3.704  1.00  0.00
ATOM   3242  H   VAL A 207      29.380  15.412   5.010  1.00  0.00
ATOM   3243  N   HIS A 208      28.070  18.658   8.157  1.00 16.66
ATOM   3244  CA  HIS A 208      27.515  19.594   9.134  1.00 17.43
ATOM   3245  C   HIS A 208      28.120  21.001   8.994  1.00 17.57
ATOM   3246  O   HIS A 208      27.393  21.983   8.865  1.00 18.19
ATOM   3247  CB  HIS A 208      27.746  19.068  10.550  1.00 18.00
ATOM   3248  CG  HIS A 208      26.696  18.112  11.026  1.00 16.53
ATOM   3249  ND1 HIS A 208      25.443  18.522  11.425  1.00 16.33
ATOM   3250  CD2 HIS A 208      26.724  16.765  11.186  1.00 18.35
ATOM   3251  CE1 HIS A 208      24.744  17.472  11.816  1.00 16.20
ATOM   3252  NE2 HIS A 208      25.489  16.390  11.673  1.00 16.94
ATOM   3253  H   HIS A 208      28.453  17.760   8.485  1.00  0.00
ATOM   3254  H   HIS A 208      26.445  19.674   8.940  1.00  0.00
ATOM   3255  H   HIS A 208      27.740  19.919  11.232  1.00  0.00
ATOM   3256  H   HIS A 208      28.684  18.513  10.539  1.00  0.00
ATOM   3257  H   HIS A 208      25.104  19.495  11.419  1.00  0.00
ATOM   3258  H   HIS A 208      27.564  16.104  10.970  1.00  0.00
ATOM   3259  H   HIS A 208      23.722  17.494  12.194  1.00  0.00
ATOM   3260  N   ARG A 209      29.453  21.074   8.979  1.00 19.49
ATOM   3261  CA  ARG A 209      30.165  22.343   8.936  1.00 20.96
ATOM   3262  C   ARG A 209      30.072  23.050   7.574  1.00 20.12
ATOM   3263  O   ARG A 209      30.107  24.277   7.520  1.00 18.79
ATOM   3264  CB  ARG A 209      31.634  22.162   9.351  1.00 21.70
ATOM   3265  CG  ARG A 209      31.847  21.071  10.379  1.00 28.53
ATOM   3266  CD  ARG A 209      32.595  21.499  11.640  1.00 32.67
ATOM   3267  NE  ARG A 209      33.937  22.025  11.390  1.00 34.78
ATOM   3268  CZ  ARG A 209      35.009  21.735  12.124  1.00 34.94
ATOM   3269  NH1 ARG A 209      34.920  20.894  13.147  1.00 33.65
ATOM   3270  NH2 ARG A 209      36.182  22.283  11.830  1.00 38.92
ATOM   3271  H   ARG A 209      29.998  20.200   8.999  1.00  0.00
ATOM   3272  H   ARG A 209      29.667  22.993   9.655  1.00  0.00
ATOM   3273  H   ARG A 209      31.977  23.097   9.793  1.00  0.00
ATOM   3274  H   ARG A 209      32.190  21.868   8.461  1.00  0.00
ATOM   3275  H   ARG A 209      32.461  20.311   9.895  1.00  0.00
ATOM   3276  H   ARG A 209      30.857  20.740  10.692  1.00  0.00
ATOM   3277  H   ARG A 209      32.706  20.637  12.298  1.00  0.00
ATOM   3278  H   ARG A 209      32.037  22.326  12.079  1.00  0.00
ATOM   3279  H   ARG A 209      34.061  22.663  10.591  1.00  0.00
ATOM   3280  H   ARG A 209      35.755  20.676  13.709  1.00  0.00
ATOM   3281  H   ARG A 209      34.016  20.459  13.379  1.00  0.00
ATOM   3282  H   ARG A 209      37.012  22.059  12.398  1.00  0.00
ATOM   3283  H   ARG A 209      36.262  22.932  11.034  1.00  0.00
ATOM   3284  N   TRP A 210      29.943  22.274   6.495  1.00 20.47
ATOM   3285  CA  TRP A 210      29.811  22.803   5.135  1.00 16.60
ATOM   3286  C   TRP A 210      28.484  23.522   4.979  1.00 18.49
ATOM   3287  O   TRP A 210      28.419  24.592   4.361  1.00 19.14
ATOM   3288  CB  TRP A 210      29.896  21.688   4.076  1.00 19.02
ATOM   3289  CG  TRP A 210      29.823  22.197   2.623  1.00 18.36
ATOM   3290  CD1 TRP A 210      30.880  22.545   1.815  1.00 21.41
ATOM   3291  CD2 TRP A 210      28.638  22.412   1.839  1.00 16.39
ATOM   3292  NE1 TRP A 210      30.420  22.951   0.577  1.00 18.40
ATOM   3293  CE2 TRP A 210      29.049  22.877   0.569  1.00 19.26
ATOM   3294  CE3 TRP A 210      27.272  22.257   2.085  1.00 16.73
ATOM   3295  CZ2 TRP A 210      28.140  23.190  -0.444  1.00 19.96
ATOM   3296  CZ3 TRP A 210      26.372  22.563   1.078  1.00 17.78
ATOM   3297  CH2 TRP A 210      26.809  23.025  -0.172  1.00 19.09
ATOM   3298  H   TRP A 210      29.936  21.252   6.625  1.00  0.00
ATOM   3299  H   TRP A 210      30.638  23.496   4.979  1.00  0.00
ATOM   3300  H   TRP A 210      29.041  21.029   4.231  1.00  0.00
ATOM   3301  H   TRP A 210      30.862  21.198   4.199  1.00  0.00
ATOM   3302  H   TRP A 210      31.929  22.506   2.109  1.00  0.00
ATOM   3303  H   TRP A 210      31.009  23.259  -0.210  1.00  0.00
ATOM   3304  H   TRP A 210      26.920  21.901   3.053  1.00  0.00
ATOM   3305  H   TRP A 210      28.478  23.552  -1.415  1.00  0.00
ATOM   3306  H   TRP A 210      25.304  22.443   1.260  1.00  0.00
ATOM   3307  H   TRP A 210      26.074  23.257  -0.942  1.00  0.00
ATOM   3308  N   VAL A 211      27.423  22.935   5.525  1.00 16.35
ATOM   3309  CA  VAL A 211      26.124  23.599   5.523  1.00 17.15
ATOM   3310  C   VAL A 211      26.141  24.871   6.388  1.00 20.85
ATOM   3311  O   VAL A 211      25.605  25.916   5.999  1.00 18.12
ATOM   3312  CB  VAL A 211      25.004  22.671   6.011  1.00 15.71
ATOM   3313  CG1 VAL A 211      23.697  23.434   6.072  1.00 14.97
ATOM   3314  CG2 VAL A 211      24.875  21.454   5.080  1.00 15.48
ATOM   3315  H   VAL A 211      27.519  22.003   5.953  1.00  0.00
ATOM   3316  H   VAL A 211      25.923  23.873   4.487  1.00  0.00
ATOM   3317  H   VAL A 211      25.249  22.312   7.011  1.00  0.00
ATOM   3318  H   VAL A 211      22.937  22.736   6.422  1.00  0.00
ATOM   3319  H   VAL A 211      23.842  24.259   6.770  1.00  0.00
ATOM   3320  H   VAL A 211      23.488  23.789   5.063  1.00  0.00
ATOM   3321  H   VAL A 211      24.069  20.835   5.474  1.00  0.00
ATOM   3322  H   VAL A 211      24.643  21.836   4.086  1.00  0.00
ATOM   3323  H   VAL A 211      25.833  20.934   5.101  1.00  0.00
ATOM   3324  N   GLY A 212      26.778  24.779   7.550  1.00 18.07
ATOM   3325  CA  GLY A 212      26.831  25.898   8.487  1.00 22.55
ATOM   3326  C   GLY A 212      25.473  26.265   9.072  1.00 19.08
ATOM   3327  O   GLY A 212      24.517  25.487   8.985  1.00 20.03
ATOM   3328  H   GLY A 212      27.247  23.896   7.797  1.00  0.00
ATOM   3329  H   GLY A 212      27.179  26.753   7.908  1.00  0.00
ATOM   3330  H   GLY A 212      27.507  25.616   9.294  1.00  0.00
ATOM   3331  N   GLY A 213      25.374  27.456   9.655  1.00 17.34
ATOM   3332  CA  GLY A 213      24.162  27.857  10.348  1.00 14.99
ATOM   3333  C   GLY A 213      23.938  26.943  11.537  1.00 14.65
ATOM   3334  O   GLY A 213      24.893  26.521  12.180  1.00 13.37
ATOM   3335  H   GLY A 213      26.172  28.106   9.614  1.00  0.00
ATOM   3336  H   GLY A 213      23.330  27.757   9.651  1.00  0.00
ATOM   3337  H   GLY A 213      24.249  28.898  10.659  1.00  0.00
ATOM   3338  N   GLN A 214      22.686  26.614  11.828  1.00 13.19
ATOM   3339  CA  GLN A 214      22.421  25.671  12.912  1.00 13.62
ATOM   3340  C   GLN A 214      23.024  24.275  12.665  1.00 19.59
ATOM   3341  O   GLN A 214      23.296  23.560  13.625  1.00 12.69
ATOM   3342  CB  GLN A 214      20.918  25.541  13.176  1.00 16.50
ATOM   3343  CG  GLN A 214      20.265  26.738  13.846  1.00 18.18
ATOM   3344  CD  GLN A 214      19.833  27.782  12.829  1.00 26.27
ATOM   3345  OE1 GLN A 214      20.110  27.644  11.622  1.00 20.31
ATOM   3346  NE2 GLN A 214      19.146  28.823  13.300  1.00 22.18
ATOM   3347  H   GLN A 214      21.906  27.021  11.293  1.00  0.00
ATOM   3348  H   GLN A 214      22.913  26.087  13.791  1.00  0.00
ATOM   3349  H   GLN A 214      20.788  24.697  13.853  1.00  0.00
ATOM   3350  H   GLN A 214      20.440  25.440  12.202  1.00  0.00
ATOM   3351  H   GLN A 214      20.991  27.193  14.520  1.00  0.00
ATOM   3352  H   GLN A 214      19.381  26.393  14.382  1.00  0.00
ATOM   3353  H   GLN A 214      18.827  29.562  12.658  1.00  0.00
ATOM   3354  H   GLN A 214      18.935  28.888  14.306  1.00  0.00
ATOM   3355  N   MET A 215      23.236  23.892  11.396  1.00 12.25
ATOM   3356  CA  MET A 215      23.778  22.563  11.080  1.00 10.63
ATOM   3357  C   MET A 215      25.222  22.404  11.534  1.00 13.68
ATOM   3358  O   MET A 215      25.743  21.281  11.601  1.00 11.09
ATOM   3359  CB  MET A 215      23.701  22.268   9.579  1.00 15.54
ATOM   3360  CG  MET A 215      22.418  21.551   9.151  1.00 18.97
ATOM   3361  SD  MET A 215      22.262  19.871   9.823  1.00 17.28
ATOM   3362  CE  MET A 215      22.888  18.878   8.435  1.00 15.57
ATOM   3363  H   MET A 215      23.014  24.542  10.629  1.00  0.00
ATOM   3364  H   MET A 215      23.158  21.852  11.626  1.00  0.00
ATOM   3365  H   MET A 215      24.536  21.611   9.335  1.00  0.00
ATOM   3366  H   MET A 215      23.725  23.226   9.059  1.00  0.00
ATOM   3367  H   MET A 215      22.592  21.439   8.081  1.00  0.00
ATOM   3368  H   MET A 215      21.595  22.223   9.393  1.00  0.00
ATOM   3369  H   MET A 215      22.836  17.833   8.741  1.00  0.00
ATOM   3370  H   MET A 215      22.243  19.082   7.580  1.00  0.00
ATOM   3371  H   MET A 215      23.915  19.196   8.253  1.00  0.00
ATOM   3372  N   GLY A 216      25.869  23.519  11.859  1.00 11.37
ATOM   3373  CA  GLY A 216      27.281  23.483  12.206  1.00 14.15
ATOM   3374  C   GLY A 216      27.538  23.232  13.681  1.00 15.83
ATOM   3375  O   GLY A 216      28.687  23.073  14.117  1.00 20.81
ATOM   3376  H   GLY A 216      25.365  24.417  11.865  1.00  0.00
ATOM   3377  H   GLY A 216      27.667  24.475  11.972  1.00  0.00
ATOM   3378  H   GLY A 216      27.740  22.687  11.620  1.00  0.00
ATOM   3379  N   VAL A 217      26.468  23.214  14.466  1.00 13.83
ATOM   3380  CA  VAL A 217      26.630  23.068  15.915  1.00 20.11
ATOM   3381  C   VAL A 217      25.700  22.012  16.500  1.00 14.85
ATOM   3382  O   VAL A 217      24.506  21.954  16.177  1.00 14.71
ATOM   3383  CB  VAL A 217      26.576  24.441  16.672  1.00 21.32
ATOM   3384  CG1 VAL A 217      26.665  25.608  15.710  1.00 18.55
ATOM   3385  CG2 VAL A 217      25.341  24.578  17.536  1.00 21.20
ATOM   3386  H   VAL A 217      25.526  23.302  14.058  1.00  0.00
ATOM   3387  H   VAL A 217      27.640  22.691  16.079  1.00  0.00
ATOM   3388  H   VAL A 217      27.445  24.458  17.329  1.00  0.00
ATOM   3389  H   VAL A 217      26.621  26.518  16.308  1.00  0.00
ATOM   3390  H   VAL A 217      27.615  25.515  15.183  1.00  0.00
ATOM   3391  H   VAL A 217      25.816  25.527  15.032  1.00  0.00
ATOM   3392  H   VAL A 217      25.395  25.555  18.016  1.00  0.00
ATOM   3393  H   VAL A 217      24.479  24.498  16.874  1.00  0.00
ATOM   3394  H   VAL A 217      25.370  23.767  18.264  1.00  0.00
ATOM   3395  N   VAL A 218      26.270  21.155  17.335  1.00 18.99
ATOM   3396  CA  VAL A 218      25.531  20.022  17.911  1.00 18.02
ATOM   3397  C   VAL A 218      24.143  20.361  18.477  1.00 21.10
ATOM   3398  O   VAL A 218      23.153  19.795  18.006  1.00 18.77
ATOM   3399  CB  VAL A 218      26.384  19.211  18.927  1.00 23.20
ATOM   3400  CG1 VAL A 218      25.626  17.954  19.405  1.00 16.70
ATOM   3401  CG2 VAL A 218      27.708  18.849  18.308  1.00 25.36
ATOM   3402  H   VAL A 218      27.260  21.287  17.588  1.00  0.00
ATOM   3403  H   VAL A 218      25.329  19.382  17.052  1.00  0.00
ATOM   3404  H   VAL A 218      26.570  19.831  19.804  1.00  0.00
ATOM   3405  H   VAL A 218      26.278  17.437  20.109  1.00  0.00
ATOM   3406  H   VAL A 218      24.707  18.297  19.880  1.00  0.00
ATOM   3407  H   VAL A 218      25.424  17.349  18.521  1.00  0.00
ATOM   3408  H   VAL A 218      28.266  18.285  19.056  1.00  0.00
ATOM   3409  H   VAL A 218      27.493  18.248  17.424  1.00  0.00
ATOM   3410  H   VAL A 218      28.206  19.784  18.051  1.00  0.00
ATOM   3411  N   PRO A 219      24.055  21.296  19.454  1.00 20.60
ATOM   3412  CA  PRO A 219      22.746  21.538  20.088  1.00 17.30
ATOM   3413  C   PRO A 219      21.625  22.074  19.195  1.00 18.02
ATOM   3414  O   PRO A 219      20.455  21.901  19.539  1.00 15.01
ATOM   3415  CB  PRO A 219      23.061  22.552  21.205  1.00 22.78
ATOM   3416  CG  PRO A 219      24.424  23.064  20.932  1.00 22.87
ATOM   3417  CD  PRO A 219      25.142  22.002  20.161  1.00 22.04
ATOM   3418  H   PRO A 219      22.339  20.581  20.415  1.00  0.00
ATOM   3419  H   PRO A 219      23.001  22.111  22.200  1.00  0.00
ATOM   3420  H   PRO A 219      22.352  23.380  21.192  1.00  0.00
ATOM   3421  H   PRO A 219      24.942  23.280  21.866  1.00  0.00
ATOM   3422  H   PRO A 219      24.381  23.997  20.370  1.00  0.00
ATOM   3423  H   PRO A 219      25.880  22.413  19.472  1.00  0.00
ATOM   3424  H   PRO A 219      25.729  21.337  20.795  1.00  0.00
ATOM   3425  N   THR A 220      21.958  22.706  18.076  1.00 17.19
ATOM   3426  CA  THR A 220      20.931  23.277  17.208  1.00 14.77
ATOM   3427  C   THR A 220      20.774  22.576  15.836  1.00 15.69
ATOM   3428  O   THR A 220      19.809  22.838  15.106  1.00 15.04
ATOM   3429  CB  THR A 220      21.230  24.756  16.941  1.00 13.40
ATOM   3430  OG1 THR A 220      22.513  24.857  16.317  1.00 14.28
ATOM   3431  CG2 THR A 220      21.255  25.550  18.250  1.00 18.13
ATOM   3432  H   THR A 220      22.951  22.795  17.817  1.00  0.00
ATOM   3433  H   THR A 220      19.998  23.135  17.754  1.00  0.00
ATOM   3434  H   THR A 220      20.451  25.164  16.298  1.00  0.00
ATOM   3435  H   THR A 220      22.466  24.315  15.442  1.00  0.00
ATOM   3436  H   THR A 220      21.471  26.586  17.990  1.00  0.00
ATOM   3437  H   THR A 220      20.271  25.444  18.706  1.00  0.00
ATOM   3438  H   THR A 220      22.039  25.116  18.871  1.00  0.00
ATOM   3439  N   ALA A 221      21.716  21.711  15.482  1.00 10.99
ATOM   3440  CA  ALA A 221      21.703  21.086  14.143  1.00 16.31
ATOM   3441  C   ALA A 221      20.340  20.605  13.605  1.00 13.95
ATOM   3442  O   ALA A 221      19.973  20.952  12.488  1.00 13.00
ATOM   3443  CB  ALA A 221      22.788  20.019  14.000  1.00 11.72
ATOM   3444  H   ALA A 221      22.465  21.473  16.148  1.00  0.00
ATOM   3445  H   ALA A 221      21.938  21.921  13.483  1.00  0.00
ATOM   3446  H   ALA A 221      22.706  19.614  12.991  1.00  0.00
ATOM   3447  H   ALA A 221      23.745  20.514  14.162  1.00  0.00
ATOM   3448  H   ALA A 221      22.591  19.261  14.758  1.00  0.00
ATOM   3449  N   PRO A 222      19.562  19.868  14.411  1.00 15.03
ATOM   3450  CA  PRO A 222      18.249  19.413  13.925  1.00 15.10
ATOM   3451  C   PRO A 222      17.189  20.496  13.648  1.00 14.23
ATOM   3452  O   PRO A 222      16.131  20.149  13.104  1.00 15.64
ATOM   3453  CB  PRO A 222      17.773  18.468  15.047  1.00 15.11
ATOM   3454  CG  PRO A 222      19.036  17.975  15.652  1.00 14.00
ATOM   3455  CD  PRO A 222      19.943  19.169  15.649  1.00 17.39
ATOM   3456  H   PRO A 222      18.367  18.964  12.939  1.00  0.00
ATOM   3457  H   PRO A 222      17.135  17.656  14.699  1.00  0.00
ATOM   3458  H   PRO A 222      17.159  18.980  15.788  1.00  0.00
ATOM   3459  H   PRO A 222      19.454  17.142  15.087  1.00  0.00
ATOM   3460  H   PRO A 222      18.880  17.573  16.653  1.00  0.00
ATOM   3461  H   PRO A 222      19.818  19.797  16.531  1.00  0.00
ATOM   3462  H   PRO A 222      21.002  18.912  15.681  1.00  0.00
ATOM   3463  N   ASN A 223      17.447  21.760  13.985  1.00 13.27
ATOM   3464  CA  ASN A 223      16.565  22.844  13.544  1.00 14.17
ATOM   3465  C   ASN A 223      16.385  22.897  12.011  1.00 16.33
ATOM   3466  O   ASN A 223      15.394  23.430  11.503  1.00 16.69
ATOM   3467  CB  ASN A 223      17.074  24.213  14.026  1.00 19.02
ATOM   3468  CG  ASN A 223      16.612  24.550  15.429  1.00 15.24
ATOM   3469  OD1 ASN A 223      15.433  24.834  15.657  1.00 13.83
ATOM   3470  ND2 ASN A 223      17.540  24.527  16.372  1.00 12.65
ATOM   3471  H   ASN A 223      18.273  21.976  14.560  1.00  0.00
ATOM   3472  H   ASN A 223      15.596  22.625  13.993  1.00  0.00
ATOM   3473  H   ASN A 223      16.689  24.981  13.354  1.00  0.00
ATOM   3474  H   ASN A 223      18.163  24.176  14.045  1.00  0.00
ATOM   3475  H   ASN A 223      17.289  24.747  17.347  1.00  0.00
ATOM   3476  H   ASN A 223      18.513  24.289  16.131  1.00  0.00
ATOM   3477  N   ASP A 224      17.352  22.346  11.290  1.00 15.98
ATOM   3478  CA  ASP A 224      17.324  22.308   9.825  1.00 16.59
ATOM   3479  C   ASP A 224      16.886  20.927   9.362  1.00 16.07
ATOM   3480  O   ASP A 224      17.583  19.964   9.601  1.00 16.24
ATOM   3481  CB  ASP A 224      18.728  22.562   9.305  1.00 14.75
ATOM   3482  CG  ASP A 224      18.778  22.764   7.799  1.00 18.47
ATOM   3483  OD1 ASP A 224      17.811  22.403   7.083  1.00 14.11
ATOM   3484  OD2 ASP A 224      19.803  23.307   7.347  1.00 19.63
ATOM   3485  H   ASP A 224      18.156  21.928  11.780  1.00  0.00
ATOM   3486  H   ASP A 224      16.632  23.063   9.453  1.00  0.00
ATOM   3487  H   ASP A 224      19.332  21.686   9.542  1.00  0.00
ATOM   3488  H   ASP A 224      19.096  23.474   9.775  1.00  0.00
ATOM   3489  N   PRO A 225      15.730  20.831   8.693  1.00 14.52
ATOM   3490  CA  PRO A 225      15.217  19.526   8.275  1.00 12.79
ATOM   3491  C   PRO A 225      16.209  18.714   7.420  1.00 13.70
ATOM   3492  O   PRO A 225      16.090  17.490   7.357  1.00 12.72
ATOM   3493  CB  PRO A 225      13.960  19.881   7.475  1.00 15.79
ATOM   3494  CG  PRO A 225      13.519  21.207   8.033  1.00 17.09
ATOM   3495  CD  PRO A 225      14.797  21.931   8.381  1.00 15.27
ATOM   3496  H   PRO A 225      15.029  18.880   9.132  1.00  0.00
ATOM   3497  H   PRO A 225      13.181  19.124   7.559  1.00  0.00
ATOM   3498  H   PRO A 225      14.162  19.949   6.406  1.00  0.00
ATOM   3499  H   PRO A 225      12.876  21.082   8.904  1.00  0.00
ATOM   3500  H   PRO A 225      12.918  21.767   7.316  1.00  0.00
ATOM   3501  H   PRO A 225      15.163  22.555   7.566  1.00  0.00
ATOM   3502  H   PRO A 225      14.688  22.638   9.204  1.00  0.00
ATOM   3503  N   VAL A 226      17.200  19.367   6.818  1.00 17.50
ATOM   3504  CA  VAL A 226      18.182  18.649   6.008  1.00 18.21
ATOM   3505  C   VAL A 226      19.056  17.756   6.891  1.00 17.11
ATOM   3506  O   VAL A 226      19.718  16.838   6.405  1.00 17.46
ATOM   3507  CB  VAL A 226      19.044  19.603   5.135  1.00 17.31
ATOM   3508  CG1 VAL A 226      20.239  20.126   5.906  1.00 18.05
ATOM   3509  CG2 VAL A 226      19.527  18.879   3.901  1.00 24.08
ATOM   3510  H   VAL A 226      17.276  20.389   6.924  1.00  0.00
ATOM   3511  H   VAL A 226      17.630  18.014   5.315  1.00  0.00
ATOM   3512  H   VAL A 226      18.418  20.448   4.849  1.00  0.00
ATOM   3513  H   VAL A 226      20.790  20.782   5.233  1.00  0.00
ATOM   3514  H   VAL A 226      19.850  20.666   6.769  1.00  0.00
ATOM   3515  H   VAL A 226      20.831  19.260   6.202  1.00  0.00
ATOM   3516  H   VAL A 226      20.123  19.589   3.328  1.00  0.00
ATOM   3517  H   VAL A 226      20.123  18.032   4.241  1.00  0.00
ATOM   3518  H   VAL A 226      18.641  18.558   3.353  1.00  0.00
ATOM   3519  N   PHE A 227      19.036  18.020   8.195  1.00 12.78
ATOM   3520  CA  PHE A 227      19.727  17.182   9.168  1.00 12.12
ATOM   3521  C   PHE A 227      19.333  15.730   8.950  1.00 10.45
ATOM   3522  O   PHE A 227      20.172  14.841   9.001  1.00 12.39
ATOM   3523  CB  PHE A 227      19.351  17.610  10.595  1.00 11.60
ATOM   3524  CG  PHE A 227      19.984  16.774  11.684  1.00 13.21
ATOM   3525  CD1 PHE A 227      19.400  15.586  12.099  1.00 13.44
ATOM   3526  CD2 PHE A 227      21.151  17.193  12.319  1.00 12.67
ATOM   3527  CE1 PHE A 227      19.978  14.805  13.121  1.00 14.49
ATOM   3528  CE2 PHE A 227      21.728  16.427  13.357  1.00 14.01
ATOM   3529  CZ  PHE A 227      21.141  15.230  13.745  1.00 13.72
ATOM   3530  H   PHE A 227      18.515  18.844   8.528  1.00  0.00
ATOM   3531  H   PHE A 227      20.803  17.294   9.038  1.00  0.00
ATOM   3532  H   PHE A 227      18.271  17.507  10.700  1.00  0.00
ATOM   3533  H   PHE A 227      19.721  18.626  10.732  1.00  0.00
ATOM   3534  H   PHE A 227      18.477  15.250  11.626  1.00  0.00
ATOM   3535  H   PHE A 227      21.626  18.125  12.011  1.00  0.00
ATOM   3536  H   PHE A 227      19.510  13.867  13.420  1.00  0.00
ATOM   3537  H   PHE A 227      22.634  16.776  13.853  1.00  0.00
ATOM   3538  H   PHE A 227      21.591  14.629  14.535  1.00  0.00
ATOM   3539  N   PHE A 228      18.048  15.515   8.688  1.00 11.35
ATOM   3540  CA  PHE A 228      17.467  14.185   8.609  1.00 13.85
ATOM   3541  C   PHE A 228      17.820  13.525   7.277  1.00 13.59
ATOM   3542  O   PHE A 228      18.075  12.325   7.202  1.00 13.75
ATOM   3543  CB  PHE A 228      15.942  14.282   8.796  1.00 12.77
ATOM   3544  CG  PHE A 228      15.529  14.696  10.189  1.00 15.63
ATOM   3545  CD1 PHE A 228      15.252  13.729  11.161  1.00 12.09
ATOM   3546  CD2 PHE A 228      15.427  16.046  10.533  1.00 13.27
ATOM   3547  CE1 PHE A 228      14.886  14.097  12.444  1.00 14.42
ATOM   3548  CE2 PHE A 228      15.054  16.425  11.812  1.00 12.95
ATOM   3549  CZ  PHE A 228      14.782  15.454  12.773  1.00 14.87
ATOM   3550  H   PHE A 228      17.435  16.329   8.534  1.00  0.00
ATOM   3551  H   PHE A 228      17.878  13.562   9.403  1.00  0.00
ATOM   3552  H   PHE A 228      15.512  13.299   8.606  1.00  0.00
ATOM   3553  H   PHE A 228      15.578  15.055   8.119  1.00  0.00
ATOM   3554  H   PHE A 228      15.325  12.672  10.905  1.00  0.00
ATOM   3555  H   PHE A 228      15.643  16.810   9.786  1.00  0.00
ATOM   3556  H   PHE A 228      14.680  13.334  13.195  1.00  0.00
ATOM   3557  H   PHE A 228      14.973  17.482  12.066  1.00  0.00
ATOM   3558  H   PHE A 228      14.488  15.750  13.780  1.00  0.00
ATOM   3559  N   LEU A 229      17.845  14.331   6.223  1.00 19.99
ATOM   3560  CA  LEU A 229      18.233  13.855   4.896  1.00 17.89
ATOM   3561  C   LEU A 229      19.718  13.486   4.917  1.00 18.72
ATOM   3562  O   LEU A 229      20.133  12.474   4.327  1.00 19.22
ATOM   3563  CB  LEU A 229      17.948  14.936   3.850  1.00 21.88
ATOM   3564  CG  LEU A 229      16.526  14.963   3.267  1.00 22.25
ATOM   3565  CD1 LEU A 229      15.462  14.669   4.289  1.00 21.20
ATOM   3566  CD2 LEU A 229      16.258  16.298   2.594  1.00 21.94
ATOM   3567  H   LEU A 229      17.584  15.320   6.343  1.00  0.00
ATOM   3568  H   LEU A 229      17.653  12.971   4.630  1.00  0.00
ATOM   3569  H   LEU A 229      18.615  14.727   3.013  1.00  0.00
ATOM   3570  H   LEU A 229      18.090  15.891   4.355  1.00  0.00
ATOM   3571  H   LEU A 229      16.476  14.163   2.528  1.00  0.00
ATOM   3572  H   LEU A 229      14.503  14.714   3.773  1.00  0.00
ATOM   3573  H   LEU A 229      15.664  13.673   4.682  1.00  0.00
ATOM   3574  H   LEU A 229      15.542  15.434   5.062  1.00  0.00
ATOM   3575  H   LEU A 229      15.242  16.259   2.202  1.00  0.00
ATOM   3576  H   LEU A 229      16.368  17.068   3.358  1.00  0.00
ATOM   3577  H   LEU A 229      16.995  16.408   1.799  1.00  0.00
ATOM   3578  N   HIS A 230      20.508  14.304   5.618  1.00 13.94
ATOM   3579  CA  HIS A 230      21.929  14.028   5.816  1.00  9.74
ATOM   3580  C   HIS A 230      22.123  12.688   6.513  1.00 15.14
ATOM   3581  O   HIS A 230      22.862  11.820   6.033  1.00 11.47
ATOM   3582  CB  HIS A 230      22.577  15.109   6.680  1.00 10.79
ATOM   3583  CG  HIS A 230      24.030  14.866   6.949  1.00  9.86
ATOM   3584  ND1 HIS A 230      24.835  14.140   6.107  1.00 10.98
ATOM   3585  CD2 HIS A 230      24.820  15.273   7.968  1.00  9.68
ATOM   3586  CE1 HIS A 230      26.061  14.091   6.601  1.00  9.90
ATOM   3587  NE2 HIS A 230      26.078  14.772   7.728  1.00 13.60
ATOM   3588  H   HIS A 230      20.103  15.156   6.032  1.00  0.00
ATOM   3589  H   HIS A 230      22.396  14.010   4.831  1.00  0.00
ATOM   3590  H   HIS A 230      22.065  15.132   7.642  1.00  0.00
ATOM   3591  H   HIS A 230      22.513  16.049   6.131  1.00  0.00
ATOM   3592  H   HIS A 230      24.531  13.701   5.226  1.00  0.00
ATOM   3593  H   HIS A 230      24.517  15.883   8.819  1.00  0.00
ATOM   3594  H   HIS A 230      26.911  13.576   6.153  1.00  0.00
ATOM   3595  N   HIS A 231      21.478  12.531   7.669  1.00 12.56
ATOM   3596  CA  HIS A 231      21.661  11.306   8.439  1.00 12.91
ATOM   3597  C   HIS A 231      21.123  10.048   7.768  1.00 13.09
ATOM   3598  O   HIS A 231      21.676   8.962   7.938  1.00 15.59
ATOM   3599  CB  HIS A 231      21.209  11.480   9.905  1.00 10.17
ATOM   3600  CG  HIS A 231      22.261  12.141  10.732  1.00 11.72
ATOM   3601  ND1 HIS A 231      23.293  11.432  11.314  1.00  9.49
ATOM   3602  CD2 HIS A 231      22.521  13.451  10.963  1.00 12.22
ATOM   3603  CE1 HIS A 231      24.109  12.278  11.918  1.00 14.84
ATOM   3604  NE2 HIS A 231      23.669  13.510  11.710  1.00 11.63
ATOM   3605  H   HIS A 231      20.853  13.272   8.017  1.00  0.00
ATOM   3606  H   HIS A 231      22.736  11.129   8.465  1.00  0.00
ATOM   3607  H   HIS A 231      20.991  10.506  10.342  1.00  0.00
ATOM   3608  H   HIS A 231      20.336  12.132   9.919  1.00  0.00
ATOM   3609  H   HIS A 231      23.408  10.409  11.282  1.00  0.00
ATOM   3610  H   HIS A 231      21.928  14.299  10.619  1.00  0.00
ATOM   3611  H   HIS A 231      24.996  12.007  12.491  1.00  0.00
ATOM   3612  N   ALA A 232      20.061  10.203   6.992  1.00 16.24
ATOM   3613  CA  ALA A 232      19.593   9.116   6.144  1.00 16.60
ATOM   3614  C   ALA A 232      20.686   8.628   5.184  1.00 15.85
ATOM   3615  O   ALA A 232      20.746   7.447   4.877  1.00 18.36
ATOM   3616  CB  ALA A 232      18.345   9.529   5.387  1.00 16.06
ATOM   3617  H   ALA A 232      19.560  11.103   6.988  1.00  0.00
ATOM   3618  H   ALA A 232      19.340   8.277   6.793  1.00  0.00
ATOM   3619  H   ALA A 232      18.047   8.678   4.775  1.00  0.00
ATOM   3620  H   ALA A 232      17.588   9.777   6.131  1.00  0.00
ATOM   3621  H   ALA A 232      18.613  10.392   4.778  1.00  0.00
ATOM   3622  N   ASN A 233      21.554   9.526   4.724  1.00 17.73
ATOM   3623  CA  ASN A 233      22.674   9.130   3.864  1.00 15.06
ATOM   3624  C   ASN A 233      23.751   8.429   4.677  1.00 17.96
ATOM   3625  O   ASN A 233      24.311   7.416   4.245  1.00 16.87
ATOM   3626  CB  ASN A 233      23.276  10.328   3.130  1.00 13.74
ATOM   3627  CG  ASN A 233      24.058   9.921   1.859  1.00 18.99
ATOM   3628  OD1 ASN A 233      23.493   9.332   0.939  1.00 18.60
ATOM   3629  ND2 ASN A 233      25.345  10.262   1.805  1.00 16.29
ATOM   3630  H   ASN A 233      21.437  10.518   4.977  1.00  0.00
ATOM   3631  H   ASN A 233      22.280   8.440   3.118  1.00  0.00
ATOM   3632  H   ASN A 233      23.976  10.809   3.813  1.00  0.00
ATOM   3633  H   ASN A 233      22.457  10.984   2.834  1.00  0.00
ATOM   3634  H   ASN A 233      25.909  10.014   0.980  1.00  0.00
ATOM   3635  H   ASN A 233      25.776  10.774   2.588  1.00  0.00
ATOM   3636  N   VAL A 234      24.039   8.975   5.856  1.00 15.04
ATOM   3637  CA  VAL A 234      24.950   8.336   6.798  1.00 15.22
ATOM   3638  C   VAL A 234      24.467   6.923   7.145  1.00 17.27
ATOM   3639  O   VAL A 234      25.270   5.995   7.224  1.00 14.57
ATOM   3640  CB  VAL A 234      25.089   9.151   8.100  1.00 15.70
ATOM   3641  CG1 VAL A 234      25.918   8.402   9.131  1.00 13.28
ATOM   3642  CG2 VAL A 234      25.712  10.509   7.807  1.00 13.20
ATOM   3643  H   VAL A 234      23.606   9.874   6.110  1.00  0.00
ATOM   3644  H   VAL A 234      25.924   8.284   6.312  1.00  0.00
ATOM   3645  H   VAL A 234      24.092   9.300   8.514  1.00  0.00
ATOM   3646  H   VAL A 234      25.972   9.035  10.017  1.00  0.00
ATOM   3647  H   VAL A 234      25.402   7.464   9.334  1.00  0.00
ATOM   3648  H   VAL A 234      26.901   8.237   8.690  1.00  0.00
ATOM   3649  H   VAL A 234      25.785  11.038   8.757  1.00  0.00
ATOM   3650  H   VAL A 234      26.693  10.322   7.371  1.00  0.00
ATOM   3651  H   VAL A 234      25.049  11.020   7.109  1.00  0.00
ATOM   3652  N   ASP A 235      23.159   6.767   7.346  1.00 17.57
ATOM   3653  CA  ASP A 235      22.591   5.476   7.722  1.00 17.97
ATOM   3654  C   ASP A 235      22.670   4.509   6.541  1.00 19.38
ATOM   3655  O   ASP A 235      22.857   3.298   6.715  1.00 18.07
ATOM   3656  CB  ASP A 235      21.135   5.625   8.184  1.00 15.45
ATOM   3657  CG  ASP A 235      20.585   4.338   8.781  1.00 17.78
ATOM   3658  OD1 ASP A 235      19.565   3.818   8.281  1.00 17.90
ATOM   3659  OD2 ASP A 235      21.168   3.845   9.771  1.00 16.68
ATOM   3660  H   ASP A 235      22.533   7.577   7.233  1.00  0.00
ATOM   3661  H   ASP A 235      23.171   5.078   8.555  1.00  0.00
ATOM   3662  H   ASP A 235      20.524   5.886   7.320  1.00  0.00
ATOM   3663  H   ASP A 235      21.102   6.391   8.959  1.00  0.00
ATOM   3664  N   ARG A 236      22.542   5.047   5.332  1.00 18.54
ATOM   3665  CA  ARG A 236      22.640   4.215   4.132  1.00 18.27
ATOM   3666  C   ARG A 236      24.059   3.676   3.964  1.00 18.74
ATOM   3667  O   ARG A 236      24.259   2.489   3.672  1.00 15.93
ATOM   3668  CB  ARG A 236      22.192   5.003   2.906  1.00 18.23
ATOM   3669  CG  ARG A 236      22.392   4.303   1.563  1.00 22.91
ATOM   3670  CD  ARG A 236      21.967   5.247   0.435  1.00 22.73
ATOM   3671  NE  ARG A 236      22.878   6.385   0.323  1.00 23.49
ATOM   3672  CZ  ARG A 236      23.940   6.399  -0.478  1.00 26.51
ATOM   3673  NH1 ARG A 236      24.205   5.342  -1.233  1.00 22.05
ATOM   3674  NH2 ARG A 236      24.733   7.463  -0.534  1.00 23.44
ATOM   3675  H   ARG A 236      22.372   6.059   5.239  1.00  0.00
ATOM   3676  H   ARG A 236      21.975   3.358   4.242  1.00  0.00
ATOM   3677  H   ARG A 236      22.803   5.905   2.879  1.00  0.00
ATOM   3678  H   ARG A 236      21.120   5.164   3.016  1.00  0.00
ATOM   3679  H   ARG A 236      21.786   3.398   1.530  1.00  0.00
ATOM   3680  H   ARG A 236      23.442   4.036   1.443  1.00  0.00
ATOM   3681  H   ARG A 236      20.961   5.626   0.613  1.00  0.00
ATOM   3682  H   ARG A 236      22.025   4.705  -0.509  1.00  0.00
ATOM   3683  H   ARG A 236      22.687   7.220   0.895  1.00  0.00
ATOM   3684  H   ARG A 236      25.026   5.346  -1.855  1.00  0.00
ATOM   3685  H   ARG A 236      23.590   4.516  -1.197  1.00  0.00
ATOM   3686  H   ARG A 236      25.552   7.462  -1.158  1.00  0.00
ATOM   3687  H   ARG A 236      24.528   8.289   0.047  1.00  0.00
ATOM   3688  N   ILE A 237      25.039   4.545   4.184  1.00 17.46
ATOM   3689  CA  ILE A 237      26.452   4.167   4.120  1.00 16.98
ATOM   3690  C   ILE A 237      26.830   3.076   5.137  1.00 17.01
ATOM   3691  O   ILE A 237      27.499   2.104   4.787  1.00 13.40
ATOM   3692  CB  ILE A 237      27.355   5.403   4.235  1.00 16.02
ATOM   3693  CG1 ILE A 237      27.143   6.299   3.003  1.00 24.59
ATOM   3694  CG2 ILE A 237      28.823   5.018   4.355  1.00 13.45
ATOM   3695  CD1 ILE A 237      27.842   7.648   3.076  1.00 31.12
ATOM   3696  H   ILE A 237      24.796   5.521   4.408  1.00  0.00
ATOM   3697  H   ILE A 237      26.617   3.721   3.139  1.00  0.00
ATOM   3698  H   ILE A 237      27.084   5.944   5.142  1.00  0.00
ATOM   3699  H   ILE A 237      26.074   6.498   2.923  1.00  0.00
ATOM   3700  H   ILE A 237      27.571   5.774   2.149  1.00  0.00
ATOM   3701  H   ILE A 237      29.390   5.945   4.431  1.00  0.00
ATOM   3702  H   ILE A 237      28.920   4.408   5.253  1.00  0.00
ATOM   3703  H   ILE A 237      29.080   4.459   3.456  1.00  0.00
ATOM   3704  H   ILE A 237      27.612   8.177   2.151  1.00  0.00
ATOM   3705  H   ILE A 237      27.444   8.166   3.948  1.00  0.00
ATOM   3706  H   ILE A 237      28.909   7.449   3.175  1.00  0.00
ATOM   3707  N   TRP A 238      26.379   3.227   6.382  1.00 14.45
ATOM   3708  CA  TRP A 238      26.552   2.185   7.381  1.00 15.69
ATOM   3709  C   TRP A 238      25.907   0.859   6.927  1.00 14.23
ATOM   3710  O   TRP A 238      26.523  -0.191   7.015  1.00 16.43
ATOM   3711  CB  TRP A 238      25.964   2.645   8.725  1.00 15.78
ATOM   3712  CG  TRP A 238      26.081   1.626   9.841  1.00 14.54
ATOM   3713  CD1 TRP A 238      26.976   0.595   9.932  1.00 15.34
ATOM   3714  CD2 TRP A 238      25.271   1.558  11.030  1.00 15.78
ATOM   3715  NE1 TRP A 238      26.775  -0.109  11.105  1.00 14.11
ATOM   3716  CE2 TRP A 238      25.725   0.451  11.786  1.00 15.65
ATOM   3717  CE3 TRP A 238      24.200   2.321  11.523  1.00 13.50
ATOM   3718  CZ2 TRP A 238      25.152   0.096  13.017  1.00 17.14
ATOM   3719  CZ3 TRP A 238      23.625   1.962  12.739  1.00 13.63
ATOM   3720  CH2 TRP A 238      24.109   0.860  13.476  1.00 12.44
ATOM   3721  H   TRP A 238      25.898   4.100   6.642  1.00  0.00
ATOM   3722  H   TRP A 238      27.620   2.003   7.505  1.00  0.00
ATOM   3723  H   TRP A 238      24.901   2.833   8.574  1.00  0.00
ATOM   3724  H   TRP A 238      26.535   3.518   9.042  1.00  0.00
ATOM   3725  H   TRP A 238      27.737   0.362   9.187  1.00  0.00
ATOM   3726  H   TRP A 238      27.325  -0.922  11.417  1.00  0.00
ATOM   3727  H   TRP A 238      23.826   3.179  10.964  1.00  0.00
ATOM   3728  H   TRP A 238      25.522  -0.756  13.588  1.00  0.00
ATOM   3729  H   TRP A 238      22.788   2.541  13.128  1.00  0.00
ATOM   3730  H   TRP A 238      23.644   0.611  14.430  1.00  0.00
ATOM   3731  N   ALA A 239      24.672   0.923   6.436  1.00  9.39
ATOM   3732  CA  ALA A 239      23.931  -0.254   6.016  1.00  8.80
ATOM   3733  C   ALA A 239      24.642  -1.004   4.888  1.00 15.27
ATOM   3734  O   ALA A 239      24.606  -2.236   4.823  1.00 15.62
ATOM   3735  CB  ALA A 239      22.524   0.138   5.576  1.00  8.62
ATOM   3736  H   ALA A 239      24.222   1.846   6.350  1.00  0.00
ATOM   3737  H   ALA A 239      23.870  -0.925   6.873  1.00  0.00
ATOM   3738  H   ALA A 239      22.018  -0.779   5.274  1.00  0.00
ATOM   3739  H   ALA A 239      22.040   0.604   6.434  1.00  0.00
ATOM   3740  H   ALA A 239      22.633   0.834   4.744  1.00  0.00
ATOM   3741  N   VAL A 240      25.258  -0.243   3.991  1.00 12.56
ATOM   3742  CA  VAL A 240      26.104  -0.791   2.946  1.00 13.42
ATOM   3743  C   VAL A 240      27.350  -1.469   3.511  1.00 16.67
ATOM   3744  O   VAL A 240      27.710  -2.571   3.078  1.00 16.20
ATOM   3745  CB  VAL A 240      26.470   0.292   1.911  1.00 14.74
ATOM   3746  CG1 VAL A 240      27.623  -0.158   1.025  1.00 16.84
ATOM   3747  CG2 VAL A 240      25.244   0.627   1.082  1.00 15.35
ATOM   3748  H   VAL A 240      25.130   0.778   4.038  1.00  0.00
ATOM   3749  H   VAL A 240      25.531  -1.565   2.436  1.00  0.00
ATOM   3750  H   VAL A 240      26.801   1.187   2.438  1.00  0.00
ATOM   3751  H   VAL A 240      27.822   0.653   0.325  1.00  0.00
ATOM   3752  H   VAL A 240      28.474  -0.346   1.680  1.00  0.00
ATOM   3753  H   VAL A 240      27.297  -1.064   0.513  1.00  0.00
ATOM   3754  H   VAL A 240      25.543   1.392   0.366  1.00  0.00
ATOM   3755  H   VAL A 240      24.934  -0.293   0.586  1.00  0.00
ATOM   3756  H   VAL A 240      24.483   0.992   1.772  1.00  0.00
ATOM   3757  N   TRP A 241      27.994  -0.828   4.483  1.00 14.17
ATOM   3758  CA  TRP A 241      29.140  -1.428   5.178  1.00 15.32
ATOM   3759  C   TRP A 241      28.730  -2.734   5.834  1.00 17.65
ATOM   3760  O   TRP A 241      29.505  -3.685   5.856  1.00 21.89
ATOM   3761  CB  TRP A 241      29.673  -0.490   6.262  1.00 17.10
ATOM   3762  CG  TRP A 241      30.906  -0.980   6.987  1.00 19.62
ATOM   3763  CD1 TRP A 241      32.207  -0.741   6.642  1.00 16.39
ATOM   3764  CD2 TRP A 241      30.950  -1.763   8.196  1.00 15.43
ATOM   3765  NE1 TRP A 241      33.054  -1.330   7.551  1.00 18.65
ATOM   3766  CE2 TRP A 241      32.310  -1.961   8.515  1.00 16.09
ATOM   3767  CE3 TRP A 241      29.972  -2.320   9.030  1.00 16.07
ATOM   3768  CZ2 TRP A 241      32.719  -2.699   9.630  1.00 17.50
ATOM   3769  CZ3 TRP A 241      30.379  -3.057  10.143  1.00 15.70
ATOM   3770  CH2 TRP A 241      31.744  -3.241  10.427  1.00 15.79
ATOM   3771  H   TRP A 241      27.680   0.114   4.755  1.00  0.00
ATOM   3772  H   TRP A 241      29.919  -1.607   4.437  1.00  0.00
ATOM   3773  H   TRP A 241      28.889  -0.386   7.012  1.00  0.00
ATOM   3774  H   TRP A 241      29.961   0.435   5.762  1.00  0.00
ATOM   3775  H   TRP A 241      32.527  -0.167   5.772  1.00  0.00
ATOM   3776  H   TRP A 241      34.083  -1.302   7.514  1.00  0.00
ATOM   3777  H   TRP A 241      28.913  -2.180   8.814  1.00  0.00
ATOM   3778  H   TRP A 241      33.776  -2.838   9.858  1.00  0.00
ATOM   3779  H   TRP A 241      29.629  -3.496  10.801  1.00  0.00
ATOM   3780  H   TRP A 241      32.033  -3.827  11.299  1.00  0.00
ATOM   3781  N   GLN A 242      27.510  -2.771   6.370  1.00 19.09
ATOM   3782  CA  GLN A 242      27.019  -3.958   7.073  1.00 20.74
ATOM   3783  C   GLN A 242      26.741  -5.110   6.088  1.00 24.42
ATOM   3784  O   GLN A 242      26.848  -6.289   6.438  1.00 26.15
ATOM   3785  CB  GLN A 242      25.756  -3.639   7.892  1.00 16.08
ATOM   3786  CG  GLN A 242      25.934  -2.653   9.067  1.00 16.86
ATOM   3787  CD  GLN A 242      24.663  -2.553   9.907  1.00 17.35
ATOM   3788  OE1 GLN A 242      23.651  -2.029   9.448  1.00 18.60
ATOM   3789  NE2 GLN A 242      24.698  -3.096  11.120  1.00 13.98
ATOM   3790  H   GLN A 242      26.899  -1.946   6.288  1.00  0.00
ATOM   3791  H   GLN A 242      27.801  -4.276   7.763  1.00  0.00
ATOM   3792  H   GLN A 242      25.437  -4.583   8.334  1.00  0.00
ATOM   3793  H   GLN A 242      25.056  -3.169   7.201  1.00  0.00
ATOM   3794  H   GLN A 242      26.165  -1.665   8.669  1.00  0.00
ATOM   3795  H   GLN A 242      26.735  -3.020   9.709  1.00  0.00
ATOM   3796  H   GLN A 242      23.867  -3.056  11.727  1.00  0.00
ATOM   3797  H   GLN A 242      25.557  -3.557  11.453  1.00  0.00
ATOM   3798  N   ILE A 243      26.391  -4.763   4.858  1.00 21.44
ATOM   3799  CA  ILE A 243      26.155  -5.735   3.807  1.00 19.03
ATOM   3800  C   ILE A 243      27.460  -6.343   3.305  1.00 23.50
ATOM   3801  O   ILE A 243      27.568  -7.533   3.183  1.00 23.18
ATOM   3802  CB  ILE A 243      25.355  -5.119   2.652  1.00 21.18
ATOM   3803  CG1 ILE A 243      23.880  -4.988   3.034  1.00 20.37
ATOM   3804  CG2 ILE A 243      25.485  -5.952   1.391  1.00 20.75
ATOM   3805  CD1 ILE A 243      23.081  -4.072   2.139  1.00 26.73
ATOM   3806  H   ILE A 243      26.282  -3.762   4.639  1.00  0.00
ATOM   3807  H   ILE A 243      25.559  -6.541   4.236  1.00  0.00
ATOM   3808  H   ILE A 243      25.764  -4.128   2.456  1.00  0.00
ATOM   3809  H   ILE A 243      23.836  -4.569   4.039  1.00  0.00
ATOM   3810  H   ILE A 243      23.436  -5.979   2.937  1.00  0.00
ATOM   3811  H   ILE A 243      24.895  -5.457   0.620  1.00  0.00
ATOM   3812  H   ILE A 243      26.544  -5.980   1.135  1.00  0.00
ATOM   3813  H   ILE A 243      25.098  -6.944   1.623  1.00  0.00
ATOM   3814  H   ILE A 243      22.059  -4.069   2.518  1.00  0.00
ATOM   3815  H   ILE A 243      23.540  -3.085   2.202  1.00  0.00
ATOM   3816  H   ILE A 243      23.138  -4.482   1.131  1.00  0.00
ATOM   3817  N   ILE A 244      28.452  -5.503   3.056  1.00 23.97
ATOM   3818  CA  ILE A 244      29.773  -5.918   2.608  1.00 24.78
ATOM   3819  C   ILE A 244      30.528  -6.765   3.631  1.00 26.69
ATOM   3820  O   ILE A 244      31.036  -7.816   3.309  1.00 28.31
ATOM   3821  CB  ILE A 244      30.663  -4.710   2.296  1.00 27.31
ATOM   3822  CG1 ILE A 244      30.143  -3.912   1.121  1.00 25.57
ATOM   3823  CG2 ILE A 244      32.086  -5.149   2.021  1.00 30.62
ATOM   3824  CD1 ILE A 244      30.845  -2.584   1.003  1.00 23.77
ATOM   3825  H   ILE A 244      28.279  -4.496   3.187  1.00  0.00
ATOM   3826  H   ILE A 244      29.580  -6.516   1.717  1.00  0.00
ATOM   3827  H   ILE A 244      30.645  -4.068   3.177  1.00  0.00
ATOM   3828  H   ILE A 244      29.079  -3.729   1.268  1.00  0.00
ATOM   3829  H   ILE A 244      30.327  -4.480   0.209  1.00  0.00
ATOM   3830  H   ILE A 244      32.662  -4.248   1.808  1.00  0.00
ATOM   3831  H   ILE A 244      32.442  -5.655   2.918  1.00  0.00
ATOM   3832  H   ILE A 244      32.052  -5.821   1.163  1.00  0.00
ATOM   3833  H   ILE A 244      30.418  -2.073   0.140  1.00  0.00
ATOM   3834  H   ILE A 244      30.657  -2.041   1.929  1.00  0.00
ATOM   3835  H   ILE A 244      31.905  -2.795   0.865  1.00  0.00
ATOM   3836  N   HIS A 245      30.628  -6.298   4.863  1.00 26.02
ATOM   3837  CA  HIS A 245      31.297  -7.087   5.861  1.00 27.43
ATOM   3838  C   HIS A 245      30.315  -7.870   6.689  1.00 30.26
ATOM   3839  O   HIS A 245      30.130  -7.557   7.872  1.00 25.78
ATOM   3840  CB  HIS A 245      32.192  -6.215   6.730  1.00 24.77
ATOM   3841  CG  HIS A 245      33.033  -5.230   5.955  1.00 26.21
ATOM   3842  ND1 HIS A 245      34.206  -5.548   5.440  1.00 29.25
ATOM   3843  CD2 HIS A 245      32.820  -3.902   5.634  1.00 23.38
ATOM   3844  CE1 HIS A 245      34.718  -4.492   4.810  1.00 31.83
ATOM   3845  NE2 HIS A 245      33.871  -3.489   4.933  1.00 25.70
ATOM   3846  H   HIS A 245      30.231  -5.379   5.105  1.00  0.00
ATOM   3847  H   HIS A 245      31.933  -7.809   5.349  1.00  0.00
ATOM   3848  H   HIS A 245      32.877  -6.875   7.263  1.00  0.00
ATOM   3849  H   HIS A 245      31.540  -5.631   7.380  1.00  0.00
ATOM   3850  H   HIS A 245      34.656  -6.471   5.514  1.00  0.00
ATOM   3851  H   HIS A 245      31.950  -3.304   5.906  1.00  0.00
ATOM   3852  H   HIS A 245      35.672  -4.462   4.284  1.00  0.00
ATOM   3853  N   ARG A 246      29.684  -8.892   6.098  1.00 40.21
ATOM   3854  CA  ARG A 246      28.534  -9.527   6.731  1.00 45.40
ATOM   3855  C   ARG A 246      28.894 -10.264   8.018  1.00 44.30
ATOM   3856  O   ARG A 246      28.010 -10.675   8.770  1.00 44.31
ATOM   3857  CB  ARG A 246      27.850 -10.487   5.754  1.00 45.19
ATOM   3858  CG  ARG A 246      26.407 -10.809   6.108  1.00 42.38
ATOM   3859  CD  ARG A 246      25.678  -9.579   6.625  1.00 44.89
ATOM   3860  NE  ARG A 246      24.356  -9.907   7.149  1.00 51.94
ATOM   3861  CZ  ARG A 246      24.039  -9.895   8.440  1.00 50.21
ATOM   3862  NH1 ARG A 246      24.951  -9.570   9.345  1.00 35.89
ATOM   3863  NH2 ARG A 246      22.809 -10.207   8.826  1.00 34.43
ATOM   3864  H   ARG A 246      30.015  -9.234   5.185  1.00  0.00
ATOM   3865  H   ARG A 246      27.847  -8.725   7.003  1.00  0.00
ATOM   3866  H   ARG A 246      28.404 -11.425   5.774  1.00  0.00
ATOM   3867  H   ARG A 246      27.836  -9.999   4.779  1.00  0.00
ATOM   3868  H   ARG A 246      26.403 -11.569   6.889  1.00  0.00
ATOM   3869  H   ARG A 246      25.900 -11.162   5.210  1.00  0.00
ATOM   3870  H   ARG A 246      25.554  -8.854   5.820  1.00  0.00
ATOM   3871  H   ARG A 246      26.250  -9.170   7.458  1.00  0.00
ATOM   3872  H   ARG A 246      23.621 -10.164   6.475  1.00  0.00
ATOM   3873  H   ARG A 246      24.704  -9.561  10.345  1.00  0.00
ATOM   3874  H   ARG A 246      25.907  -9.326   9.048  1.00  0.00
ATOM   3875  H   ARG A 246      22.565 -10.197   9.827  1.00  0.00
ATOM   3876  H   ARG A 246      22.098 -10.459   8.125  1.00  0.00
ATOM   3877  N   ASN A 247      30.188 -10.433   8.271  1.00 41.85
ATOM   3878  CA  ASN A 247      30.628 -11.148   9.467  1.00 43.05
ATOM   3879  C   ASN A 247      31.296 -10.264  10.515  1.00 40.77
ATOM   3880  O   ASN A 247      31.777 -10.751  11.532  1.00 46.01
ATOM   3881  CB  ASN A 247      31.543 -12.321   9.092  1.00 54.13
ATOM   3882  CG  ASN A 247      30.762 -13.553   8.669  1.00 48.85
ATOM   3883  OD1 ASN A 247      30.877 -14.021   7.529  1.00 57.32
ATOM   3884  ND2 ASN A 247      29.948 -14.081   9.587  1.00 45.63
ATOM   3885  H   ASN A 247      30.888 -10.056   7.617  1.00  0.00
ATOM   3886  H   ASN A 247      29.718 -11.526   9.933  1.00  0.00
ATOM   3887  H   ASN A 247      32.141 -12.584   9.964  1.00  0.00
ATOM   3888  H   ASN A 247      32.156 -12.013   8.245  1.00  0.00
ATOM   3889  H   ASN A 247      29.391 -14.917   9.361  1.00  0.00
ATOM   3890  H   ASN A 247      29.877 -13.652  10.521  1.00  0.00
ATOM   3891  N   GLN A 248      31.331  -8.961  10.264  1.00 37.19
ATOM   3892  CA  GLN A 248      31.816  -8.016  11.259  1.00 37.43
ATOM   3893  C   GLN A 248      30.618  -7.540  12.048  1.00 39.49
ATOM   3894  O   GLN A 248      29.566  -7.270  11.465  1.00 40.15
ATOM   3895  CB  GLN A 248      32.486  -6.817  10.590  1.00 37.20
ATOM   3896  CG  GLN A 248      33.789  -7.143   9.894  1.00 39.24
ATOM   3897  CD  GLN A 248      34.844  -7.613  10.868  1.00 39.08
ATOM   3898  OE1 GLN A 248      34.886  -7.170  12.023  1.00 37.47
ATOM   3899  NE2 GLN A 248      35.693  -8.530  10.419  1.00 40.10
ATOM   3900  H   GLN A 248      31.009  -8.613   9.350  1.00  0.00
ATOM   3901  H   GLN A 248      32.553  -8.499  11.901  1.00  0.00
ATOM   3902  H   GLN A 248      32.711  -6.089  11.369  1.00  0.00
ATOM   3903  H   GLN A 248      31.802  -6.454   9.823  1.00  0.00
ATOM   3904  H   GLN A 248      34.153  -6.239   9.405  1.00  0.00
ATOM   3905  H   GLN A 248      33.604  -7.944   9.179  1.00  0.00
ATOM   3906  H   GLN A 248      36.435  -8.891  11.036  1.00  0.00
ATOM   3907  H   GLN A 248      35.609  -8.881   9.454  1.00  0.00
ATOM   3908  N   ASN A 249      30.756  -7.451  13.366  1.00 31.83
ATOM   3909  CA  ASN A 249      29.660  -6.930  14.176  1.00 40.59
ATOM   3910  C   ASN A 249      30.016  -5.641  14.940  1.00 34.48
ATOM   3911  O   ASN A 249      31.174  -5.207  14.969  1.00 31.96
ATOM   3912  CB  ASN A 249      29.116  -8.005  15.129  1.00 39.74
ATOM   3913  CG  ASN A 249      27.650  -7.767  15.510  1.00 46.57
ATOM   3914  OD1 ASN A 249      27.082  -6.704  15.232  1.00 41.35
ATOM   3915  ND2 ASN A 249      27.037  -8.758  16.152  1.00 48.31
ATOM   3916  H   ASN A 249      31.634  -7.749  13.815  1.00  0.00
ATOM   3917  H   ASN A 249      28.874  -6.655  13.473  1.00  0.00
ATOM   3918  H   ASN A 249      29.709  -7.977  16.043  1.00  0.00
ATOM   3919  H   ASN A 249      29.177  -8.967  14.620  1.00  0.00
ATOM   3920  H   ASN A 249      26.052  -8.657  16.434  1.00  0.00
ATOM   3921  H   ASN A 249      27.548  -9.626  16.367  1.00  0.00
ATOM   3922  N   TYR A 250      29.000  -5.036  15.540  1.00 28.03
ATOM   3923  CA  TYR A 250      29.173  -3.873  16.393  1.00 22.35
ATOM   3924  C   TYR A 250      30.280  -4.112  17.422  1.00 21.96
ATOM   3925  O   TYR A 250      30.473  -5.234  17.895  1.00 25.03
ATOM   3926  CB  TYR A 250      27.847  -3.568  17.100  1.00 24.35
ATOM   3927  CG  TYR A 250      27.853  -2.308  17.934  1.00 19.11
ATOM   3928  CD1 TYR A 250      27.592  -1.072  17.354  1.00 14.57
ATOM   3929  CD2 TYR A 250      28.123  -2.353  19.297  1.00 18.05
ATOM   3930  CE1 TYR A 250      27.600   0.090  18.107  1.00 15.09
ATOM   3931  CE2 TYR A 250      28.125  -1.195  20.067  1.00 20.71
ATOM   3932  CZ  TYR A 250      27.864   0.023  19.462  1.00 17.77
ATOM   3933  OH  TYR A 250      27.872   1.181  20.213  1.00 17.38
ATOM   3934  H   TYR A 250      28.050  -5.406  15.395  1.00  0.00
ATOM   3935  H   TYR A 250      29.466  -3.021  15.779  1.00  0.00
ATOM   3936  H   TYR A 250      27.637  -4.396  17.777  1.00  0.00
ATOM   3937  H   TYR A 250      27.099  -3.417  16.321  1.00  0.00
ATOM   3938  H   TYR A 250      27.377  -1.016  16.287  1.00  0.00
ATOM   3939  H   TYR A 250      28.337  -3.312  19.770  1.00  0.00
ATOM   3940  H   TYR A 250      27.399   1.051  17.634  1.00  0.00
ATOM   3941  H   TYR A 250      28.330  -1.246  21.136  1.00  0.00
ATOM   3942  H   TYR A 250      27.661   1.958  19.571  1.00  0.00
ATOM   3943  N   GLN A 251      31.020  -3.057  17.735  1.00 19.32
ATOM   3944  CA  GLN A 251      31.945  -3.046  18.859  1.00 25.56
ATOM   3945  C   GLN A 251      31.813  -1.707  19.585  1.00 24.95
ATOM   3946  O   GLN A 251      31.584  -0.679  18.945  1.00 20.55
ATOM   3947  CB  GLN A 251      33.381  -3.248  18.383  1.00 26.46
ATOM   3948  CG  GLN A 251      33.708  -4.671  17.961  1.00 24.12
ATOM   3949  CD  GLN A 251      35.188  -4.845  17.678  1.00 35.12
ATOM   3950  OE1 GLN A 251      36.018  -4.836  18.596  1.00 32.48
ATOM   3951  NE2 GLN A 251      35.532  -4.988  16.399  1.00 36.48
ATOM   3952  H   GLN A 251      30.937  -2.208  17.158  1.00  0.00
ATOM   3953  H   GLN A 251      31.701  -3.864  19.536  1.00  0.00
ATOM   3954  H   GLN A 251      34.036  -3.004  19.219  1.00  0.00
ATOM   3955  H   GLN A 251      33.519  -2.618  17.504  1.00  0.00
ATOM   3956  H   GLN A 251      33.155  -4.897  17.049  1.00  0.00
ATOM   3957  H   GLN A 251      33.434  -5.343  18.775  1.00  0.00
ATOM   3958  H   GLN A 251      36.522  -5.110  16.143  1.00  0.00
ATOM   3959  H   GLN A 251      34.808  -4.976  15.667  1.00  0.00
ATOM   3960  N   PRO A 252      31.964  -1.707  20.920  1.00 17.25
ATOM   3961  CA  PRO A 252      32.309  -2.856  21.770  1.00 20.66
ATOM   3962  C   PRO A 252      31.129  -3.748  22.119  1.00 21.54
ATOM   3963  O   PRO A 252      30.002  -3.272  22.266  1.00 21.26
ATOM   3964  CB  PRO A 252      32.824  -2.197  23.050  1.00 23.47
ATOM   3965  CG  PRO A 252      32.056  -0.872  23.115  1.00 20.31
ATOM   3966  CD  PRO A 252      31.953  -0.436  21.667  1.00 17.94
ATOM   3967  H   PRO A 252      33.015  -3.511  21.259  1.00  0.00
ATOM   3968  H   PRO A 252      33.904  -2.050  23.033  1.00  0.00
ATOM   3969  H   PRO A 252      32.659  -2.817  23.931  1.00  0.00
ATOM   3970  H   PRO A 252      32.554  -0.127  23.736  1.00  0.00
ATOM   3971  H   PRO A 252      31.074  -0.986  23.575  1.00  0.00
ATOM   3972  H   PRO A 252      31.046   0.135  21.468  1.00  0.00
ATOM   3973  H   PRO A 252      32.753   0.236  21.357  1.00  0.00
ATOM   3974  N   MET A 253      31.399  -5.042  22.271  1.00 23.41
ATOM   3975  CA  MET A 253      30.398  -5.974  22.765  1.00 25.06
ATOM   3976  C   MET A 253      30.236  -5.830  24.281  1.00 23.57
ATOM   3977  O   MET A 253      29.131  -5.964  24.802  1.00 23.68
ATOM   3978  CB  MET A 253      30.765  -7.421  22.387  1.00 26.82
ATOM   3979  CG  MET A 253      30.564  -7.751  20.909  1.00 33.65
ATOM   3980  SD  MET A 253      28.809  -7.771  20.482  1.00 39.83
ATOM   3981  CE  MET A 253      28.200  -8.843  21.777  1.00 32.91
ATOM   3982  H   MET A 253      32.338  -5.391  22.033  1.00  0.00
ATOM   3983  H   MET A 253      29.444  -5.736  22.295  1.00  0.00
ATOM   3984  H   MET A 253      30.114  -8.084  22.956  1.00  0.00
ATOM   3985  H   MET A 253      31.827  -7.549  22.598  1.00  0.00
ATOM   3986  H   MET A 253      30.934  -8.774  20.846  1.00  0.00
ATOM   3987  H   MET A 253      31.189  -7.073  20.328  1.00  0.00
ATOM   3988  H   MET A 253      27.124  -8.940  21.631  1.00  0.00
ATOM   3989  H   MET A 253      28.712  -9.799  21.667  1.00  0.00
ATOM   3990  H   MET A 253      28.438  -8.363  22.726  1.00  0.00
ATOM   3991  N   LYS A 254      31.336  -5.549  24.970  1.00 23.78
ATOM   3992  CA  LYS A 254      31.339  -5.355  26.410  1.00 29.09
ATOM   3993  C   LYS A 254      32.544  -4.573  26.939  1.00 34.58
ATOM   3994  O   LYS A 254      33.520  -4.354  26.242  1.00 33.09
ATOM   3995  CB  LYS A 254      31.203  -6.687  27.159  1.00 37.93
ATOM   3996  CG  LYS A 254      32.073  -7.822  26.664  1.00 41.52
ATOM   3997  CD  LYS A 254      32.934  -8.391  27.783  1.00 54.56
ATOM   3998  CE  LYS A 254      32.328  -9.650  28.389  1.00 60.37
ATOM   3999  NZ  LYS A 254      32.804  -9.979  29.768  1.00 56.03
ATOM   4000  H   LYS A 254      32.227  -5.465  24.461  1.00  0.00
ATOM   4001  H   LYS A 254      30.463  -4.737  26.608  1.00  0.00
ATOM   4002  H   LYS A 254      30.172  -7.016  27.033  1.00  0.00
ATOM   4003  H   LYS A 254      31.524  -6.495  28.183  1.00  0.00
ATOM   4004  H   LYS A 254      32.730  -7.435  25.885  1.00  0.00
ATOM   4005  H   LYS A 254      31.427  -8.613  26.283  1.00  0.00
ATOM   4006  H   LYS A 254      33.011  -7.639  28.568  1.00  0.00
ATOM   4007  H   LYS A 254      33.907  -8.649  27.365  1.00  0.00
ATOM   4008  H   LYS A 254      32.606 -10.489  27.751  1.00  0.00
ATOM   4009  H   LYS A 254      31.256  -9.473  28.475  1.00  0.00
ATOM   4010  H   LYS A 254      32.322 -10.843  30.055  1.00  0.00
ATOM   4011  H   LYS A 254      33.824 -10.111  29.711  1.00  0.00
ATOM   4012  H   LYS A 254      32.554  -9.182  30.371  1.00  0.00
ATOM   4013  N   ASN A 255      32.440  -4.148  28.189  1.00 31.52
ATOM   4014  CA  ASN A 255      33.482  -3.384  28.854  1.00 31.98
ATOM   4015  C   ASN A 255      33.871  -2.058  28.200  1.00 35.92
ATOM   4016  O   ASN A 255      34.921  -1.502  28.501  1.00 34.76
ATOM   4017  CB  ASN A 255      34.721  -4.241  29.138  1.00 36.38
ATOM   4018  CG  ASN A 255      34.374  -5.671  29.498  1.00 46.15
ATOM   4019  OD1 ASN A 255      34.668  -6.587  28.743  1.00 55.23
ATOM   4020  ND2 ASN A 255      33.740  -5.865  30.647  1.00 41.08
ATOM   4021  H   ASN A 255      31.582  -4.369  28.714  1.00  0.00
ATOM   4022  H   ASN A 255      33.017  -3.092  29.796  1.00  0.00
ATOM   4023  H   ASN A 255      35.255  -3.804  29.982  1.00  0.00
ATOM   4024  H   ASN A 255      35.322  -4.271  28.229  1.00  0.00
ATOM   4025  H   ASN A 255      33.481  -6.819  30.938  1.00  0.00
ATOM   4026  H   ASN A 255      33.506  -5.062  31.248  1.00  0.00
ATOM   4027  N   GLY A 256      33.009  -1.546  27.331  1.00 26.24
ATOM   4028  CA  GLY A 256      33.100  -0.175  26.893  1.00 22.28
ATOM   4029  C   GLY A 256      32.360   0.635  27.935  1.00 26.51
ATOM   4030  O   GLY A 256      31.718   0.059  28.785  1.00 23.09
ATOM   4031  H   GLY A 256      32.256  -2.143  26.960  1.00  0.00
ATOM   4032  H   GLY A 256      32.639  -0.074  25.910  1.00  0.00
ATOM   4033  H   GLY A 256      34.138   0.133  26.763  1.00  0.00
ATOM   4034  N   PRO A 257      32.417   1.954  27.874  1.00 27.29
ATOM   4035  CA  PRO A 257      31.664   2.751  28.848  1.00 26.92
ATOM   4036  C   PRO A 257      30.178   2.451  28.717  1.00 27.58
ATOM   4037  O   PRO A 257      29.724   2.122  27.614  1.00 26.74
ATOM   4038  CB  PRO A 257      31.924   4.197  28.400  1.00 27.89
ATOM   4039  CG  PRO A 257      33.141   4.133  27.545  1.00 28.03
ATOM   4040  CD  PRO A 257      33.107   2.793  26.883  1.00 25.43
ATOM   4041  H   PRO A 257      31.955   2.552  29.879  1.00  0.00
ATOM   4042  H   PRO A 257      32.060   4.881  29.238  1.00  0.00
ATOM   4043  H   PRO A 257      31.083   4.597  27.833  1.00  0.00
ATOM   4044  H   PRO A 257      34.046   4.257  28.140  1.00  0.00
ATOM   4045  H   PRO A 257      33.152   4.939  26.812  1.00  0.00
ATOM   4046  H   PRO A 257      32.589   2.808  25.924  1.00  0.00
ATOM   4047  H   PRO A 257      34.094   2.413  26.621  1.00  0.00
ATOM   4048  N   PHE A 258      29.434   2.576  29.812  1.00 26.05
ATOM   4049  CA  PHE A 258      28.003   2.292  29.794  1.00 23.84
ATOM   4050  C   PHE A 258      27.263   3.210  28.831  1.00 19.60
ATOM   4051  O   PHE A 258      27.377   4.430  28.912  1.00 21.89
ATOM   4052  CB  PHE A 258      27.382   2.406  31.193  1.00 22.19
ATOM   4053  CG  PHE A 258      25.966   1.919  31.250  1.00 20.66
ATOM   4054  CD1 PHE A 258      25.678   0.578  31.048  1.00 21.77
ATOM   4055  CD2 PHE A 258      24.922   2.799  31.476  1.00 23.20
ATOM   4056  CE1 PHE A 258      24.376   0.122  31.076  1.00 22.31
ATOM   4057  CE2 PHE A 258      23.610   2.346  31.520  1.00 23.27
ATOM   4058  CZ  PHE A 258      23.334   1.014  31.311  1.00 18.52
ATOM   4059  H   PHE A 258      29.877   2.880  30.691  1.00  0.00
ATOM   4060  H   PHE A 258      27.897   1.263  29.450  1.00  0.00
ATOM   4061  H   PHE A 258      27.383   3.454  31.491  1.00  0.00
ATOM   4062  H   PHE A 258      27.959   1.769  31.864  1.00  0.00
ATOM   4063  H   PHE A 258      26.490  -0.125  30.865  1.00  0.00
ATOM   4064  H   PHE A 258      25.132   3.859  31.621  1.00  0.00
ATOM   4065  H   PHE A 258      24.164  -0.935  30.914  1.00  0.00
ATOM   4066  H   PHE A 258      22.798   3.046  31.720  1.00  0.00
ATOM   4067  H   PHE A 258      22.304   0.659  31.329  1.00  0.00
ATOM   4068  N   GLY A 259      26.486   2.600  27.942  1.00 19.31
ATOM   4069  CA  GLY A 259      25.750   3.311  26.916  1.00 18.39
ATOM   4070  C   GLY A 259      26.349   3.080  25.535  1.00 18.71
ATOM   4071  O   GLY A 259      25.718   3.376  24.520  1.00 18.06
ATOM   4072  H   GLY A 259      26.403   1.574  27.984  1.00  0.00
ATOM   4073  H   GLY A 259      25.836   4.371  27.154  1.00  0.00
ATOM   4074  H   GLY A 259      24.713   2.976  26.943  1.00  0.00
ATOM   4075  N   GLN A 260      27.565   2.534  25.507  1.00 21.47
ATOM   4076  CA  GLN A 260      28.294   2.284  24.264  1.00 22.19
ATOM   4077  C   GLN A 260      28.316   0.824  23.839  1.00 24.06
ATOM   4078  O   GLN A 260      28.589   0.519  22.679  1.00 23.67
ATOM   4079  CB  GLN A 260      29.726   2.774  24.410  1.00 21.04
ATOM   4080  CG  GLN A 260      29.792   4.241  24.738  1.00 27.40
ATOM   4081  CD  GLN A 260      29.196   5.093  23.629  1.00 24.16
ATOM   4082  OE1 GLN A 260      29.099   4.662  22.466  1.00 17.96
ATOM   4083  NE2 GLN A 260      28.814   6.318  23.976  1.00 16.03
ATOM   4084  H   GLN A 260      28.010   2.277  26.400  1.00  0.00
ATOM   4085  H   GLN A 260      27.760   2.829  23.486  1.00  0.00
ATOM   4086  H   GLN A 260      30.247   2.613  23.466  1.00  0.00
ATOM   4087  H   GLN A 260      30.190   2.229  25.232  1.00  0.00
ATOM   4088  H   GLN A 260      30.841   4.512  24.853  1.00  0.00
ATOM   4089  H   GLN A 260      29.228   4.413  25.655  1.00  0.00
ATOM   4090  H   GLN A 260      28.402   6.948  23.273  1.00  0.00
ATOM   4091  H   GLN A 260      28.930   6.638  24.948  1.00  0.00
ATOM   4092  N   ASN A 261      28.056  -0.073  24.785  1.00 18.42
ATOM   4093  CA  ASN A 261      28.054  -1.508  24.515  1.00 20.55
ATOM   4094  C   ASN A 261      26.822  -1.979  23.744  1.00 23.63
ATOM   4095  O   ASN A 261      25.787  -1.306  23.739  1.00 21.82
ATOM   4096  CB  ASN A 261      28.183  -2.319  25.819  1.00 18.98
ATOM   4097  CG  ASN A 261      29.445  -1.996  26.583  1.00 22.70
ATOM   4098  OD1 ASN A 261      30.543  -2.353  26.156  1.00 20.80
ATOM   4099  ND2 ASN A 261      29.300  -1.305  27.723  1.00 23.11
ATOM   4100  H   ASN A 261      27.849   0.255  25.739  1.00  0.00
ATOM   4101  H   ASN A 261      28.923  -1.686  23.881  1.00  0.00
ATOM   4102  H   ASN A 261      28.204  -3.380  25.571  1.00  0.00
ATOM   4103  H   ASN A 261      27.343  -2.055  26.462  1.00  0.00
ATOM   4104  H   ASN A 261      30.128  -1.058  28.284  1.00  0.00
ATOM   4105  H   ASN A 261      28.361  -1.022  28.038  1.00  0.00
ATOM   4106  N   PHE A 262      26.948  -3.165  23.142  1.00 15.72
ATOM   4107  CA  PHE A 262      25.979  -3.747  22.212  1.00 15.95
ATOM   4108  C   PHE A 262      24.560  -3.825  22.784  1.00 19.12
ATOM   4109  O   PHE A 262      23.573  -3.563  22.083  1.00 16.15
ATOM   4110  CB  PHE A 262      26.478  -5.157  21.823  1.00 20.53
ATOM   4111  CG  PHE A 262      25.708  -5.818  20.701  1.00 19.47
ATOM   4112  CD1 PHE A 262      25.491  -5.161  19.494  1.00 19.28
ATOM   4113  CD2 PHE A 262      25.273  -7.137  20.830  1.00 24.14
ATOM   4114  CE1 PHE A 262      24.806  -5.783  18.457  1.00 20.13
ATOM   4115  CE2 PHE A 262      24.594  -7.775  19.796  1.00 24.09
ATOM   4116  CZ  PHE A 262      24.361  -7.096  18.606  1.00 23.07
ATOM   4117  H   PHE A 262      27.795  -3.714  23.349  1.00  0.00
ATOM   4118  H   PHE A 262      25.912  -3.096  21.341  1.00  0.00
ATOM   4119  H   PHE A 262      26.374  -5.799  22.698  1.00  0.00
ATOM   4120  H   PHE A 262      27.498  -5.041  21.458  1.00  0.00
ATOM   4121  H   PHE A 262      25.863  -4.145  19.360  1.00  0.00
ATOM   4122  H   PHE A 262      25.468  -7.677  21.756  1.00  0.00
ATOM   4123  H   PHE A 262      24.617  -5.245  17.528  1.00  0.00
ATOM   4124  H   PHE A 262      24.247  -8.801  19.919  1.00  0.00
ATOM   4125  H   PHE A 262      23.831  -7.589  17.791  1.00  0.00
ATOM   4126  N   ARG A 263      24.455  -4.193  24.059  1.00 21.28
ATOM   4127  CA  ARG A 263      23.145  -4.327  24.688  1.00 18.89
ATOM   4128  C   ARG A 263      22.879  -3.295  25.802  1.00 18.00
ATOM   4129  O   ARG A 263      22.042  -3.517  26.667  1.00 21.89
ATOM   4130  CB  ARG A 263      22.938  -5.758  25.192  1.00 21.48
ATOM   4131  CG  ARG A 263      23.276  -6.812  24.151  1.00 26.91
ATOM   4132  CD  ARG A 263      23.334  -8.204  24.763  1.00 36.49
ATOM   4133  NE  ARG A 263      23.886  -9.178  23.820  1.00 37.35
ATOM   4134  CZ  ARG A 263      23.141  -9.853  22.960  1.00 34.31
ATOM   4135  NH1 ARG A 263      21.826  -9.654  22.945  1.00 34.29
ATOM   4136  NH2 ARG A 263      23.699 -10.717  22.125  1.00 28.69
ATOM   4137  H   ARG A 263      25.306  -4.385  24.607  1.00  0.00
ATOM   4138  H   ARG A 263      22.409  -4.111  23.914  1.00  0.00
ATOM   4139  H   ARG A 263      21.886  -5.875  25.452  1.00  0.00
ATOM   4140  H   ARG A 263      23.607  -5.911  26.039  1.00  0.00
ATOM   4141  H   ARG A 263      24.255  -6.579  23.731  1.00  0.00
ATOM   4142  H   ARG A 263      22.499  -6.803  23.386  1.00  0.00
ATOM   4143  H   ARG A 263      22.335  -8.530  25.051  1.00  0.00
ATOM   4144  H   ARG A 263      24.005  -8.177  25.621  1.00  0.00
ATOM   4145  H   ARG A 263      24.902  -9.346  23.826  1.00  0.00
ATOM   4146  H   ARG A 263      21.234 -10.173  22.281  1.00  0.00
ATOM   4147  H   ARG A 263      21.399  -8.981  23.598  1.00  0.00
ATOM   4148  H   ARG A 263      23.114 -11.240  21.458  1.00  0.00
ATOM   4149  H   ARG A 263      24.718 -10.866  22.143  1.00  0.00
ATOM   4150  N   ASP A 264      23.584  -2.173  25.774  1.00 20.64
ATOM   4151  CA  ASP A 264      23.278  -1.049  26.670  1.00 20.17
ATOM   4152  C   ASP A 264      22.198  -0.144  26.076  1.00 17.74
ATOM   4153  O   ASP A 264      22.209   0.127  24.876  1.00 18.41
ATOM   4154  CB  ASP A 264      24.518  -0.181  26.892  1.00 16.04
ATOM   4155  CG  ASP A 264      25.610  -0.892  27.647  1.00 22.98
ATOM   4156  OD1 ASP A 264      25.336  -1.964  28.231  1.00 29.13
ATOM   4157  OD2 ASP A 264      26.745  -0.363  27.673  1.00 21.56
ATOM   4158  H   ASP A 264      24.365  -2.087  25.108  1.00  0.00
ATOM   4159  H   ASP A 264      22.934  -1.483  27.609  1.00  0.00
ATOM   4160  H   ASP A 264      24.226   0.692  27.476  1.00  0.00
ATOM   4161  H   ASP A 264      24.922   0.076  25.913  1.00  0.00
ATOM   4162  N   PRO A 265      21.289   0.369  26.921  1.00 20.15
ATOM   4163  CA  PRO A 265      20.325   1.379  26.468  1.00 16.73
ATOM   4164  C   PRO A 265      21.034   2.657  26.018  1.00 18.07
ATOM   4165  O   PRO A 265      22.002   3.094  26.655  1.00 16.30
ATOM   4166  CB  PRO A 265      19.523   1.678  27.730  1.00 16.52
ATOM   4167  CG  PRO A 265      20.496   1.428  28.834  1.00 18.15
ATOM   4168  CD  PRO A 265      21.256   0.207  28.386  1.00 21.01
ATOM   4169  H   PRO A 265      19.729   1.034  25.623  1.00  0.00
ATOM   4170  H   PRO A 265      18.623   1.070  27.823  1.00  0.00
ATOM   4171  H   PRO A 265      19.146   2.700  27.751  1.00  0.00
ATOM   4172  H   PRO A 265      19.994   1.273  29.789  1.00  0.00
ATOM   4173  H   PRO A 265      21.147   2.284  29.010  1.00  0.00
ATOM   4174  H   PRO A 265      22.256   0.146  28.816  1.00  0.00
ATOM   4175  H   PRO A 265      20.804  -0.734  28.701  1.00  0.00
ATOM   4176  N   MET A 266      20.560   3.243  24.924  1.00 15.38
ATOM   4177  CA  MET A 266      21.102   4.510  24.443  1.00 13.93
ATOM   4178  C   MET A 266      20.251   5.664  24.955  1.00 14.58
ATOM   4179  O   MET A 266      19.132   5.864  24.473  1.00 15.83
ATOM   4180  CB  MET A 266      21.152   4.536  22.913  1.00 11.08
ATOM   4181  CG  MET A 266      22.020   3.449  22.315  1.00 11.54
ATOM   4182  SD  MET A 266      22.144   3.564  20.517  1.00 16.62
ATOM   4183  CE  MET A 266      20.487   3.067  20.013  1.00 10.49
ATOM   4184  H   MET A 266      19.793   2.793  24.404  1.00  0.00
ATOM   4185  H   MET A 266      22.119   4.615  24.821  1.00  0.00
ATOM   4186  H   MET A 266      21.573   5.494  22.608  1.00  0.00
ATOM   4187  H   MET A 266      20.138   4.368  22.551  1.00  0.00
ATOM   4188  H   MET A 266      21.427   2.561  22.534  1.00  0.00
ATOM   4189  H   MET A 266      22.966   3.468  22.856  1.00  0.00
ATOM   4190  H   MET A 266      20.460   3.105  18.924  1.00  0.00
ATOM   4191  H   MET A 266      20.330   2.055  20.387  1.00  0.00
ATOM   4192  H   MET A 266      19.791   3.777  20.460  1.00  0.00
ATOM   4193  N   TYR A 267      20.765   6.403  25.941  1.00 12.99
ATOM   4194  CA  TYR A 267      20.108   7.628  26.401  1.00 13.82
ATOM   4195  C   TYR A 267      19.820   8.483  25.163  1.00 16.61
ATOM   4196  O   TYR A 267      20.680   8.636  24.312  1.00 14.67
ATOM   4197  CB  TYR A 267      21.008   8.387  27.383  1.00 16.46
ATOM   4198  CG  TYR A 267      20.421   9.694  27.886  1.00 15.04
ATOM   4199  CD1 TYR A 267      19.643   9.727  29.041  1.00 14.93
ATOM   4200  CD2 TYR A 267      20.644  10.887  27.213  1.00 13.94
ATOM   4201  CE1 TYR A 267      19.107  10.901  29.505  1.00 13.53
ATOM   4202  CE2 TYR A 267      20.100  12.080  27.667  1.00 16.21
ATOM   4203  CZ  TYR A 267      19.333  12.077  28.827  1.00 13.55
ATOM   4204  OH  TYR A 267      18.782  13.252  29.301  1.00 16.18
ATOM   4205  H   TYR A 267      21.644   6.105  26.388  1.00  0.00
ATOM   4206  H   TYR A 267      19.183   7.392  26.927  1.00  0.00
ATOM   4207  H   TYR A 267      21.932   8.631  26.860  1.00  0.00
ATOM   4208  H   TYR A 267      21.142   7.747  28.255  1.00  0.00
ATOM   4209  H   TYR A 267      19.457   8.802  29.587  1.00  0.00
ATOM   4210  H   TYR A 267      21.257  10.887  26.312  1.00  0.00
ATOM   4211  H   TYR A 267      18.502  10.903  30.411  1.00  0.00
ATOM   4212  H   TYR A 267      20.272  13.008  27.121  1.00  0.00
ATOM   4213  H   TYR A 267      18.254  13.015  30.153  1.00  0.00
ATOM   4214  N   PRO A 268      18.605   9.043  25.065  1.00 18.48
ATOM   4215  CA  PRO A 268      17.607   9.110  26.144  1.00 15.63
ATOM   4216  C   PRO A 268      16.532   8.032  26.052  1.00 14.30
ATOM   4217  O   PRO A 268      15.443   8.223  26.593  1.00 11.13
ATOM   4218  CB  PRO A 268      16.963  10.472  25.889  1.00 15.52
ATOM   4219  CG  PRO A 268      16.914  10.522  24.352  1.00 14.65
ATOM   4220  CD  PRO A 268      18.158   9.777  23.869  1.00 14.86
ATOM   4221  H   PRO A 268      18.064   8.968  27.123  1.00  0.00
ATOM   4222  H   PRO A 268      17.522  11.297  26.329  1.00  0.00
ATOM   4223  H   PRO A 268      15.986  10.582  26.360  1.00  0.00
ATOM   4224  H   PRO A 268      16.900  11.548  23.985  1.00  0.00
ATOM   4225  H   PRO A 268      16.006  10.056  23.970  1.00  0.00
ATOM   4226  H   PRO A 268      17.943   9.095  23.047  1.00  0.00
ATOM   4227  H   PRO A 268      18.934  10.427  23.464  1.00  0.00
ATOM   4228  N   TRP A 269      16.814   6.941  25.341  1.00 13.83
ATOM   4229  CA  TRP A 269      15.845   5.856  25.212  1.00 17.30
ATOM   4230  C   TRP A 269      16.294   4.615  25.992  1.00 16.86
ATOM   4231  O   TRP A 269      17.372   4.602  26.596  1.00 14.17
ATOM   4232  CB  TRP A 269      15.627   5.501  23.735  1.00 13.87
ATOM   4233  CG  TRP A 269      15.394   6.697  22.864  1.00 19.31
ATOM   4234  CD1 TRP A 269      14.324   7.554  22.910  1.00 19.67
ATOM   4235  CD2 TRP A 269      16.242   7.174  21.809  1.00 17.05
ATOM   4236  NE1 TRP A 269      14.464   8.534  21.957  1.00 14.00
ATOM   4237  CE2 TRP A 269      15.632   8.325  21.268  1.00 16.89
ATOM   4238  CE3 TRP A 269      17.463   6.743  21.272  1.00 15.07
ATOM   4239  CZ2 TRP A 269      16.193   9.041  20.208  1.00 15.92
ATOM   4240  CZ3 TRP A 269      18.020   7.455  20.217  1.00 12.55
ATOM   4241  CH2 TRP A 269      17.389   8.588  19.697  1.00 13.70
ATOM   4242  H   TRP A 269      17.729   6.862  24.875  1.00  0.00
ATOM   4243  H   TRP A 269      14.902   6.201  25.635  1.00  0.00
ATOM   4244  H   TRP A 269      14.747   4.862  23.658  1.00  0.00
ATOM   4245  H   TRP A 269      16.539   5.027  23.373  1.00  0.00
ATOM   4246  H   TRP A 269      13.485   7.470  23.601  1.00  0.00
ATOM   4247  H   TRP A 269      13.799   9.302  21.787  1.00  0.00
ATOM   4248  H   TRP A 269      17.967   5.864  21.675  1.00  0.00
ATOM   4249  H   TRP A 269      15.703   9.925  19.801  1.00  0.00
ATOM   4250  H   TRP A 269      18.966   7.124  19.788  1.00  0.00
ATOM   4251  H   TRP A 269      17.853   9.125  18.870  1.00  0.00
ATOM   4252  N   ASN A 270      15.474   3.573  25.966  1.00  6.69
ATOM   4253  CA  ASN A 270      15.928   2.261  26.426  1.00 11.87
ATOM   4254  C   ASN A 270      16.449   1.405  25.246  1.00 14.27
ATOM   4255  O   ASN A 270      16.989   0.328  25.441  1.00 15.09
ATOM   4256  CB  ASN A 270      14.819   1.539  27.220  1.00 11.87
ATOM   4257  CG  ASN A 270      14.388   2.319  28.479  1.00 21.81
ATOM   4258  OD1 ASN A 270      15.058   3.267  28.893  1.00 22.03
ATOM   4259  ND2 ASN A 270      13.280   1.907  29.094  1.00 19.87
ATOM   4260  H   ASN A 270      14.511   3.688  25.620  1.00  0.00
ATOM   4261  H   ASN A 270      16.766   2.411  27.107  1.00  0.00
ATOM   4262  H   ASN A 270      15.210   0.573  27.541  1.00  0.00
ATOM   4263  H   ASN A 270      13.949   1.444  26.570  1.00  0.00
ATOM   4264  H   ASN A 270      12.949   2.394  29.939  1.00  0.00
ATOM   4265  H   ASN A 270      12.755   1.102  28.724  1.00  0.00
ATOM   4266  N   THR A 271      16.295   1.918  24.026  1.00 18.05
ATOM   4267  CA  THR A 271      16.788   1.267  22.801  1.00 14.34
ATOM   4268  C   THR A 271      18.282   0.937  22.856  1.00 17.16
ATOM   4269  O   THR A 271      19.096   1.772  23.259  1.00 15.16
ATOM   4270  CB  THR A 271      16.528   2.154  21.565  1.00 13.24
ATOM   4271  OG1 THR A 271      15.127   2.456  21.479  1.00 15.49
ATOM   4272  CG2 THR A 271      17.005   1.467  20.263  1.00 11.91
ATOM   4273  H   THR A 271      15.804   2.819  23.935  1.00  0.00
ATOM   4274  H   THR A 271      16.236   0.331  22.723  1.00  0.00
ATOM   4275  H   THR A 271      17.097   3.076  21.680  1.00  0.00
ATOM   4276  H   THR A 271      14.862   2.909  22.365  1.00  0.00
ATOM   4277  H   THR A 271      16.788   2.152  19.443  1.00  0.00
ATOM   4278  H   THR A 271      18.075   1.289  20.370  1.00  0.00
ATOM   4279  H   THR A 271      16.447   0.535  20.171  1.00  0.00
ATOM   4280  N   THR A 272      18.630  -0.287  22.457  1.00 13.40
ATOM   4281  CA  THR A 272      20.019  -0.737  22.428  1.00 14.89
ATOM   4282  C   THR A 272      20.499  -0.749  20.971  1.00 14.37
ATOM   4283  O   THR A 272      19.675  -0.789  20.058  1.00 15.39
ATOM   4284  CB  THR A 272      20.171  -2.165  23.019  1.00 14.90
ATOM   4285  OG1 THR A 272      19.612  -3.133  22.121  1.00 15.81
ATOM   4286  CG2 THR A 272      19.498  -2.291  24.413  1.00 17.76
ATOM   4287  H   THR A 272      17.891  -0.940  22.158  1.00  0.00
ATOM   4288  H   THR A 272      20.615  -0.054  23.034  1.00  0.00
ATOM   4289  H   THR A 272      21.237  -2.354  23.145  1.00  0.00
ATOM   4290  H   THR A 272      20.086  -3.012  21.215  1.00  0.00
ATOM   4291  H   THR A 272      19.652  -3.316  24.750  1.00  0.00
ATOM   4292  H   THR A 272      19.987  -1.571  25.069  1.00  0.00
ATOM   4293  H   THR A 272      18.441  -2.063  24.278  1.00  0.00
ATOM   4294  N   PRO A 273      21.824  -0.699  20.747  1.00  7.56
ATOM   4295  CA  PRO A 273      22.360  -0.852  19.378  1.00 12.82
ATOM   4296  C   PRO A 273      21.875  -2.164  18.706  1.00 13.21
ATOM   4297  O   PRO A 273      21.562  -2.168  17.517  1.00  9.49
ATOM   4298  CB  PRO A 273      23.883  -0.887  19.591  1.00 10.07
ATOM   4299  CG  PRO A 273      24.097  -0.137  20.908  1.00 14.35
ATOM   4300  CD  PRO A 273      22.872  -0.395  21.741  1.00  9.97
ATOM   4301  H   PRO A 273      22.030  -0.051  18.716  1.00  0.00
ATOM   4302  H   PRO A 273      24.427  -0.430  18.765  1.00  0.00
ATOM   4303  H   PRO A 273      24.268  -1.906  19.635  1.00  0.00
ATOM   4304  H   PRO A 273      24.245   0.931  20.747  1.00  0.00
ATOM   4305  H   PRO A 273      24.989  -0.493  21.423  1.00  0.00
ATOM   4306  H   PRO A 273      23.013  -1.219  22.440  1.00  0.00
ATOM   4307  H   PRO A 273      22.605   0.447  22.379  1.00  0.00
ATOM   4308  N   GLU A 274      21.781  -3.245  19.476  1.00 13.43
ATOM   4309  CA  GLU A 274      21.314  -4.523  18.943  1.00 14.28
ATOM   4310  C   GLU A 274      19.894  -4.410  18.403  1.00 15.00
ATOM   4311  O   GLU A 274      19.558  -5.026  17.394  1.00 15.41
ATOM   4312  CB  GLU A 274      21.360  -5.610  20.024  1.00 18.69
ATOM   4313  CG  GLU A 274      20.816  -6.965  19.561  1.00 17.02
ATOM   4314  CD  GLU A 274      20.779  -8.001  20.671  1.00 25.08
ATOM   4315  OE1 GLU A 274      21.230  -9.138  20.431  1.00 29.41
ATOM   4316  OE2 GLU A 274      20.302  -7.689  21.783  1.00 29.94
ATOM   4317  H   GLU A 274      22.043  -3.180  20.470  1.00  0.00
ATOM   4318  H   GLU A 274      21.980  -4.797  18.125  1.00  0.00
ATOM   4319  H   GLU A 274      20.735  -5.274  20.851  1.00  0.00
ATOM   4320  H   GLU A 274      22.406  -5.756  20.294  1.00  0.00
ATOM   4321  H   GLU A 274      21.472  -7.343  18.776  1.00  0.00
ATOM   4322  H   GLU A 274      19.791  -6.813  19.223  1.00  0.00
ATOM   4323  N   ASP A 275      19.060  -3.632  19.089  1.00 14.36
ATOM   4324  CA  ASP A 275      17.687  -3.390  18.651  1.00 14.97
ATOM   4325  C   ASP A 275      17.600  -2.795  17.229  1.00 15.51
ATOM   4326  O   ASP A 275      16.560  -2.895  16.574  1.00 16.47
ATOM   4327  CB  ASP A 275      16.974  -2.456  19.646  1.00 13.79
ATOM   4328  CG  ASP A 275      16.718  -3.124  21.012  1.00 14.36
ATOM   4329  OD1 ASP A 275      16.698  -4.365  21.068  1.00 17.92
ATOM   4330  OD2 ASP A 275      16.523  -2.405  22.022  1.00 17.51
ATOM   4331  H   ASP A 275      19.393  -3.186  19.956  1.00  0.00
ATOM   4332  H   ASP A 275      17.193  -4.361  18.622  1.00  0.00
ATOM   4333  H   ASP A 275      16.008  -2.189  19.218  1.00  0.00
ATOM   4334  H   ASP A 275      17.616  -1.591  19.811  1.00  0.00
ATOM   4335  N   VAL A 276      18.672  -2.165  16.755  1.00 10.97
ATOM   4336  CA  VAL A 276      18.618  -1.507  15.437  1.00 18.55
ATOM   4337  C   VAL A 276      19.756  -1.897  14.496  1.00 17.43
ATOM   4338  O   VAL A 276      20.044  -1.199  13.527  1.00 19.34
ATOM   4339  CB  VAL A 276      18.580   0.045  15.554  1.00 15.18
ATOM   4340  CG1 VAL A 276      17.320   0.501  16.298  1.00 16.63
ATOM   4341  CG2 VAL A 276      19.850   0.583  16.228  1.00 12.94
ATOM   4342  H   VAL A 276      19.540  -2.137  17.309  1.00  0.00
ATOM   4343  H   VAL A 276      17.687  -1.870  15.003  1.00  0.00
ATOM   4344  H   VAL A 276      18.545   0.459  14.546  1.00  0.00
ATOM   4345  H   VAL A 276      17.354   1.589  16.345  1.00  0.00
ATOM   4346  H   VAL A 276      16.465   0.147  15.723  1.00  0.00
ATOM   4347  H   VAL A 276      17.355   0.051  17.290  1.00  0.00
ATOM   4348  H   VAL A 276      19.751   1.668  16.274  1.00  0.00
ATOM   4349  H   VAL A 276      19.896   0.138  17.222  1.00  0.00
ATOM   4350  H   VAL A 276      20.693   0.279  15.608  1.00  0.00
ATOM   4351  N   MET A 277      20.394  -3.023  14.774  1.00 22.77
ATOM   4352  CA  MET A 277      21.600  -3.401  14.045  1.00 26.05
ATOM   4353  C   MET A 277      21.261  -3.956  12.649  1.00 24.29
ATOM   4354  O   MET A 277      22.112  -4.003  11.756  1.00 27.73
ATOM   4355  CB  MET A 277      22.389  -4.410  14.893  1.00 29.99
ATOM   4356  CG  MET A 277      23.841  -4.624  14.496  1.00 31.49
ATOM   4357  SD  MET A 277      24.853  -3.140  14.574  1.00 32.92
ATOM   4358  CE  MET A 277      24.421  -2.500  16.193  1.00 42.38
ATOM   4359  H   MET A 277      20.034  -3.641  15.515  1.00  0.00
ATOM   4360  H   MET A 277      22.219  -2.520  13.876  1.00  0.00
ATOM   4361  H   MET A 277      21.894  -5.374  14.775  1.00  0.00
ATOM   4362  H   MET A 277      22.413  -4.006  15.905  1.00  0.00
ATOM   4363  H   MET A 277      23.729  -4.860  13.438  1.00  0.00
ATOM   4364  H   MET A 277      24.203  -5.454  15.103  1.00  0.00
ATOM   4365  H   MET A 277      24.994  -1.584  16.337  1.00  0.00
ATOM   4366  H   MET A 277      23.348  -2.310  16.185  1.00  0.00
ATOM   4367  H   MET A 277      24.691  -3.265  16.921  1.00  0.00
ATOM   4368  N   ASN A 278      20.010  -4.365  12.460  1.00 16.44
ATOM   4369  CA  ASN A 278      19.560  -4.888  11.177  1.00 19.82
ATOM   4370  C   ASN A 278      18.417  -4.046  10.677  1.00 19.93
ATOM   4371  O   ASN A 278      17.273  -4.204  11.113  1.00 17.85
ATOM   4372  CB  ASN A 278      19.113  -6.360  11.298  1.00 22.81
ATOM   4373  CG  ASN A 278      18.815  -7.008   9.942  1.00 28.49
ATOM   4374  OD1 ASN A 278      18.646  -6.330   8.930  1.00 28.15
ATOM   4375  ND2 ASN A 278      18.735  -8.328   9.930  1.00 30.07
ATOM   4376  H   ASN A 278      19.341  -4.311  13.242  1.00  0.00
ATOM   4377  H   ASN A 278      20.391  -4.848  10.473  1.00  0.00
ATOM   4378  H   ASN A 278      18.197  -6.387  11.888  1.00  0.00
ATOM   4379  H   ASN A 278      19.930  -6.919  11.755  1.00  0.00
ATOM   4380  H   ASN A 278      18.537  -8.824   9.049  1.00  0.00
ATOM   4381  H   ASN A 278      18.871  -8.860  10.801  1.00  0.00
ATOM   4382  N   HIS A 279      18.729  -3.164   9.737  1.00 20.54
ATOM   4383  CA  HIS A 279      17.788  -2.133   9.344  1.00 18.16
ATOM   4384  C   HIS A 279      16.569  -2.685   8.606  1.00 17.19
ATOM   4385  O   HIS A 279      15.498  -2.099   8.670  1.00 19.07
ATOM   4386  CB  HIS A 279      18.491  -1.044   8.540  1.00 17.16
ATOM   4387  CG  HIS A 279      18.782  -1.428   7.125  1.00 20.99
ATOM   4388  ND1 HIS A 279      19.861  -2.207   6.772  1.00 17.33
ATOM   4389  CD2 HIS A 279      18.137  -1.130   5.973  1.00 21.70
ATOM   4390  CE1 HIS A 279      19.871  -2.369   5.462  1.00 17.52
ATOM   4391  NE2 HIS A 279      18.838  -1.725   4.952  1.00 19.65
ATOM   4392  H   HIS A 279      19.651  -3.212   9.280  1.00  0.00
ATOM   4393  H   HIS A 279      17.401  -1.689  10.261  1.00  0.00
ATOM   4394  H   HIS A 279      19.446  -0.830   9.020  1.00  0.00
ATOM   4395  H   HIS A 279      17.817  -0.188   8.495  1.00  0.00
ATOM   4396  H   HIS A 279      20.551  -2.601   7.427  1.00  0.00
ATOM   4397  H   HIS A 279      17.232  -0.531   5.874  1.00  0.00
ATOM   4398  H   HIS A 279      20.608  -2.939   4.897  1.00  0.00
ATOM   4399  N   ARG A 280      16.728  -3.809   7.910  1.00 26.81
ATOM   4400  CA  ARG A 280      15.588  -4.466   7.254  1.00 30.64
ATOM   4401  C   ARG A 280      14.548  -4.939   8.271  1.00 32.62
ATOM   4402  O   ARG A 280      13.344  -4.918   8.002  1.00 36.24
ATOM   4403  CB  ARG A 280      16.039  -5.662   6.409  1.00 41.97
ATOM   4404  CG  ARG A 280      16.460  -5.338   4.988  1.00 56.72
ATOM   4405  CD  ARG A 280      17.968  -5.369   4.878  1.00 59.50
ATOM   4406  NE  ARG A 280      18.466  -5.301   3.502  1.00 81.28
ATOM   4407  CZ  ARG A 280      18.689  -6.360   2.732  1.00 91.79
ATOM   4408  NH1 ARG A 280      18.437  -7.583   3.186  1.00 91.19
ATOM   4409  NH2 ARG A 280      19.155  -6.194   1.505  1.00 96.64
ATOM   4410  H   ARG A 280      17.667  -4.226   7.830  1.00  0.00
ATOM   4411  H   ARG A 280      15.135  -3.718   6.603  1.00  0.00
ATOM   4412  H   ARG A 280      15.186  -6.337   6.333  1.00  0.00
ATOM   4413  H   ARG A 280      16.922  -6.072   6.899  1.00  0.00
ATOM   4414  H   ARG A 280      16.101  -4.344   4.722  1.00  0.00
ATOM   4415  H   ARG A 280      16.037  -6.079   4.310  1.00  0.00
ATOM   4416  H   ARG A 280      18.329  -6.304   5.306  1.00  0.00
ATOM   4417  H   ARG A 280      18.347  -4.477   5.378  1.00  0.00
ATOM   4418  H   ARG A 280      18.656  -4.370   3.105  1.00  0.00
ATOM   4419  H   ARG A 280      18.611  -8.401   2.585  1.00  0.00
ATOM   4420  H   ARG A 280      18.067  -7.713   4.139  1.00  0.00
ATOM   4421  H   ARG A 280      19.329  -7.013   0.905  1.00  0.00
ATOM   4422  H   ARG A 280      19.344  -5.246   1.150  1.00  0.00
ATOM   4423  N   LYS A 281      15.020  -5.373   9.437  1.00 37.32
ATOM   4424  CA  LYS A 281      14.132  -5.820  10.501  1.00 39.49
ATOM   4425  C   LYS A 281      13.311  -4.633  10.976  1.00 40.96
ATOM   4426  O   LYS A 281      12.210  -4.796  11.516  1.00 37.27
ATOM   4427  CB  LYS A 281      14.937  -6.389  11.672  1.00 41.32
ATOM   4428  CG  LYS A 281      14.489  -7.762  12.156  1.00 54.34
ATOM   4429  CD  LYS A 281      15.106  -8.882  11.325  1.00 60.47
ATOM   4430  CE  LYS A 281      14.468 -10.228  11.655  1.00 67.58
ATOM   4431  NZ  LYS A 281      14.444 -10.518  13.125  1.00 76.54
ATOM   4432  H   LYS A 281      16.038  -5.393   9.591  1.00  0.00
ATOM   4433  H   LYS A 281      13.479  -6.606  10.121  1.00  0.00
ATOM   4434  H   LYS A 281      14.808  -5.703  12.509  1.00  0.00
ATOM   4435  H   LYS A 281      15.963  -6.503  11.322  1.00  0.00
ATOM   4436  H   LYS A 281      13.405  -7.822  12.061  1.00  0.00
ATOM   4437  H   LYS A 281      14.811  -7.883  13.190  1.00  0.00
ATOM   4438  H   LYS A 281      16.171  -8.937  11.551  1.00  0.00
ATOM   4439  H   LYS A 281      14.938  -8.666  10.270  1.00  0.00
ATOM   4440  H   LYS A 281      15.047 -11.014  11.170  1.00  0.00
ATOM   4441  H   LYS A 281      13.432 -10.196  11.319  1.00  0.00
ATOM   4442  H   LYS A 281      13.999 -11.439  13.243  1.00  0.00
ATOM   4443  H   LYS A 281      15.422 -10.522  13.447  1.00  0.00
ATOM   4444  H   LYS A 281      13.897  -9.768  13.571  1.00  0.00
ATOM   4445  N   LEU A 282      13.852  -3.433  10.758  1.00 25.27
ATOM   4446  CA  LEU A 282      13.189  -2.204  11.181  1.00 23.38
ATOM   4447  C   LEU A 282      12.057  -1.825  10.243  1.00 20.29
ATOM   4448  O   LEU A 282      11.257  -0.948  10.550  1.00 21.80
ATOM   4449  CB  LEU A 282      14.199  -1.056  11.312  1.00 19.09
ATOM   4450  CG  LEU A 282      15.292  -1.330  12.350  1.00 25.24
ATOM   4451  CD1 LEU A 282      16.276  -0.169  12.437  1.00 19.63
ATOM   4452  CD2 LEU A 282      14.680  -1.656  13.735  1.00 14.63
ATOM   4453  H   LEU A 282      14.762  -3.373  10.278  1.00  0.00
ATOM   4454  H   LEU A 282      12.751  -2.389  12.162  1.00  0.00
ATOM   4455  H   LEU A 282      13.653  -0.169  11.633  1.00  0.00
ATOM   4456  H   LEU A 282      14.687  -0.933  10.345  1.00  0.00
ATOM   4457  H   LEU A 282      15.849  -2.208  12.021  1.00  0.00
ATOM   4458  H   LEU A 282      17.018  -0.436  13.190  1.00  0.00
ATOM   4459  H   LEU A 282      16.724  -0.056  11.450  1.00  0.00
ATOM   4460  H   LEU A 282      15.704   0.713  12.726  1.00  0.00
ATOM   4461  H   LEU A 282      15.511  -1.838  14.416  1.00  0.00
ATOM   4462  H   LEU A 282      14.092  -0.789  14.036  1.00  0.00
ATOM   4463  H   LEU A 282      14.059  -2.543  13.608  1.00  0.00
ATOM   4464  N   GLY A 283      11.999  -2.478   9.090  1.00 27.86
ATOM   4465  CA  GLY A 283      10.907  -2.261   8.160  1.00 29.02
ATOM   4466  C   GLY A 283      11.230  -1.416   6.937  1.00 31.27
ATOM   4467  O   GLY A 283      10.331  -1.095   6.157  1.00 31.77
ATOM   4468  H   GLY A 283      12.742  -3.150   8.851  1.00  0.00
ATOM   4469  H   GLY A 283      10.172  -1.697   8.734  1.00  0.00
ATOM   4470  H   GLY A 283      10.594  -3.249   7.822  1.00  0.00
ATOM   4471  N   TYR A 284      12.496  -1.052   6.750  1.00 23.86
ATOM   4472  CA  TYR A 284      12.850  -0.209   5.603  1.00 27.28
ATOM   4473  C   TYR A 284      14.091  -0.679   4.860  1.00 27.69
ATOM   4474  O   TYR A 284      14.911  -1.437   5.384  1.00 24.17
ATOM   4475  CB  TYR A 284      13.001   1.277   6.000  1.00 23.13
ATOM   4476  CG  TYR A 284      14.227   1.574   6.845  1.00 23.33
ATOM   4477  CD1 TYR A 284      15.454   1.859   6.254  1.00 18.44
ATOM   4478  CD2 TYR A 284      14.159   1.565   8.237  1.00 18.90
ATOM   4479  CE1 TYR A 284      16.583   2.121   7.025  1.00 16.11
ATOM   4480  CE2 TYR A 284      15.284   1.834   9.013  1.00 15.79
ATOM   4481  CZ  TYR A 284      16.485   2.113   8.405  1.00 15.22
ATOM   4482  OH  TYR A 284      17.600   2.380   9.169  1.00 14.80
ATOM   4483  H   TYR A 284      13.225  -1.361   7.409  1.00  0.00
ATOM   4484  H   TYR A 284      12.010  -0.306   4.915  1.00  0.00
ATOM   4485  H   TYR A 284      12.128   1.557   6.590  1.00  0.00
ATOM   4486  H   TYR A 284      13.117   1.846   5.078  1.00  0.00
ATOM   4487  H   TYR A 284      15.533   1.877   5.167  1.00  0.00
ATOM   4488  H   TYR A 284      13.210   1.344   8.726  1.00  0.00
ATOM   4489  H   TYR A 284      17.538   2.331   6.544  1.00  0.00
ATOM   4490  H   TYR A 284      15.212   1.823  10.101  1.00  0.00
ATOM   4491  H   TYR A 284      18.378   2.554   8.516  1.00  0.00
ATOM   4492  N   VAL A 285      14.236  -0.179   3.641  1.00 24.58
ATOM   4493  CA  VAL A 285      15.355  -0.535   2.806  1.00 23.29
ATOM   4494  C   VAL A 285      15.694   0.690   1.951  1.00 25.61
ATOM   4495  O   VAL A 285      14.813   1.505   1.651  1.00 24.17
ATOM   4496  CB  VAL A 285      14.986  -1.776   1.949  1.00 30.72
ATOM   4497  CG1 VAL A 285      14.693  -1.393   0.522  1.00 25.29
ATOM   4498  CG2 VAL A 285      16.063  -2.823   2.032  1.00 34.85
ATOM   4499  H   VAL A 285      13.531   0.481   3.282  1.00  0.00
ATOM   4500  H   VAL A 285      16.232  -0.809   3.393  1.00  0.00
ATOM   4501  H   VAL A 285      14.072  -2.206   2.359  1.00  0.00
ATOM   4502  H   VAL A 285      14.445  -2.311  -0.010  1.00  0.00
ATOM   4503  H   VAL A 285      13.854  -0.698   0.544  1.00  0.00
ATOM   4504  H   VAL A 285      15.595  -0.926   0.126  1.00  0.00
ATOM   4505  H   VAL A 285      15.742  -3.660   1.412  1.00  0.00
ATOM   4506  H   VAL A 285      16.979  -2.368   1.656  1.00  0.00
ATOM   4507  H   VAL A 285      16.152  -3.106   3.081  1.00  0.00
ATOM   4508  N   TYR A 286      16.969   0.857   1.607  1.00 17.15
ATOM   4509  CA  TYR A 286      17.355   1.948   0.717  1.00 21.77
ATOM   4510  C   TYR A 286      17.221   1.508  -0.735  1.00 21.02
ATOM   4511  O   TYR A 286      17.431   0.336  -1.069  1.00 17.42
ATOM   4512  CB  TYR A 286      18.762   2.475   1.034  1.00 20.01
ATOM   4513  CG  TYR A 286      18.805   3.210   2.354  1.00 18.59
ATOM   4514  CD1 TYR A 286      19.087   2.531   3.529  1.00 15.49
ATOM   4515  CD2 TYR A 286      18.520   4.574   2.431  1.00 17.71
ATOM   4516  CE1 TYR A 286      19.108   3.177   4.740  1.00 16.87
ATOM   4517  CE2 TYR A 286      18.542   5.238   3.643  1.00 15.59
ATOM   4518  CZ  TYR A 286      18.836   4.527   4.799  1.00 17.27
ATOM   4519  OH  TYR A 286      18.863   5.139   6.019  1.00 18.33
ATOM   4520  H   TYR A 286      17.687   0.214   1.970  1.00  0.00
ATOM   4521  H   TYR A 286      16.675   2.784   0.883  1.00  0.00
ATOM   4522  H   TYR A 286      19.066   3.167   0.248  1.00  0.00
ATOM   4523  H   TYR A 286      19.437   1.622   1.109  1.00  0.00
ATOM   4524  H   TYR A 286      19.296   1.462   3.491  1.00  0.00
ATOM   4525  H   TYR A 286      18.276   5.124   1.522  1.00  0.00
ATOM   4526  H   TYR A 286      19.339   2.625   5.651  1.00  0.00
ATOM   4527  H   TYR A 286      18.331   6.306   3.691  1.00  0.00
ATOM   4528  H   TYR A 286      19.100   4.416   6.713  1.00  0.00
ATOM   4529  N   ASP A 287      16.842   2.453  -1.583  1.00 22.70
ATOM   4530  CA  ASP A 287      16.525   2.157  -2.974  1.00 27.14
ATOM   4531  C   ASP A 287      17.662   1.470  -3.710  1.00 26.39
ATOM   4532  O   ASP A 287      17.420   0.707  -4.636  1.00 32.21
ATOM   4533  CB  ASP A 287      16.052   3.422  -3.719  1.00 28.33
ATOM   4534  CG  ASP A 287      17.090   4.527  -3.730  1.00 25.46
ATOM   4535  OD1 ASP A 287      18.133   4.387  -3.055  1.00 20.62
ATOM   4536  OD2 ASP A 287      16.859   5.549  -4.420  1.00 30.76
ATOM   4537  H   ASP A 287      16.769   3.425  -1.249  1.00  0.00
ATOM   4538  H   ASP A 287      15.701   1.444  -2.958  1.00  0.00
ATOM   4539  H   ASP A 287      15.164   3.806  -3.217  1.00  0.00
ATOM   4540  H   ASP A 287      15.869   3.146  -4.758  1.00  0.00
ATOM   4541  N   ILE A 288      18.898   1.712  -3.289  1.00 32.58
ATOM   4542  CA  ILE A 288      20.029   1.079  -3.957  1.00 32.70
ATOM   4543  C   ILE A 288      20.085  -0.431  -3.698  1.00 32.96
ATOM   4544  O   ILE A 288      20.748  -1.168  -4.427  1.00 33.18
ATOM   4545  CB  ILE A 288      21.386   1.720  -3.584  1.00 22.41
ATOM   4546  CG1 ILE A 288      21.610   1.701  -2.077  1.00 22.17
ATOM   4547  CG2 ILE A 288      21.481   3.142  -4.121  1.00 22.24
ATOM   4548  CD1 ILE A 288      23.063   1.967  -1.710  1.00 21.98
ATOM   4549  H   ILE A 288      19.057   2.345  -2.493  1.00  0.00
ATOM   4550  H   ILE A 288      19.859   1.246  -5.021  1.00  0.00
ATOM   4551  H   ILE A 288      22.172   1.124  -4.049  1.00  0.00
ATOM   4552  H   ILE A 288      21.341   0.712  -1.705  1.00  0.00
ATOM   4553  H   ILE A 288      20.999   2.487  -1.633  1.00  0.00
ATOM   4554  H   ILE A 288      22.455   3.530  -3.824  1.00  0.00
ATOM   4555  H   ILE A 288      21.383   3.081  -5.205  1.00  0.00
ATOM   4556  H   ILE A 288      20.665   3.708  -3.671  1.00  0.00
ATOM   4557  H   ILE A 288      23.128   1.935  -0.622  1.00  0.00
ATOM   4558  H   ILE A 288      23.658   1.181  -2.175  1.00  0.00
ATOM   4559  H   ILE A 288      23.315   2.952  -2.102  1.00  0.00
ATOM   4560  N   GLU A 289      19.381  -0.887  -2.668  1.00 34.07
ATOM   4561  CA  GLU A 289      19.347  -2.304  -2.343  1.00 34.35
ATOM   4562  C   GLU A 289      18.416  -3.042  -3.299  1.00 34.76
ATOM   4563  O   GLU A 289      18.434  -4.268  -3.364  1.00 35.09
ATOM   4564  CB  GLU A 289      18.894  -2.525  -0.892  1.00 24.24
ATOM   4565  CG  GLU A 289      19.746  -1.789   0.162  1.00 23.85
ATOM   4566  CD  GLU A 289      19.229  -1.965   1.567  1.00 23.77
ATOM   4567  OE1 GLU A 289      18.758  -0.957   2.161  1.00 23.50
ATOM   4568  OE2 GLU A 289      19.270  -3.104   2.082  1.00 23.99
ATOM   4569  H   GLU A 289      18.848  -0.223  -2.088  1.00  0.00
ATOM   4570  H   GLU A 289      20.357  -2.701  -2.451  1.00  0.00
ATOM   4571  H   GLU A 289      18.988  -3.592  -0.690  1.00  0.00
ATOM   4572  H   GLU A 289      17.878  -2.139  -0.812  1.00  0.00
ATOM   4573  H   GLU A 289      19.735  -0.723  -0.064  1.00  0.00
ATOM   4574  H   GLU A 289      20.747  -2.221   0.139  1.00  0.00
ATOM   4575  N   LEU A 290      17.608  -2.294  -4.048  1.00 41.02
ATOM   4576  CA  LEU A 290      16.625  -2.900  -4.947  1.00 41.43
ATOM   4577  C   LEU A 290      17.073  -2.827  -6.406  1.00 41.62
ATOM   4578  O   LEU A 290      17.932  -2.013  -6.760  1.00 41.39
ATOM   4579  CB  LEU A 290      15.260  -2.224  -4.771  1.00 31.40
ATOM   4580  CG  LEU A 290      14.743  -2.285  -3.335  1.00 31.24
ATOM   4581  CD1 LEU A 290      13.507  -1.410  -3.145  1.00 31.16
ATOM   4582  CD2 LEU A 290      14.453  -3.735  -2.955  1.00 31.58
ATOM   4583  H   LEU A 290      17.676  -1.268  -3.993  1.00  0.00
ATOM   4584  H   LEU A 290      16.538  -3.954  -4.683  1.00  0.00
ATOM   4585  H   LEU A 290      14.543  -2.747  -5.404  1.00  0.00
ATOM   4586  H   LEU A 290      15.374  -1.173  -5.035  1.00  0.00
ATOM   4587  H   LEU A 290      15.515  -1.892  -2.673  1.00  0.00
ATOM   4588  H   LEU A 290      13.204  -1.509  -2.103  1.00  0.00
ATOM   4589  H   LEU A 290      13.800  -0.388  -3.387  1.00  0.00
ATOM   4590  H   LEU A 290      12.743  -1.785  -3.826  1.00  0.00
ATOM   4591  H   LEU A 290      14.089 -3.728  -1.928  1.00  0.00
ATOM   4592  H   LEU A 290      13.698  -4.102  -3.650  1.00  0.00
ATOM   4593  H   LEU A 290      15.391  -4.283  -3.049  1.00  0.00
TER    4594      LEU A 290
GAP
ATOM   4595 CU1  CU    301      25.057  14.590  12.642  1.00 16.75
ATOM   4596 CU1  CU    302      24.571  15.456  15.987  1.00 32.46
GAP
ATOM   4597  N1  LIG   303      31.188  18.421  15.819  1.00 24.39
ATOM   4598  C1  LIG   303      31.449  18.073  14.429  1.00 21.44
ATOM   4599  C2  LIG   303      32.833  18.589  14.047  1.00 29.79
ATOM   4600  O1  LIG   303      33.335  18.420  12.925  1.00 25.14
ATOM   4601  O2  LIG   303      33.489  19.174  14.911  1.00 29.10
ATOM   4602  C3  LIG   303      30.359  18.639  13.513  1.00 18.19
ATOM   4603  C4  LIG   303      28.956  18.301  13.982  1.00 18.93
ATOM   4604  C5  LIG   303      28.622  16.996  14.309  1.00 16.46
ATOM   4605  C6  LIG   303      27.353  16.660  14.750  1.00 15.75
ATOM   4606  C7  LIG   303      26.393  17.620  14.873  1.00 18.49
ATOM   4607  C8  LIG   303      26.682  18.940  14.573  1.00 20.06
ATOM   4608  C9  LIG   303      27.975  19.279  14.122  1.00 16.18
ATOM   4609  H1  LIG   303      28.208  20.316  13.881  1.00  0.00
ATOM   4610  H2  LIG   303      25.918  19.709  14.684  1.00  0.00
ATOM   4611  O3  LIG   303      25.156  17.221  15.310  1.00 22.53
ATOM   4612  H3  LIG   303      25.206  16.205  15.467  1.00  0.00
ATOM   4613  H4  LIG   303      27.121  15.625  14.999  1.00  0.00
ATOM   4614  H5  LIG   303      29.376  16.215  14.218  1.00  0.00
ATOM   4615  H6  LIG   303      30.490  18.206  12.521  1.00  0.00
ATOM   4616  H7  LIG   303      30.450  19.725  13.520  1.00  0.00
ATOM   4617  H8  LIG   303      31.430  16.990  14.307  1.00  0.00
ATOM   4618  H9  LIG   303      30.295  18.153  16.258  1.00  0.00
ATOM   4619  H10 LIG   303      31.896  18.934  16.364  1.00  0.00
END
