# Supplementary material for: Evaluating the Performance of a Non-Bonded Cu2+ Model Including Jahn−Teller Effect into the Binding of Tyrosinase Inhibitors
Source: Int J Mol Sci. 2020 Jul 6;21(13):4783. doi: 10.3390/ijms21134783 (PMC7369908; doi:10.3390/ijms21134783)
Supplement: Supplementary file 1 [file ijms-21-04783-s001.zip › ijms-832895 - supp/tyrBm_tro.pdb]

ATOM      1  N   TYR A   5      15.371  79.999   9.315  1.00 53.88
ATOM      2  CA  TYR A   5      14.936  78.627   9.550  1.00 53.27
ATOM      3  C   TYR A   5      14.187  78.502  10.873  1.00 46.79
ATOM      4  O   TYR A   5      14.189  77.446  11.506  1.00 57.06
ATOM      5  CB  TYR A   5      16.131  77.674   9.520  1.00 58.43
ATOM      6  CG  TYR A   5      16.575  77.315   8.119  1.00 79.26
ATOM      7  CD1 TYR A   5      16.064  76.193   7.478  1.00 84.09
ATOM      8  CD2 TYR A   5      17.494  78.100   7.435  1.00 74.77
ATOM      9  CE1 TYR A   5      16.461  75.860   6.196  1.00 91.33
ATOM     10  CE2 TYR A   5      17.897  77.774   6.152  1.00 74.55
ATOM     11  CZ  TYR A   5      17.377  76.653   5.538  1.00 90.01
ATOM     12  OH  TYR A   5      17.773  76.322   4.262  1.00 97.48
ATOM     13  H   TYR A   5      15.891  80.235   8.458  1.00  0.00
ATOM     14  H   TYR A   5      14.249  78.352   8.749  1.00  0.00
ATOM     15  H   TYR A   5      15.839  76.750  10.020  1.00  0.00
ATOM     16  H   TYR A   5      16.967  78.179  10.003  1.00  0.00
ATOM     17  H   TYR A   5      15.338  75.565   7.994  1.00  0.00
ATOM     18  H   TYR A   5      17.905  78.987   7.917  1.00  0.00
ATOM     19  H   TYR A   5      16.052  74.975   5.708  1.00  0.00
ATOM     20  H   TYR A   5      18.621  78.399   5.629  1.00  0.00
ATOM     21  H   TYR A   5      17.268  75.462   4.003  1.00  0.00
ATOM     22  N   ARG A   6      13.548  79.596  11.282  1.00 39.18
ATOM     23  CA  ARG A   6      12.669  79.608  12.449  1.00 41.18
ATOM     24  C   ARG A   6      11.419  80.379  12.055  1.00 42.29
ATOM     25  O   ARG A   6      11.488  81.586  11.810  1.00 45.10
ATOM     26  CB  ARG A   6      13.352  80.245  13.659  1.00 39.06
ATOM     27  CG  ARG A   6      12.865  79.729  15.000  1.00 39.86
ATOM     28  CD  ARG A   6      13.837  80.091  16.114  1.00 36.42
ATOM     29  NE  ARG A   6      14.333  81.458  15.990  1.00 39.21
ATOM     30  CZ  ARG A   6      15.338  81.955  16.704  1.00 39.08
ATOM     31  NH1 ARG A   6      15.957  81.196  17.597  1.00 39.18
ATOM     32  NH2 ARG A   6      15.728  83.210  16.523  1.00 31.78
ATOM     33  H   ARG A   6      13.679  80.470  10.754  1.00  0.00
ATOM     34  H   ARG A   6      12.417  78.590  12.745  1.00  0.00
ATOM     35  H   ARG A   6      13.135  81.313  13.630  1.00  0.00
ATOM     36  H   ARG A   6      14.412  79.998  13.594  1.00  0.00
ATOM     37  H   ARG A   6      12.787  78.643  14.945  1.00  0.00
ATOM     38  H   ARG A   6      11.898  80.183  15.217  1.00  0.00
ATOM     39  H   ARG A   6      14.694  79.417  16.093  1.00  0.00
ATOM     40  H   ARG A   6      13.299  80.043  17.061  1.00  0.00
ATOM     41  H   ARG A   6      13.875  82.077  15.306  1.00  0.00
ATOM     42  H   ARG A   6      16.736  81.582  18.150  1.00  0.00
ATOM     43  H   ARG A   6      15.659  80.220  17.738  1.00  0.00
ATOM     44  H   ARG A   6      16.507  83.592  17.078  1.00  0.00
ATOM     45  H   ARG A   6      15.252  83.802  15.828  1.00  0.00
ATOM     46  N   VAL A   7      10.282  79.692  11.989  1.00 29.59
ATOM     47  CA  VAL A   7       9.056  80.267  11.449  1.00 37.44
ATOM     48  C   VAL A   7       8.157  80.700  12.598  1.00 30.61
ATOM     49  O   VAL A   7       7.890  79.924  13.524  1.00 30.87
ATOM     50  CB  VAL A   7       8.338  79.276  10.514  1.00 36.52
ATOM     51  CG1 VAL A   7       8.128  77.930  11.196  1.00 40.24
ATOM     52  CG2 VAL A   7       7.013  79.857  10.044  1.00 35.46
ATOM     53  H   VAL A   7      10.267  78.721  12.331  1.00  0.00
ATOM     54  H   VAL A   7       9.307  81.141  10.848  1.00  0.00
ATOM     55  H   VAL A   7       8.972  79.110   9.643  1.00  0.00
ATOM     56  H   VAL A   7       7.619  77.286  10.479  1.00  0.00
ATOM     57  H   VAL A   7       9.115  77.547  11.455  1.00  0.00
ATOM     58  H   VAL A   7       7.519  78.113  12.081  1.00  0.00
ATOM     59  H   VAL A   7       6.554  79.116   9.390  1.00  0.00
ATOM     60  H   VAL A   7       6.411  80.040  10.934  1.00  0.00
ATOM     61  H   VAL A   7       7.241  80.781   9.512  1.00  0.00
ATOM     62  N   ARG A   8       7.711  81.950  12.549  1.00 29.86
ATOM     63  CA  ARG A   8       6.773  82.495  13.520  1.00 25.18
ATOM     64  C   ARG A   8       5.403  82.575  12.859  1.00 28.47
ATOM     65  O   ARG A   8       5.228  83.301  11.874  1.00 29.33
ATOM     66  CB  ARG A   8       7.240  83.864  14.013  1.00 22.64
ATOM     67  CG  ARG A   8       8.409  83.786  14.988  1.00 30.81
ATOM     68  CD  ARG A   8       9.486  84.805  14.673  1.00 32.43
ATOM     69  NE  ARG A   8       9.226  86.113  15.270  1.00 34.35
ATOM     70  CZ  ARG A   8       9.989  86.673  16.204  1.00 31.35
ATOM     71  NH1 ARG A   8      11.066  86.042  16.651  1.00 21.30
ATOM     72  NH2 ARG A   8       9.679  87.867  16.690  1.00 31.80
ATOM     73  H   ARG A   8       8.044  82.561  11.790  1.00  0.00
ATOM     74  H   ARG A   8       6.716  81.849  14.396  1.00  0.00
ATOM     75  H   ARG A   8       6.405  84.331  14.536  1.00  0.00
ATOM     76  H   ARG A   8       7.575  84.431  13.144  1.00  0.00
ATOM     77  H   ARG A   8       8.851  82.792  14.916  1.00  0.00
ATOM     78  H   ARG A   8       8.031  83.997  15.988  1.00  0.00
ATOM     79  H   ARG A   8       9.549  84.940  13.593  1.00  0.00
ATOM     80  H   ARG A   8      10.418  84.449  15.113  1.00  0.00
ATOM     81  H   ARG A   8       8.399  86.635  14.947  1.00  0.00
ATOM     82  H   ARG A   8      11.655  86.478  17.375  1.00  0.00
ATOM     83  H   ARG A   8      11.313  85.116  16.275  1.00  0.00
ATOM     84  H   ARG A   8      10.272  88.298  17.413  1.00  0.00
ATOM     85  H   ARG A   8       8.845  88.363  16.344  1.00  0.00
ATOM     86  N   LYS A   9       4.441  81.831  13.395  1.00 27.87
ATOM     87  CA  LYS A   9       3.157  81.619  12.746  1.00 29.97
ATOM     88  C   LYS A   9       2.092  82.575  13.269  1.00 28.01
ATOM     89  O   LYS A   9       2.160  83.056  14.402  1.00 26.57
ATOM     90  CB  LYS A   9       2.679  80.179  12.946  1.00 26.07
ATOM     91  CG  LYS A   9       3.652  79.116  12.475  1.00 30.67
ATOM     92  CD  LYS A   9       3.071  77.728  12.689  1.00 36.30
ATOM     93  CE  LYS A   9       4.004  76.646  12.178  1.00 47.72
ATOM     94  NZ  LYS A   9       3.373  75.298  12.252  1.00 53.29
ATOM     95  H   LYS A   9       4.612  81.386  14.308  1.00  0.00
ATOM     96  H   LYS A   9       3.305  81.813  11.684  1.00  0.00
ATOM     97  H   LYS A   9       1.768  80.056  12.361  1.00  0.00
ATOM     98  H   LYS A   9       2.556  80.032  14.019  1.00  0.00
ATOM     99  H   LYS A   9       4.575  79.205  13.048  1.00  0.00
ATOM    100  H   LYS A   9       3.846  79.260  11.412  1.00  0.00
ATOM    101  H   LYS A   9       2.131  77.659  12.141  1.00  0.00
ATOM    102  H   LYS A   9       2.925  77.577  13.759  1.00  0.00
ATOM    103  H   LYS A   9       4.908  76.637  12.786  1.00  0.00
ATOM    104  H   LYS A   9       4.227  76.850  11.131  1.00  0.00
ATOM    105  H   LYS A   9       4.062  74.623  11.891  1.00  0.00
ATOM    106  H   LYS A   9       3.149  75.124  13.242  1.00  0.00
ATOM    107  H   LYS A   9       2.525  75.330  11.668  1.00  0.00
ATOM    108  N   ASN A  10       1.115  82.858  12.409  1.00 30.83
ATOM    109  CA  ASN A  10      -0.117  83.500  12.846  1.00 27.45
ATOM    110  C   ASN A  10      -0.761  82.678  13.958  1.00 27.51
ATOM    111  O   ASN A  10      -0.737  81.444  13.934  1.00 27.48
ATOM    112  CB  ASN A  10      -1.078  83.648  11.665  1.00 32.42
ATOM    113  CG  ASN A  10      -2.231  84.591  11.956  1.00 29.48
ATOM    114  OD1 ASN A  10      -2.746  84.641  13.072  1.00 33.53
ATOM    115  ND2 ASN A  10      -2.643  85.347  10.945  1.00 29.85
ATOM    116  H   ASN A  10       1.233  82.618  11.414  1.00  0.00
ATOM    117  H   ASN A  10       0.113  84.493  13.232  1.00  0.00
ATOM    118  H   ASN A  10      -1.498  82.667  11.445  1.00  0.00
ATOM    119  H   ASN A  10      -0.517  84.066  10.830  1.00  0.00
ATOM    120  H   ASN A  10      -3.422  86.007  11.080  1.00  0.00
ATOM    121  H   ASN A  10      -2.184  85.273  10.026  1.00  0.00
ATOM    122  N   VAL A  11      -1.323  83.375  14.949  1.00 30.03
ATOM    123  CA  VAL A  11      -1.950  82.695  16.081  1.00 33.25
ATOM    124  C   VAL A  11      -3.089  81.798  15.607  1.00 28.96
ATOM    125  O   VAL A  11      -3.266  80.680  16.106  1.00 30.69
ATOM    126  CB  VAL A  11      -2.430  83.725  17.122  1.00 34.43
ATOM    127  CG1 VAL A  11      -3.416  83.092  18.094  1.00 33.94
ATOM    128  CG2 VAL A  11      -1.243  84.308  17.872  1.00 31.48
ATOM    129  H   VAL A  11      -1.315  84.404  14.915  1.00  0.00
ATOM    130  H   VAL A  11      -1.211  82.054  16.562  1.00  0.00
ATOM    131  H   VAL A  11      -2.942  84.531  16.597  1.00  0.00
ATOM    132  H   VAL A  11      -3.713  83.869  18.798  1.00  0.00
ATOM    133  H   VAL A  11      -4.260  82.735  17.504  1.00  0.00
ATOM    134  H   VAL A  11      -2.894  82.274  18.590  1.00  0.00
ATOM    135  H   VAL A  11      -1.641  85.025  18.590  1.00  0.00
ATOM    136  H   VAL A  11      -0.739  83.477  18.366  1.00  0.00
ATOM    137  H   VAL A  11      -0.603  84.788  17.132  1.00  0.00
ATOM    138  N   LEU A  12      -3.863  82.261  14.622  1.00 32.99
ATOM    139  CA  LEU A  12      -4.997  81.485  14.133  1.00 32.97
ATOM    140  C   LEU A  12      -4.580  80.248  13.349  1.00 34.19
ATOM    141  O   LEU A  12      -5.434  79.400  13.069  1.00 41.78
ATOM    142  CB  LEU A  12      -5.901  82.361  13.262  1.00 36.52
ATOM    143  CG  LEU A  12      -6.511  83.597  13.926  1.00 36.93
ATOM    144  CD1 LEU A  12      -7.507  84.264  12.993  1.00 35.98
ATOM    145  CD2 LEU A  12      -7.170  83.230  15.248  1.00 35.93
ATOM    146  H   LEU A  12      -3.656  83.178  14.202  1.00  0.00
ATOM    147  H   LEU A  12      -5.539  81.141  15.014  1.00  0.00
ATOM    148  H   LEU A  12      -6.742  81.730  12.974  1.00  0.00
ATOM    149  H   LEU A  12      -5.269  82.736  12.457  1.00  0.00
ATOM    150  H   LEU A  12      -5.709  84.306  14.135  1.00  0.00
ATOM    151  H   LEU A  12      -7.905  85.132  13.519  1.00  0.00
ATOM    152  H   LEU A  12      -6.960  84.550  12.095  1.00  0.00
ATOM    153  H   LEU A  12      -8.283  83.530  12.778  1.00  0.00
ATOM    154  H   LEU A  12      -7.581  84.149  15.665  1.00  0.00
ATOM    155  H   LEU A  12      -7.950  82.502  15.024  1.00  0.00
ATOM    156  H   LEU A  12      -6.393  82.808  15.885  1.00  0.00
ATOM    157  N   HIS A  13      -3.304  80.121  12.993  1.00 35.50
ATOM    158  CA  HIS A  13      -2.807  78.956  12.275  1.00 35.66
ATOM    159  C   HIS A  13      -2.176  77.924  13.197  1.00 36.65
ATOM    160  O   HIS A  13      -1.692  76.895  12.716  1.00 41.58
ATOM    161  CB  HIS A  13      -1.787  79.384  11.214  1.00 38.90
ATOM    162  CG  HIS A  13      -2.365  80.229  10.123  1.00 39.17
ATOM    163  ND1 HIS A  13      -1.596  81.061   9.339  1.00 38.27
ATOM    164  CD2 HIS A  13      -3.638  80.366   9.681  1.00 41.22
ATOM    165  CE1 HIS A  13      -2.370  81.677   8.463  1.00 40.76
ATOM    166  NE2 HIS A  13      -3.613  81.273   8.649  1.00 42.01
ATOM    167  H   HIS A  13      -2.644  80.874  13.234  1.00  0.00
ATOM    168  H   HIS A  13      -3.669  78.488  11.800  1.00  0.00
ATOM    169  H   HIS A  13      -1.381  78.487  10.748  1.00  0.00
ATOM    170  H   HIS A  13      -1.039  80.000  11.714  1.00  0.00
ATOM    171  H   HIS A  13      -0.577  81.184   9.423  1.00  0.00
ATOM    172  H   HIS A  13      -4.517  79.853  10.071  1.00  0.00
ATOM    173  H   HIS A  13      -2.039  82.396   7.714  1.00  0.00
ATOM    174  N   LEU A  14      -2.170  78.173  14.503  1.00 32.86
ATOM    175  CA  LEU A  14      -1.554  77.258  15.452  1.00 39.05
ATOM    176  C   LEU A  14      -2.443  76.048  15.699  1.00 40.56
ATOM    177  O   LEU A  14      -3.672  76.156  15.731  1.00 41.42
ATOM    178  CB  LEU A  14      -1.276  77.969  16.776  1.00 40.40
ATOM    179  CG  LEU A  14      -0.222  79.075  16.779  1.00 37.44
ATOM    180  CD1 LEU A  14      -0.246  79.822  18.103  1.00 33.91
ATOM    181  CD2 LEU A  14       1.156  78.490  16.515  1.00 26.69
ATOM    182  H   LEU A  14      -2.613  79.035  14.852  1.00  0.00
ATOM    183  H   LEU A  14      -0.612  76.917  15.023  1.00  0.00
ATOM    184  H   LEU A  14      -0.894  77.199  17.447  1.00  0.00
ATOM    185  H   LEU A  14      -2.212  78.457  17.048  1.00  0.00
ATOM    186  H   LEU A  14      -0.452  79.782  15.982  1.00  0.00
ATOM    187  H   LEU A  14       0.522  80.594  18.047  1.00  0.00
ATOM    188  H   LEU A  14      -1.243  80.249  18.210  1.00  0.00
ATOM    189  H   LEU A  14      -0.032  79.093  18.884  1.00  0.00
ATOM    190  H   LEU A  14       1.863  79.320  16.529  1.00  0.00
ATOM    191  H   LEU A  14       1.356  77.774  17.312  1.00  0.00
ATOM    192  H   LEU A  14       1.116  78.008  15.538  1.00  0.00
ATOM    193  N   THR A  15      -1.811  74.891  15.871  1.00 33.96
ATOM    194  CA  THR A  15      -2.520  73.704  16.317  1.00 37.74
ATOM    195  C   THR A  15      -2.744  73.768  17.825  1.00 37.94
ATOM    196  O   THR A  15      -2.101  74.538  18.543  1.00 42.50
ATOM    197  CB  THR A  15      -1.743  72.437  15.956  1.00 38.11
ATOM    198  OG1 THR A  15      -0.483  72.433  16.641  1.00 31.95
ATOM    199  CG2 THR A  15      -1.500  72.370  14.456  1.00 37.73
ATOM    200  H   THR A  15      -0.800  74.835  15.685  1.00  0.00
ATOM    201  H   THR A  15      -3.485  73.669  15.811  1.00  0.00
ATOM    202  H   THR A  15      -2.331  71.570  16.258  1.00  0.00
ATOM    203  H   THR A  15      -0.688  72.479  17.649  1.00  0.00
ATOM    204  H   THR A  15      -0.946  71.451  14.264  1.00  0.00
ATOM    205  H   THR A  15      -2.478  72.362  13.975  1.00  0.00
ATOM    206  H   THR A  15      -0.923  73.255  14.187  1.00  0.00
ATOM    207  N   ASP A  16      -3.681  72.946  18.304  1.00 37.11
ATOM    208  CA  ASP A  16      -3.937  72.884  19.738  1.00 44.60
ATOM    209  C   ASP A  16      -2.726  72.389  20.518  1.00 38.70
ATOM    210  O   ASP A  16      -2.639  72.630  21.727  1.00 39.79
ATOM    211  CB  ASP A  16      -5.148  71.994  20.019  1.00 37.45
ATOM    212  CG  ASP A  16      -6.425  72.555  19.429  1.00 49.06
ATOM    213  OD1 ASP A  16      -6.387  73.691  18.911  1.00 49.09
ATOM    214  OD2 ASP A  16      -7.467  71.868  19.489  1.00 60.27
ATOM    215  H   ASP A  16      -4.224  72.354  17.659  1.00  0.00
ATOM    216  H   ASP A  16      -4.147  73.899  20.076  1.00  0.00
ATOM    217  H   ASP A  16      -5.279  71.921  21.099  1.00  0.00
ATOM    218  H   ASP A  16      -4.968  71.024  19.556  1.00  0.00
ATOM    219  N   THR A  17      -1.788  71.712  19.854  1.00 37.80
ATOM    220  CA  THR A  17      -0.555  71.311  20.520  1.00 44.35
ATOM    221  C   THR A  17       0.457  72.449  20.536  1.00 42.10
ATOM    222  O   THR A  17       1.189  72.622  21.517  1.00 37.09
ATOM    223  CB  THR A  17       0.035  70.080  19.832  1.00 37.06
ATOM    224  OG1 THR A  17      -0.904  69.000  19.901  1.00 50.79
ATOM    225  CG2 THR A  17       1.331  69.658  20.506  1.00 32.60
ATOM    226  H   THR A  17      -1.936  71.471  18.864  1.00  0.00
ATOM    227  H   THR A  17      -0.791  71.061  21.554  1.00  0.00
ATOM    228  H   THR A  17       0.244  70.330  18.792  1.00  0.00
ATOM    229  H   THR A  17      -1.766  69.320  19.437  1.00  0.00
ATOM    230  H   THR A  17       1.697  68.782  19.972  1.00  0.00
ATOM    231  H   THR A  17       2.020  70.499  20.426  1.00  0.00
ATOM    232  H   THR A  17       1.090  69.428  21.544  1.00  0.00
ATOM    233  N   GLU A  18       0.507  73.237  19.461  1.00 37.78
ATOM    234  CA  GLU A  18       1.376  74.408  19.453  1.00 38.14
ATOM    235  C   GLU A  18       0.884  75.458  20.442  1.00 33.47
ATOM    236  O   GLU A  18       1.691  76.104  21.122  1.00 28.87
ATOM    237  CB  GLU A  18       1.467  74.984  18.041  1.00 37.41
ATOM    238  CG  GLU A  18       2.410  74.223  17.119  1.00 31.85
ATOM    239  CD  GLU A  18       2.391  74.760  15.701  1.00 43.61
ATOM    240  OE1 GLU A  18       1.309  75.182  15.241  1.00 48.18
ATOM    241  OE2 GLU A  18       3.456  74.770  15.049  1.00 44.56
ATOM    242  H   GLU A  18      -0.069  73.018  18.636  1.00  0.00
ATOM    243  H   GLU A  18       2.374  74.102  19.767  1.00  0.00
ATOM    244  H   GLU A  18       1.852  76.000  18.129  1.00  0.00
ATOM    245  H   GLU A  18       0.471  74.922  17.602  1.00  0.00
ATOM    246  H   GLU A  18       2.090  73.182  17.089  1.00  0.00
ATOM    247  H   GLU A  18       3.423  74.336  17.505  1.00  0.00
ATOM    248  N   LYS A  19      -0.436  75.641  20.535  1.00 38.03
ATOM    249  CA  LYS A  19      -0.992  76.579  21.506  1.00 34.52
ATOM    250  C   LYS A  19      -0.669  76.148  22.931  1.00 31.40
ATOM    251  O   LYS A  19      -0.329  76.980  23.780  1.00 29.37
ATOM    252  CB  LYS A  19      -2.506  76.691  21.319  1.00 32.69
ATOM    253  CG  LYS A  19      -2.938  77.386  20.041  1.00 38.01
ATOM    254  CD  LYS A  19      -4.455  77.477  19.964  1.00 38.60
ATOM    255  CE  LYS A  19      -4.930  77.741  18.543  1.00 40.91
ATOM    256  NZ  LYS A  19      -6.405  77.947  18.485  1.00 41.05
ATOM    257  H   LYS A  19      -1.068  75.115  19.915  1.00  0.00
ATOM    258  H   LYS A  19      -0.537  77.555  21.336  1.00  0.00
ATOM    259  H   LYS A  19      -2.891  77.284  22.148  1.00  0.00
ATOM    260  H   LYS A  19      -2.895  75.674  21.267  1.00  0.00
ATOM    261  H   LYS A  19      -2.576  76.810  19.189  1.00  0.00
ATOM    262  H   LYS A  19      -2.522  78.393  20.030  1.00  0.00
ATOM    263  H   LYS A  19      -4.783  78.303  20.595  1.00  0.00
ATOM    264  H   LYS A  19      -4.874  76.527  20.296  1.00  0.00
ATOM    265  H   LYS A  19      -4.678  76.886  17.915  1.00  0.00
ATOM    266  H   LYS A  19      -4.456  78.656  18.187  1.00  0.00
ATOM    267  H   LYS A  19      -6.647  78.118  17.499  1.00  0.00
ATOM    268  H   LYS A  19      -6.844  77.086  18.843  1.00  0.00
ATOM    269  H   LYS A  19      -6.619  78.761  19.079  1.00  0.00
ATOM    270  N   ARG A  20      -0.776  74.848  23.210  1.00 34.31
ATOM    271  CA  ARG A  20      -0.514  74.342  24.553  1.00 31.32
ATOM    272  C   ARG A  20       0.959  74.476  24.923  1.00 33.64
ATOM    273  O   ARG A  20       1.289  74.849  26.055  1.00 33.58
ATOM    274  CB  ARG A  20      -0.959  72.885  24.647  1.00 43.15
ATOM    275  CG  ARG A  20      -0.701  72.229  25.988  1.00 54.38
ATOM    276  CD  ARG A  20      -0.662  70.721  25.831  1.00 54.68
ATOM    277  NE  ARG A  20      -1.788  70.235  25.037  1.00 61.79
ATOM    278  CZ  ARG A  20      -1.717  69.209  24.196  1.00 57.99
ATOM    279  NH1 ARG A  20      -0.571  68.561  24.035  1.00 55.74
ATOM    280  NH2 ARG A  20      -2.788  68.833  23.510  1.00 57.90
ATOM    281  H   ARG A  20      -1.048  74.191  22.465  1.00  0.00
ATOM    282  H   ARG A  20      -1.084  74.941  25.263  1.00  0.00
ATOM    283  H   ARG A  20      -0.389  72.325  23.905  1.00  0.00
ATOM    284  H   ARG A  20      -2.039  72.873  24.497  1.00  0.00
ATOM    285  H   ARG A  20      -1.503  72.497  26.677  1.00  0.00
ATOM    286  H   ARG A  20       0.257  72.574  26.377  1.00  0.00
ATOM    287  H   ARG A  20      -0.699  70.243  26.810  1.00  0.00
ATOM    288  H   ARG A  20       0.246  70.455  25.290  1.00  0.00
ATOM    289  H   ARG A  20      -2.693  70.718  25.135  1.00  0.00
ATOM    290  H   ARG A  20      -0.516  67.766  23.383  1.00  0.00
ATOM    291  H   ARG A  20       0.264  68.853  24.562  1.00  0.00
ATOM    292  H   ARG A  20      -2.729  68.037  22.859  1.00  0.00
ATOM    293  H   ARG A  20      -3.678  69.337  23.628  1.00  0.00
ATOM    294  N   ASP A  21       1.858  74.172  23.984  1.00 39.10
ATOM    295  CA  ASP A  21       3.285  74.194  24.293  1.00 37.14
ATOM    296  C   ASP A  21       3.782  75.615  24.532  1.00 35.68
ATOM    297  O   ASP A  21       4.631  75.842  25.403  1.00 34.24
ATOM    298  CB  ASP A  21       4.076  73.526  23.168  1.00 33.30
ATOM    299  CG  ASP A  21       3.811  72.035  23.077  1.00 51.50
ATOM    300  OD1 ASP A  21       3.419  71.436  24.101  1.00 53.38
ATOM    301  OD2 ASP A  21       3.995  71.461  21.983  1.00 57.61
ATOM    302  H   ASP A  21       1.543  73.920  23.036  1.00  0.00
ATOM    303  H   ASP A  21       3.441  73.634  25.215  1.00  0.00
ATOM    304  H   ASP A  21       5.138  73.667  23.366  1.00  0.00
ATOM    305  H   ASP A  21       3.764  73.975  22.225  1.00  0.00
ATOM    306  N   PHE A  22       3.272  76.585  23.769  1.00 28.90
ATOM    307  CA  PHE A  22       3.654  77.976  23.993  1.00 25.90
ATOM    308  C   PHE A  22       3.188  78.454  25.363  1.00 29.59
ATOM    309  O   PHE A  22       3.953  79.071  26.113  1.00 28.01
ATOM    310  CB  PHE A  22       3.085  78.868  22.889  1.00 26.97
ATOM    311  CG  PHE A  22       3.375  80.328  23.085  1.00 27.20
ATOM    312  CD1 PHE A  22       4.619  80.851  22.768  1.00 28.50
ATOM    313  CD2 PHE A  22       2.405  81.178  23.590  1.00 29.08
ATOM    314  CE1 PHE A  22       4.889  82.196  22.950  1.00 29.09
ATOM    315  CE2 PHE A  22       2.669  82.522  23.775  1.00 31.96
ATOM    316  CZ  PHE A  22       3.912  83.032  23.453  1.00 34.10
ATOM    317  H   PHE A  22       2.606  76.351  23.019  1.00  0.00
ATOM    318  H   PHE A  22       4.742  78.041  23.966  1.00  0.00
ATOM    319  H   PHE A  22       2.002  78.749  22.880  1.00  0.00
ATOM    320  H   PHE A  22       3.565  78.577  21.955  1.00  0.00
ATOM    321  H   PHE A  22       5.394  80.195  22.371  1.00  0.00
ATOM    322  H   PHE A  22       1.422  80.782  23.845  1.00  0.00
ATOM    323  H   PHE A  22       5.871  82.595  22.697  1.00  0.00
ATOM    324  H   PHE A  22       1.897  83.179  24.175  1.00  0.00
ATOM    325  H   PHE A  22       4.121  84.092  23.596  1.00  0.00
ATOM    326  N   VAL A  23       1.923  78.190  25.696  1.00 30.20
ATOM    327  CA  VAL A  23       1.404  78.536  27.017  1.00 28.67
ATOM    328  C   VAL A  23       2.219  77.855  28.110  1.00 31.93
ATOM    329  O   VAL A  23       2.548  78.468  29.134  1.00 35.22
ATOM    330  CB  VAL A  23      -0.089  78.170  27.108  1.00 27.72
ATOM    331  CG1 VAL A  23      -0.551  78.177  28.550  1.00 22.78
ATOM    332  CG2 VAL A  23      -0.921  79.132  26.272  1.00 27.71
ATOM    333  H   VAL A  23       1.303  77.735  25.011  1.00  0.00
ATOM    334  H   VAL A  23       1.497  79.612  27.166  1.00  0.00
ATOM    335  H   VAL A  23      -0.225  77.164  26.712  1.00  0.00
ATOM    336  H   VAL A  23      -1.608  77.912  28.547  1.00  0.00
ATOM    337  H   VAL A  23       0.050  77.439  29.081  1.00  0.00
ATOM    338  H   VAL A  23      -0.387  79.184  28.932  1.00  0.00
ATOM    339  H   VAL A  23      -1.962  78.825  26.375  1.00  0.00
ATOM    340  H   VAL A  23      -0.752  80.131  26.673  1.00  0.00
ATOM    341  H   VAL A  23      -0.572  79.044  25.243  1.00  0.00
ATOM    342  N   ARG A  24       2.564  76.581  27.906  1.00 31.17
ATOM    343  CA  ARG A  24       3.372  75.856  28.884  1.00 30.26
ATOM    344  C   ARG A  24       4.719  76.535  29.101  1.00 28.09
ATOM    345  O   ARG A  24       5.154  76.729  30.242  1.00 30.57
ATOM    346  CB  ARG A  24       3.571  74.412  28.425  1.00 41.26
ATOM    347  CG  ARG A  24       3.368  73.371  29.511  1.00 58.80
ATOM    348  CD  ARG A  24       1.926  72.895  29.555  1.00 62.35
ATOM    349  NE  ARG A  24       1.694  71.959  30.652  1.00 81.44
ATOM    350  CZ  ARG A  24       0.511  71.431  30.945  1.00 92.25
ATOM    351  NH1 ARG A  24      -0.556  71.745  30.223  1.00 86.84
ATOM    352  NH2 ARG A  24       0.393  70.587  31.962  1.00 93.02
ATOM    353  H   ARG A  24       2.256  76.103  27.047  1.00  0.00
ATOM    354  H   ARG A  24       2.841  75.860  29.836  1.00  0.00
ATOM    355  H   ARG A  24       4.602  74.320  28.084  1.00  0.00
ATOM    356  H   ARG A  24       2.821  74.215  27.658  1.00  0.00
ATOM    357  H   ARG A  24       3.615  73.820  30.473  1.00  0.00
ATOM    358  H   ARG A  24       4.010  72.517  29.298  1.00  0.00
ATOM    359  H   ARG A  24       1.672  72.395  28.621  1.00  0.00
ATOM    360  H   ARG A  24       1.288  73.759  29.741  1.00  0.00
ATOM    361  H   ARG A  24       2.499  71.691  31.236  1.00  0.00
ATOM    362  H   ARG A  24      -1.472  71.334  30.452  1.00  0.00
ATOM    363  H   ARG A  24      -0.469  72.400  29.433  1.00  0.00
ATOM    364  H   ARG A  24      -0.525  70.178  32.188  1.00  0.00
ATOM    365  H   ARG A  24       1.219  70.341  32.525  1.00  0.00
ATOM    366  N   THR A  25       5.399  76.898  28.010  1.00 26.46
ATOM    367  CA  THR A  25       6.732  77.485  28.122  1.00 28.89
ATOM    368  C   THR A  25       6.696  78.820  28.858  1.00 30.88
ATOM    369  O   THR A  25       7.555  79.091  29.706  1.00 30.19
ATOM    370  CB  THR A  25       7.346  77.653  26.732  1.00 26.03
ATOM    371  OG1 THR A  25       7.183  76.438  25.989  1.00 29.67
ATOM    372  CG2 THR A  25       8.828  77.971  26.841  1.00 25.57
ATOM    373  H   THR A  25       4.979  76.763  27.079  1.00  0.00
ATOM    374  H   THR A  25       7.353  76.807  28.707  1.00  0.00
ATOM    375  H   THR A  25       6.841  78.475  26.224  1.00  0.00
ATOM    376  H   THR A  25       6.171  76.252  25.934  1.00  0.00
ATOM    377  H   THR A  25       9.206  78.079  25.824  1.00  0.00
ATOM    378  H   THR A  25       8.914  78.899  27.406  1.00  0.00
ATOM    379  H   THR A  25       9.296  77.135  27.361  1.00  0.00
ATOM    380  N   VAL A  26       5.722  79.675  28.534  1.00 26.31
ATOM    381  CA  VAL A  26       5.617  80.974  29.196  1.00 23.05
ATOM    382  C   VAL A  26       5.454  80.798  30.702  1.00 25.28
ATOM    383  O   VAL A  26       6.075  81.514  31.498  1.00 22.23
ATOM    384  CB  VAL A  26       4.459  81.789  28.590  1.00 22.92
ATOM    385  CG1 VAL A  26       4.162  83.015  29.438  1.00 19.38
ATOM    386  CG2 VAL A  26       4.788  82.192  27.162  1.00 24.20
ATOM    387  H   VAL A  26       5.037  79.416  27.809  1.00  0.00
ATOM    388  H   VAL A  26       6.539  81.531  29.030  1.00  0.00
ATOM    389  H   VAL A  26       3.567  81.163  28.576  1.00  0.00
ATOM    390  H   VAL A  26       3.339  83.543  28.957  1.00  0.00
ATOM    391  H   VAL A  26       3.889  82.657  30.431  1.00  0.00
ATOM    392  H   VAL A  26       5.071  83.615  29.460  1.00  0.00
ATOM    393  H   VAL A  26       3.938  82.762  26.788  1.00  0.00
ATOM    394  H   VAL A  26       5.695  82.796  27.202  1.00  0.00
ATOM    395  H   VAL A  26       4.938  81.272  26.598  1.00  0.00
ATOM    396  N   LEU A  27       4.620  79.840  31.117  1.00 25.74
ATOM    397  CA  LEU A  27       4.431  79.587  32.542  1.00 25.94
ATOM    398  C   LEU A  27       5.726  79.129  33.203  1.00 26.70
ATOM    399  O   LEU A  27       6.018  79.512  34.343  1.00 21.07
ATOM    400  CB  LEU A  27       3.328  78.549  32.749  1.00 22.42
ATOM    401  CG  LEU A  27       1.910  79.000  32.397  1.00 25.40
ATOM    402  CD1 LEU A  27       0.934  77.840  32.505  1.00 23.39
ATOM    403  CD2 LEU A  27       1.480  80.150  33.291  1.00 22.27
ATOM    404  H   LEU A  27       4.106  79.275  30.426  1.00  0.00
ATOM    405  H   LEU A  27       4.132  80.523  33.015  1.00  0.00
ATOM    406  H   LEU A  27       3.321  78.318  33.814  1.00  0.00
ATOM    407  H   LEU A  27       3.560  77.718  32.082  1.00  0.00
ATOM    408  H   LEU A  27       1.908  79.349  31.364  1.00  0.00
ATOM    409  H   LEU A  27      -0.051  78.227  32.243  1.00  0.00
ATOM    410  H   LEU A  27       1.269  77.075  31.804  1.00  0.00
ATOM    411  H   LEU A  27       0.970  77.488  33.536  1.00  0.00
ATOM    412  H   LEU A  27       0.468  80.424  32.993  1.00  0.00
ATOM    413  H   LEU A  27       1.515  79.786  34.318  1.00  0.00
ATOM    414  H   LEU A  27       2.186  80.964  33.125  1.00  0.00
ATOM    415  N   ILE A  28       6.513  78.305  32.508  1.00 21.10
ATOM    416  CA  ILE A  28       7.778  77.836  33.067  1.00 28.81
ATOM    417  C   ILE A  28       8.763  78.992  33.207  1.00 30.05
ATOM    418  O   ILE A  28       9.401  79.161  34.253  1.00 32.19
ATOM    419  CB  ILE A  28       8.357  76.696  32.211  1.00 26.98
ATOM    420  CG1 ILE A  28       7.445  75.469  32.275  1.00 23.15
ATOM    421  CG2 ILE A  28       9.757  76.336  32.673  1.00 24.45
ATOM    422  CD1 ILE A  28       7.896  74.324  31.398  1.00 22.69
ATOM    423  H   ILE A  28       6.225  77.997  31.568  1.00  0.00
ATOM    424  H   ILE A  28       7.594  77.438  34.065  1.00  0.00
ATOM    425  H   ILE A  28       8.414  77.037  31.177  1.00  0.00
ATOM    426  H   ILE A  28       6.456  75.770  31.931  1.00  0.00
ATOM    427  H   ILE A  28       7.464  75.105  33.302  1.00  0.00
ATOM    428  H   ILE A  28      10.107  75.528  32.030  1.00  0.00
ATOM    429  H   ILE A  28      10.368  77.232  32.566  1.00  0.00
ATOM    430  H   ILE A  28       9.678  76.021  33.713  1.00  0.00
ATOM    431  H   ILE A  28       7.173  73.518  31.529  1.00  0.00
ATOM    432  H   ILE A  28       7.909  74.694  30.373  1.00  0.00
ATOM    433  H   ILE A  28       8.891  74.035  31.737  1.00  0.00
ATOM    434  N   LEU A  29       8.907  79.800  32.151  1.00 29.70
ATOM    435  CA  LEU A  29       9.760  80.983  32.229  1.00 29.72
ATOM    436  C   LEU A  29       9.311  81.918  33.343  1.00 29.60
ATOM    437  O   LEU A  29      10.142  82.576  33.979  1.00 26.33
ATOM    438  CB  LEU A  29       9.769  81.719  30.888  1.00 24.37
ATOM    439  CG  LEU A  29      10.488  81.019  29.732  1.00 34.62
ATOM    440  CD1 LEU A  29      10.444  81.868  28.472  1.00 35.73
ATOM    441  CD2 LEU A  29      11.923  80.692  30.110  1.00 35.72
ATOM    442  H   LEU A  29       8.411  79.586  31.274  1.00  0.00
ATOM    443  H   LEU A  29      10.773  80.652  32.459  1.00  0.00
ATOM    444  H   LEU A  29      10.307  82.651  31.059  1.00  0.00
ATOM    445  H   LEU A  29       8.726  81.810  30.586  1.00  0.00
ATOM    446  H   LEU A  29       9.967  80.084  29.528  1.00  0.00
ATOM    447  H   LEU A  29      10.970  81.313  27.695  1.00  0.00
ATOM    448  H   LEU A  29       9.393  82.015  28.223  1.00  0.00
ATOM    449  H   LEU A  29      10.941  82.810  28.705  1.00  0.00
ATOM    450  H   LEU A  29      12.375  80.199  29.249  1.00  0.00
ATOM    451  H   LEU A  29      12.415  81.637  30.340  1.00  0.00
ATOM    452  H   LEU A  29      11.882  80.035  30.978  1.00  0.00
ATOM    453  N   LYS A  30       8.002  81.992  33.589  1.00 27.25
ATOM    454  CA  LYS A  30       7.494  82.810  34.684  1.00 28.51
ATOM    455  C   LYS A  30       7.877  82.221  36.036  1.00 36.95
ATOM    456  O   LYS A  30       8.254  82.957  36.956  1.00 36.48
ATOM    457  CB  LYS A  30       5.976  82.943  34.569  1.00 22.88
ATOM    458  CG  LYS A  30       5.318  83.691  35.717  1.00 27.13
ATOM    459  CD  LYS A  30       5.543  85.189  35.617  1.00 25.81
ATOM    460  CE  LYS A  30       4.767  85.924  36.696  1.00 23.85
ATOM    461  NZ  LYS A  30       4.857  87.404  36.558  1.00 32.75
ATOM    462  H   LYS A  30       7.343  81.465  32.999  1.00  0.00
ATOM    463  H   LYS A  30       7.946  83.799  34.614  1.00  0.00
ATOM    464  H   LYS A  30       5.563  81.934  34.568  1.00  0.00
ATOM    465  H   LYS A  30       5.774  83.516  33.664  1.00  0.00
ATOM    466  H   LYS A  30       5.756  83.340  36.651  1.00  0.00
ATOM    467  H   LYS A  30       4.245  83.503  35.678  1.00  0.00
ATOM    468  H   LYS A  30       5.199  85.532  34.641  1.00  0.00
ATOM    469  H   LYS A  30       6.606  85.394  35.746  1.00  0.00
ATOM    470  H   LYS A  30       5.177  85.652  37.669  1.00  0.00
ATOM    471  H   LYS A  30       3.715  85.656  36.595  1.00  0.00
ATOM    472  H   LYS A  30       4.305  87.812  37.326  1.00  0.00
ATOM    473  H   LYS A  30       5.854  87.653  36.628  1.00  0.00
ATOM    474  H   LYS A  30       4.466  87.645  35.636  1.00  0.00
ATOM    475  N   GLU A  31       7.788  80.896  36.175  1.00 41.23
ATOM    476  CA  GLU A  31       8.089  80.260  37.454  1.00 29.55
ATOM    477  C   GLU A  31       9.573  80.351  37.790  1.00 41.45
ATOM    478  O   GLU A  31       9.939  80.497  38.961  1.00 39.74
ATOM    479  CB  GLU A  31       7.624  78.803  37.430  1.00 40.43
ATOM    480  CG  GLU A  31       7.734  78.082  38.766  1.00 42.30
ATOM    481  CD  GLU A  31       9.082  77.419  38.969  1.00 54.64
ATOM    482  OE1 GLU A  31       9.802  77.215  37.969  1.00 57.43
ATOM    483  OE2 GLU A  31       9.421  77.103  40.128  1.00 55.16
ATOM    484  H   GLU A  31       7.504  80.317  35.372  1.00  0.00
ATOM    485  H   GLU A  31       7.549  80.793  38.237  1.00  0.00
ATOM    486  H   GLU A  31       8.266  78.271  36.727  1.00  0.00
ATOM    487  H   GLU A  31       6.567  78.810  37.162  1.00  0.00
ATOM    488  H   GLU A  31       6.972  77.303  38.791  1.00  0.00
ATOM    489  H   GLU A  31       7.609  78.823  39.556  1.00  0.00
ATOM    490  N   LYS A  32      10.444  80.263  36.780  1.00 40.67
ATOM    491  CA  LYS A  32      11.880  80.329  37.039  1.00 38.10
ATOM    492  C   LYS A  32      12.324  81.733  37.430  1.00 36.12
ATOM    493  O   LYS A  32      13.342  81.891  38.112  1.00 32.46
ATOM    494  CB  LYS A  32      12.664  79.858  35.813  1.00 34.59
ATOM    495  CG  LYS A  32      12.465  78.394  35.462  1.00 39.82
ATOM    496  CD  LYS A  32      13.373  77.978  34.314  1.00 50.12
ATOM    497  CE  LYS A  32      13.330  76.474  34.093  1.00 51.49
ATOM    498  NZ  LYS A  32      13.738  75.724  35.313  1.00 64.39
ATOM    499  H   LYS A  32      10.101  80.148  35.815  1.00  0.00
ATOM    500  H   LYS A  32      12.089  79.667  37.880  1.00  0.00
ATOM    501  H   LYS A  32      13.723  79.992  36.034  1.00  0.00
ATOM    502  H   LYS A  32      12.303  80.436  34.962  1.00  0.00
ATOM    503  H   LYS A  32      11.429  78.247  35.158  1.00  0.00
ATOM    504  H   LYS A  32      12.706  77.790  36.336  1.00  0.00
ATOM    505  H   LYS A  32      14.396  78.264  34.559  1.00  0.00
ATOM    506  H   LYS A  32      13.031  78.472  33.404  1.00  0.00
ATOM    507  H   LYS A  32      14.013  76.211  33.285  1.00  0.00
ATOM    508  H   LYS A  32      12.303  76.191  33.863  1.00  0.00
ATOM    509  H   LYS A  32      13.683  74.722  35.083  1.00  0.00
ATOM    510  H   LYS A  32      14.701  76.013  35.536  1.00  0.00
ATOM    511  H   LYS A  32      13.078  75.982  36.060  1.00  0.00
ATOM    512  N   GLY A  33      11.585  82.759  37.010  1.00 32.48
ATOM    513  CA  GLY A  33      11.963  84.137  37.253  1.00 22.76
ATOM    514  C   GLY A  33      12.487  84.869  36.037  1.00 26.44
ATOM    515  O   GLY A  33      12.899  86.028  36.165  1.00 23.63
ATOM    516  H   GLY A  33      10.714  82.566  36.494  1.00  0.00
ATOM    517  H   GLY A  33      12.782  84.087  37.970  1.00  0.00
ATOM    518  H   GLY A  33      11.073  84.651  37.617  1.00  0.00
ATOM    519  N   ILE A  34      12.490  84.232  34.866  1.00 24.27
ATOM    520  CA  ILE A  34      13.017  84.866  33.663  1.00 23.73
ATOM    521  C   ILE A  34      12.022  85.871  33.094  1.00 27.46
ATOM    522  O   ILE A  34      12.413  86.923  32.577  1.00 29.05
ATOM    523  CB  ILE A  34      13.392  83.786  32.631  1.00 26.59
ATOM    524  CG1 ILE A  34      14.500  82.886  33.182  1.00 28.02
ATOM    525  CG2 ILE A  34      13.812  84.419  31.311  1.00 27.37
ATOM    526  CD1 ILE A  34      15.064  81.913  32.166  1.00 38.44
ATOM    527  H   ILE A  34      12.113  83.275  34.810  1.00  0.00
ATOM    528  H   ILE A  34      13.918  85.423  33.918  1.00  0.00
ATOM    529  H   ILE A  34      12.512  83.171  32.441  1.00  0.00
ATOM    530  H   ILE A  34      14.075  82.296  33.994  1.00  0.00
ATOM    531  H   ILE A  34      15.321  83.534  33.489  1.00  0.00
ATOM    532  H   ILE A  34      14.062  83.604  30.632  1.00  0.00
ATOM    533  H   ILE A  34      12.963  85.000  30.952  1.00  0.00
ATOM    534  H   ILE A  34      14.675  85.051  31.521  1.00  0.00
ATOM    535  H   ILE A  34      15.836  81.335  32.673  1.00  0.00
ATOM    536  H   ILE A  34      14.238  81.284  31.835  1.00  0.00
ATOM    537  H   ILE A  34      15.474  82.507  31.349  1.00  0.00
ATOM    538  N   TYR A  35      10.724  85.563  33.179  1.00 24.03
ATOM    539  CA  TYR A  35       9.707  86.426  32.584  1.00 21.21
ATOM    540  C   TYR A  35       9.737  87.826  33.187  1.00 20.27
ATOM    541  O   TYR A  35       9.591  88.821  32.468  1.00 25.83
ATOM    542  CB  TYR A  35       8.325  85.794  32.757  1.00 24.62
ATOM    543  CG  TYR A  35       7.226  86.449  31.949  1.00 22.42
ATOM    544  CD1 TYR A  35       6.536  87.553  32.438  1.00 24.52
ATOM    545  CD2 TYR A  35       6.870  85.956  30.700  1.00 19.46
ATOM    546  CE1 TYR A  35       5.529  88.150  31.701  1.00 28.28
ATOM    547  CE2 TYR A  35       5.865  86.546  29.957  1.00 21.55
ATOM    548  CZ  TYR A  35       5.197  87.642  30.462  1.00 26.03
ATOM    549  OH  TYR A  35       4.196  88.233  29.726  1.00 27.98
ATOM    550  H   TYR A  35      10.437  84.705  33.671  1.00  0.00
ATOM    551  H   TYR A  35       9.925  86.526  31.521  1.00  0.00
ATOM    552  H   TYR A  35       8.050  85.894  33.807  1.00  0.00
ATOM    553  H   TYR A  35       8.399  84.766  32.402  1.00  0.00
ATOM    554  H   TYR A  35       6.793  87.955  33.418  1.00  0.00
ATOM    555  H   TYR A  35       7.393  85.088  30.299  1.00  0.00
ATOM    556  H   TYR A  35       5.001  89.017  32.097  1.00  0.00
ATOM    557  H   TYR A  35       5.602  86.147  28.977  1.00  0.00
ATOM    558  H   TYR A  35       3.839  89.023  30.282  1.00  0.00
ATOM    559  N   ASP A  36       9.924  87.923  34.507  1.00 28.20
ATOM    560  CA  ASP A  36       9.920  89.228  35.165  1.00 27.91
ATOM    561  C   ASP A  36      11.061  90.116  34.683  1.00 26.92
ATOM    562  O   ASP A  36      10.954  91.347  34.746  1.00 33.07
ATOM    563  CB  ASP A  36       9.989  89.052  36.682  1.00 28.82
ATOM    564  CG  ASP A  36       8.729  88.434  37.255  1.00 41.93
ATOM    565  OD1 ASP A  36       7.661  88.559  36.619  1.00 40.73
ATOM    566  OD2 ASP A  36       8.805  87.824  38.342  1.00 45.07
ATOM    567  H   ASP A  36      10.072  87.070  35.065  1.00  0.00
ATOM    568  H   ASP A  36       8.987  89.726  34.901  1.00  0.00
ATOM    569  H   ASP A  36      10.116  90.035  37.135  1.00  0.00
ATOM    570  H   ASP A  36      10.816  88.378  36.904  1.00  0.00
ATOM    571  N   ARG A  37      12.161  89.519  34.214  1.00 22.71
ATOM    572  CA  ARG A  37      13.252  90.308  33.648  1.00 23.11
ATOM    573  C   ARG A  37      12.771  91.166  32.485  1.00 24.44
ATOM    574  O   ARG A  37      13.223  92.304  32.312  1.00 27.97
ATOM    575  CB  ARG A  37      14.385  89.387  33.195  1.00 25.89
ATOM    576  CG  ARG A  37      15.085  88.645  34.319  1.00 28.04
ATOM    577  CD  ARG A  37      15.944  87.514  33.772  1.00 26.72
ATOM    578  NE  ARG A  37      16.882  87.976  32.751  1.00 21.61
ATOM    579  CZ  ARG A  37      18.059  88.536  33.009  1.00 24.29
ATOM    580  NH1 ARG A  37      18.454  88.715  34.262  1.00 23.91
ATOM    581  NH2 ARG A  37      18.842  88.921  32.011  1.00 33.15
ATOM    582  H   ARG A  37      12.240  88.493  34.252  1.00  0.00
ATOM    583  H   ARG A  37      13.623  90.977  34.424  1.00  0.00
ATOM    584  H   ARG A  37      15.136  90.012  32.711  1.00  0.00
ATOM    585  H   ARG A  37      13.940  88.629  32.550  1.00  0.00
ATOM    586  H   ARG A  37      14.329  88.222  34.981  1.00  0.00
ATOM    587  H   ARG A  37      15.725  89.345  34.856  1.00  0.00
ATOM    588  H   ARG A  37      15.308  86.750  33.325  1.00  0.00
ATOM    589  H   ARG A  37      16.547  87.122  34.591  1.00  0.00
ATOM    590  H   ARG A  37      16.612  87.860  31.764  1.00  0.00
ATOM    591  H   ARG A  37      19.367  89.150  34.457  1.00  0.00
ATOM    592  H   ARG A  37      17.848  88.419  35.040  1.00  0.00
ATOM    593  H   ARG A  37      19.755  89.355  32.210  1.00  0.00
ATOM    594  H   ARG A  37      18.538  88.786  31.036  1.00  0.00
ATOM    595  N   TYR A  38      11.848  90.639  31.679  1.00 26.33
ATOM    596  CA  TYR A  38      11.369  91.367  30.510  1.00 23.12
ATOM    597  C   TYR A  38      10.389  92.470  30.892  1.00 22.88
ATOM    598  O   TYR A  38      10.365  93.527  30.250  1.00 25.09
ATOM    599  CB  TYR A  38      10.743  90.389  29.518  1.00 24.30
ATOM    600  CG  TYR A  38      11.765  89.473  28.890  1.00 27.90
ATOM    601  CD1 TYR A  38      12.111  88.270  29.490  1.00 19.74
ATOM    602  CD2 TYR A  38      12.401  89.823  27.706  1.00 26.21
ATOM    603  CE1 TYR A  38      13.054  87.436  28.922  1.00 22.82
ATOM    604  CE2 TYR A  38      13.344  88.995  27.131  1.00 19.81
ATOM    605  CZ  TYR A  38      13.666  87.804  27.743  1.00 19.89
ATOM    606  OH  TYR A  38      14.606  86.978  27.175  1.00 28.72
ATOM    607  H   TYR A  38      11.468  89.704  31.885  1.00  0.00
ATOM    608  H   TYR A  38      12.220  91.856  30.037  1.00  0.00
ATOM    609  H   TYR A  38      10.268  90.961  28.721  1.00  0.00
ATOM    610  H   TYR A  38      10.033  89.765  30.062  1.00  0.00
ATOM    611  H   TYR A  38      11.631  87.979  30.424  1.00  0.00
ATOM    612  H   TYR A  38      12.151  90.768  27.223  1.00  0.00
ATOM    613  H   TYR A  38      13.313  86.493  29.403  1.00  0.00
ATOM    614  H   TYR A  38      13.831  89.282  26.199  1.00  0.00
ATOM    615  H   TYR A  38      14.694  86.155  27.788  1.00  0.00
ATOM    616  N   ILE A  39       9.565  92.239  31.916  1.00 25.32
ATOM    617  CA  ILE A  39       8.730  93.311  32.456  1.00 22.47
ATOM    618  C   ILE A  39       9.600  94.466  32.937  1.00 23.05
ATOM    619  O   ILE A  39       9.340  95.636  32.632  1.00 26.51
ATOM    620  CB  ILE A  39       7.831  92.778  33.586  1.00 24.08
ATOM    621  CG1 ILE A  39       6.999  91.591  33.097  1.00 20.95
ATOM    622  CG2 ILE A  39       6.928  93.883  34.110  1.00 21.81
ATOM    623  CD1 ILE A  39       6.138  90.969  34.174  1.00 20.24
ATOM    624  H   ILE A  39       9.517  91.297  32.330  1.00  0.00
ATOM    625  H   ILE A  39       8.081  93.685  31.664  1.00  0.00
ATOM    626  H   ILE A  39       8.468  92.436  34.402  1.00  0.00
ATOM    627  H   ILE A  39       7.687  90.822  32.744  1.00  0.00
ATOM    628  H   ILE A  39       6.324  91.961  32.325  1.00  0.00
ATOM    629  H   ILE A  39       6.319  93.448  34.903  1.00  0.00
ATOM    630  H   ILE A  39       7.577  94.674  34.485  1.00  0.00
ATOM    631  H   ILE A  39       6.320  94.222  33.271  1.00  0.00
ATOM    632  H   ILE A  39       5.597  90.143  33.712  1.00  0.00
ATOM    633  H   ILE A  39       6.810  90.625  34.960  1.00  0.00
ATOM    634  H   ILE A  39       5.462  91.746  34.530  1.00  0.00
ATOM    635  N   ALA A  40      10.651  94.151  33.698  1.00 20.69
ATOM    636  CA  ALA A  40      11.509  95.189  34.261  1.00 18.47
ATOM    637  C   ALA A  40      12.288  95.922  33.175  1.00 20.75
ATOM    638  O   ALA A  40      12.418  97.151  33.221  1.00 21.26
ATOM    639  CB  ALA A  40      12.458  94.578  35.288  1.00 20.27
ATOM    640  H   ALA A  40      10.859  93.161  33.891  1.00  0.00
ATOM    641  H   ALA A  40      10.874  95.924  34.756  1.00  0.00
ATOM    642  H   ALA A  40      13.073  95.390  35.676  1.00  0.00
ATOM    643  H   ALA A  40      11.840  94.130  36.066  1.00  0.00
ATOM    644  H   ALA A  40      13.055  93.831  34.765  1.00  0.00
ATOM    645  N   TRP A  41      12.838  95.182  32.208  1.00 24.80
ATOM    646  CA  TRP A  41      13.540  95.805  31.088  1.00 22.55
ATOM    647  C   TRP A  41      12.657  96.827  30.381  1.00 22.09
ATOM    648  O   TRP A  41      13.091  97.946  30.084  1.00 22.14
ATOM    649  CB  TRP A  41      14.003  94.732  30.101  1.00 23.55
ATOM    650  CG  TRP A  41      15.365  94.180  30.380  1.00 23.92
ATOM    651  CD1 TRP A  41      16.334  94.734  31.165  1.00 22.20
ATOM    652  CD2 TRP A  41      15.912  92.960  29.868  1.00 21.23
ATOM    653  NE1 TRP A  41      17.451  93.933  31.174  1.00 19.06
ATOM    654  CE2 TRP A  41      17.217  92.837  30.385  1.00 22.19
ATOM    655  CE3 TRP A  41      15.424  91.959  29.023  1.00 20.05
ATOM    656  CZ2 TRP A  41      18.039  91.753  30.085  1.00 20.12
ATOM    657  CZ3 TRP A  41      16.241  90.885  28.725  1.00 21.51
ATOM    658  CH2 TRP A  41      17.534  90.790  29.255  1.00 24.76
ATOM    659  H   TRP A  41      12.766  94.155  32.253  1.00  0.00
ATOM    660  H   TRP A  41      14.410  96.331  31.482  1.00  0.00
ATOM    661  H   TRP A  41      14.038  95.180  29.108  1.00  0.00
ATOM    662  H   TRP A  41      13.312  93.894  30.194  1.00  0.00
ATOM    663  H   TRP A  41      16.236  95.675  31.706  1.00  0.00
ATOM    664  H   TRP A  41      18.322  94.125  31.690  1.00  0.00
ATOM    665  H   TRP A  41      14.419  92.024  28.607  1.00  0.00
ATOM    666  H   TRP A  41      19.046  91.675  30.496  1.00  0.00
ATOM    667  H   TRP A  41      15.873  90.098  28.066  1.00  0.00
ATOM    668  H   TRP A  41      18.152  89.929  29.000  1.00  0.00
ATOM    669  N   HIS A  42      11.405  96.454  30.105  1.00 17.31
ATOM    670  CA  HIS A  42      10.506  97.345  29.380  1.00 17.61
ATOM    671  C   HIS A  42      10.165  98.580  30.203  1.00 24.23
ATOM    672  O   HIS A  42      10.098  99.693  29.665  1.00 21.93
ATOM    673  CB  HIS A  42       9.237  96.591  28.988  1.00 20.04
ATOM    674  CG  HIS A  42       8.286  97.393  28.158  1.00 18.22
ATOM    675  ND1 HIS A  42       7.170  98.005  28.688  1.00 16.93
ATOM    676  CD2 HIS A  42       8.277  97.675  26.834  1.00 16.77
ATOM    677  CE1 HIS A  42       6.518  98.633  27.727  1.00 24.59
ATOM    678  NE2 HIS A  42       7.169  98.449  26.592  1.00 24.18
ATOM    679  H   HIS A  42      11.071  95.528  30.407  1.00  0.00
ATOM    680  H   HIS A  42      11.013  97.684  28.477  1.00  0.00
ATOM    681  H   HIS A  42       8.712  96.311  29.901  1.00  0.00
ATOM    682  H   HIS A  42       9.541  95.743  28.374  1.00  0.00
ATOM    683  H   HIS A  42       6.889  97.977  29.679  1.00  0.00
ATOM    684  H   HIS A  42       9.012  97.349  26.098  1.00  0.00
ATOM    685  H   HIS A  42       5.599  99.206  27.849  1.00  0.00
ATOM    686  N   GLY A  43       9.940  98.405  31.507  1.00 23.15
ATOM    687  CA  GLY A  43       9.693  99.553  32.363  1.00 15.46
ATOM    688  C   GLY A  43      10.906 100.455  32.496  1.00 22.31
ATOM    689  O   GLY A  43      10.782 101.683  32.484  1.00 20.20
ATOM    690  H   GLY A  43       9.941  97.456  31.907  1.00  0.00
ATOM    691  H   GLY A  43       9.466  99.151  33.350  1.00  0.00
ATOM    692  H   GLY A  43       8.862 100.115  31.937  1.00  0.00
ATOM    693  N   ALA A  44      12.094  99.859  32.631  1.00 24.03
ATOM    694  CA  ALA A  44      13.310 100.652  32.782  1.00 16.65
ATOM    695  C   ALA A  44      13.588 101.482  31.534  1.00 27.20
ATOM    696  O   ALA A  44      13.955 102.659  31.631  1.00 29.62
ATOM    697  CB  ALA A  44      14.495  99.740  33.097  1.00 16.19
ATOM    698  H   ALA A  44      12.152  98.831  32.629  1.00  0.00
ATOM    699  H   ALA A  44      13.165 101.343  33.613  1.00  0.00
ATOM    700  H   ALA A  44      15.371 100.380  33.199  1.00  0.00
ATOM    701  H   ALA A  44      14.261  99.223  34.027  1.00  0.00
ATOM    702  H   ALA A  44      14.594  99.047  32.262  1.00  0.00
ATOM    703  N   ALA A  45      13.423 100.884  30.351  1.00 20.24
ATOM    704  CA  ALA A  45      13.657 101.622  29.114  1.00 17.86
ATOM    705  C   ALA A  45      12.646 102.745  28.928  1.00 23.49
ATOM    706  O   ALA A  45      12.977 103.783  28.343  1.00 24.59
ATOM    707  CB  ALA A  45      13.618 100.674  27.918  1.00 23.93
ATOM    708  H   ALA A  45      13.129  99.898  30.312  1.00  0.00
ATOM    709  H   ALA A  45      14.646 102.075  29.181  1.00  0.00
ATOM    710  H   ALA A  45      13.798 101.277  27.028  1.00  0.00
ATOM    711  H   ALA A  45      14.404  99.934  28.072  1.00  0.00
ATOM    712  H   ALA A  45      12.628 100.218  27.905  1.00  0.00
ATOM    713  N   GLY A  46      11.416 102.559  29.413  1.00 24.40
ATOM    714  CA  GLY A  46      10.430 103.622  29.329  1.00 23.20
ATOM    715  C   GLY A  46      10.801 104.847  30.141  1.00 21.56
ATOM    716  O   GLY A  46      10.350 105.955  29.841  1.00 18.71
ATOM    717  H   GLY A  46      11.166 101.659  29.848  1.00  0.00
ATOM    718  H   GLY A  46       9.513 103.212  29.752  1.00  0.00
ATOM    719  H   GLY A  46      10.333 103.898  28.279  1.00  0.00
ATOM    720  N   LYS A  47      11.620 104.669  31.178  1.00 24.20
ATOM    721  CA  LYS A  47      12.068 105.775  32.013  1.00 23.82
ATOM    722  C   LYS A  47      13.377 106.397  31.544  1.00 22.07
ATOM    723  O   LYS A  47      13.799 107.411  32.112  1.00 23.89
ATOM    724  CB  LYS A  47      12.233 105.310  33.464  1.00 25.99
ATOM    725  CG  LYS A  47      10.966 104.777  34.107  1.00 31.17
ATOM    726  CD  LYS A  47      11.265 104.190  35.479  1.00 33.33
ATOM    727  CE  LYS A  47      12.125 105.132  36.312  1.00 39.38
ATOM    728  NZ  LYS A  47      12.497 104.542  37.629  1.00 43.26
ATOM    729  H   LYS A  47      11.947 103.717  31.396  1.00  0.00
ATOM    730  H   LYS A  47      11.296 106.541  31.936  1.00  0.00
ATOM    731  H   LYS A  47      12.546 106.175  34.049  1.00  0.00
ATOM    732  H   LYS A  47      12.946 104.485  33.454  1.00  0.00
ATOM    733  H   LYS A  47      10.553 103.994  33.471  1.00  0.00
ATOM    734  H   LYS A  47      10.256 105.596  34.219  1.00  0.00
ATOM    735  H   LYS A  47      11.808 103.255  35.343  1.00  0.00
ATOM    736  H   LYS A  47      10.321 104.030  36.000  1.00  0.00
ATOM    737  H   LYS A  47      11.568 106.050  36.498  1.00  0.00
ATOM    738  H   LYS A  47      13.052 105.314  35.768  1.00  0.00
ATOM    739  H   LYS A  47      13.072 105.241  38.120  1.00  0.00
ATOM    740  H   LYS A  47      11.619 104.348  38.131  1.00  0.00
ATOM    741  H   LYS A  47      13.025 103.680  37.434  1.00  0.00
ATOM    742  N   PHE A  48      14.025 105.829  30.530  1.00 23.06
ATOM    743  CA  PHE A  48      15.356 106.268  30.106  1.00 22.58
ATOM    744  C   PHE A  48      15.178 107.221  28.929  1.00 25.33
ATOM    745  O   PHE A  48      15.090 106.804  27.773  1.00 26.44
ATOM    746  CB  PHE A  48      16.237 105.079  29.746  1.00 20.58
ATOM    747  CG  PHE A  48      17.661 105.451  29.454  1.00 23.54
ATOM    748  CD1 PHE A  48      18.575 105.594  30.483  1.00 25.34
ATOM    749  CD2 PHE A  48      18.087 105.659  28.153  1.00 26.93
ATOM    750  CE1 PHE A  48      19.887 105.938  30.222  1.00 26.50
ATOM    751  CE2 PHE A  48      19.399 106.004  27.884  1.00 26.33
ATOM    752  CZ  PHE A  48      20.299 106.143  28.921  1.00 25.37
ATOM    753  H   PHE A  48      13.574 105.053  30.025  1.00  0.00
ATOM    754  H   PHE A  48      15.863 106.785  30.921  1.00  0.00
ATOM    755  H   PHE A  48      15.830 104.617  28.847  1.00  0.00
ATOM    756  H   PHE A  48      16.256 104.414  30.609  1.00  0.00
ATOM    757  H   PHE A  48      18.256 105.433  31.513  1.00  0.00
ATOM    758  H   PHE A  48      17.380 105.549  27.331  1.00  0.00
ATOM    759  H   PHE A  48      20.596 106.047  31.043  1.00  0.00
ATOM    760  H   PHE A  48      19.721 106.166  26.855  1.00  0.00
ATOM    761  H   PHE A  48      21.334 106.414  28.713  1.00  0.00
ATOM    762  N   HIS A  49      15.123 108.514  29.233  1.00 22.41
ATOM    763  CA  HIS A  49      14.832 109.518  28.223  1.00 20.95
ATOM    764  C   HIS A  49      16.086 109.893  27.442  1.00 20.06
ATOM    765  O   HIS A  49      17.182 109.983  28.001  1.00 25.14
ATOM    766  CB  HIS A  49      14.215 110.754  28.875  1.00 23.51
ATOM    767  CG  HIS A  49      12.998 110.452  29.693  1.00 22.24
ATOM    768  ND1 HIS A  49      11.759 110.234  29.132  1.00 23.78
ATOM    769  CD2 HIS A  49      12.835 110.313  31.030  1.00 26.14
ATOM    770  CE1 HIS A  49      10.883 109.981  30.088  1.00 33.93
ATOM    771  NE2 HIS A  49      11.510 110.023  31.249  1.00 30.43
ATOM    772  H   HIS A  49      15.290 108.811  30.205  1.00  0.00
ATOM    773  H   HIS A  49      14.116 109.096  27.518  1.00  0.00
ATOM    774  H   HIS A  49      13.917 111.445  28.087  1.00  0.00
ATOM    775  H   HIS A  49      14.956 111.168  29.558  1.00  0.00
ATOM    776  H   HIS A  49      11.548 110.264  28.124  1.00  0.00
ATOM    777  H   HIS A  49      13.610 110.413  31.790  1.00  0.00
ATOM    778  H   HIS A  49       9.823 109.773  29.943  1.00  0.00
ATOM    779  N   THR A  50      15.915 110.113  26.141  1.00 24.33
ATOM    780  CA  THR A  50      17.038 110.360  25.239  1.00 28.92
ATOM    781  C   THR A  50      16.824 111.597  24.370  1.00 29.84
ATOM    782  O   THR A  50      16.180 111.516  23.324  1.00 30.48
ATOM    783  CB  THR A  50      17.286 109.159  24.304  1.00 23.52
ATOM    784  OG1 THR A  50      16.137 108.959  23.470  1.00 23.65
ATOM    785  CG2 THR A  50      17.555 107.894  25.103  1.00 20.97
ATOM    786  H   THR A  50      14.959 110.109  25.757  1.00  0.00
ATOM    787  H   THR A  50      17.902 110.519  25.884  1.00  0.00
ATOM    788  H   THR A  50      18.161 109.374  23.691  1.00  0.00
ATOM    789  H   THR A  50      15.988 109.834  22.947  1.00  0.00
ATOM    790  H   THR A  50      17.720 107.092  24.384  1.00  0.00
ATOM    791  H   THR A  50      18.440 108.083  25.710  1.00  0.00
ATOM    792  H   THR A  50      16.674 107.712  25.718  1.00  0.00
ATOM    793  N   PRO A  51      17.369 112.748  24.794  1.00 25.08
ATOM    794  CA  PRO A  51      18.122 112.947  26.036  1.00 25.94
ATOM    795  C   PRO A  51      17.196 113.278  27.208  1.00 24.81
ATOM    796  O   PRO A  51      16.005 113.487  26.976  1.00 24.68
ATOM    797  CB  PRO A  51      19.024 114.133  25.695  1.00 18.26
ATOM    798  CG  PRO A  51      18.196 114.941  24.759  1.00 18.25
ATOM    799  CD  PRO A  51      17.406 113.948  23.939  1.00 19.13
ATOM    800  H   PRO A  51      18.670 112.059  26.351  1.00  0.00
ATOM    801  H   PRO A  51      19.981 113.842  25.262  1.00  0.00
ATOM    802  H   PRO A  51      19.308 114.708  26.576  1.00  0.00
ATOM    803  H   PRO A  51      18.828 115.562  24.125  1.00  0.00
ATOM    804  H   PRO A  51      17.546 115.628  25.300  1.00  0.00
ATOM    805  H   PRO A  51      16.403 114.304  23.704  1.00  0.00
ATOM    806  H   PRO A  51      17.841 113.750  22.960  1.00  0.00
ATOM    807  N   PRO A  52      17.723 113.306  28.434  1.00 26.03
ATOM    808  CA  PRO A  52      16.897 113.708  29.578  1.00 29.27
ATOM    809  C   PRO A  52      16.237 115.061  29.343  1.00 26.35
ATOM    810  O   PRO A  52      16.851 115.993  28.820  1.00 28.98
ATOM    811  CB  PRO A  52      17.900 113.759  30.734  1.00 23.44
ATOM    812  CG  PRO A  52      18.928 112.755  30.362  1.00 20.40
ATOM    813  CD  PRO A  52      19.051 112.827  28.862  1.00 20.87
ATOM    814  H   PRO A  52      16.069 113.025  29.767  1.00  0.00
ATOM    815  H   PRO A  52      17.453 113.551  31.706  1.00  0.00
ATOM    816  H   PRO A  52      18.343 114.748  30.853  1.00  0.00
ATOM    817  H   PRO A  52      18.629 111.759  30.687  1.00  0.00
ATOM    818  H   PRO A  52      19.877 112.958  30.858  1.00  0.00
ATOM    819  H   PRO A  52      19.847 113.498  28.539  1.00  0.00
ATOM    820  H   PRO A  52      19.321 111.876  28.403  1.00  0.00
ATOM    821  N   GLY A  53      14.970 115.159  29.739  1.00 27.27
ATOM    822  CA  GLY A  53      14.173 116.344  29.484  1.00 26.76
ATOM    823  C   GLY A  53      13.156 116.140  28.379  1.00 30.25
ATOM    824  O   GLY A  53      11.992 116.527  28.519  1.00 30.57
ATOM    825  H   GLY A  53      14.542 114.369  30.242  1.00  0.00
ATOM    826  H   GLY A  53      14.872 117.113  29.155  1.00  0.00
ATOM    827  H   GLY A  53      13.662 116.607  30.410  1.00  0.00
ATOM    828  N   SER A  54      13.583 115.540  27.271  1.00 20.54
ATOM    829  CA  SER A  54      12.666 115.234  26.184  1.00 22.77
ATOM    830  C   SER A  54      11.742 114.084  26.578  1.00 21.52
ATOM    831  O   SER A  54      11.987 113.357  27.546  1.00 23.84
ATOM    832  CB  SER A  54      13.432 114.870  24.914  1.00 23.58
ATOM    833  OG  SER A  54      14.041 113.595  25.035  1.00 25.38
ATOM    834  H   SER A  54      14.578 115.288  27.182  1.00  0.00
ATOM    835  H   SER A  54      12.067 116.123  25.986  1.00  0.00
ATOM    836  H   SER A  54      14.205 115.603  24.683  1.00  0.00
ATOM    837  H   SER A  54      12.720 114.781  24.094  1.00  0.00
ATOM    838  H   SER A  54      14.537 113.413  24.151  1.00  0.00
ATOM    839  N   ASP A  55      10.662 113.924  25.818  1.00 26.18
ATOM    840  CA  ASP A  55       9.757 112.804  26.032  1.00 22.11
ATOM    841  C   ASP A  55      10.120 111.601  25.173  1.00 21.33
ATOM    842  O   ASP A  55       9.358 110.631  25.127  1.00 28.67
ATOM    843  CB  ASP A  55       8.311 113.225  25.757  1.00 20.05
ATOM    844  CG  ASP A  55       8.115 113.747  24.349  1.00 26.47
ATOM    845  OD1 ASP A  55       9.094 114.249  23.759  1.00 32.00
ATOM    846  OD2 ASP A  55       6.981 113.655  23.832  1.00 33.29
ATOM    847  H   ASP A  55      10.463 114.602  25.068  1.00  0.00
ATOM    848  H   ASP A  55       9.856 112.506  27.076  1.00  0.00
ATOM    849  H   ASP A  55       8.047 114.023  26.451  1.00  0.00
ATOM    850  H   ASP A  55       7.678 112.345  25.871  1.00  0.00
ATOM    851  N   ARG A  56      11.280 111.633  24.522  1.00 22.58
ATOM    852  CA  ARG A  56      11.796 110.448  23.857  1.00 24.84
ATOM    853  C   ARG A  56      12.364 109.509  24.905  1.00 25.41
ATOM    854  O   ARG A  56      13.039 109.946  25.837  1.00 29.08
ATOM    855  CB  ARG A  56      12.899 110.814  22.862  1.00 24.45
ATOM    856  CG  ARG A  56      12.461 111.467  21.568  1.00 24.08
ATOM    857  CD  ARG A  56      13.646 111.501  20.608  1.00 25.24
ATOM    858  NE  ARG A  56      13.749 112.740  19.842  1.00 25.24
ATOM    859  CZ  ARG A  56      14.380 113.834  20.257  1.00 25.27
ATOM    860  NH1 ARG A  56      14.969 113.859  21.445  1.00 26.57
ATOM    861  NH2 ARG A  56      14.422 114.908  19.481  1.00 26.78
ATOM    862  H   ARG A  56      11.820 112.510  24.489  1.00  0.00
ATOM    863  H   ARG A  56      10.983 109.970  23.310  1.00  0.00
ATOM    864  H   ARG A  56      13.380 109.878  22.577  1.00  0.00
ATOM    865  H   ARG A  56      13.523 111.553  23.365  1.00  0.00
ATOM    866  H   ARG A  56      12.120 112.483  21.770  1.00  0.00
ATOM    867  H   ARG A  56      11.639 110.901  21.129  1.00  0.00
ATOM    868  H   ARG A  56      13.551 110.685  19.892  1.00  0.00
ATOM    869  H   ARG A  56      14.553 111.454  21.211  1.00  0.00
ATOM    870  H   ARG A  56      13.301 112.768  18.915  1.00  0.00
ATOM    871  H   ARG A  56      15.456 114.710  21.760  1.00  0.00
ATOM    872  H   ARG A  56      14.939 113.028  22.052  1.00  0.00
ATOM    873  H   ARG A  56      14.911 115.756  19.802  1.00  0.00
ATOM    874  H   ARG A  56      13.966 114.894  18.558  1.00  0.00
ATOM    875  N   ASN A  57      12.081 108.219  24.769  1.00 20.72
ATOM    876  CA  ASN A  57      12.711 107.218  25.614  1.00 20.17
ATOM    877  C   ASN A  57      13.340 106.145  24.734  1.00 22.95
ATOM    878  O   ASN A  57      13.152 106.121  23.515  1.00 26.35
ATOM    879  CB  ASN A  57      11.722 106.608  26.621  1.00 25.40
ATOM    880  CG  ASN A  57      10.486 106.046  25.961  1.00 24.14
ATOM    881  OD1 ASN A  57      10.440 104.869  25.610  1.00 27.23
ATOM    882  ND2 ASN A  57       9.465 106.882  25.804  1.00 27.35
ATOM    883  H   ASN A  57      11.403 107.922  24.052  1.00  0.00
ATOM    884  H   ASN A  57      13.489 107.701  26.205  1.00  0.00
ATOM    885  H   ASN A  57      11.405 107.388  27.313  1.00  0.00
ATOM    886  H   ASN A  57      12.223 105.779  27.120  1.00  0.00
ATOM    887  H   ASN A  57       8.595 106.555  25.360  1.00  0.00
ATOM    888  H   ASN A  57       9.544 107.857  26.126  1.00  0.00
ATOM    889  N   ALA A  58      14.108 105.256  25.369  1.00 26.12
ATOM    890  CA  ALA A  58      14.899 104.286  24.619  1.00 22.58
ATOM    891  C   ALA A  58      14.025 103.313  23.837  1.00 19.23
ATOM    892  O   ALA A  58      14.444 102.812  22.787  1.00 20.37
ATOM    893  CB  ALA A  58      15.825 103.521  25.565  1.00 23.17
ATOM    894  H   ALA A  58      14.142 105.255  26.398  1.00  0.00
ATOM    895  H   ALA A  58      15.495 104.840  23.894  1.00  0.00
ATOM    896  H   ALA A  58      16.389 102.814  24.956  1.00  0.00
ATOM    897  H   ALA A  58      16.475 104.257  26.039  1.00  0.00
ATOM    898  H   ALA A  58      15.190 103.014  26.291  1.00  0.00
ATOM    899  N   ALA A  59      12.817 103.028  24.326  1.00 21.99
ATOM    900  CA  ALA A  59      11.966 102.011  23.726  1.00 20.75
ATOM    901  C   ALA A  59      10.752 102.566  22.995  1.00 18.96
ATOM    902  O   ALA A  59      10.126 101.824  22.230  1.00 18.17
ATOM    903  CB  ALA A  59      11.490 101.020  24.797  1.00 22.39
ATOM    904  H   ALA A  59      12.477 103.542  25.151  1.00  0.00
ATOM    905  H   ALA A  59      12.586 101.516  22.979  1.00  0.00
ATOM    906  H   ALA A  59      10.861 100.286  24.294  1.00  0.00
ATOM    907  H   ALA A  59      12.381 100.563  25.227  1.00  0.00
ATOM    908  H   ALA A  59      10.932 101.594  25.537  1.00  0.00
ATOM    909  N   HIS A  60      10.399 103.833  23.194  1.00 19.25
ATOM    910  CA  HIS A  60       9.185 104.368  22.597  1.00 22.57
ATOM    911  C   HIS A  60       9.403 105.820  22.205  1.00 25.64
ATOM    912  O   HIS A  60      10.377 106.462  22.610  1.00 25.33
ATOM    913  CB  HIS A  60       7.987 104.274  23.551  1.00 21.88
ATOM    914  CG  HIS A  60       7.802 102.925  24.171  1.00 29.24
ATOM    915  ND1 HIS A  60       8.337 102.593  25.398  1.00 26.52
ATOM    916  CD2 HIS A  60       7.125 101.831  23.748  1.00 25.46
ATOM    917  CE1 HIS A  60       8.008 101.350  25.698  1.00 33.30
ATOM    918  NE2 HIS A  60       7.272 100.865  24.714  1.00 28.68
ATOM    919  H   HIS A  60      10.991 104.442  23.777  1.00  0.00
ATOM    920  H   HIS A  60       8.960 103.768  21.715  1.00  0.00
ATOM    921  H   HIS A  60       7.082 104.495  22.985  1.00  0.00
ATOM    922  H   HIS A  60       8.177 104.962  24.375  1.00  0.00
ATOM    923  H   HIS A  60       8.905 103.217  25.988  1.00  0.00
ATOM    924  H   HIS A  60       6.568 101.735  22.816  1.00  0.00
ATOM    925  H   HIS A  60       8.295 100.815  26.603  1.00  0.00
ATOM    926  N   MET A  61       8.476 106.324  21.388  1.00 21.20
ATOM    927  CA  MET A  61       8.364 107.749  21.085  1.00 23.21
ATOM    928  C   MET A  61       9.611 108.290  20.390  1.00 25.78
ATOM    929  O   MET A  61       9.946 109.468  20.529  1.00 24.49
ATOM    930  CB  MET A  61       8.061 108.549  22.355  1.00 24.33
ATOM    931  CG  MET A  61       6.854 108.026  23.125  1.00 22.37
ATOM    932  SD  MET A  61       6.303 109.100  24.462  1.00 32.22
ATOM    933  CE  MET A  61       4.831 108.230  24.994  1.00 36.70
ATOM    934  H   MET A  61       7.806 105.676  20.949  1.00  0.00
ATOM    935  H   MET A  61       7.533 107.867  20.390  1.00  0.00
ATOM    936  H   MET A  61       7.842 109.575  22.058  1.00  0.00
ATOM    937  H   MET A  61       8.927 108.465  23.011  1.00  0.00
ATOM    938  H   MET A  61       7.285 107.146  23.602  1.00  0.00
ATOM    939  H   MET A  61       6.092 107.804  22.378  1.00  0.00
ATOM    940  H   MET A  61       4.404 108.801  25.818  1.00  0.00
ATOM    941  H   MET A  61       4.158 108.189  24.138  1.00  0.00
ATOM    942  H   MET A  61       5.145 107.235  25.310  1.00  0.00
ATOM    943  N   SER A  62      10.301 107.441  19.636  1.00 23.61
ATOM    944  CA  SER A  62      11.484 107.849  18.884  1.00 25.67
ATOM    945  C   SER A  62      11.844 106.723  17.924  1.00 23.38
ATOM    946  O   SER A  62      11.163 105.696  17.857  1.00 23.74
ATOM    947  CB  SER A  62      12.661 108.187  19.800  1.00 29.25
ATOM    948  OG  SER A  62      13.753 108.675  19.040  1.00 28.77
ATOM    949  H   SER A  62       9.990 106.461  19.580  1.00  0.00
ATOM    950  H   SER A  62      11.260 108.761  18.331  1.00  0.00
ATOM    951  H   SER A  62      12.993 107.326  20.380  1.00  0.00
ATOM    952  H   SER A  62      12.369 109.001  20.463  1.00  0.00
ATOM    953  H   SER A  62      14.512 108.885  19.704  1.00  0.00
ATOM    954  N   SER A  63      12.940 106.925  17.187  1.00 19.10
ATOM    955  CA  SER A  63      13.281 106.052  16.069  1.00 22.50
ATOM    956  C   SER A  63      13.667 104.646  16.506  1.00 22.37
ATOM    957  O   SER A  63      13.594 103.718  15.694  1.00 17.76
ATOM    958  CB  SER A  63      14.425 106.667  15.262  1.00 24.47
ATOM    959  OG  SER A  63      14.134 108.007  14.901  1.00 24.36
ATOM    960  H   SER A  63      13.559 107.716  17.414  1.00  0.00
ATOM    961  H   SER A  63      12.385 105.962  15.455  1.00  0.00
ATOM    962  H   SER A  63      14.629 106.101  14.353  1.00  0.00
ATOM    963  H   SER A  63      15.308 106.720  15.899  1.00  0.00
ATOM    964  H   SER A  63      14.941 108.356  14.364  1.00  0.00
ATOM    965  N   ALA A  64      14.081 104.465  17.757  1.00 23.35
ATOM    966  CA  ALA A  64      14.506 103.153  18.224  1.00 23.00
ATOM    967  C   ALA A  64      13.346 102.262  18.642  1.00 20.46
ATOM    968  O   ALA A  64      13.589 101.120  19.042  1.00 24.45
ATOM    969  CB  ALA A  64      15.486 103.296  19.390  1.00 20.30
ATOM    970  H   ALA A  64      14.101 105.265  18.405  1.00  0.00
ATOM    971  H   ALA A  64      14.995 102.670  17.378  1.00  0.00
ATOM    972  H   ALA A  64      15.767 102.288  19.695  1.00  0.00
ATOM    973  H   ALA A  64      16.341 103.861  19.020  1.00  0.00
ATOM    974  H   ALA A  64      14.962 103.828  20.184  1.00  0.00
ATOM    975  N   PHE A  65      12.108 102.756  18.564  1.00 16.46
ATOM    976  CA  PHE A  65      10.943 101.970  18.965  1.00 18.57
ATOM    977  C   PHE A  65      10.925 100.598  18.298  1.00 21.71
ATOM    978  O   PHE A  65      10.726  99.574  18.961  1.00 23.16
ATOM    979  CB  PHE A  65       9.663 102.744  18.641  1.00 23.40
ATOM    980  CG  PHE A  65       8.419 101.901  18.654  1.00 20.96
ATOM    981  CD1 PHE A  65       7.946 101.353  19.836  1.00 23.35
ATOM    982  CD2 PHE A  65       7.720 101.661  17.483  1.00 19.03
ATOM    983  CE1 PHE A  65       6.800 100.577  19.846  1.00 21.78
ATOM    984  CE2 PHE A  65       6.576 100.889  17.486  1.00 21.59
ATOM    985  CZ  PHE A  65       6.114 100.346  18.669  1.00 22.88
ATOM    986  H   PHE A  65      11.971 103.714  18.213  1.00  0.00
ATOM    987  H   PHE A  65      11.002 101.802  20.040  1.00  0.00
ATOM    988  H   PHE A  65       9.763 103.157  17.637  1.00  0.00
ATOM    989  H   PHE A  65       9.535 103.497  19.419  1.00  0.00
ATOM    990  H   PHE A  65       8.482 101.535  20.767  1.00  0.00
ATOM    991  H   PHE A  65       8.078 102.088  16.546  1.00  0.00
ATOM    992  H   PHE A  65       6.439 100.149  20.781  1.00  0.00
ATOM    993  H   PHE A  65       6.038 100.708  16.556  1.00  0.00
ATOM    994  H   PHE A  65       5.210  99.737  18.674  1.00  0.00
ATOM    995  N   LEU A  66      11.134 100.558  16.977  1.00 15.67
ATOM    996  CA  LEU A  66      11.041  99.282  16.267  1.00 19.52
ATOM    997  C   LEU A  66      12.232  98.369  16.540  1.00 21.29
ATOM    998  O   LEU A  66      12.010  97.202  16.909  1.00 15.93
ATOM    999  CB  LEU A  66      10.841  99.534  14.769  1.00 19.53
ATOM   1000  CG  LEU A  66       9.528 100.220  14.388  1.00 24.31
ATOM   1001  CD1 LEU A  66       9.520 100.588  12.913  1.00 23.26
ATOM   1002  CD2 LEU A  66       8.346  99.327  14.726  1.00 21.88
ATOM   1003  H   LEU A  66      11.359 101.421  16.462  1.00  0.00
ATOM   1004  H   LEU A  66      10.171  98.748  16.649  1.00  0.00
ATOM   1005  H   LEU A  66      10.833  98.557  14.286  1.00  0.00
ATOM   1006  H   LEU A  66      11.642 100.204  14.457  1.00  0.00
ATOM   1007  H   LEU A  66       9.441 101.140  14.966  1.00  0.00
ATOM   1008  H   LEU A  66       8.563 101.069  12.710  1.00  0.00
ATOM   1009  H   LEU A  66      10.358 101.266  12.749  1.00  0.00
ATOM   1010  H   LEU A  66       9.634  99.660  12.352  1.00  0.00
ATOM   1011  H   LEU A  66       7.445  99.866  14.434  1.00  0.00
ATOM   1012  H   LEU A  66       8.469  98.406  14.157  1.00  0.00
ATOM   1013  H   LEU A  66       8.380  99.147  15.800  1.00  0.00
ATOM   1014  N   PRO A  67      13.492  98.798  16.379  1.00 22.22
ATOM   1015  CA  PRO A  67      14.601  97.867  16.652  1.00 18.82
ATOM   1016  C   PRO A  67      14.691  97.437  18.106  1.00 17.13
ATOM   1017  O   PRO A  67      15.131  96.313  18.379  1.00 17.67
ATOM   1018  CB  PRO A  67      15.843  98.658  16.218  1.00 18.00
ATOM   1019  CG  PRO A  67      15.435 100.077  16.291  1.00 25.81
ATOM   1020  CD  PRO A  67      13.988 100.106  15.913  1.00 16.39
ATOM   1021  H   PRO A  67      14.475  96.925  16.119  1.00  0.00
ATOM   1022  H   PRO A  67      16.198  98.390  15.223  1.00  0.00
ATOM   1023  H   PRO A  67      16.691  98.473  16.878  1.00  0.00
ATOM   1024  H   PRO A  67      16.033 100.688  15.615  1.00  0.00
ATOM   1025  H   PRO A  67      15.601 100.486  17.288  1.00  0.00
ATOM   1026  H   PRO A  67      13.450 100.936  16.371  1.00  0.00
ATOM   1027  H   PRO A  67      13.825 100.262  14.847  1.00  0.00
ATOM   1028  N   TRP A  68      14.303  98.300  19.048  1.00 19.76
ATOM   1029  CA  TRP A  68      14.326  97.923  20.459  1.00 18.99
ATOM   1030  C   TRP A  68      13.423  96.725  20.719  1.00 21.00
ATOM   1031  O   TRP A  68      13.826  95.757  21.373  1.00 22.10
ATOM   1032  CB  TRP A  68      13.903  99.109  21.328  1.00 17.58
ATOM   1033  CG  TRP A  68      14.127  98.910  22.798  1.00 22.87
ATOM   1034  CD1 TRP A  68      15.174  99.378  23.537  1.00 19.61
ATOM   1035  CD2 TRP A  68      13.278  98.201  23.711  1.00 17.34
ATOM   1036  NE1 TRP A  68      15.034  99.001  24.850  1.00 17.36
ATOM   1037  CE2 TRP A  68      13.877  98.278  24.983  1.00 16.30
ATOM   1038  CE3 TRP A  68      12.071  97.508  23.576  1.00 20.68
ATOM   1039  CZ2 TRP A  68      13.313  97.687  26.111  1.00 18.54
ATOM   1040  CZ3 TRP A  68      11.512  96.922  24.697  1.00 20.66
ATOM   1041  CH2 TRP A  68      12.133  97.016  25.948  1.00 19.99
ATOM   1042  H   TRP A  68      13.984  99.241  18.777  1.00  0.00
ATOM   1043  H   TRP A  68      15.345  97.639  20.721  1.00  0.00
ATOM   1044  H   TRP A  68      12.834  99.265  21.185  1.00  0.00
ATOM   1045  H   TRP A  68      14.523  99.957  21.037  1.00  0.00
ATOM   1046  H   TRP A  68      16.002  99.966  23.142  1.00  0.00
ATOM   1047  H   TRP A  68      15.691  99.225  25.611  1.00  0.00
ATOM   1048  H   TRP A  68      11.580  97.431  22.606  1.00  0.00
ATOM   1049  H   TRP A  68      13.794  97.757  27.087  1.00  0.00
ATOM   1050  H   TRP A  68      10.572  96.378  24.605  1.00  0.00
ATOM   1051  H   TRP A  68      11.665  96.544  26.812  1.00  0.00
ATOM   1052  N   HIS A  69      12.189  96.774  20.212  1.00 23.25
ATOM   1053  CA  HIS A  69      11.251  95.686  20.461  1.00 22.86
ATOM   1054  C   HIS A  69      11.607  94.436  19.667  1.00 19.09
ATOM   1055  O   HIS A  69      11.289  93.324  20.100  1.00 19.56
ATOM   1056  CB  HIS A  69       9.826  96.139  20.153  1.00 21.59
ATOM   1057  CG  HIS A  69       9.252  97.050  21.192  1.00 23.34
ATOM   1058  ND1 HIS A  69       9.421  98.418  21.161  1.00 23.18
ATOM   1059  CD2 HIS A  69       8.533  96.786  22.309  1.00 20.61
ATOM   1060  CE1 HIS A  69       8.816  98.958  22.203  1.00 23.07
ATOM   1061  NE2 HIS A  69       8.269  97.990  22.915  1.00 19.87
ATOM   1062  H   HIS A  69      11.899  97.582  19.644  1.00  0.00
ATOM   1063  H   HIS A  69      11.317  95.423  21.517  1.00  0.00
ATOM   1064  H   HIS A  69       9.189  95.256  20.103  1.00  0.00
ATOM   1065  H   HIS A  69       9.857  96.706  19.223  1.00  0.00
ATOM   1066  H   HIS A  69       9.938  98.938  20.438  1.00  0.00
ATOM   1067  H   HIS A  69       8.222  95.802  22.661  1.00  0.00
ATOM   1068  H   HIS A  69       8.775 100.022  22.436  1.00  0.00
ATOM   1069  N   ARG A  70      12.256  94.590  18.511  1.00 18.64
ATOM   1070  CA  ARG A  70      12.742  93.419  17.787  1.00 19.62
ATOM   1071  C   ARG A  70      13.802  92.684  18.599  1.00 18.66
ATOM   1072  O   ARG A  70      13.759  91.456  18.735  1.00 20.88
ATOM   1073  CB  ARG A  70      13.293  93.828  16.422  1.00 19.85
ATOM   1074  CG  ARG A  70      13.940  92.679  15.666  1.00 19.05
ATOM   1075  CD  ARG A  70      14.265  93.050  14.230  1.00 17.65
ATOM   1076  NE  ARG A  70      13.078  93.141  13.386  1.00 21.76
ATOM   1077  CZ  ARG A  70      13.100  93.508  12.108  1.00 22.20
ATOM   1078  NH1 ARG A  70      14.249  93.824  11.527  1.00 16.42
ATOM   1079  NH2 ARG A  70      11.973  93.563  11.410  1.00 22.23
ATOM   1080  H   ARG A  70      12.414  95.534  18.130  1.00  0.00
ATOM   1081  H   ARG A  70      11.905  92.739  17.631  1.00  0.00
ATOM   1082  H   ARG A  70      14.058  94.587  16.585  1.00  0.00
ATOM   1083  H   ARG A  70      12.455  94.182  15.821  1.00  0.00
ATOM   1084  H   ARG A  70      13.239  91.844  15.651  1.00  0.00
ATOM   1085  H   ARG A  70      14.872  92.424  16.169  1.00  0.00
ATOM   1086  H   ARG A  70      14.922  92.295  13.799  1.00  0.00
ATOM   1087  H   ARG A  70      14.710  94.045  14.236  1.00  0.00
ATOM   1088  H   ARG A  70      12.167  92.907  13.806  1.00  0.00
ATOM   1089  H   ARG A  70      14.265  94.108  10.537  1.00  0.00
ATOM   1090  H   ARG A  70      15.126  93.785  12.066  1.00  0.00
ATOM   1091  H   ARG A  70      11.994  93.848  10.420  1.00  0.00
ATOM   1092  H   ARG A  70      11.078  93.321  11.858  1.00  0.00
ATOM   1093  N   GLU A  71      14.769  93.427  19.145  1.00 19.16
ATOM   1094  CA  GLU A  71      15.741  92.832  20.058  1.00 21.58
ATOM   1095  C   GLU A  71      15.057  92.279  21.302  1.00 18.31
ATOM   1096  O   GLU A  71      15.426  91.210  21.801  1.00 19.53
ATOM   1097  CB  GLU A  71      16.804  93.865  20.437  1.00 21.49
ATOM   1098  CG  GLU A  71      17.788  93.405  21.508  1.00 26.57
ATOM   1099  CD  GLU A  71      18.791  92.381  21.003  1.00 24.10
ATOM   1100  OE1 GLU A  71      18.749  92.029  19.806  1.00 26.02
ATOM   1101  OE2 GLU A  71      19.628  91.928  21.812  1.00 33.62
ATOM   1102  H   GLU A  71      14.829  94.430  18.920  1.00  0.00
ATOM   1103  H   GLU A  71      16.227  91.999  19.550  1.00  0.00
ATOM   1104  H   GLU A  71      16.278  94.731  20.840  1.00  0.00
ATOM   1105  H   GLU A  71      17.388  94.064  19.538  1.00  0.00
ATOM   1106  H   GLU A  71      17.214  92.937  22.308  1.00  0.00
ATOM   1107  H   GLU A  71      18.351  94.279  21.836  1.00  0.00
ATOM   1108  N   TYR A  72      14.069  93.008  21.824  1.00 21.14
ATOM   1109  CA  TYR A  72      13.272  92.528  22.950  1.00 18.73
ATOM   1110  C   TYR A  72      12.653  91.166  22.650  1.00 18.82
ATOM   1111  O   TYR A  72      12.755  90.232  23.453  1.00 20.23
ATOM   1112  CB  TYR A  72      12.194  93.560  23.280  1.00 19.35
ATOM   1113  CG  TYR A  72      11.405  93.304  24.543  1.00 16.43
ATOM   1114  CD1 TYR A  72      11.957  93.543  25.795  1.00 18.76
ATOM   1115  CD2 TYR A  72      10.091  92.859  24.482  1.00 18.56
ATOM   1116  CE1 TYR A  72      11.230  93.323  26.951  1.00 21.14
ATOM   1117  CE2 TYR A  72       9.357  92.639  25.630  1.00 23.89
ATOM   1118  CZ  TYR A  72       9.930  92.872  26.861  1.00 25.76
ATOM   1119  OH  TYR A  72       9.195  92.652  28.003  1.00 30.61
ATOM   1120  H   TYR A  72      13.863  93.934  21.422  1.00  0.00
ATOM   1121  H   TYR A  72      13.923  92.400  23.815  1.00  0.00
ATOM   1122  H   TYR A  72      11.477  93.543  22.460  1.00  0.00
ATOM   1123  H   TYR A  72      12.711  94.507  23.437  1.00  0.00
ATOM   1124  H   TYR A  72      12.981  93.910  25.868  1.00  0.00
ATOM   1125  H   TYR A  72       9.631  92.680  23.510  1.00  0.00
ATOM   1126  H   TYR A  72      11.682  93.505  27.926  1.00  0.00
ATOM   1127  H   TYR A  72       8.329  92.283  25.563  1.00  0.00
ATOM   1128  H   TYR A  72       9.802  92.885  28.802  1.00  0.00
ATOM   1129  N   LEU A  73      11.999  91.040  21.492  1.00 18.25
ATOM   1130  CA  LEU A  73      11.380  89.772  21.118  1.00 18.78
ATOM   1131  C   LEU A  73      12.424  88.698  20.840  1.00 23.27
ATOM   1132  O   LEU A  73      12.193  87.515  21.119  1.00 24.42
ATOM   1133  CB  LEU A  73      10.480  89.969  19.900  1.00 17.12
ATOM   1134  CG  LEU A  73       9.267  90.878  20.101  1.00 18.94
ATOM   1135  CD1 LEU A  73       8.372  90.835  18.879  1.00 21.43
ATOM   1136  CD2 LEU A  73       8.493  90.491  21.353  1.00 19.54
ATOM   1137  H   LEU A  73      11.931  91.847  20.856  1.00  0.00
ATOM   1138  H   LEU A  73      10.776  89.432  21.959  1.00  0.00
ATOM   1139  H   LEU A  73      10.086  88.984  19.650  1.00  0.00
ATOM   1140  H   LEU A  73      11.097  90.445  19.138  1.00  0.00
ATOM   1141  H   LEU A  73       9.623  91.899  20.235  1.00  0.00
ATOM   1142  H   LEU A  73       7.529  91.497  19.078  1.00  0.00
ATOM   1143  H   LEU A  73       8.969  91.180  18.035  1.00  0.00
ATOM   1144  H   LEU A  73       8.053  89.800  18.754  1.00  0.00
ATOM   1145  H   LEU A  73       7.649  91.177  21.431  1.00  0.00
ATOM   1146  H   LEU A  73       8.166  89.460  21.220  1.00  0.00
ATOM   1147  H   LEU A  73       9.177  90.593  22.195  1.00  0.00
ATOM   1148  N   LEU A  74      13.570  89.085  20.276  1.00 23.64
ATOM   1149  CA  LEU A  74      14.619  88.114  19.979  1.00 22.36
ATOM   1150  C   LEU A  74      15.115  87.436  21.250  1.00 24.22
ATOM   1151  O   LEU A  74      15.231  86.207  21.308  1.00 26.80
ATOM   1152  CB  LEU A  74      15.776  88.796  19.248  1.00 19.49
ATOM   1153  CG  LEU A  74      16.917  87.879  18.800  1.00 24.31
ATOM   1154  CD1 LEU A  74      16.390  86.741  17.935  1.00 21.51
ATOM   1155  CD2 LEU A  74      17.990  88.670  18.065  1.00 27.03
ATOM   1156  H   LEU A  74      13.716  90.079  20.048  1.00  0.00
ATOM   1157  H   LEU A  74      14.199  87.344  19.332  1.00  0.00
ATOM   1158  H   LEU A  74      16.210  89.503  19.955  1.00  0.00
ATOM   1159  H   LEU A  74      15.354  89.228  18.341  1.00  0.00
ATOM   1160  H   LEU A  74      17.371  87.443  19.690  1.00  0.00
ATOM   1161  H   LEU A  74      17.248  86.131  17.653  1.00  0.00
ATOM   1162  H   LEU A  74      15.678  86.182  18.543  1.00  0.00
ATOM   1163  H   LEU A  74      15.913  87.195  17.067  1.00  0.00
ATOM   1164  H   LEU A  74      18.766  87.962  17.776  1.00  0.00
ATOM   1165  H   LEU A  74      17.513  89.124  17.197  1.00  0.00
ATOM   1166  H   LEU A  74      18.365  89.421  18.760  1.00  0.00
ATOM   1167  N   ARG A  75      15.384  88.239  22.274  1.00 20.44
ATOM   1168  CA  ARG A  75      15.851  87.720  23.552  1.00 21.93
ATOM   1169  C   ARG A  75      14.788  86.841  24.208  1.00 28.18
ATOM   1170  O   ARG A  75      15.107  85.826  24.827  1.00 30.08
ATOM   1171  CB  ARG A  75      16.236  88.867  24.489  1.00 25.50
ATOM   1172  CG  ARG A  75      17.443  89.667  24.026  1.00 21.21
ATOM   1173  CD  ARG A  75      17.546  90.989  24.769  1.00 20.99
ATOM   1174  NE  ARG A  75      18.857  91.610  24.600  1.00 27.24
ATOM   1175  CZ  ARG A  75      19.948  91.244  25.264  1.00 26.77
ATOM   1176  NH1 ARG A  75      21.099  91.866  25.046  1.00 21.98
ATOM   1177  NH2 ARG A  75      19.890  90.256  26.146  1.00 28.32
ATOM   1178  H   ARG A  75      15.259  89.255  22.161  1.00  0.00
ATOM   1179  H   ARG A  75      16.733  87.108  23.363  1.00  0.00
ATOM   1180  H   ARG A  75      16.489  88.430  25.455  1.00  0.00
ATOM   1181  H   ARG A  75      15.392  89.555  24.520  1.00  0.00
ATOM   1182  H   ARG A  75      17.335  89.874  22.961  1.00  0.00
ATOM   1183  H   ARG A  75      18.343  89.085  24.226  1.00  0.00
ATOM   1184  H   ARG A  75      17.380  90.830  25.834  1.00  0.00
ATOM   1185  H   ARG A  75      16.818  91.678  24.341  1.00  0.00
ATOM   1186  H   ARG A  75      18.941  92.381  23.923  1.00  0.00
ATOM   1187  H   ARG A  75      21.944  91.581  25.562  1.00  0.00
ATOM   1188  H   ARG A  75      21.148  92.634  24.361  1.00  0.00
ATOM   1189  H   ARG A  75      20.737  89.974  26.660  1.00  0.00
ATOM   1190  H   ARG A  75      18.998  89.771  26.318  1.00  0.00
ATOM   1191  N   PHE A  76      13.524  87.234  24.069  1.00 21.75
ATOM   1192  CA  PHE A  76      12.423  86.473  24.651  1.00 22.74
ATOM   1193  C   PHE A  76      12.263  85.121  23.968  1.00 26.35
ATOM   1194  O   PHE A  76      12.047  84.104  24.637  1.00 23.55
ATOM   1195  CB  PHE A  76      11.127  87.278  24.561  1.00 26.53
ATOM   1196  CG  PHE A  76       9.979  86.669  25.313  1.00 24.74
ATOM   1197  CD1 PHE A  76       9.924  86.741  26.696  1.00 22.04
ATOM   1198  CD2 PHE A  76       8.950  86.033  24.638  1.00 23.62
ATOM   1199  CE1 PHE A  76       8.866  86.186  27.392  1.00 24.37
ATOM   1200  CE2 PHE A  76       7.890  85.476  25.328  1.00 20.48
ATOM   1201  CZ  PHE A  76       7.847  85.553  26.706  1.00 19.98
ATOM   1202  H   PHE A  76      13.319  88.093  23.540  1.00  0.00
ATOM   1203  H   PHE A  76      12.653  86.287  25.700  1.00  0.00
ATOM   1204  H   PHE A  76      10.835  87.332  23.512  1.00  0.00
ATOM   1205  H   PHE A  76      11.317  88.250  25.017  1.00  0.00
ATOM   1206  H   PHE A  76      10.724  87.241  27.241  1.00  0.00
ATOM   1207  H   PHE A  76       8.977  85.971  23.550  1.00  0.00
ATOM   1208  H   PHE A  76       8.836  86.248  28.480  1.00  0.00
ATOM   1209  H   PHE A  76       7.088  84.976  24.785  1.00  0.00
ATOM   1210  H   PHE A  76       7.011  85.115  27.252  1.00  0.00
ATOM   1211  N   GLU A  77      12.372  85.090  22.638  1.00 25.44
ATOM   1212  CA  GLU A  77      12.242  83.831  21.912  1.00 27.86
ATOM   1213  C   GLU A  77      13.384  82.881  22.250  1.00 31.37
ATOM   1214  O   GLU A  77      13.178  81.666  22.358  1.00 27.76
ATOM   1215  CB  GLU A  77      12.187  84.097  20.409  1.00 25.09
ATOM   1216  CG  GLU A  77      11.788  82.891  19.576  1.00 27.35
ATOM   1217  CD  GLU A  77      11.587  83.238  18.113  1.00 29.42
ATOM   1218  OE1 GLU A  77      12.525  83.788  17.499  1.00 22.06
ATOM   1219  OE2 GLU A  77      10.490  82.967  17.579  1.00 28.73
ATOM   1220  H   GLU A  77      12.549  85.962  22.120  1.00  0.00
ATOM   1221  H   GLU A  77      11.312  83.352  22.219  1.00  0.00
ATOM   1222  H   GLU A  77      13.189  84.388  20.093  1.00  0.00
ATOM   1223  H   GLU A  77      11.427  84.861  20.246  1.00  0.00
ATOM   1224  H   GLU A  77      10.844  82.510  19.964  1.00  0.00
ATOM   1225  H   GLU A  77      12.591  82.157  19.640  1.00  0.00
ATOM   1226  N   ARG A  78      14.599  83.414  22.404  1.00 30.05
ATOM   1227  CA  ARG A  78      15.725  82.586  22.821  1.00 26.47
ATOM   1228  C   ARG A  78      15.474  81.965  24.190  1.00 25.23
ATOM   1229  O   ARG A  78      15.780  80.787  24.411  1.00 30.45
ATOM   1230  CB  ARG A  78      17.010  83.415  22.829  1.00 25.08
ATOM   1231  CG  ARG A  78      17.520  83.774  21.443  1.00 23.37
ATOM   1232  CD  ARG A  78      18.622  84.817  21.515  1.00 29.37
ATOM   1233  NE  ARG A  78      19.137  85.161  20.193  1.00 35.67
ATOM   1234  CZ  ARG A  78      20.036  86.113  19.966  1.00 33.82
ATOM   1235  NH1 ARG A  78      20.523  86.822  20.976  1.00 36.01
ATOM   1236  NH2 ARG A  78      20.447  86.358  18.730  1.00 36.67
ATOM   1237  H   ARG A  78      14.742  84.419  22.227  1.00  0.00
ATOM   1238  H   ARG A  78      15.837  81.772  22.105  1.00  0.00
ATOM   1239  H   ARG A  78      17.783  82.819  23.314  1.00  0.00
ATOM   1240  H   ARG A  78      16.788  84.352  23.340  1.00  0.00
ATOM   1241  H   ARG A  78      16.693  84.182  20.863  1.00  0.00
ATOM   1242  H   ARG A  78      17.923  82.875  20.977  1.00  0.00
ATOM   1243  H   ARG A  78      19.450  84.440  22.115  1.00  0.00
ATOM   1244  H   ARG A  78      18.198  85.731  21.932  1.00  0.00
ATOM   1245  H   ARG A  78      18.781  84.632  19.384  1.00  0.00
ATOM   1246  H   ARG A  78      21.220  87.560  20.799  1.00  0.00
ATOM   1247  H   ARG A  78      20.204  86.635  21.937  1.00  0.00
ATOM   1248  H   ARG A  78      21.144  87.096  18.556  1.00  0.00
ATOM   1249  H   ARG A  78      20.070  85.810  17.944  1.00  0.00
ATOM   1250  N   ASP A  79      14.925  82.745  25.125  1.00 26.23
ATOM   1251  CA  ASP A  79      14.573  82.199  26.432  1.00 27.39
ATOM   1252  C   ASP A  79      13.474  81.150  26.324  1.00 33.15
ATOM   1253  O   ASP A  79      13.458  80.186  27.098  1.00 32.75
ATOM   1254  CB  ASP A  79      14.147  83.324  27.375  1.00 30.70
ATOM   1255  CG  ASP A  79      15.321  83.950  28.101  1.00 29.98
ATOM   1256  OD1 ASP A  79      16.303  83.230  28.381  1.00 40.05
ATOM   1257  OD2 ASP A  79      15.261  85.161  28.394  1.00 33.80
ATOM   1258  H   ASP A  79      14.749  83.739  24.922  1.00  0.00
ATOM   1259  H   ASP A  79      15.457  81.708  26.839  1.00  0.00
ATOM   1260  H   ASP A  79      13.473  82.907  28.123  1.00  0.00
ATOM   1261  H   ASP A  79      13.676  84.104  26.776  1.00  0.00
ATOM   1262  N   LEU A  80      12.545  81.324  25.381  1.00 30.58
ATOM   1263  CA  LEU A  80      11.539  80.296  25.137  1.00 25.34
ATOM   1264  C   LEU A  80      12.188  78.986  24.713  1.00 36.62
ATOM   1265  O   LEU A  80      11.773  77.906  25.149  1.00 37.00
ATOM   1266  CB  LEU A  80      10.556  80.764  24.063  1.00 24.56
ATOM   1267  CG  LEU A  80       9.549  81.873  24.368  1.00 28.21
ATOM   1268  CD1 LEU A  80       8.803  82.253  23.099  1.00 20.71
ATOM   1269  CD2 LEU A  80       8.568  81.436  25.441  1.00 23.59
ATOM   1270  H   LEU A  80      12.539  82.189  24.822  1.00  0.00
ATOM   1271  H   LEU A  80      10.998  80.124  26.067  1.00  0.00
ATOM   1272  H   LEU A  80       9.939  79.888  23.861  1.00  0.00
ATOM   1273  H   LEU A  80      11.190  81.183  23.282  1.00  0.00
ATOM   1274  H   LEU A  80      10.093  82.741  24.740  1.00  0.00
ATOM   1275  H   LEU A  80       8.101  83.043  23.366  1.00  0.00
ATOM   1276  H   LEU A  80       9.548  82.599  22.383  1.00  0.00
ATOM   1277  H   LEU A  80       8.291  81.356  22.750  1.00  0.00
ATOM   1278  H   LEU A  80       7.885  82.269  25.607  1.00  0.00
ATOM   1279  H   LEU A  80       8.049  80.556  25.060  1.00  0.00
ATOM   1280  H   LEU A  80       9.152  81.207  26.333  1.00  0.00
ATOM   1281  N   GLN A  81      13.215  79.064  23.864  1.00 32.04
ATOM   1282  CA  GLN A  81      13.848  77.869  23.323  1.00 26.88
ATOM   1283  C   GLN A  81      14.695  77.136  24.353  1.00 30.42
ATOM   1284  O   GLN A  81      14.962  75.943  24.177  1.00 37.26
ATOM   1285  CB  GLN A  81      14.690  78.233  22.101  1.00 35.06
ATOM   1286  CG  GLN A  81      13.861  78.791  20.957  1.00 33.16
ATOM   1287  CD  GLN A  81      14.206  78.171  19.619  1.00 37.93
ATOM   1288  OE1 GLN A  81      15.366  77.871  19.339  1.00 40.10
ATOM   1289  NE2 GLN A  81      13.193  77.973  18.784  1.00 34.54
ATOM   1290  H   GLN A  81      13.568  79.991  23.585  1.00  0.00
ATOM   1291  H   GLN A  81      13.051  77.186  23.029  1.00  0.00
ATOM   1292  H   GLN A  81      15.179  77.326  21.746  1.00  0.00
ATOM   1293  H   GLN A  81      15.397  79.006  22.402  1.00  0.00
ATOM   1294  H   GLN A  81      14.062  79.860  20.889  1.00  0.00
ATOM   1295  H   GLN A  81      12.815  78.566  21.165  1.00  0.00
ATOM   1296  H   GLN A  81      13.363  77.555  17.858  1.00  0.00
ATOM   1297  H   GLN A  81      12.237  78.238  19.062  1.00  0.00
ATOM   1298  N   SER A  82      15.132  77.820  25.415  1.00 33.04
ATOM   1299  CA  SER A  82      15.908  77.149  26.452  1.00 32.28
ATOM   1300  C   SER A  82      15.101  76.049  27.128  1.00 34.45
ATOM   1301  O   SER A  82      15.669  75.042  27.566  1.00 30.83
ATOM   1302  CB  SER A  82      16.382  78.163  27.491  1.00 34.39
ATOM   1303  OG  SER A  82      17.081  79.231  26.876  1.00 47.51
ATOM   1304  H   SER A  82      14.920  78.824  25.501  1.00  0.00
ATOM   1305  H   SER A  82      16.773  76.687  25.976  1.00  0.00
ATOM   1306  H   SER A  82      17.033  77.707  28.237  1.00  0.00
ATOM   1307  H   SER A  82      15.507  78.613  27.960  1.00  0.00
ATOM   1308  H   SER A  82      17.371  79.874  27.627  1.00  0.00
ATOM   1309  N   ILE A  83      13.785  76.221  27.222  1.00 36.28
ATOM   1310  CA  ILE A  83      12.917  75.197  27.796  1.00 37.71
ATOM   1311  C   ILE A  83      12.437  74.214  26.735  1.00 34.16
ATOM   1312  O   ILE A  83      12.396  73.005  26.975  1.00 34.00
ATOM   1313  CB  ILE A  83      11.730  75.861  28.521  1.00 36.34
ATOM   1314  CG1 ILE A  83      12.216  77.045  29.358  1.00 29.67
ATOM   1315  CG2 ILE A  83      11.001  74.845  29.390  1.00 36.01
ATOM   1316  CD1 ILE A  83      13.125  76.653  30.499  1.00 27.94
ATOM   1317  H   ILE A  83      13.368  77.099  26.881  1.00  0.00
ATOM   1318  H   ILE A  83      13.493  74.625  28.523  1.00  0.00
ATOM   1319  H   ILE A  83      11.028  76.234  27.775  1.00  0.00
ATOM   1320  H   ILE A  83      11.341  77.530  29.791  1.00  0.00
ATOM   1321  H   ILE A  83      12.796  77.692  28.700  1.00  0.00
ATOM   1322  H   ILE A  83      10.178  75.371  29.873  1.00  0.00
ATOM   1323  H   ILE A  83      10.644  74.056  28.727  1.00  0.00
ATOM   1324  H   ILE A  83      11.723  74.469  30.115  1.00  0.00
ATOM   1325  H   ILE A  83      13.402  77.572  31.016  1.00  0.00
ATOM   1326  H   ILE A  83      12.557  75.981  31.143  1.00  0.00
ATOM   1327  H   ILE A  83      13.991  76.158  30.061  1.00  0.00
ATOM   1328  N   ASN A  84      12.073  74.711  25.552  1.00 36.38
ATOM   1329  CA  ASN A  84      11.560  73.869  24.479  1.00 35.48
ATOM   1330  C   ASN A  84      12.085  74.347  23.130  1.00 40.72
ATOM   1331  O   ASN A  84      11.658  75.396  22.632  1.00 38.64
ATOM   1332  CB  ASN A  84      10.030  73.879  24.487  1.00 33.27
ATOM   1333  CG  ASN A  84       9.430  72.767  23.649  1.00 41.87
ATOM   1334  OD1 ASN A  84       9.907  72.466  22.554  1.00 46.62
ATOM   1335  ND2 ASN A  84       8.374  72.149  24.162  1.00 37.16
ATOM   1336  H   ASN A  84      12.157  75.725  25.391  1.00  0.00
ATOM   1337  H   ASN A  84      11.905  72.848  24.642  1.00  0.00
ATOM   1338  H   ASN A  84       9.694  74.829  24.071  1.00  0.00
ATOM   1339  H   ASN A  84       9.701  73.727  25.515  1.00  0.00
ATOM   1340  H   ASN A  84       7.921  71.385  23.641  1.00  0.00
ATOM   1341  H   ASN A  84       8.007  72.434  25.081  1.00  0.00
ATOM   1342  N   PRO A  85      13.001  73.603  22.504  1.00 43.11
ATOM   1343  CA  PRO A  85      13.577  74.054  21.228  1.00 35.35
ATOM   1344  C   PRO A  85      12.614  73.954  20.052  1.00 38.47
ATOM   1345  O   PRO A  85      13.029  74.087  18.897  1.00 45.90
ATOM   1346  CB  PRO A  85      14.781  73.121  21.043  1.00 30.70
ATOM   1347  CG  PRO A  85      14.415  71.889  21.792  1.00 36.62
ATOM   1348  CD  PRO A  85      13.594  72.337  22.968  1.00 46.40
ATOM   1349  H   PRO A  85      13.835  75.113  21.255  1.00  0.00
ATOM   1350  H   PRO A  85      15.717  73.552  21.398  1.00  0.00
ATOM   1351  H   PRO A  85      14.966  72.896  19.993  1.00  0.00
ATOM   1352  H   PRO A  85      15.309  71.358  22.118  1.00  0.00
ATOM   1353  H   PRO A  85      13.860  71.196  21.159  1.00  0.00
ATOM   1354  H   PRO A  85      12.832  71.610  23.249  1.00  0.00
ATOM   1355  H   PRO A  85      14.176  72.456  23.882  1.00  0.00
ATOM   1356  N   GLU A  86      11.329  73.726  20.326  1.00 39.04
ATOM   1357  CA  GLU A  86      10.313  73.634  19.286  1.00 49.02
ATOM   1358  C   GLU A  86       9.254  74.723  19.381  1.00 46.23
ATOM   1359  O   GLU A  86       8.303  74.710  18.591  1.00 41.63
ATOM   1360  CB  GLU A  86       9.628  72.259  19.332  1.00 44.82
ATOM   1361  CG  GLU A  86      10.474  71.113  18.805  1.00 59.59
ATOM   1362  CD  GLU A  86      10.393  70.980  17.298  1.00 67.40
ATOM   1363  OE1 GLU A  86       9.270  70.813  16.778  1.00 72.59
ATOM   1364  OE2 GLU A  86      11.449  71.041  16.634  1.00 67.08
ATOM   1365  H   GLU A  86      11.044  73.611  21.309  1.00  0.00
ATOM   1366  H   GLU A  86      10.835  73.770  18.339  1.00  0.00
ATOM   1367  H   GLU A  86       8.740  72.315  18.702  1.00  0.00
ATOM   1368  H   GLU A  86       9.428  72.038  20.381  1.00  0.00
ATOM   1369  H   GLU A  86      10.103  70.188  19.245  1.00  0.00
ATOM   1370  H   GLU A  86      11.513  71.312  19.069  1.00  0.00
ATOM   1371  N   VAL A  87       9.388  75.659  20.317  1.00 36.18
ATOM   1372  CA  VAL A  87       8.423  76.734  20.511  1.00 30.42
ATOM   1373  C   VAL A  87       8.983  78.017  19.912  1.00 40.89
ATOM   1374  O   VAL A  87      10.122  78.403  20.203  1.00 43.41
ATOM   1375  CB  VAL A  87       8.095  76.923  22.002  1.00 30.42
ATOM   1376  CG1 VAL A  87       7.290  78.196  22.218  1.00 29.77
ATOM   1377  CG2 VAL A  87       7.343  75.713  22.537  1.00 29.60
ATOM   1378  H   VAL A  87      10.212  75.622  20.933  1.00  0.00
ATOM   1379  H   VAL A  87       7.492  76.474  20.006  1.00  0.00
ATOM   1380  H   VAL A  87       9.031  77.017  22.552  1.00  0.00
ATOM   1381  H   VAL A  87       7.092  78.270  23.287  1.00  0.00
ATOM   1382  H   VAL A  87       7.902  79.024  21.861  1.00  0.00
ATOM   1383  H   VAL A  87       6.370  78.093  21.642  1.00  0.00
ATOM   1384  H   VAL A  87       7.140  75.904  23.591  1.00  0.00
ATOM   1385  H   VAL A  87       6.425  75.626  21.956  1.00  0.00
ATOM   1386  H   VAL A  87       7.992  74.848  22.400  1.00  0.00
ATOM   1387  N   THR A  88       8.185  78.677  19.078  1.00 33.86
ATOM   1388  CA  THR A  88       8.522  79.973  18.512  1.00 28.96
ATOM   1389  C   THR A  88       7.480  80.996  18.951  1.00 33.65
ATOM   1390  O   THR A  88       6.477  80.662  19.587  1.00 35.19
ATOM   1391  CB  THR A  88       8.608  79.910  16.982  1.00 28.68
ATOM   1392  OG1 THR A  88       7.312  79.633  16.437  1.00 35.66
ATOM   1393  CG2 THR A  88       9.585  78.825  16.546  1.00 20.33
ATOM   1394  H   THR A  88       7.284  78.249  18.820  1.00  0.00
ATOM   1395  H   THR A  88       9.504  80.272  18.878  1.00  0.00
ATOM   1396  H   THR A  88       8.963  80.872  16.613  1.00  0.00
ATOM   1397  H   THR A  88       6.685  80.386  16.754  1.00  0.00
ATOM   1398  H   THR A  88       9.602  78.830  15.456  1.00  0.00
ATOM   1399  H   THR A  88      10.557  79.083  16.967  1.00  0.00
ATOM   1400  H   THR A  88       9.210  77.881  16.941  1.00  0.00
ATOM   1401  N   LEU A  89       7.733  82.257  18.611  1.00 31.04
ATOM   1402  CA  LEU A  89       6.882  83.363  19.036  1.00 34.72
ATOM   1403  C   LEU A  89       5.803  83.663  18.000  1.00 30.35
ATOM   1404  O   LEU A  89       6.093  84.292  16.975  1.00 34.44
ATOM   1405  CB  LEU A  89       7.729  84.609  19.291  1.00 25.91
ATOM   1406  CG  LEU A  89       6.993  85.903  19.640  1.00 32.45
ATOM   1407  CD1 LEU A  89       6.254  85.769  20.964  1.00 27.72
ATOM   1408  CD2 LEU A  89       7.972  87.062  19.680  1.00 28.03
ATOM   1409  H   LEU A  89       8.558  82.459  18.028  1.00  0.00
ATOM   1410  H   LEU A  89       6.386  83.071  19.962  1.00  0.00
ATOM   1411  H   LEU A  89       8.246  84.809  18.352  1.00  0.00
ATOM   1412  H   LEU A  89       8.341  84.375  20.162  1.00  0.00
ATOM   1413  H   LEU A  89       6.251  86.101  18.867  1.00  0.00
ATOM   1414  H   LEU A  89       5.756  86.721  21.149  1.00  0.00
ATOM   1415  H   LEU A  89       5.540  84.953  20.849  1.00  0.00
ATOM   1416  H   LEU A  89       7.002  85.549  21.726  1.00  0.00
ATOM   1417  H   LEU A  89       7.399  87.955  19.932  1.00  0.00
ATOM   1418  H   LEU A  89       8.713  86.827  20.444  1.00  0.00
ATOM   1419  H   LEU A  89       8.421  87.134  18.689  1.00  0.00
ATOM   1420  N   PRO A  90       4.557  83.251  18.224  1.00 32.30
ATOM   1421  CA  PRO A  90       3.488  83.596  17.281  1.00 29.52
ATOM   1422  C   PRO A  90       3.169  85.084  17.324  1.00 27.45
ATOM   1423  O   PRO A  90       3.554  85.805  18.247  1.00 29.12
ATOM   1424  CB  PRO A  90       2.303  82.761  17.769  1.00 26.93
ATOM   1425  CG  PRO A  90       2.544  82.607  19.233  1.00 26.51
ATOM   1426  CD  PRO A  90       4.040  82.569  19.424  1.00 27.45
ATOM   1427  H   PRO A  90       3.755  83.391  16.244  1.00  0.00
ATOM   1428  H   PRO A  90       2.218  81.800  17.262  1.00  0.00
ATOM   1429  H   PRO A  90       1.348  83.249  17.575  1.00  0.00
ATOM   1430  H   PRO A  90       2.082  81.691  19.600  1.00  0.00
ATOM   1431  H   PRO A  90       2.094  83.429  19.789  1.00  0.00
ATOM   1432  H   PRO A  90       4.357  83.069  20.339  1.00  0.00
ATOM   1433  H   PRO A  90       4.438  81.560  19.535  1.00  0.00
ATOM   1434  N   TYR A  91       2.451  85.544  16.298  1.00 25.23
ATOM   1435  CA  TYR A  91       2.048  86.940  16.198  1.00 25.19
ATOM   1436  C   TYR A  91       0.533  87.050  16.098  1.00 25.50
ATOM   1437  O   TYR A  91      -0.132  86.205  15.491  1.00 18.92
ATOM   1438  CB  TYR A  91       2.702  87.640  14.990  1.00 24.47
ATOM   1439  CG  TYR A  91       2.294  87.116  13.628  1.00 23.25
ATOM   1440  CD1 TYR A  91       1.207  87.655  12.949  1.00 22.44
ATOM   1441  CD2 TYR A  91       3.014  86.102  13.009  1.00 23.77
ATOM   1442  CE1 TYR A  91       0.838  87.185  11.703  1.00 28.02
ATOM   1443  CE2 TYR A  91       2.654  85.628  11.762  1.00 23.76
ATOM   1444  CZ  TYR A  91       1.566  86.172  11.114  1.00 29.93
ATOM   1445  OH  TYR A  91       1.204  85.700   9.872  1.00 27.76
ATOM   1446  H   TYR A  91       2.173  84.890  15.552  1.00  0.00
ATOM   1447  H   TYR A  91       2.389  87.441  17.104  1.00  0.00
ATOM   1448  H   TYR A  91       3.778  87.485  15.071  1.00  0.00
ATOM   1449  H   TYR A  91       2.371  88.678  15.018  1.00  0.00
ATOM   1450  H   TYR A  91       0.636  88.462  13.407  1.00  0.00
ATOM   1451  H   TYR A  91       3.878  85.673  13.516  1.00  0.00
ATOM   1452  H   TYR A  91      -0.023  87.612  11.189  1.00  0.00
ATOM   1453  H   TYR A  91       3.227  84.828  11.293  1.00  0.00
ATOM   1454  H   TYR A  91       0.377  86.237   9.575  1.00  0.00
ATOM   1455  N   TRP A  92      -0.002  88.115  16.691  1.00 23.60
ATOM   1456  CA  TRP A  92      -1.439  88.384  16.715  1.00 23.66
ATOM   1457  C   TRP A  92      -1.759  89.392  15.616  1.00 24.80
ATOM   1458  O   TRP A  92      -1.524  90.592  15.770  1.00 26.69
ATOM   1459  CB  TRP A  92      -1.862  88.900  18.086  1.00 22.54
ATOM   1460  CG  TRP A  92      -3.286  89.369  18.154  1.00 22.65
ATOM   1461  CD1 TRP A  92      -4.342  88.904  17.423  1.00 20.27
ATOM   1462  CD2 TRP A  92      -3.804  90.410  18.990  1.00 22.09
ATOM   1463  NE1 TRP A  92      -5.486  89.587  17.759  1.00 19.03
ATOM   1464  CE2 TRP A  92      -5.183  90.517  18.719  1.00 19.23
ATOM   1465  CE3 TRP A  92      -3.237  91.260  19.945  1.00 17.72
ATOM   1466  CZ2 TRP A  92      -6.002  91.439  19.367  1.00 17.72
ATOM   1467  CZ3 TRP A  92      -4.052  92.174  20.588  1.00 18.99
ATOM   1468  CH2 TRP A  92      -5.419  92.257  20.296  1.00 21.72
ATOM   1469  H   TRP A  92       0.628  88.783  17.157  1.00  0.00
ATOM   1470  H   TRP A  92      -1.997  87.466  16.532  1.00  0.00
ATOM   1471  H   TRP A  92      -1.230  89.754  18.331  1.00  0.00
ATOM   1472  H   TRP A  92      -1.777  88.067  18.783  1.00  0.00
ATOM   1473  H   TRP A  92      -4.285  88.107  16.681  1.00  0.00
ATOM   1474  H   TRP A  92      -6.420  89.426  17.355  1.00  0.00
ATOM   1475  H   TRP A  92      -2.174  91.203  20.178  1.00  0.00
ATOM   1476  H   TRP A  92      -7.067  91.506  19.143  1.00  0.00
ATOM   1477  H   TRP A  92      -3.623  92.841  21.335  1.00  0.00
ATOM   1478  H   TRP A  92      -6.032  92.990  20.821  1.00  0.00
ATOM   1479  N   GLU A  93      -2.319  88.900  14.511  1.00 27.41
ATOM   1480  CA  GLU A  93      -2.689  89.744  13.375  1.00 24.49
ATOM   1481  C   GLU A  93      -4.025  90.414  13.690  1.00 29.79
ATOM   1482  O   GLU A  93      -5.094  90.002  13.233  1.00 29.05
ATOM   1483  CB  GLU A  93      -2.753  88.916  12.099  1.00 25.64
ATOM   1484  CG  GLU A  93      -2.889  89.727  10.825  1.00 33.01
ATOM   1485  CD  GLU A  93      -2.777  88.869   9.582  1.00 43.35
ATOM   1486  OE1 GLU A  93      -3.559  87.903   9.452  1.00 48.73
ATOM   1487  OE2 GLU A  93      -1.906  89.160   8.735  1.00 51.03
ATOM   1488  H   GLU A  93      -2.498  87.887  14.455  1.00  0.00
ATOM   1489  H   GLU A  93      -1.938  90.516  13.211  1.00  0.00
ATOM   1490  H   GLU A  93      -3.639  88.285  12.170  1.00  0.00
ATOM   1491  H   GLU A  93      -1.812  88.371  12.026  1.00  0.00
ATOM   1492  H   GLU A  93      -2.083  90.461  10.803  1.00  0.00
ATOM   1493  H   GLU A  93      -3.874  90.193  10.825  1.00  0.00
ATOM   1494  N   TRP A  94      -3.954  91.477  14.498  1.00 22.40
ATOM   1495  CA  TRP A  94      -5.172  92.134  14.960  1.00 24.88
ATOM   1496  C   TRP A  94      -5.912  92.875  13.852  1.00 30.21
ATOM   1497  O   TRP A  94      -7.085  93.218  14.040  1.00 28.02
ATOM   1498  CB  TRP A  94      -4.864  93.103  16.106  1.00 20.17
ATOM   1499  CG  TRP A  94      -3.476  93.672  16.112  1.00 27.10
ATOM   1500  CD1 TRP A  94      -2.445  93.303  16.926  1.00 25.60
ATOM   1501  CD2 TRP A  94      -2.971  94.725  15.278  1.00 25.65
ATOM   1502  NE1 TRP A  94      -1.330  94.055  16.649  1.00 24.01
ATOM   1503  CE2 TRP A  94      -1.625  94.935  15.641  1.00 23.45
ATOM   1504  CE3 TRP A  94      -3.524  95.506  14.260  1.00 24.55
ATOM   1505  CZ2 TRP A  94      -0.825  95.892  15.021  1.00 27.97
ATOM   1506  CZ3 TRP A  94      -2.727  96.457  13.645  1.00 25.05
ATOM   1507  CH2 TRP A  94      -1.392  96.641  14.028  1.00 23.56
ATOM   1508  H   TRP A  94      -3.035  91.834  14.796  1.00  0.00
ATOM   1509  H   TRP A  94      -5.828  91.338  15.312  1.00  0.00
ATOM   1510  H   TRP A  94      -4.979  92.553  17.040  1.00  0.00
ATOM   1511  H   TRP A  94      -5.532  93.955  15.980  1.00  0.00
ATOM   1512  H   TRP A  94      -2.499  92.524  17.686  1.00  0.00
ATOM   1513  H   TRP A  94      -0.419  93.971  17.122  1.00  0.00
ATOM   1514  H   TRP A  94      -4.562  95.370  13.956  1.00  0.00
ATOM   1515  H   TRP A  94       0.214  96.038  15.317  1.00  0.00
ATOM   1516  H   TRP A  94      -3.146  97.073  12.849  1.00  0.00
ATOM   1517  H   TRP A  94      -0.792  97.398  13.523  1.00  0.00
ATOM   1518  N   GLU A  95      -5.274  93.124  12.704  1.00 31.15
ATOM   1519  CA  GLU A  95      -5.974  93.821  11.630  1.00 31.32
ATOM   1520  C   GLU A  95      -7.021  92.941  10.960  1.00 37.89
ATOM   1521  O   GLU A  95      -7.916  93.466  10.289  1.00 39.28
ATOM   1522  CB  GLU A  95      -4.985  94.335  10.582  1.00 27.79
ATOM   1523  CG  GLU A  95      -4.130  93.261   9.939  1.00 33.51
ATOM   1524  CD  GLU A  95      -2.768  93.139  10.586  1.00 31.57
ATOM   1525  OE1 GLU A  95      -2.704  93.069  11.831  1.00 29.12
ATOM   1526  OE2 GLU A  95      -1.760  93.117   9.848  1.00 43.16
ATOM   1527  H   GLU A  95      -4.296  92.826  12.579  1.00  0.00
ATOM   1528  H   GLU A  95      -6.489  94.666  12.087  1.00  0.00
ATOM   1529  H   GLU A  95      -4.306  95.022  11.086  1.00  0.00
ATOM   1530  H   GLU A  95      -5.574  94.783   9.782  1.00  0.00
ATOM   1531  H   GLU A  95      -3.982  93.529   8.893  1.00  0.00
ATOM   1532  H   GLU A  95      -4.643  92.307  10.058  1.00  0.00
ATOM   1533  N   THR A  96      -6.937  91.623  11.133  1.00 30.98
ATOM   1534  CA  THR A  96      -7.966  90.726  10.625  1.00 37.26
ATOM   1535  C   THR A  96      -9.020  90.399  11.672  1.00 36.96
ATOM   1536  O   THR A  96     -10.170  90.120  11.314  1.00 41.36
ATOM   1537  CB  THR A  96      -7.340  89.429  10.105  1.00 36.33
ATOM   1538  OG1 THR A  96      -6.850  88.654  11.206  1.00 55.15
ATOM   1539  CG2 THR A  96      -6.196  89.741   9.153  1.00 38.10
ATOM   1540  H   THR A  96      -6.128  91.230  11.636  1.00  0.00
ATOM   1541  H   THR A  96      -8.461  91.249   9.807  1.00  0.00
ATOM   1542  H   THR A  96      -8.101  88.861   9.570  1.00  0.00
ATOM   1543  H   THR A  96      -7.653  88.466  11.823  1.00  0.00
ATOM   1544  H   THR A  96      -5.792  88.786   8.817  1.00  0.00
ATOM   1545  H   THR A  96      -6.616  90.316   8.328  1.00  0.00
ATOM   1546  H   THR A  96      -5.461  90.317   9.716  1.00  0.00
ATOM   1547  N   ASP A  97      -8.653  90.413  12.956  1.00 32.69
ATOM   1548  CA  ASP A  97      -9.658  90.297  14.008  1.00 35.39
ATOM   1549  C   ASP A  97     -10.614  91.482  13.976  1.00 35.96
ATOM   1550  O   ASP A  97     -11.805  91.339  14.275  1.00 38.96
ATOM   1551  CB  ASP A  97      -8.981  90.190  15.373  1.00 34.78
ATOM   1552  CG  ASP A  97      -8.474  88.792  15.665  1.00 26.91
ATOM   1553  OD1 ASP A  97      -8.490  87.948  14.745  1.00 29.90
ATOM   1554  OD2 ASP A  97      -8.059  88.540  16.815  1.00 22.02
ATOM   1555  H   ASP A  97      -7.658  90.506  13.205  1.00  0.00
ATOM   1556  H   ASP A  97     -10.238  89.391  13.833  1.00  0.00
ATOM   1557  H   ASP A  97      -9.713  90.447  16.138  1.00  0.00
ATOM   1558  H   ASP A  97      -8.121  90.859  15.374  1.00  0.00
ATOM   1559  N   ALA A  98     -10.106  92.667  13.623  1.00 41.41
ATOM   1560  CA  ALA A  98     -10.951  93.849  13.495  1.00 39.84
ATOM   1561  C   ALA A  98     -12.028  93.678  12.431  1.00 39.52
ATOM   1562  O   ALA A  98     -13.034  94.395  12.463  1.00 33.63
ATOM   1563  CB  ALA A  98     -10.095  95.076  13.183  1.00 26.25
ATOM   1564  H   ALA A  98      -9.096  92.747  13.437  1.00  0.00
ATOM   1565  H   ALA A  98     -11.458  93.989  14.450  1.00  0.00
ATOM   1566  H   ALA A  98     -10.774  95.925  13.098  1.00  0.00
ATOM   1567  H   ALA A  98      -9.397  95.196  14.011  1.00  0.00
ATOM   1568  H   ALA A  98      -9.579  94.874  12.244  1.00  0.00
ATOM   1569  N   GLN A  99     -11.835  92.755  11.485  1.00 36.42
ATOM   1570  CA  GLN A  99     -12.851  92.501  10.469  1.00 36.97
ATOM   1571  C   GLN A  99     -14.119  91.911  11.075  1.00 42.70
ATOM   1572  O   GLN A  99     -15.208  92.073  10.513  1.00 46.17
ATOM   1573  CB  GLN A  99     -12.294  91.555   9.404  1.00 41.35
ATOM   1574  CG  GLN A  99     -11.045  92.063   8.701  1.00 48.27
ATOM   1575  CD  GLN A  99     -11.350  93.034   7.581  1.00 51.51
ATOM   1576  OE1 GLN A  99     -12.278  92.824   6.800  1.00 51.62
ATOM   1577  NE2 GLN A  99     -10.579  94.112   7.504  1.00 51.63
ATOM   1578  H   GLN A  99     -10.958  92.216  11.473  1.00  0.00
ATOM   1579  H   GLN A  99     -13.113  93.455  10.013  1.00  0.00
ATOM   1580  H   GLN A  99     -13.064  91.437   8.641  1.00  0.00
ATOM   1581  H   GLN A  99     -12.016  90.631   9.912  1.00  0.00
ATOM   1582  H   GLN A  99     -10.532  91.205   8.266  1.00  0.00
ATOM   1583  H   GLN A  99     -10.441  92.592   9.438  1.00  0.00
ATOM   1584  H   GLN A  99     -10.740  94.808   6.762  1.00  0.00
ATOM   1585  H   GLN A  99      -9.820  94.252   8.186  1.00  0.00
ATOM   1586  N   MET A 100     -13.998  91.228  12.210  1.00 41.21
ATOM   1587  CA  MET A 100     -15.140  90.605  12.862  1.00 39.78
ATOM   1588  C   MET A 100     -16.097  91.646  13.433  1.00 43.74
ATOM   1589  O   MET A 100     -15.698  92.749  13.815  1.00 45.52
ATOM   1590  CB  MET A 100     -14.675  89.683  13.988  1.00 40.92
ATOM   1591  CG  MET A 100     -13.606  88.684  13.590  1.00 50.16
ATOM   1592  SD  MET A 100     -13.071  87.694  14.999  1.00 45.29
ATOM   1593  CE  MET A 100     -14.648  87.130  15.637  1.00 44.76
ATOM   1594  H   MET A 100     -13.067  91.137  12.641  1.00  0.00
ATOM   1595  H   MET A 100     -15.667  90.026  12.104  1.00  0.00
ATOM   1596  H   MET A 100     -15.542  89.107  14.312  1.00  0.00
ATOM   1597  H   MET A 100     -14.236  90.319  14.757  1.00  0.00
ATOM   1598  H   MET A 100     -12.778  89.337  13.315  1.00  0.00
ATOM   1599  H   MET A 100     -13.979  88.129  12.729  1.00  0.00
ATOM   1600  H   MET A 100     -14.436  86.510  16.508  1.00  0.00
ATOM   1601  H   MET A 100     -15.221  88.019  15.902  1.00  0.00
ATOM   1602  H   MET A 100     -15.128  86.560  14.842  1.00  0.00
ATOM   1603  N   GLN A 101     -17.382  91.282  13.465  1.00 47.59
ATOM   1604  CA  GLN A 101     -18.385  92.113  14.124  1.00 42.39
ATOM   1605  C   GLN A 101     -17.983  92.405  15.564  1.00 43.75
ATOM   1606  O   GLN A 101     -17.980  93.561  16.003  1.00 51.68
ATOM   1607  CB  GLN A 101     -19.747  91.416  14.080  1.00 47.52
ATOM   1608  CG  GLN A 101     -20.849  92.104  14.881  1.00 43.02
ATOM   1609  CD  GLN A 101     -21.444  93.309  14.178  1.00 57.05
ATOM   1610  OE1 GLN A 101     -20.970  93.730  13.124  1.00 66.17
ATOM   1611  NE2 GLN A 101     -22.498  93.869  14.762  1.00 59.87
ATOM   1612  H   GLN A 101     -17.670  90.400  13.017  1.00  0.00
ATOM   1613  H   GLN A 101     -18.455  93.063  13.594  1.00  0.00
ATOM   1614  H   GLN A 101     -19.611  90.427  14.517  1.00  0.00
ATOM   1615  H   GLN A 101     -20.069  91.419  13.039  1.00  0.00
ATOM   1616  H   GLN A 101     -20.412  92.453  15.817  1.00  0.00
ATOM   1617  H   GLN A 101     -21.653  91.381  15.020  1.00  0.00
ATOM   1618  H   GLN A 101     -22.948  94.691  14.334  1.00  0.00
ATOM   1619  H   GLN A 101     -22.865  93.481  15.643  1.00  0.00
ATOM   1620  N   ASP A 102     -17.645  91.360  16.316  1.00 40.98
ATOM   1621  CA  ASP A 102     -17.159  91.494  17.690  1.00 45.26
ATOM   1622  C   ASP A 102     -15.763  90.894  17.772  1.00 41.66
ATOM   1623  O   ASP A 102     -15.620  89.662  17.880  1.00 34.40
ATOM   1624  CB  ASP A 102     -18.104  90.809  18.674  1.00 33.90
ATOM   1625  CG  ASP A 102     -17.731  91.068  20.119  1.00 50.28
ATOM   1626  OD1 ASP A 102     -16.945  92.005  20.381  1.00 54.25
ATOM   1627  OD2 ASP A 102     -18.221  90.328  20.997  1.00 61.74
ATOM   1628  H   ASP A 102     -17.729  90.416  15.913  1.00  0.00
ATOM   1629  H   ASP A 102     -17.121  92.549  17.961  1.00  0.00
ATOM   1630  H   ASP A 102     -18.053  89.734  18.503  1.00  0.00
ATOM   1631  H   ASP A 102     -19.104  91.213  18.515  1.00  0.00
ATOM   1632  N   PRO A 103     -14.708  91.711  17.712  1.00 40.37
ATOM   1633  CA  PRO A 103     -13.342  91.158  17.742  1.00 45.30
ATOM   1634  C   PRO A 103     -13.016  90.387  19.008  1.00 38.65
ATOM   1635  O   PRO A 103     -12.039  89.627  19.016  1.00 36.48
ATOM   1636  CB  PRO A 103     -12.459  92.407  17.606  1.00 39.30
ATOM   1637  CG  PRO A 103     -13.339  93.412  16.927  1.00 41.82
ATOM   1638  CD  PRO A 103     -14.710  93.164  17.480  1.00 40.24
ATOM   1639  H   PRO A 103     -13.193  90.419  16.955  1.00  0.00
ATOM   1640  H   PRO A 103     -11.542  92.222  17.047  1.00  0.00
ATOM   1641  H   PRO A 103     -12.117  92.774  18.574  1.00  0.00
ATOM   1642  H   PRO A 103     -13.315  93.302  15.843  1.00  0.00
ATOM   1643  H   PRO A 103     -13.006  94.433  17.115  1.00  0.00
ATOM   1644  H   PRO A 103     -14.909  93.727  18.392  1.00  0.00
ATOM   1645  H   PRO A 103     -15.514  93.487  16.818  1.00  0.00
ATOM   1646  N   SER A 104     -13.802  90.545  20.074  1.00 38.38
ATOM   1647  CA  SER A 104     -13.568  89.789  21.297  1.00 38.93
ATOM   1648  C   SER A 104     -13.914  88.314  21.149  1.00 41.95
ATOM   1649  O   SER A 104     -13.582  87.525  22.041  1.00 33.85
ATOM   1650  CB  SER A 104     -14.370  90.392  22.452  1.00 44.13
ATOM   1651  OG  SER A 104     -15.762  90.245  22.237  1.00 44.18
ATOM   1652  H   SER A 104     -14.586  91.212  20.032  1.00  0.00
ATOM   1653  H   SER A 104     -12.501  89.854  21.510  1.00  0.00
ATOM   1654  H   SER A 104     -14.152  91.451  22.590  1.00  0.00
ATOM   1655  H   SER A 104     -14.152  89.825  23.357  1.00  0.00
ATOM   1656  H   SER A 104     -16.238  90.669  23.046  1.00  0.00
ATOM   1657  N   GLN A 105     -14.568  87.926  20.058  1.00 38.94
ATOM   1658  CA  GLN A 105     -14.900  86.533  19.799  1.00 38.74
ATOM   1659  C   GLN A 105     -13.771  85.768  19.123  1.00 37.24
ATOM   1660  O   GLN A 105     -13.956  84.596  18.778  1.00 35.15
ATOM   1661  CB  GLN A 105     -16.169  86.443  18.942  1.00 38.38
ATOM   1662  CG  GLN A 105     -17.421  86.978  19.626  1.00 47.34
ATOM   1663  CD  GLN A 105     -17.688  86.319  20.967  1.00 47.16
ATOM   1664  OE1 GLN A 105     -17.304  85.173  21.199  1.00 51.50
ATOM   1665  NE2 GLN A 105     -18.345  87.048  21.862  1.00 38.25
ATOM   1666  H   GLN A 105     -14.850  88.639  19.370  1.00  0.00
ATOM   1667  H   GLN A 105     -15.068  86.067  20.770  1.00  0.00
ATOM   1668  H   GLN A 105     -16.345  85.389  18.727  1.00  0.00
ATOM   1669  H   GLN A 105     -16.004  87.057  18.057  1.00  0.00
ATOM   1670  H   GLN A 105     -18.273  86.771  18.978  1.00  0.00
ATOM   1671  H   GLN A 105     -17.274  88.043  19.805  1.00  0.00
ATOM   1672  H   GLN A 105     -18.556  86.656  22.791  1.00  0.00
ATOM   1673  H   GLN A 105     -18.643  88.006  21.627  1.00  0.00
ATOM   1674  N   SER A 106     -12.616  86.397  18.921  1.00 33.90
ATOM   1675  CA  SER A 106     -11.500  85.731  18.268  1.00 30.85
ATOM   1676  C   SER A 106     -10.954  84.609  19.145  1.00 32.21
ATOM   1677  O   SER A 106     -10.967  84.689  20.377  1.00 29.86
ATOM   1678  CB  SER A 106     -10.394  86.737  17.952  1.00 26.62
ATOM   1679  OG  SER A 106      -9.216  86.087  17.506  1.00 28.03
ATOM   1680  H   SER A 106     -12.510  87.373  19.233  1.00  0.00
ATOM   1681  H   SER A 106     -11.859  85.297  17.335  1.00  0.00
ATOM   1682  H   SER A 106     -10.142  87.345  18.821  1.00  0.00
ATOM   1683  H   SER A 106     -10.721  87.355  17.115  1.00  0.00
ATOM   1684  H   SER A 106      -8.521  86.822  17.314  1.00  0.00
ATOM   1685  N   GLN A 107     -10.466  83.551  18.492  1.00 30.03
ATOM   1686  CA  GLN A 107      -9.964  82.384  19.208  1.00 34.67
ATOM   1687  C   GLN A 107      -8.714  82.675  20.026  1.00 29.22
ATOM   1688  O   GLN A 107      -8.331  81.837  20.850  1.00 25.76
ATOM   1689  CB  GLN A 107      -9.677  81.239  18.236  1.00 33.00
ATOM   1690  CG  GLN A 107     -10.921  80.568  17.684  1.00 33.41
ATOM   1691  CD  GLN A 107     -10.596  79.359  16.833  1.00 50.10
ATOM   1692  OE1 GLN A 107     -10.207  79.488  15.672  1.00 57.18
ATOM   1693  NE2 GLN A 107     -10.749  78.172  17.409  1.00 53.31
ATOM   1694  H   GLN A 107     -10.444  83.560  17.462  1.00  0.00
ATOM   1695  H   GLN A 107     -10.751  82.097  19.905  1.00  0.00
ATOM   1696  H   GLN A 107      -9.116  80.479  18.780  1.00  0.00
ATOM   1697  H   GLN A 107      -9.143  81.664  17.386  1.00  0.00
ATOM   1698  H   GLN A 107     -11.446  81.290  17.058  1.00  0.00
ATOM   1699  H   GLN A 107     -11.525  80.232  18.527  1.00  0.00
ATOM   1700  H   GLN A 107     -10.543  77.312  16.880  1.00  0.00
ATOM   1701  H   GLN A 107     -11.073  78.111  18.385  1.00  0.00
ATOM   1702  N   ILE A 108      -8.065  83.824  19.820  1.00 23.64
ATOM   1703  CA  ILE A 108      -6.898  84.159  20.625  1.00 23.96
ATOM   1704  C   ILE A 108      -7.276  84.368  22.085  1.00 22.89
ATOM   1705  O   ILE A 108      -6.434  84.190  22.972  1.00 21.38
ATOM   1706  CB  ILE A 108      -6.190  85.404  20.054  1.00 25.50
ATOM   1707  CG1 ILE A 108      -4.853  85.637  20.763  1.00 21.26
ATOM   1708  CG2 ILE A 108      -7.085  86.632  20.164  1.00 22.86
ATOM   1709  CD1 ILE A 108      -4.165  86.920  20.372  1.00 24.43
ATOM   1710  H   ILE A 108      -8.390  84.474  19.091  1.00  0.00
ATOM   1711  H   ILE A 108      -6.205  83.319  20.583  1.00  0.00
ATOM   1712  H   ILE A 108      -5.988  85.228  18.997  1.00  0.00
ATOM   1713  H   ILE A 108      -4.185  84.818  20.495  1.00  0.00
ATOM   1714  H   ILE A 108      -5.062  85.709  21.830  1.00  0.00
ATOM   1715  H   ILE A 108      -6.528  87.471  19.746  1.00  0.00
ATOM   1716  H   ILE A 108      -7.989  86.420  19.592  1.00  0.00
ATOM   1717  H   ILE A 108      -7.300  86.776  21.223  1.00  0.00
ATOM   1718  H   ILE A 108      -3.235  86.969  20.939  1.00  0.00
ATOM   1719  H   ILE A 108      -3.983  86.870  19.298  1.00  0.00
ATOM   1720  H   ILE A 108      -4.840  87.735  20.631  1.00  0.00
ATOM   1721  N   TRP A 109      -8.535  84.704  22.365  1.00 22.45
ATOM   1722  CA  TRP A 109      -8.996  84.932  23.726  1.00 24.04
ATOM   1723  C   TRP A 109      -9.695  83.712  24.314  1.00 21.34
ATOM   1724  O   TRP A 109     -10.482  83.850  25.257  1.00 18.71
ATOM   1725  CB  TRP A 109      -9.920  86.150  23.777  1.00 17.95
ATOM   1726  CG  TRP A 109      -9.316  87.382  23.172  1.00 26.02
ATOM   1727  CD1 TRP A 109      -9.745  88.044  22.059  1.00 22.26
ATOM   1728  CD2 TRP A 109      -8.159  88.089  23.638  1.00 18.58
ATOM   1729  NE1 TRP A 109      -8.934  89.125  21.809  1.00 25.32
ATOM   1730  CE2 TRP A 109      -7.952  89.174  22.763  1.00 18.81
ATOM   1731  CE3 TRP A 109      -7.282  87.913  24.713  1.00 19.57
ATOM   1732  CZ2 TRP A 109      -6.905  90.077  22.929  1.00 19.45
ATOM   1733  CZ3 TRP A 109      -6.243  88.810  24.876  1.00 17.50
ATOM   1734  CH2 TRP A 109      -6.063  89.879  23.989  1.00 23.10
ATOM   1735  H   TRP A 109      -9.206  84.806  21.590  1.00  0.00
ATOM   1736  H   TRP A 109      -8.114  85.122  24.337  1.00  0.00
ATOM   1737  H   TRP A 109     -10.140  86.371  24.821  1.00  0.00
ATOM   1738  H   TRP A 109     -10.807  85.914  23.188  1.00  0.00
ATOM   1739  H   TRP A 109     -10.606  87.757  21.455  1.00  0.00
ATOM   1740  H   TRP A 109      -9.046  89.790  21.031  1.00  0.00
ATOM   1741  H   TRP A 109      -7.415  87.085  25.409  1.00  0.00
ATOM   1742  H   TRP A 109      -6.762  90.910  22.241  1.00  0.00
ATOM   1743  H   TRP A 109      -5.552  88.683  25.709  1.00  0.00
ATOM   1744  H   TRP A 109      -5.234  90.568  24.147  1.00  0.00
ATOM   1745  N   SER A 110      -9.422  82.525  23.782  1.00 21.73
ATOM   1746  CA  SER A 110     -10.021  81.309  24.303  1.00 25.25
ATOM   1747  C   SER A 110      -9.251  80.815  25.525  1.00 28.86
ATOM   1748  O   SER A 110      -8.086  81.160  25.744  1.00 23.80
ATOM   1749  CB  SER A 110     -10.063  80.226  23.224  1.00 30.05
ATOM   1750  OG  SER A 110     -10.651  79.036  23.719  1.00 37.41
ATOM   1751  H   SER A 110      -8.773  82.466  22.984  1.00  0.00
ATOM   1752  H   SER A 110     -11.044  81.533  24.606  1.00  0.00
ATOM   1753  H   SER A 110      -9.068  79.989  22.847  1.00  0.00
ATOM   1754  H   SER A 110     -10.717  80.564  22.420  1.00  0.00
ATOM   1755  H   SER A 110     -10.647  78.354  22.947  1.00  0.00
ATOM   1756  N   ALA A 111      -9.928  79.991  26.330  1.00 24.53
ATOM   1757  CA  ALA A 111      -9.366  79.542  27.600  1.00 23.75
ATOM   1758  C   ALA A 111      -8.123  78.676  27.429  1.00 26.83
ATOM   1759  O   ALA A 111      -7.386  78.475  28.400  1.00 27.73
ATOM   1760  CB  ALA A 111     -10.423  78.779  28.399  1.00 19.54
ATOM   1761  H   ALA A 111     -10.864  79.666  26.049  1.00  0.00
ATOM   1762  H   ALA A 111      -9.059  80.437  28.142  1.00  0.00
ATOM   1763  H   ALA A 111      -9.954  78.468  29.332  1.00  0.00
ATOM   1764  H   ALA A 111     -11.251  79.467  28.571  1.00  0.00
ATOM   1765  H   ALA A 111     -10.725  77.925  27.793  1.00  0.00
ATOM   1766  N   ASP A 112      -7.873  78.154  26.230  1.00 20.44
ATOM   1767  CA  ASP A 112      -6.698  77.328  25.986  1.00 26.85
ATOM   1768  C   ASP A 112      -5.476  78.134  25.560  1.00 27.34
ATOM   1769  O   ASP A 112      -4.400  77.552  25.392  1.00 30.59
ATOM   1770  CB  ASP A 112      -7.007  76.262  24.928  1.00 21.45
ATOM   1771  CG  ASP A 112      -7.328  76.859  23.574  1.00 35.51
ATOM   1772  OD1 ASP A 112      -7.872  77.981  23.533  1.00 37.95
ATOM   1773  OD2 ASP A 112      -7.044  76.202  22.549  1.00 40.52
ATOM   1774  H   ASP A 112      -8.527  78.339  25.456  1.00  0.00
ATOM   1775  H   ASP A 112      -6.453  76.853  26.936  1.00  0.00
ATOM   1776  H   ASP A 112      -7.876  75.692  25.257  1.00  0.00
ATOM   1777  H   ASP A 112      -6.118  75.642  24.808  1.00  0.00
ATOM   1778  N   PHE A 113      -5.610  79.448  25.373  1.00 29.36
ATOM   1779  CA  PHE A 113      -4.485  80.261  24.925  1.00 26.84
ATOM   1780  C   PHE A 113      -4.120  81.486  25.758  1.00 24.14
ATOM   1781  O   PHE A 113      -3.152  81.454  26.524  1.00 29.69
ATOM   1782  CB  PHE A 113      -4.718  80.743  23.491  1.00 28.87
ATOM   1783  CG  PHE A 113      -3.450  80.991  22.724  1.00 27.80
ATOM   1784  CD1 PHE A 113      -2.461  80.023  22.657  1.00 29.36
ATOM   1785  CD2 PHE A 113      -3.250  82.193  22.067  1.00 23.15
ATOM   1786  CE1 PHE A 113      -1.294  80.253  21.953  1.00 27.45
ATOM   1787  CE2 PHE A 113      -2.086  82.427  21.361  1.00 23.94
ATOM   1788  CZ  PHE A 113      -1.107  81.457  21.303  1.00 26.64
ATOM   1789  H   PHE A 113      -6.521  79.895  25.548  1.00  0.00
ATOM   1790  H   PHE A 113      -3.645  79.573  25.028  1.00  0.00
ATOM   1791  H   PHE A 113      -5.263  81.686  23.533  1.00  0.00
ATOM   1792  H   PHE A 113      -5.252  79.952  22.964  1.00  0.00
ATOM   1793  H   PHE A 113      -2.605  79.069  23.165  1.00  0.00
ATOM   1794  H   PHE A 113      -4.020  82.964  22.107  1.00  0.00
ATOM   1795  H   PHE A 113      -0.522  79.485  21.911  1.00  0.00
ATOM   1796  H   PHE A 113      -1.941  83.379  20.850  1.00  0.00
ATOM   1797  H   PHE A 113      -0.188  81.640  20.746  1.00  0.00
ATOM   1798  N   MET A 114      -4.884  82.571  25.615  1.00 23.47
ATOM   1799  CA  MET A 114      -4.573  83.834  26.274  1.00 23.87
ATOM   1800  C   MET A 114      -5.614  84.125  27.346  1.00 23.40
ATOM   1801  O   MET A 114      -5.379  84.998  28.189  1.00 25.80
ATOM   1802  CB  MET A 114      -4.512  85.034  25.317  1.00 25.52
ATOM   1803  CG  MET A 114      -3.329  85.052  24.357  1.00 26.78
ATOM   1804  SD  MET A 114      -1.729  85.196  25.180  1.00 27.62
ATOM   1805  CE  MET A 114      -1.179  83.489  25.177  1.00 25.19
ATOM   1806  H   MET A 114      -5.722  82.514  25.019  1.00  0.00
ATOM   1807  H   MET A 114      -3.579  83.711  26.704  1.00  0.00
ATOM   1808  H   MET A 114      -4.422  85.927  25.936  1.00  0.00
ATOM   1809  H   MET A 114      -5.406  84.979  24.695  1.00  0.00
ATOM   1810  H   MET A 114      -3.496  85.998  23.841  1.00  0.00
ATOM   1811  H   MET A 114      -3.440  84.178  23.716  1.00  0.00
ATOM   1812  H   MET A 114      -0.203  83.468  25.661  1.00  0.00
ATOM   1813  H   MET A 114      -1.920  82.915  25.733  1.00  0.00
ATOM   1814  H   MET A 114      -1.121  83.175  24.135  1.00  0.00
ATOM   1815  N   GLY A 115      -6.742  83.424  27.342  1.00 24.12
ATOM   1816  CA  GLY A 115      -7.849  83.756  28.212  1.00 23.20
ATOM   1817  C   GLY A 115      -8.662  84.918  27.669  1.00 23.74
ATOM   1818  O   GLY A 115      -8.291  85.592  26.709  1.00 20.35
ATOM   1819  H   GLY A 115      -6.831  82.622  26.702  1.00  0.00
ATOM   1820  H   GLY A 115      -7.412  84.060  29.163  1.00  0.00
ATOM   1821  H   GLY A 115      -8.476  82.871  28.320  1.00  0.00
ATOM   1822  N   GLY A 116      -9.791  85.174  28.329  1.00 19.49
ATOM   1823  CA  GLY A 116     -10.788  86.091  27.825  1.00 22.01
ATOM   1824  C   GLY A 116     -10.696  87.479  28.435  1.00 21.63
ATOM   1825  O   GLY A 116      -9.718  87.850  29.087  1.00 26.97
ATOM   1826  H   GLY A 116      -9.959  84.702  29.229  1.00  0.00
ATOM   1827  H   GLY A 116     -11.748  85.668  28.120  1.00  0.00
ATOM   1828  H   GLY A 116     -10.656  86.156  26.745  1.00  0.00
ATOM   1829  N   ASN A 117     -11.751  88.255  28.204  1.00 23.37
ATOM   1830  CA  ASN A 117     -11.828  89.617  28.705  1.00 22.40
ATOM   1831  C   ASN A 117     -11.976  89.618  30.225  1.00 20.41
ATOM   1832  O   ASN A 117     -12.296  88.602  30.848  1.00 21.75
ATOM   1833  CB  ASN A 117     -13.002  90.353  28.053  1.00 22.28
ATOM   1834  CG  ASN A 117     -12.904  91.860  28.195  1.00 30.24
ATOM   1835  OD1 ASN A 117     -11.897  92.390  28.667  1.00 33.63
ATOM   1836  ND2 ASN A 117     -13.955  92.561  27.783  1.00 27.04
ATOM   1837  H   ASN A 117     -12.537  87.880  27.654  1.00  0.00
ATOM   1838  H   ASN A 117     -10.905  90.136  28.449  1.00  0.00
ATOM   1839  H   ASN A 117     -13.921  90.031  28.543  1.00  0.00
ATOM   1840  H   ASN A 117     -12.989  90.124  26.987  1.00  0.00
ATOM   1841  H   ASN A 117     -13.948  93.589  27.854  1.00  0.00
ATOM   1842  H   ASN A 117     -14.776  92.077  27.393  1.00  0.00
ATOM   1843  N   GLY A 118     -11.740  90.783  30.821  1.00 20.85
ATOM   1844  CA  GLY A 118     -11.855  90.911  32.257  1.00 26.43
ATOM   1845  C   GLY A 118     -13.289  90.807  32.741  1.00 30.25
ATOM   1846  O   GLY A 118     -14.251  91.029  32.004  1.00 26.30
ATOM   1847  H   GLY A 118     -11.473  91.601  30.255  1.00  0.00
ATOM   1848  H   GLY A 118     -11.493  91.911  32.498  1.00  0.00
ATOM   1849  H   GLY A 118     -11.252  90.125  32.711  1.00  0.00
ATOM   1850  N   ASN A 119     -13.425  90.454  34.020  1.00 37.09
ATOM   1851  CA  ASN A 119     -14.734  90.308  34.642  1.00 33.73
ATOM   1852  C   ASN A 119     -15.126  91.634  35.280  1.00 31.86
ATOM   1853  O   ASN A 119     -14.507  92.032  36.279  1.00 34.84
ATOM   1854  CB  ASN A 119     -14.706  89.201  35.689  1.00 32.51
ATOM   1855  CG  ASN A 119     -16.089  88.845  36.211  1.00 41.12
ATOM   1856  OD1 ASN A 119     -17.052  89.592  36.032  1.00 40.50
ATOM   1857  ND2 ASN A 119     -16.191  87.695  36.870  1.00 41.59
ATOM   1858  H   ASN A 119     -12.581  90.280  34.584  1.00  0.00
ATOM   1859  H   ASN A 119     -15.469  90.035  33.885  1.00  0.00
ATOM   1860  H   ASN A 119     -14.112  89.553  36.533  1.00  0.00
ATOM   1861  H   ASN A 119     -14.290  88.310  35.220  1.00  0.00
ATOM   1862  H   ASN A 119     -17.101  87.397  37.249  1.00  0.00
ATOM   1863  H   ASN A 119     -15.360  87.102  37.002  1.00  0.00
ATOM   1864  N   PRO A 120     -16.142  92.334  34.770  1.00 37.30
ATOM   1865  CA  PRO A 120     -16.516  93.626  35.372  1.00 33.27
ATOM   1866  C   PRO A 120     -17.004  93.510  36.804  1.00 31.72
ATOM   1867  O   PRO A 120     -17.071  94.527  37.503  1.00 38.38
ATOM   1868  CB  PRO A 120     -17.623  94.145  34.442  1.00 30.57
ATOM   1869  CG  PRO A 120     -18.133  92.939  33.727  1.00 35.04
ATOM   1870  CD  PRO A 120     -16.988  91.980  33.618  1.00 33.33
ATOM   1871  H   PRO A 120     -15.659  94.295  35.448  1.00  0.00
ATOM   1872  H   PRO A 120     -17.267  94.904  33.745  1.00  0.00
ATOM   1873  H   PRO A 120     -18.426  94.624  35.002  1.00  0.00
ATOM   1874  H   PRO A 120     -18.507  93.208  32.739  1.00  0.00
ATOM   1875  H   PRO A 120     -18.965  92.491  34.270  1.00  0.00
ATOM   1876  H   PRO A 120     -17.308  90.938  33.650  1.00  0.00
ATOM   1877  H   PRO A 120     -16.456  92.049  32.669  1.00  0.00
ATOM   1878  N   ILE A 121     -17.345  92.304  37.263  1.00 36.83
ATOM   1879  CA  ILE A 121     -17.731  92.127  38.658  1.00 34.57
ATOM   1880  C   ILE A 121     -16.509  92.196  39.564  1.00 37.13
ATOM   1881  O   ILE A 121     -16.609  92.616  40.724  1.00 43.54
ATOM   1882  CB  ILE A 121     -18.492  90.798  38.831  1.00 38.78
ATOM   1883  CG1 ILE A 121     -19.699  90.746  37.891  1.00 36.94
ATOM   1884  CG2 ILE A 121     -18.946  90.615  40.272  1.00 35.94
ATOM   1885  CD1 ILE A 121     -20.719  91.834  38.137  1.00 35.56
ATOM   1886  H   ILE A 121     -17.335  91.493  36.628  1.00  0.00
ATOM   1887  H   ILE A 121     -18.399  92.938  38.949  1.00  0.00
ATOM   1888  H   ILE A 121     -17.811  89.985  38.578  1.00  0.00
ATOM   1889  H   ILE A 121     -20.201  89.791  38.047  1.00  0.00
ATOM   1890  H   ILE A 121     -19.325  90.891  36.877  1.00  0.00
ATOM   1891  H   ILE A 121     -19.473  89.662  40.321  1.00  0.00
ATOM   1892  H   ILE A 121     -18.049  90.614  40.891  1.00  0.00
ATOM   1893  H   ILE A 121     -19.601  91.453  40.509  1.00  0.00
ATOM   1894  H   ILE A 121     -21.520  91.690  37.412  1.00  0.00
ATOM   1895  H   ILE A 121     -21.073  91.714  39.161  1.00  0.00
ATOM   1896  H   ILE A 121     -20.210  92.787  37.993  1.00  0.00
ATOM   1897  N   LYS A 122     -15.341  91.812  39.055  1.00 41.39
ATOM   1898  CA  LYS A 122     -14.108  91.747  39.832  1.00 41.73
ATOM   1899  C   LYS A 122     -13.099  92.801  39.384  1.00 36.34
ATOM   1900  O   LYS A 122     -11.894  92.546  39.334  1.00 34.39
ATOM   1901  CB  LYS A 122     -13.493  90.353  39.745  1.00 40.08
ATOM   1902  CG  LYS A 122     -14.465  89.231  40.072  1.00 48.81
ATOM   1903  CD  LYS A 122     -13.858  87.871  39.776  1.00 56.63
ATOM   1904  CE  LYS A 122     -12.673  87.592  40.683  1.00 69.90
ATOM   1905  NZ  LYS A 122     -11.996  86.312  40.340  1.00 72.77
ATOM   1906  H   LYS A 122     -15.306  91.547  38.060  1.00  0.00
ATOM   1907  H   LYS A 122     -14.365  91.957  40.870  1.00  0.00
ATOM   1908  H   LYS A 122     -12.685  90.305  40.475  1.00  0.00
ATOM   1909  H   LYS A 122     -13.167  90.206  38.716  1.00  0.00
ATOM   1910  H   LYS A 122     -15.357  89.354  39.458  1.00  0.00
ATOM   1911  H   LYS A 122     -14.705  89.279  41.134  1.00  0.00
ATOM   1912  H   LYS A 122     -13.515  87.860  38.741  1.00  0.00
ATOM   1913  H   LYS A 122     -14.616  87.106  39.947  1.00  0.00
ATOM   1914  H   LYS A 122     -13.022  87.527  41.714  1.00  0.00
ATOM   1915  H   LYS A 122     -11.945  88.392  40.547  1.00  0.00
ATOM   1916  H   LYS A 122     -11.211  86.201  40.998  1.00  0.00
ATOM   1917  H   LYS A 122     -12.695  85.563  40.448  1.00  0.00
ATOM   1918  H   LYS A 122     -11.671  86.395  39.366  1.00  0.00
ATOM   1919  N   ASP A 123     -13.590  94.000  39.060  1.00 37.36
ATOM   1920  CA  ASP A 123     -12.751  95.105  38.590  1.00 41.14
ATOM   1921  C   ASP A 123     -11.932  94.696  37.366  1.00 39.71
ATOM   1922  O   ASP A 123     -10.760  95.053  37.231  1.00 38.74
ATOM   1923  CB  ASP A 123     -11.844  95.627  39.708  1.00 31.17
ATOM   1924  CG  ASP A 123     -11.417  97.067  39.489  1.00 49.17
ATOM   1925  OD1 ASP A 123     -12.214  97.845  38.922  1.00 49.47
ATOM   1926  OD2 ASP A 123     -10.287  97.422  39.887  1.00 45.24
ATOM   1927  H   ASP A 123     -14.605  94.155  39.144  1.00  0.00
ATOM   1928  H   ASP A 123     -13.414  95.917  38.292  1.00  0.00
ATOM   1929  H   ASP A 123     -10.945  95.011  39.735  1.00  0.00
ATOM   1930  H   ASP A 123     -12.406  95.589  40.641  1.00  0.00
ATOM   1931  N   PHE A 124     -12.556  93.920  36.479  1.00 34.48
ATOM   1932  CA  PHE A 124     -12.000  93.518  35.190  1.00 33.38
ATOM   1933  C   PHE A 124     -10.777  92.620  35.326  1.00 28.50
ATOM   1934  O   PHE A 124      -9.961  92.538  34.403  1.00 28.21
ATOM   1935  CB  PHE A 124     -11.688  94.738  34.317  1.00 30.06
ATOM   1936  CG  PHE A 124     -12.892  95.590  34.035  1.00 33.22
ATOM   1937  CD1 PHE A 124     -13.783  95.240  33.032  1.00 30.64
ATOM   1938  CD2 PHE A 124     -13.148  96.724  34.787  1.00 34.17
ATOM   1939  CE1 PHE A 124     -14.900  96.014  32.778  1.00 36.19
ATOM   1940  CE2 PHE A 124     -14.264  97.502  34.537  1.00 26.96
ATOM   1941  CZ  PHE A 124     -15.141  97.146  33.531  1.00 28.89
ATOM   1942  H   PHE A 124     -13.498  93.580  36.720  1.00  0.00
ATOM   1943  H   PHE A 124     -12.769  92.925  34.695  1.00  0.00
ATOM   1944  H   PHE A 124     -11.301  94.388  33.360  1.00  0.00
ATOM   1945  H   PHE A 124     -10.982  95.363  34.864  1.00  0.00
ATOM   1946  H   PHE A 124     -13.601  94.345  32.437  1.00  0.00
ATOM   1947  H   PHE A 124     -12.462  97.007  35.585  1.00  0.00
ATOM   1948  H   PHE A 124     -15.590  95.731  31.983  1.00  0.00
ATOM   1949  H   PHE A 124     -14.451  98.395  35.133  1.00  0.00
ATOM   1950  H   PHE A 124     -16.021  97.757  33.332  1.00  0.00
ATOM   1951  N   ILE A 125     -10.640  91.940  36.465  1.00 32.41
ATOM   1952  CA  ILE A 125      -9.654  90.877  36.589  1.00 32.71
ATOM   1953  C   ILE A 125      -9.998  89.759  35.616  1.00 31.87
ATOM   1954  O   ILE A 125     -11.154  89.333  35.516  1.00 28.80
ATOM   1955  CB  ILE A 125      -9.607  90.363  38.037  1.00 30.98
ATOM   1956  CG1 ILE A 125      -8.842  91.337  38.938  1.00 35.04
ATOM   1957  CG2 ILE A 125      -8.996  88.974  38.100  1.00 29.12
ATOM   1958  CD1 ILE A 125      -7.354  91.383  38.665  1.00 35.55
ATOM   1959  H   ILE A 125     -11.241  92.171  37.269  1.00  0.00
ATOM   1960  H   ILE A 125      -8.664  91.261  36.343  1.00  0.00
ATOM   1961  H   ILE A 125     -10.631  90.297  38.404  1.00  0.00
ATOM   1962  H   ILE A 125      -8.973  91.010  39.970  1.00  0.00
ATOM   1963  H   ILE A 125      -9.230  92.336  38.740  1.00  0.00
ATOM   1964  H   ILE A 125      -8.994  88.674  39.148  1.00  0.00
ATOM   1965  H   ILE A 125      -9.624  88.322  37.493  1.00  0.00
ATOM   1966  H   ILE A 125      -7.985  89.052  37.699  1.00  0.00
ATOM   1967  H   ILE A 125      -6.924  92.103  39.361  1.00  0.00
ATOM   1968  H   ILE A 125      -6.968  90.378  38.833  1.00  0.00
ATOM   1969  H   ILE A 125      -7.230  91.697  37.629  1.00  0.00
ATOM   1970  N   VAL A 126      -8.996  89.282  34.887  1.00 30.46
ATOM   1971  CA  VAL A 126      -9.171  88.143  33.990  1.00 28.45
ATOM   1972  C   VAL A 126      -9.257  86.880  34.839  1.00 30.73
ATOM   1973  O   VAL A 126      -8.329  86.562  35.589  1.00 27.52
ATOM   1974  CB  VAL A 126      -8.021  88.048  32.975  1.00 23.41
ATOM   1975  CG1 VAL A 126      -8.117  86.756  32.180  1.00 27.21
ATOM   1976  CG2 VAL A 126      -8.029  89.253  32.048  1.00 30.31
ATOM   1977  H   VAL A 126      -8.070  89.728  34.956  1.00  0.00
ATOM   1978  H   VAL A 126     -10.087  88.268  33.413  1.00  0.00
ATOM   1979  H   VAL A 126      -7.077  88.043  33.521  1.00  0.00
ATOM   1980  H   VAL A 126      -7.280  86.748  31.482  1.00  0.00
ATOM   1981  H   VAL A 126      -8.056  85.936  32.896  1.00  0.00
ATOM   1982  H   VAL A 126      -9.076  86.771  31.662  1.00  0.00
ATOM   1983  H   VAL A 126      -7.196  89.128  31.356  1.00  0.00
ATOM   1984  H   VAL A 126      -8.989  89.251  31.531  1.00  0.00
ATOM   1985  H   VAL A 126      -7.907  90.137  32.674  1.00  0.00
ATOM   1986  N   ASP A 127     -10.371  86.154  34.717  1.00 27.15
ATOM   1987  CA  ASP A 127     -10.619  84.971  35.534  1.00 28.84
ATOM   1988  C   ASP A 127     -10.784  83.709  34.693  1.00 33.83
ATOM   1989  O   ASP A 127     -11.270  82.691  35.197  1.00 31.62
ATOM   1990  CB  ASP A 127     -11.846  85.184  36.422  1.00 36.14
ATOM   1991  CG  ASP A 127     -13.115  85.415  35.624  1.00 40.45
ATOM   1992  OD1 ASP A 127     -13.018  85.723  34.417  1.00 41.60
ATOM   1993  OD2 ASP A 127     -14.213  85.289  36.205  1.00 42.17
ATOM   1994  H   ASP A 127     -11.078  86.438  34.024  1.00  0.00
ATOM   1995  H   ASP A 127      -9.741  84.825  36.163  1.00  0.00
ATOM   1996  H   ASP A 127     -11.672  86.067  37.037  1.00  0.00
ATOM   1997  H   ASP A 127     -11.991  84.280  37.014  1.00  0.00
ATOM   1998  N   THR A 128     -10.393  83.753  33.421  1.00 31.28
ATOM   1999  CA  THR A 128     -10.404  82.584  32.555  1.00 24.87
ATOM   2000  C   THR A 128      -9.067  82.483  31.837  1.00 25.11
ATOM   2001  O   THR A 128      -8.349  83.473  31.669  1.00 23.70
ATOM   2002  CB  THR A 128     -11.545  82.634  31.524  1.00 20.31
ATOM   2003  OG1 THR A 128     -11.407  83.804  30.710  1.00 32.68
ATOM   2004  CG2 THR A 128     -12.901  82.656  32.219  1.00 22.26
ATOM   2005  H   THR A 128     -10.070  84.651  33.034  1.00  0.00
ATOM   2006  H   THR A 128     -10.570  81.706  33.179  1.00  0.00
ATOM   2007  H   THR A 128     -11.487  81.741  30.901  1.00  0.00
ATOM   2008  H   THR A 128     -10.482  83.751  30.260  1.00  0.00
ATOM   2009  H   THR A 128     -13.659  82.691  31.437  1.00  0.00
ATOM   2010  H   THR A 128     -12.971  81.743  32.810  1.00  0.00
ATOM   2011  H   THR A 128     -12.924  83.548  32.846  1.00  0.00
ATOM   2012  N   GLY A 129      -8.740  81.267  31.407  1.00 21.46
ATOM   2013  CA  GLY A 129      -7.521  81.022  30.677  1.00 18.92
ATOM   2014  C   GLY A 129      -6.346  80.718  31.583  1.00 20.52
ATOM   2015  O   GLY A 129      -6.445  80.768  32.813  1.00 22.89
ATOM   2016  H   GLY A 129      -9.375  80.479  31.601  1.00  0.00
ATOM   2017  H   GLY A 129      -7.301  81.948  30.146  1.00  0.00
ATOM   2018  H   GLY A 129      -7.699  80.183  30.005  1.00  0.00
ATOM   2019  N   PRO A 130      -5.198  80.393  30.981  1.00 21.23
ATOM   2020  CA  PRO A 130      -4.037  79.977  31.784  1.00 20.34
ATOM   2021  C   PRO A 130      -3.425  81.094  32.611  1.00 26.12
ATOM   2022  O   PRO A 130      -2.636  80.803  33.518  1.00 24.66
ATOM   2023  CB  PRO A 130      -3.045  79.465  30.731  1.00 21.11
ATOM   2024  CG  PRO A 130      -3.867  79.243  29.487  1.00 23.64
ATOM   2025  CD  PRO A 130      -4.939  80.278  29.538  1.00 21.73
ATOM   2026  H   PRO A 130      -4.320  79.234  32.530  1.00  0.00
ATOM   2027  H   PRO A 130      -2.540  78.552  31.047  1.00  0.00
ATOM   2028  H   PRO A 130      -2.247  80.185  30.547  1.00  0.00
ATOM   2029  H   PRO A 130      -4.282  78.236  29.444  1.00  0.00
ATOM   2030  H   PRO A 130      -3.265  79.342  28.584  1.00  0.00
ATOM   2031  H   PRO A 130      -4.641  81.225  29.089  1.00  0.00
ATOM   2032  H   PRO A 130      -5.827  80.016  28.963  1.00  0.00
ATOM   2033  N   PHE A 131      -3.747  82.356  32.326  1.00 23.40
ATOM   2034  CA  PHE A 131      -3.156  83.487  33.029  1.00 26.08
ATOM   2035  C   PHE A 131      -4.162  84.194  33.931  1.00 26.32
ATOM   2036  O   PHE A 131      -3.983  85.373  34.252  1.00 30.73
ATOM   2037  CB  PHE A 131      -2.547  84.471  32.029  1.00 24.70
ATOM   2038  CG  PHE A 131      -1.679  83.817  30.992  1.00 19.69
ATOM   2039  CD1 PHE A 131      -0.437  83.307  31.330  1.00 23.03
ATOM   2040  CD2 PHE A 131      -2.105  83.715  29.679  1.00 17.76
ATOM   2041  CE1 PHE A 131       0.362  82.701  30.379  1.00 20.94
ATOM   2042  CE2 PHE A 131      -1.309  83.112  28.723  1.00 22.13
ATOM   2043  CZ  PHE A 131      -0.074  82.605  29.074  1.00 19.33
ATOM   2044  H   PHE A 131      -4.437  82.538  31.583  1.00  0.00
ATOM   2045  H   PHE A 131      -2.368  83.096  33.673  1.00  0.00
ATOM   2046  H   PHE A 131      -1.923  85.174  32.581  1.00  0.00
ATOM   2047  H   PHE A 131      -3.371  84.944  31.494  1.00  0.00
ATOM   2048  H   PHE A 131      -0.085  83.384  32.359  1.00  0.00
ATOM   2049  H   PHE A 131      -3.079  84.114  29.396  1.00  0.00
ATOM   2050  H   PHE A 131       1.336  82.299  30.660  1.00  0.00
ATOM   2051  H   PHE A 131      -1.656  83.037  27.693  1.00  0.00
ATOM   2052  H   PHE A 131       0.555  82.130  28.321  1.00  0.00
ATOM   2053  N   ALA A 132      -5.212  83.492  34.351  1.00 25.36
ATOM   2054  CA  ALA A 132      -6.224  84.069  35.220  1.00 25.80
ATOM   2055  C   ALA A 132      -5.670  84.294  36.625  1.00 23.31
ATOM   2056  O   ALA A 132      -4.622  83.765  37.004  1.00 24.42
ATOM   2057  CB  ALA A 132      -7.454  83.165  35.279  1.00 21.03
ATOM   2058  H   ALA A 132      -5.310  82.511  34.051  1.00  0.00
ATOM   2059  H   ALA A 132      -6.515  85.034  34.806  1.00  0.00
ATOM   2060  H   ALA A 132      -8.173  83.648  35.941  1.00  0.00
ATOM   2061  H   ALA A 132      -7.835  83.079  34.261  1.00  0.00
ATOM   2062  H   ALA A 132      -7.124  82.203  35.671  1.00  0.00
ATOM   2063  N   ALA A 133      -6.385  85.120  37.391  1.00 23.69
ATOM   2064  CA  ALA A 133      -6.032  85.359  38.784  1.00 23.96
ATOM   2065  C   ALA A 133      -5.930  84.044  39.546  1.00 22.90
ATOM   2066  O   ALA A 133      -6.782  83.160  39.416  1.00 22.55
ATOM   2067  CB  ALA A 133      -7.065  86.269  39.446  1.00 16.30
ATOM   2068  H   ALA A 133      -7.204  85.599  36.989  1.00  0.00
ATOM   2069  H   ALA A 133      -5.060  85.852  38.810  1.00  0.00
ATOM   2070  H   ALA A 133      -6.749  86.411  40.480  1.00  0.00
ATOM   2071  H   ALA A 133      -7.066  87.207  38.891  1.00  0.00
ATOM   2072  H   ALA A 133      -8.026  85.759  39.382  1.00  0.00
ATOM   2073  N   GLY A 134      -4.873  83.922  40.348  1.00 22.06
ATOM   2074  CA  GLY A 134      -4.572  82.700  41.056  1.00 22.58
ATOM   2075  C   GLY A 134      -3.612  81.779  40.336  1.00 28.28
ATOM   2076  O   GLY A 134      -3.046  80.879  40.967  1.00 33.60
ATOM   2077  H   GLY A 134      -4.246  84.731  40.468  1.00  0.00
ATOM   2078  H   GLY A 134      -5.523  82.173  41.130  1.00  0.00
ATOM   2079  H   GLY A 134      -4.139  82.986  42.014  1.00  0.00
ATOM   2080  N   ARG A 135      -3.420  81.975  39.031  1.00 25.48
ATOM   2081  CA  ARG A 135      -2.483  81.193  38.239  1.00 23.61
ATOM   2082  C   ARG A 135      -1.291  82.004  37.758  1.00 30.06
ATOM   2083  O   ARG A 135      -0.306  81.414  37.298  1.00 25.39
ATOM   2084  CB  ARG A 135      -3.187  80.586  37.013  1.00 28.00
ATOM   2085  CG  ARG A 135      -4.192  79.478  37.308  1.00 28.56
ATOM   2086  CD  ARG A 135      -5.528  80.017  37.795  1.00 23.22
ATOM   2087  NE  ARG A 135      -6.477  78.944  38.074  1.00 29.24
ATOM   2088  CZ  ARG A 135      -7.559  79.085  38.832  1.00 21.85
ATOM   2089  NH1 ARG A 135      -7.826  80.254  39.396  1.00 24.22
ATOM   2090  NH2 ARG A 135      -8.370  78.057  39.034  1.00 25.40
ATOM   2091  H   ARG A 135      -3.961  82.715  38.561  1.00  0.00
ATOM   2092  H   ARG A 135      -2.115  80.408  38.899  1.00  0.00
ATOM   2093  H   ARG A 135      -2.410  80.140  36.392  1.00  0.00
ATOM   2094  H   ARG A 135      -3.756  81.394  36.553  1.00  0.00
ATOM   2095  H   ARG A 135      -3.778  78.846  38.094  1.00  0.00
ATOM   2096  H   ARG A 135      -4.370  78.931  36.382  1.00  0.00
ATOM   2097  H   ARG A 135      -5.964  80.671  37.040  1.00  0.00
ATOM   2098  H   ARG A 135      -5.362  80.540  38.737  1.00  0.00
ATOM   2099  H   ARG A 135      -6.297  78.020  37.657  1.00  0.00
ATOM   2100  H   ARG A 135      -8.665  80.363  39.984  1.00  0.00
ATOM   2101  H   ARG A 135      -7.195  81.054  39.247  1.00  0.00
ATOM   2102  H   ARG A 135      -9.208  78.170  39.622  1.00  0.00
ATOM   2103  H   ARG A 135      -8.163  77.145  38.603  1.00  0.00
ATOM   2104  N   TRP A 136      -1.347  83.331  37.859  1.00 27.44
ATOM   2105  CA  TRP A 136      -0.380  84.195  37.189  1.00 22.33
ATOM   2106  C   TRP A 136      -0.317  85.505  37.962  1.00 29.80
ATOM   2107  O   TRP A 136      -1.263  86.297  37.909  1.00 34.28
ATOM   2108  CB  TRP A 136      -0.798  84.416  35.741  1.00 23.03
ATOM   2109  CG  TRP A 136       0.072  85.338  34.952  1.00 23.99
ATOM   2110  CD1 TRP A 136      -0.078  86.687  34.817  1.00 26.42
ATOM   2111  CD2 TRP A 136       1.200  84.976  34.145  1.00 22.64
ATOM   2112  NE1 TRP A 136       0.900  87.192  33.995  1.00 22.74
ATOM   2113  CE2 TRP A 136       1.696  86.162  33.568  1.00 21.77
ATOM   2114  CE3 TRP A 136       1.844  83.768  33.864  1.00 21.30
ATOM   2115  CZ2 TRP A 136       2.806  86.174  32.727  1.00 23.20
ATOM   2116  CZ3 TRP A 136       2.945  83.782  33.026  1.00 23.74
ATOM   2117  CH2 TRP A 136       3.416  84.978  32.469  1.00 21.32
ATOM   2118  H   TRP A 136      -2.093  83.759  38.425  1.00  0.00
ATOM   2119  H   TRP A 136       0.609  83.738  37.171  1.00  0.00
ATOM   2120  H   TRP A 136      -1.792  84.864  35.754  1.00  0.00
ATOM   2121  H   TRP A 136      -0.725  83.447  35.247  1.00  0.00
ATOM   2122  H   TRP A 136      -0.860  87.279  35.292  1.00  0.00
ATOM   2123  H   TRP A 136       1.016  88.183  33.741  1.00  0.00
ATOM   2124  H   TRP A 136       1.486  82.834  34.296  1.00  0.00
ATOM   2125  H   TRP A 136       3.175  87.102  32.291  1.00  0.00
ATOM   2126  H   TRP A 136       3.455  82.846  32.795  1.00  0.00
ATOM   2127  H   TRP A 136       4.288  84.955  31.815  1.00  0.00
ATOM   2128  N   THR A 137       0.782  85.729  38.677  1.00 27.57
ATOM   2129  CA  THR A 137       0.933  86.924  39.495  1.00 25.33
ATOM   2130  C   THR A 137       1.561  88.045  38.679  1.00 26.81
ATOM   2131  O   THR A 137       2.461  87.812  37.868  1.00 31.22
ATOM   2132  CB  THR A 137       1.790  86.636  40.729  1.00 29.79
ATOM   2133  OG1 THR A 137       3.090  86.193  40.319  1.00 45.13
ATOM   2134  CG2 THR A 137       1.142  85.562  41.592  1.00 31.72
ATOM   2135  H   THR A 137       1.546  85.039  38.651  1.00  0.00
ATOM   2136  H   THR A 137      -0.058  87.235  39.827  1.00  0.00
ATOM   2137  H   THR A 137       1.877  87.553  41.312  1.00  0.00
ATOM   2138  H   THR A 137       3.495  86.942  39.740  1.00  0.00
ATOM   2139  H   THR A 137       1.797  85.404  42.449  1.00  0.00
ATOM   2140  H   THR A 137       0.165  85.941  41.893  1.00  0.00
ATOM   2141  H   THR A 137       1.057  84.667  40.976  1.00  0.00
ATOM   2142  N   THR A 138       1.077  89.262  38.898  1.00 22.87
ATOM   2143  CA  THR A 138       1.566  90.441  38.203  1.00 26.02
ATOM   2144  C   THR A 138       2.318  91.348  39.168  1.00 30.83
ATOM   2145  O   THR A 138       2.138  91.284  40.387  1.00 27.87
ATOM   2146  CB  THR A 138       0.414  91.216  37.551  1.00 29.25
ATOM   2147  OG1 THR A 138      -0.607  91.471  38.523  1.00 24.07
ATOM   2148  CG2 THR A 138      -0.180  90.418  36.400  1.00 24.49
ATOM   2149  H   THR A 138       0.323  89.375  39.590  1.00  0.00
ATOM   2150  H   THR A 138       2.245  90.110  37.417  1.00  0.00
ATOM   2151  H   THR A 138       0.804  92.159  37.167  1.00  0.00
ATOM   2152  H   THR A 138      -0.170  92.011  39.284  1.00  0.00
ATOM   2153  H   THR A 138      -0.988  91.017  35.980  1.00  0.00
ATOM   2154  H   THR A 138       0.621  90.255  35.678  1.00  0.00
ATOM   2155  H   THR A 138      -0.546  89.480  36.818  1.00  0.00
ATOM   2156  N   ILE A 139       3.168  92.200  38.602  1.00 30.44
ATOM   2157  CA  ILE A 139       3.915  93.187  39.370  1.00 35.37
ATOM   2158  C   ILE A 139       3.519  94.576  38.891  1.00 31.21
ATOM   2159  O   ILE A 139       3.176  94.778  37.721  1.00 26.52
ATOM   2160  CB  ILE A 139       5.441  92.976  39.257  1.00 36.22
ATOM   2161  CG1 ILE A 139       5.894  93.073  37.799  1.00 34.00
ATOM   2162  CG2 ILE A 139       5.838  91.632  39.854  1.00 31.81
ATOM   2163  CD1 ILE A 139       7.363  92.762  37.595  1.00 36.71
ATOM   2164  H   ILE A 139       3.303  92.160  37.582  1.00  0.00
ATOM   2165  H   ILE A 139       3.667  93.073  40.425  1.00  0.00
ATOM   2166  H   ILE A 139       5.939  93.765  39.821  1.00  0.00
ATOM   2167  H   ILE A 139       5.729  94.098  37.466  1.00  0.00
ATOM   2168  H   ILE A 139       5.330  92.332  37.233  1.00  0.00
ATOM   2169  H   ILE A 139       6.919  91.542  39.745  1.00  0.00
ATOM   2170  H   ILE A 139       5.536  91.647  40.901  1.00  0.00
ATOM   2171  H   ILE A 139       5.308  90.864  39.290  1.00  0.00
ATOM   2172  H   ILE A 139       7.565  92.863  36.529  1.00  0.00
ATOM   2173  H   ILE A 139       7.927  93.485  38.184  1.00  0.00
ATOM   2174  H   ILE A 139       7.524  91.742  37.943  1.00  0.00
ATOM   2175  N   ASP A 140       3.566  95.539  39.807  1.00 33.19
ATOM   2176  CA  ASP A 140       3.130  96.894  39.510  1.00 30.37
ATOM   2177  C   ASP A 140       4.299  97.716  38.968  1.00 37.49
ATOM   2178  O   ASP A 140       5.371  97.190  38.656  1.00 44.41
ATOM   2179  CB  ASP A 140       2.496  97.534  40.748  1.00 32.57
ATOM   2180  CG  ASP A 140       3.418  97.535  41.959  1.00 40.10
ATOM   2181  OD1 ASP A 140       4.654  97.614  41.793  1.00 38.89
ATOM   2182  OD2 ASP A 140       2.896  97.465  43.091  1.00 43.53
ATOM   2183  H   ASP A 140       3.920  95.320  40.749  1.00  0.00
ATOM   2184  H   ASP A 140       2.364  96.866  38.735  1.00  0.00
ATOM   2185  H   ASP A 140       1.609  96.956  41.008  1.00  0.00
ATOM   2186  H   ASP A 140       2.274  98.573  40.506  1.00  0.00
ATOM   2187  N   GLU A 141       4.089  99.029  38.846  1.00 36.91
ATOM   2188  CA  GLU A 141       5.123  99.915  38.323  1.00 39.98
ATOM   2189  C   GLU A 141       6.371  99.909  39.199  1.00 42.16
ATOM   2190  O   GLU A 141       7.480 100.137  38.700  1.00 43.68
ATOM   2191  CB  GLU A 141       4.562 101.332  38.197  1.00 38.86
ATOM   2192  CG  GLU A 141       5.504 102.346  37.576  1.00 47.58
ATOM   2193  CD  GLU A 141       4.830 103.681  37.332  1.00 59.58
ATOM   2194  OE1 GLU A 141       3.631 103.809  37.659  1.00 60.75
ATOM   2195  OE2 GLU A 141       5.498 104.604  36.818  1.00 55.70
ATOM   2196  H   GLU A 141       3.180  99.424  39.126  1.00  0.00
ATOM   2197  H   GLU A 141       5.420  99.551  37.340  1.00  0.00
ATOM   2198  H   GLU A 141       4.347 101.682  39.207  1.00  0.00
ATOM   2199  H   GLU A 141       3.699 101.269  37.535  1.00  0.00
ATOM   2200  H   GLU A 141       5.838 101.955  36.615  1.00  0.00
ATOM   2201  H   GLU A 141       6.332 102.507  38.267  1.00  0.00
ATOM   2202  N   GLN A 142       6.218  99.641  40.494  1.00 40.85
ATOM   2203  CA  GLN A 142       7.326  99.697  41.439  1.00 44.40
ATOM   2204  C   GLN A 142       8.041  98.363  41.618  1.00 48.84
ATOM   2205  O   GLN A 142       9.012  98.297  42.379  1.00 52.04
ATOM   2206  CB  GLN A 142       6.827 100.197  42.798  1.00 51.81
ATOM   2207  CG  GLN A 142       6.317 101.628  42.775  1.00 48.41
ATOM   2208  CD  GLN A 142       7.411 102.628  42.463  1.00 57.59
ATOM   2209  OE1 GLN A 142       8.563 102.448  42.859  1.00 66.36
ATOM   2210  NE2 GLN A 142       7.058 103.688  41.745  1.00 53.93
ATOM   2211  H   GLN A 142       5.283  99.385  40.841  1.00  0.00
ATOM   2212  H   GLN A 142       8.054 100.390  41.018  1.00  0.00
ATOM   2213  H   GLN A 142       7.666 100.162  43.492  1.00  0.00
ATOM   2214  H   GLN A 142       5.989  99.564  43.089  1.00  0.00
ATOM   2215  H   GLN A 142       5.919 101.862  43.762  1.00  0.00
ATOM   2216  H   GLN A 142       5.562 101.704  41.993  1.00  0.00
ATOM   2217  H   GLN A 142       7.759 104.402  41.502  1.00  0.00
ATOM   2218  H   GLN A 142       6.083 103.796  41.431  1.00  0.00
ATOM   2219  N   GLY A 143       7.597  97.307  40.945  1.00 41.94
ATOM   2220  CA  GLY A 143       8.229  96.010  41.071  1.00 45.02
ATOM   2221  C   GLY A 143       7.664  95.115  42.150  1.00 41.10
ATOM   2222  O   GLY A 143       8.253  94.064  42.429  1.00 44.48
ATOM   2223  H   GLY A 143       6.785  97.413  40.320  1.00  0.00
ATOM   2224  H   GLY A 143       9.258  96.228  41.357  1.00  0.00
ATOM   2225  H   GLY A 143       8.106  95.511  40.110  1.00  0.00
ATOM   2226  N   ASN A 144       6.545  95.492  42.763  1.00 39.57
ATOM   2227  CA  ASN A 144       5.895  94.730  43.815  1.00 43.94
ATOM   2228  C   ASN A 144       4.642  94.045  43.275  1.00 36.76
ATOM   2229  O   ASN A 144       4.057  94.507  42.291  1.00 28.69
ATOM   2230  CB  ASN A 144       5.521  95.638  44.992  1.00 44.53
ATOM   2231  CG  ASN A 144       6.700  96.450  45.496  1.00 45.22
ATOM   2232  OD1 ASN A 144       7.777  95.910  45.750  1.00 52.13
ATOM   2233  ND2 ASN A 144       6.503  97.755  45.638  1.00 40.14
ATOM   2234  H   ASN A 144       6.112  96.381  42.473  1.00  0.00
ATOM   2235  H   ASN A 144       6.595  93.972  44.167  1.00  0.00
ATOM   2236  H   ASN A 144       5.169  95.012  45.812  1.00  0.00
ATOM   2237  H   ASN A 144       4.761  96.340  44.648  1.00  0.00
ATOM   2238  H   ASN A 144       7.267  98.357  45.977  1.00  0.00
ATOM   2239  H   ASN A 144       5.586  98.165  45.410  1.00  0.00
ATOM   2240  N   PRO A 145       4.221  92.931  43.879  1.00 43.84
ATOM   2241  CA  PRO A 145       3.034  92.223  43.378  1.00 36.68
ATOM   2242  C   PRO A 145       1.810  93.127  43.314  1.00 37.45
ATOM   2243  O   PRO A 145       1.617  94.007  44.155  1.00 39.05
ATOM   2244  CB  PRO A 145       2.845  91.094  44.397  1.00 36.80
ATOM   2245  CG  PRO A 145       4.218  90.841  44.920  1.00 37.56
ATOM   2246  CD  PRO A 145       4.889  92.188  44.963  1.00 39.40
ATOM   2247  H   PRO A 145       3.161  91.864  42.357  1.00  0.00
ATOM   2248  H   PRO A 145       2.397  90.198  43.968  1.00  0.00
ATOM   2249  H   PRO A 145       2.164  91.375  45.200  1.00  0.00
ATOM   2250  H   PRO A 145       4.760  90.146  44.278  1.00  0.00
ATOM   2251  H   PRO A 145       4.190  90.371  45.903  1.00  0.00
ATOM   2252  H   PRO A 145       4.775  92.684  45.927  1.00  0.00
ATOM   2253  H   PRO A 145       5.970  92.139  44.835  1.00  0.00
ATOM   2254  N   SER A 146       0.977  92.898  42.295  1.00 32.98
ATOM   2255  CA  SER A 146      -0.216  93.701  42.074  1.00 35.41
ATOM   2256  C   SER A 146      -1.508  92.896  42.031  1.00 37.89
ATOM   2257  O   SER A 146      -2.586  93.499  42.026  1.00 50.16
ATOM   2258  CB  SER A 146      -0.086  94.509  40.772  1.00 33.34
ATOM   2259  OG  SER A 146       0.284  93.674  39.689  1.00 41.58
ATOM   2260  H   SER A 146       1.186  92.128  41.644  1.00  0.00
ATOM   2261  H   SER A 146      -0.283  94.364  42.937  1.00  0.00
ATOM   2262  H   SER A 146       0.649  95.310  40.857  1.00  0.00
ATOM   2263  H   SER A 146      -1.068  94.904  40.511  1.00  0.00
ATOM   2264  H   SER A 146       0.353  94.275  38.855  1.00  0.00
ATOM   2265  N   GLY A 147      -1.438  91.568  42.000  1.00 35.05
ATOM   2266  CA  GLY A 147      -2.597  90.749  42.282  1.00 39.35
ATOM   2267  C   GLY A 147      -3.517  90.409  41.130  1.00 40.65
ATOM   2268  O   GLY A 147      -4.721  90.238  41.353  1.00 44.18
ATOM   2269  H   GLY A 147      -0.542  91.114  41.771  1.00  0.00
ATOM   2270  H   GLY A 147      -3.191  91.368  42.954  1.00  0.00
ATOM   2271  H   GLY A 147      -2.201  89.812  42.672  1.00  0.00
ATOM   2272  N   GLY A 148      -3.005  90.308  39.905  1.00 28.80
ATOM   2273  CA  GLY A 148      -3.833  89.772  38.840  1.00 26.38
ATOM   2274  C   GLY A 148      -3.885  90.553  37.543  1.00 25.32
ATOM   2275  O   GLY A 148      -3.916  91.787  37.544  1.00 29.95
ATOM   2276  H   GLY A 148      -2.037  90.605  39.716  1.00  0.00
ATOM   2277  H   GLY A 148      -4.843  89.811  39.248  1.00  0.00
ATOM   2278  H   GLY A 148      -3.423  88.787  38.616  1.00  0.00
ATOM   2279  N   LEU A 149      -3.901  89.828  36.427  1.00 24.56
ATOM   2280  CA  LEU A 149      -4.003  90.449  35.113  1.00 21.80
ATOM   2281  C   LEU A 149      -5.403  91.011  34.890  1.00 23.63
ATOM   2282  O   LEU A 149      -6.406  90.364  35.204  1.00 27.49
ATOM   2283  CB  LEU A 149      -3.666  89.429  34.025  1.00 24.63
ATOM   2284  CG  LEU A 149      -3.671  89.920  32.576  1.00 28.66
ATOM   2285  CD1 LEU A 149      -2.647  91.026  32.383  1.00 21.71
ATOM   2286  CD2 LEU A 149      -3.405  88.764  31.622  1.00 26.84
ATOM   2287  H   LEU A 149      -3.840  88.802  36.494  1.00  0.00
ATOM   2288  H   LEU A 149      -3.290  91.272  35.063  1.00  0.00
ATOM   2289  H   LEU A 149      -4.446  88.670  34.082  1.00  0.00
ATOM   2290  H   LEU A 149      -2.643  89.111  34.226  1.00  0.00
ATOM   2291  H   LEU A 149      -4.657  90.328  32.352  1.00  0.00
ATOM   2292  H   LEU A 149      -2.700  91.330  31.338  1.00  0.00
ATOM   2293  H   LEU A 149      -2.924  91.838  33.056  1.00  0.00
ATOM   2294  H   LEU A 149      -1.673  90.606  32.634  1.00  0.00
ATOM   2295  H   LEU A 149      -3.421  89.174  30.612  1.00  0.00
ATOM   2296  H   LEU A 149      -2.427  88.357  31.879  1.00  0.00
ATOM   2297  H   LEU A 149      -4.200  88.035  31.776  1.00  0.00
ATOM   2298  N   LYS A 150      -5.467  92.224  34.344  1.00 26.60
ATOM   2299  CA  LYS A 150      -6.727  92.869  34.006  1.00 21.71
ATOM   2300  C   LYS A 150      -6.810  93.124  32.506  1.00 23.63
ATOM   2301  O   LYS A 150      -5.795  93.354  31.840  1.00 26.98
ATOM   2302  CB  LYS A 150      -6.889  94.197  34.754  1.00 25.29
ATOM   2303  CG  LYS A 150      -7.019  94.058  36.259  1.00 28.25
ATOM   2304  CD  LYS A 150      -7.166  95.418  36.920  1.00 30.47
ATOM   2305  CE  LYS A 150      -7.274  95.294  38.430  1.00 38.92
ATOM   2306  NZ  LYS A 150      -7.600  96.601  39.063  1.00 39.06
ATOM   2307  H   LYS A 150      -4.588  92.726  34.153  1.00  0.00
ATOM   2308  H   LYS A 150      -7.530  92.197  34.307  1.00  0.00
ATOM   2309  H   LYS A 150      -7.806  94.665  34.396  1.00  0.00
ATOM   2310  H   LYS A 150      -5.985  94.779  34.572  1.00  0.00
ATOM   2311  H   LYS A 150      -6.120  93.577  36.644  1.00  0.00
ATOM   2312  H   LYS A 150      -7.905  93.463  36.480  1.00  0.00
ATOM   2313  H   LYS A 150      -8.076  95.887  36.546  1.00  0.00
ATOM   2314  H   LYS A 150      -6.284  96.013  36.685  1.00  0.00
ATOM   2315  H   LYS A 150      -6.323  94.944  38.832  1.00  0.00
ATOM   2316  H   LYS A 150      -8.085  94.603  38.662  1.00  0.00
ATOM   2317  H   LYS A 150      -7.656  96.438  40.078  1.00  0.00
ATOM   2318  H   LYS A 150      -6.839  97.251  38.821  1.00  0.00
ATOM   2319  H   LYS A 150      -8.503  96.907  38.674  1.00  0.00
ATOM   2320  N   ARG A 151      -8.037  93.100  31.987  1.00 23.72
ATOM   2321  CA  ARG A 151      -8.323  93.443  30.600  1.00 21.83
ATOM   2322  C   ARG A 151      -9.712  94.059  30.533  1.00 26.72
ATOM   2323  O   ARG A 151     -10.597  93.715  31.322  1.00 28.47
ATOM   2324  CB  ARG A 151      -8.249  92.227  29.662  1.00 23.39
ATOM   2325  CG  ARG A 151      -6.871  91.591  29.516  1.00 24.33
ATOM   2326  CD  ARG A 151      -6.865  90.538  28.420  1.00 22.47
ATOM   2327  NE  ARG A 151      -5.600  89.813  28.357  1.00 22.78
ATOM   2328  CZ  ARG A 151      -5.489  88.496  28.492  1.00 24.41
ATOM   2329  NH1 ARG A 151      -6.572  87.757  28.688  1.00 26.99
ATOM   2330  NH2 ARG A 151      -4.298  87.915  28.420  1.00 18.56
ATOM   2331  H   ARG A 151      -8.821  92.826  32.596  1.00  0.00
ATOM   2332  H   ARG A 151      -7.564  94.148  30.262  1.00  0.00
ATOM   2333  H   ARG A 151      -8.536  92.575  28.670  1.00  0.00
ATOM   2334  H   ARG A 151      -8.892  91.461  30.096  1.00  0.00
ATOM   2335  H   ARG A 151      -6.604  91.113  30.459  1.00  0.00
ATOM   2336  H   ARG A 151      -6.155  92.369  29.252  1.00  0.00
ATOM   2337  H   ARG A 151      -7.032  91.011  27.452  1.00  0.00
ATOM   2338  H   ARG A 151      -7.632  89.800  28.656  1.00  0.00
ATOM   2339  H   ARG A 151      -4.740  90.356  28.198  1.00  0.00
ATOM   2340  H   ARG A 151      -6.487  86.736  28.793  1.00  0.00
ATOM   2341  H   ARG A 151      -7.499  88.204  28.736  1.00  0.00
ATOM   2342  H   ARG A 151      -4.216  86.894  28.525  1.00  0.00
ATOM   2343  H   ARG A 151      -3.456  88.485  28.259  1.00  0.00
ATOM   2344  N   ASN A 152      -9.896  94.988  29.586  1.00 31.24
ATOM   2345  CA  ASN A 152     -11.188  95.656  29.402  1.00 26.62
ATOM   2346  C   ASN A 152     -11.275  96.082  27.932  1.00 23.03
ATOM   2347  O   ASN A 152     -11.002  97.229  27.567  1.00 26.24
ATOM   2348  CB  ASN A 152     -11.358  96.842  30.351  1.00 22.09
ATOM   2349  CG  ASN A 152     -12.801  97.293  30.468  1.00 33.28
ATOM   2350  OD1 ASN A 152     -13.701  96.697  29.874  1.00 27.07
ATOM   2351  ND2 ASN A 152     -13.031  98.341  31.250  1.00 25.59
ATOM   2352  H   ASN A 152      -9.109  95.240  28.971  1.00  0.00
ATOM   2353  H   ASN A 152     -12.002  94.973  29.645  1.00  0.00
ATOM   2354  H   ASN A 152     -10.776  97.677  29.961  1.00  0.00
ATOM   2355  H   ASN A 152     -11.029  96.528  31.342  1.00  0.00
ATOM   2356  H   ASN A 152     -13.991  98.694  31.369  1.00  0.00
ATOM   2357  H   ASN A 152     -12.249  98.801  31.738  1.00  0.00
ATOM   2358  N   PHE A 153     -11.659  95.128  27.084  1.00 24.78
ATOM   2359  CA  PHE A 153     -11.645  95.320  25.638  1.00 24.16
ATOM   2360  C   PHE A 153     -12.511  96.502  25.214  1.00 26.96
ATOM   2361  O   PHE A 153     -13.711  96.544  25.504  1.00 25.47
ATOM   2362  CB  PHE A 153     -12.125  94.047  24.940  1.00 25.85
ATOM   2363  CG  PHE A 153     -11.221  92.862  25.137  1.00 26.13
ATOM   2364  CD1 PHE A 153      -9.887  93.034  25.472  1.00 28.07
ATOM   2365  CD2 PHE A 153     -11.705  91.575  24.976  1.00 30.83
ATOM   2366  CE1 PHE A 153      -9.057  91.942  25.651  1.00 26.05
ATOM   2367  CE2 PHE A 153     -10.879  90.479  25.153  1.00 27.67
ATOM   2368  CZ  PHE A 153      -9.554  90.664  25.490  1.00 26.21
ATOM   2369  H   PHE A 153     -11.976  94.224  27.463  1.00  0.00
ATOM   2370  H   PHE A 153     -10.619  95.538  25.342  1.00  0.00
ATOM   2371  H   PHE A 153     -12.167  94.246  23.869  1.00  0.00
ATOM   2372  H   PHE A 153     -13.086  93.780  25.380  1.00  0.00
ATOM   2373  H   PHE A 153      -9.488  94.041  25.596  1.00  0.00
ATOM   2374  H   PHE A 153     -12.750  91.423  24.706  1.00  0.00
ATOM   2375  H   PHE A 153      -8.011  92.090  25.919  1.00  0.00
ATOM   2376  H   PHE A 153     -11.275  89.471  25.026  1.00  0.00
ATOM   2377  H   PHE A 153      -8.901  89.803  25.629  1.00  0.00
ATOM   2378  N   GLY A 154     -11.895  97.456  24.517  1.00 27.27
ATOM   2379  CA  GLY A 154     -12.630  98.508  23.834  1.00 22.75
ATOM   2380  C   GLY A 154     -13.467  99.402  24.720  1.00 33.21
ATOM   2381  O   GLY A 154     -14.479  99.942  24.260  1.00 37.60
ATOM   2382  H   GLY A 154     -10.867  97.448  24.460  1.00  0.00
ATOM   2383  H   GLY A 154     -13.326  97.983  23.180  1.00  0.00
ATOM   2384  H   GLY A 154     -11.887  99.127  23.331  1.00  0.00
ATOM   2385  N   ALA A 155     -13.077  99.582  25.981  1.00 32.49
ATOM   2386  CA  ALA A 155     -13.852 100.391  26.912  1.00 31.30
ATOM   2387  C   ALA A 155     -13.430 101.857  26.922  1.00 45.10
ATOM   2388  O   ALA A 155     -13.793 102.589  27.850  1.00 54.59
ATOM   2389  CB  ALA A 155     -13.752  99.810  28.323  1.00 27.99
ATOM   2390  H   ALA A 155     -12.206  99.138  26.306  1.00  0.00
ATOM   2391  H   ALA A 155     -14.886 100.361  26.569  1.00  0.00
ATOM   2392  H   ALA A 155     -14.347 100.450  28.974  1.00  0.00
ATOM   2393  H   ALA A 155     -14.149  98.796  28.279  1.00  0.00
ATOM   2394  H   ALA A 155     -12.697  99.820  28.598  1.00  0.00
ATOM   2395  N   THR A 156     -12.680 102.301  25.917  1.00 52.18
ATOM   2396  CA  THR A 156     -12.232 103.682  25.818  1.00 40.88
ATOM   2397  C   THR A 156     -12.857 104.356  24.603  1.00 45.80
ATOM   2398  O   THR A 156     -13.175 103.703  23.604  1.00 46.86
ATOM   2399  CB  THR A 156     -10.706 103.762  25.724  1.00 33.17
ATOM   2400  OG1 THR A 156     -10.258 103.022  24.582  1.00 48.94
ATOM   2401  CG2 THR A 156     -10.065 103.182  26.976  1.00 39.54
ATOM   2402  H   THR A 156     -12.405 101.639  25.177  1.00  0.00
ATOM   2403  H   THR A 156     -12.550 104.201  26.722  1.00  0.00
ATOM   2404  H   THR A 156     -10.417 104.808  25.628  1.00  0.00
ATOM   2405  H   THR A 156     -10.710 103.440  23.756  1.00  0.00
ATOM   2406  H   THR A 156      -8.986 103.267  26.850  1.00  0.00
ATOM   2407  H   THR A 156     -10.422 103.773  27.820  1.00  0.00
ATOM   2408  H   THR A 156     -10.384 102.142  27.045  1.00  0.00
ATOM   2409  N   LYS A 157     -13.030 105.677  24.696  1.00 48.37
ATOM   2410  CA  LYS A 157     -13.566 106.441  23.576  1.00 44.24
ATOM   2411  C   LYS A 157     -12.497 106.838  22.566  1.00 53.42
ATOM   2412  O   LYS A 157     -12.841 107.205  21.437  1.00 61.68
ATOM   2413  CB  LYS A 157     -14.313 107.683  24.068  1.00 49.94
ATOM   2414  CG  LYS A 157     -15.629 107.353  24.760  1.00 53.93
ATOM   2415  CD  LYS A 157     -16.374 108.601  25.203  1.00 55.85
ATOM   2416  CE  LYS A 157     -17.400 108.271  26.275  1.00 58.58
ATOM   2417  NZ  LYS A 157     -17.920 109.490  26.954  1.00 59.10
ATOM   2418  H   LYS A 157     -12.782 106.162  25.570  1.00  0.00
ATOM   2419  H   LYS A 157     -14.266 105.781  23.063  1.00  0.00
ATOM   2420  H   LYS A 157     -14.541 108.303  23.201  1.00  0.00
ATOM   2421  H   LYS A 157     -13.677 108.185  24.797  1.00  0.00
ATOM   2422  H   LYS A 157     -15.408 106.758  25.646  1.00  0.00
ATOM   2423  H   LYS A 157     -16.260 106.818  24.051  1.00  0.00
ATOM   2424  H   LYS A 157     -16.892 109.023  24.342  1.00  0.00
ATOM   2425  H   LYS A 157     -15.655 109.310  25.613  1.00  0.00
ATOM   2426  H   LYS A 157     -16.933 107.638  27.029  1.00  0.00
ATOM   2427  H   LYS A 157     -18.248 107.784  25.793  1.00  0.00
ATOM   2428  H   LYS A 157     -18.603 109.175  27.658  1.00  0.00
ATOM   2429  H   LYS A 157     -17.113 109.961  27.387  1.00  0.00
ATOM   2430  H   LYS A 157     -18.360 110.074  26.229  1.00  0.00
ATOM   2431  N   GLU A 158     -11.216 106.772  22.932  1.00 56.93
ATOM   2432  CA  GLU A 158     -10.158 107.103  21.988  1.00 55.22
ATOM   2433  C   GLU A 158      -9.649 105.883  21.238  1.00 55.31
ATOM   2434  O   GLU A 158      -8.928 106.038  20.248  1.00 63.99
ATOM   2435  CB  GLU A 158      -8.974 107.775  22.694  1.00 58.17
ATOM   2436  CG  GLU A 158      -9.303 109.051  23.443  1.00 79.72
ATOM   2437  CD  GLU A 158      -8.353 109.297  24.599  1.00 94.21
ATOM   2438  OE1 GLU A 158      -7.737 108.323  25.081  1.00 93.51
ATOM   2439  OE2 GLU A 158      -8.219 110.464  25.021  1.00100.15
ATOM   2440  H   GLU A 158     -10.973 106.484  23.891  1.00  0.00
ATOM   2441  H   GLU A 158     -10.602 107.793  21.270  1.00  0.00
ATOM   2442  H   GLU A 158      -8.252 108.044  21.923  1.00  0.00
ATOM   2443  H   GLU A 158      -8.617 107.068  23.443  1.00  0.00
ATOM   2444  H   GLU A 158     -10.311 108.957  23.846  1.00  0.00
ATOM   2445  H   GLU A 158      -9.215 109.885  22.747  1.00  0.00
ATOM   2446  N   ALA A 159     -10.017 104.680  21.678  1.00 45.12
ATOM   2447  CA  ALA A 159      -9.639 103.445  20.993  1.00 46.33
ATOM   2448  C   ALA A 159     -10.749 102.422  21.186  1.00 42.74
ATOM   2449  O   ALA A 159     -10.565 101.395  21.849  1.00 37.57
ATOM   2450  CB  ALA A 159      -8.305 102.917  21.520  1.00 33.97
ATOM   2451  H   ALA A 159     -10.589 104.618  22.532  1.00  0.00
ATOM   2452  H   ALA A 159      -9.509 103.641  19.929  1.00  0.00
ATOM   2453  H   ALA A 159      -8.085 102.002  20.970  1.00  0.00
ATOM   2454  H   ALA A 159      -7.560 103.691  21.334  1.00  0.00
ATOM   2455  H   ALA A 159      -8.436 102.728  22.586  1.00  0.00
ATOM   2456  N   PRO A 160     -11.934 102.675  20.615  1.00 39.13
ATOM   2457  CA  PRO A 160     -13.033 101.712  20.771  1.00 39.87
ATOM   2458  C   PRO A 160     -12.894 100.486  19.890  1.00 32.66
ATOM   2459  O   PRO A 160     -13.538  99.467  20.174  1.00 33.63
ATOM   2460  CB  PRO A 160     -14.268 102.529  20.379  1.00 37.27
ATOM   2461  CG  PRO A 160     -13.745 103.470  19.351  1.00 34.92
ATOM   2462  CD  PRO A 160     -12.335 103.822  19.777  1.00 46.32
ATOM   2463  H   PRO A 160     -13.069 101.305  21.781  1.00  0.00
ATOM   2464  H   PRO A 160     -14.738 103.043  21.217  1.00  0.00
ATOM   2465  H   PRO A 160     -15.072 101.909  19.982  1.00  0.00
ATOM   2466  H   PRO A 160     -14.372 104.360  19.296  1.00  0.00
ATOM   2467  H   PRO A 160     -13.767 103.019  18.359  1.00  0.00
ATOM   2468  H   PRO A 160     -11.663 103.954  18.929  1.00  0.00
ATOM   2469  H   PRO A 160     -12.264 104.772  20.307  1.00  0.00
ATOM   2470  N   THR A 161     -12.087 100.550  18.834  1.00 33.90
ATOM   2471  CA  THR A 161     -11.940  99.456  17.889  1.00 40.89
ATOM   2472  C   THR A 161     -10.465  99.125  17.712  1.00 33.13
ATOM   2473  O   THR A 161      -9.577  99.866  18.142  1.00 29.49
ATOM   2474  CB  THR A 161     -12.559  99.801  16.526  1.00 42.07
ATOM   2475  OG1 THR A 161     -12.011 101.037  16.051  1.00 45.72
ATOM   2476  CG2 THR A 161     -14.069  99.933  16.642  1.00 46.01
ATOM   2477  H   THR A 161     -11.544 101.411  18.680  1.00  0.00
ATOM   2478  H   THR A 161     -12.469  98.592  18.291  1.00  0.00
ATOM   2479  H   THR A 161     -12.329  98.998  15.826  1.00  0.00
ATOM   2480  H   THR A 161     -10.991 100.909  15.986  1.00  0.00
ATOM   2481  H   THR A 161     -14.445 100.177  15.648  1.00  0.00
ATOM   2482  H   THR A 161     -14.447  98.973  16.994  1.00  0.00
ATOM   2483  H   THR A 161     -14.265 100.732  17.357  1.00  0.00
ATOM   2484  N   LEU A 162     -10.216  97.999  17.070  1.00 33.78
ATOM   2485  CA  LEU A 162      -8.882  97.579  16.679  1.00 27.79
ATOM   2486  C   LEU A 162      -8.525  98.165  15.317  1.00 29.77
ATOM   2487  O   LEU A 162      -9.410  98.425  14.495  1.00 29.81
ATOM   2488  CB  LEU A 162      -8.794  96.055  16.624  1.00 25.64
ATOM   2489  CG  LEU A 162      -8.704  95.334  17.969  1.00 22.49
ATOM   2490  CD1 LEU A 162      -8.653  93.827  17.771  1.00 16.89
ATOM   2491  CD2 LEU A 162      -7.483  95.812  18.739  1.00 24.40
ATOM   2492  H   LEU A 162     -11.009  97.386  16.834  1.00  0.00
ATOM   2493  H   LEU A 162      -8.175  97.945  17.423  1.00  0.00
ATOM   2494  H   LEU A 162      -7.871  95.823  16.093  1.00  0.00
ATOM   2495  H   LEU A 162      -9.718  95.714  16.157  1.00  0.00
ATOM   2496  H   LEU A 162      -9.597  95.569  18.548  1.00  0.00
ATOM   2497  H   LEU A 162      -8.590  93.377  18.762  1.00  0.00
ATOM   2498  H   LEU A 162      -9.570  93.542  17.254  1.00  0.00
ATOM   2499  H   LEU A 162      -7.767  93.614  17.172  1.00  0.00
ATOM   2500  H   LEU A 162      -7.469  95.268  19.684  1.00  0.00
ATOM   2501  H   LEU A 162      -6.611  95.583  18.127  1.00  0.00
ATOM   2502  H   LEU A 162      -7.602  96.885  18.891  1.00  0.00
ATOM   2503  N   PRO A 163      -7.239  98.400  15.061  1.00 31.00
ATOM   2504  CA  PRO A 163      -6.836  98.914  13.748  1.00 25.26
ATOM   2505  C   PRO A 163      -7.232  97.956  12.636  1.00 28.62
ATOM   2506  O   PRO A 163      -7.325  96.742  12.832  1.00 33.30
ATOM   2507  CB  PRO A 163      -5.311  99.034  13.864  1.00 25.95
ATOM   2508  CG  PRO A 163      -5.048  99.096  15.333  1.00 27.74
ATOM   2509  CD  PRO A 163      -6.093  98.247  15.972  1.00 28.53
ATOM   2510  H   PRO A 163      -7.317  99.860  13.497  1.00  0.00
ATOM   2511  H   PRO A 163      -4.912  99.903  13.342  1.00  0.00
ATOM   2512  H   PRO A 163      -4.800  98.183  13.413  1.00  0.00
ATOM   2513  H   PRO A 163      -5.092 100.121  15.701  1.00  0.00
ATOM   2514  H   PRO A 163      -4.047  98.735  15.571  1.00  0.00
ATOM   2515  H   PRO A 163      -5.786  97.207  16.083  1.00  0.00
ATOM   2516  H   PRO A 163      -6.323  98.541  16.996  1.00  0.00
ATOM   2517  N   THR A 164      -7.455  98.519  11.456  1.00 26.09
ATOM   2518  CA  THR A 164      -7.960  97.776  10.313  1.00 30.13
ATOM   2519  C   THR A 164      -6.813  97.393   9.384  1.00 30.53
ATOM   2520  O   THR A 164      -5.673  97.836   9.544  1.00 36.01
ATOM   2521  CB  THR A 164      -9.001  98.602   9.551  1.00 34.77
ATOM   2522  OG1 THR A 164      -8.368  99.751   8.975  1.00 31.25
ATOM   2523  CG2 THR A 164     -10.108  99.060  10.488  1.00 21.92
ATOM   2524  H   THR A 164      -7.262  99.525  11.345  1.00  0.00
ATOM   2525  H   THR A 164      -8.438  96.867  10.678  1.00  0.00
ATOM   2526  H   THR A 164      -9.435  97.981   8.767  1.00  0.00
ATOM   2527  H   THR A 164      -7.627  99.405   8.349  1.00  0.00
ATOM   2528  H   THR A 164     -10.812  99.639   9.890  1.00  0.00
ATOM   2529  H   THR A 164     -10.568  98.162  10.900  1.00  0.00
ATOM   2530  H   THR A 164      -9.639  99.667  11.262  1.00  0.00
ATOM   2531  N   ARG A 165      -7.132  96.550   8.400  1.00 31.52
ATOM   2532  CA  ARG A 165      -6.160  96.253   7.354  1.00 28.55
ATOM   2533  C   ARG A 165      -5.838  97.498   6.542  1.00 31.09
ATOM   2534  O   ARG A 165      -4.708  97.656   6.064  1.00 27.30
ATOM   2535  CB  ARG A 165      -6.680  95.145   6.437  1.00 31.65
ATOM   2536  CG  ARG A 165      -6.992  93.833   7.139  1.00 41.49
ATOM   2537  CD  ARG A 165      -6.609  92.646   6.264  1.00 40.77
ATOM   2538  NE  ARG A 165      -7.627  91.600   6.262  1.00 49.67
ATOM   2539  CZ  ARG A 165      -8.550  91.461   5.315  1.00 60.71
ATOM   2540  NH1 ARG A 165      -8.581  92.302   4.290  1.00 52.52
ATOM   2541  NH2 ARG A 165      -9.439  90.479   5.389  1.00 62.00
ATOM   2542  H   ARG A 165      -8.063  96.110   8.379  1.00  0.00
ATOM   2543  H   ARG A 165      -5.244  95.910   7.834  1.00  0.00
ATOM   2544  H   ARG A 165      -5.897  94.936   5.708  1.00  0.00
ATOM   2545  H   ARG A 165      -7.617  95.501   6.009  1.00  0.00
ATOM   2546  H   ARG A 165      -8.062  93.790   7.340  1.00  0.00
ATOM   2547  H   ARG A 165      -6.421  93.786   8.066  1.00  0.00
ATOM   2548  H   ARG A 165      -5.679  92.207   6.625  1.00  0.00
ATOM   2549  H   ARG A 165      -6.534  92.999   5.235  1.00  0.00
ATOM   2550  H   ARG A 165      -7.631  90.928   7.042  1.00  0.00
ATOM   2551  H   ARG A 165      -9.296  92.194   3.557  1.00  0.00
ATOM   2552  H   ARG A 165      -7.890  93.063   4.227  1.00  0.00
ATOM   2553  H   ARG A 165     -10.153  90.374   4.654  1.00  0.00
ATOM   2554  H   ARG A 165      -9.415  89.822   6.182  1.00  0.00
ATOM   2555  N   ASP A 166      -6.815  98.392   6.384  1.00 32.44
ATOM   2556  CA  ASP A 166      -6.579  99.640   5.669  1.00 37.18
ATOM   2557  C   ASP A 166      -5.580 100.521   6.411  1.00 38.75
ATOM   2558  O   ASP A 166      -4.769 101.212   5.784  1.00 36.40
ATOM   2559  CB  ASP A 166      -7.907 100.370   5.467  1.00 39.28
ATOM   2560  CG  ASP A 166      -7.769 101.608   4.611  1.00 53.00
ATOM   2561  OD1 ASP A 166      -6.768 101.714   3.873  1.00 76.89
ATOM   2562  OD2 ASP A 166      -8.669 102.472   4.669  1.00 53.57
ATOM   2563  H   ASP A 166      -7.749  98.198   6.773  1.00  0.00
ATOM   2564  H   ASP A 166      -6.146  99.411   4.695  1.00  0.00
ATOM   2565  H   ASP A 166      -8.281 100.679   6.443  1.00  0.00
ATOM   2566  H   ASP A 166      -8.586  99.691   4.951  1.00  0.00
ATOM   2567  N   ASP A 167      -5.628 100.513   7.745  1.00 36.23
ATOM   2568  CA  ASP A 167      -4.651 101.267   8.525  1.00 33.37
ATOM   2569  C   ASP A 167      -3.236 100.749   8.295  1.00 33.82
ATOM   2570  O   ASP A 167      -2.288 101.537   8.187  1.00 32.99
ATOM   2571  CB  ASP A 167      -5.011 101.212  10.010  1.00 34.88
ATOM   2572  CG  ASP A 167      -6.299 101.951  10.324  1.00 35.88
ATOM   2573  OD1 ASP A 167      -6.669 102.858   9.550  1.00 34.11
ATOM   2574  OD2 ASP A 167      -6.940 101.626  11.345  1.00 35.80
ATOM   2575  H   ASP A 167      -6.359  99.971   8.227  1.00  0.00
ATOM   2576  H   ASP A 167      -4.679 102.305   8.192  1.00  0.00
ATOM   2577  H   ASP A 167      -4.207 101.684  10.574  1.00  0.00
ATOM   2578  H   ASP A 167      -5.155 100.166  10.282  1.00  0.00
ATOM   2579  N   VAL A 168      -3.071  99.426   8.224  1.00 24.04
ATOM   2580  CA  VAL A 168      -1.748  98.855   7.989  1.00 27.61
ATOM   2581  C   VAL A 168      -1.268  99.171   6.577  1.00 29.47
ATOM   2582  O   VAL A 168      -0.101  99.526   6.369  1.00 36.35
ATOM   2583  CB  VAL A 168      -1.763  97.339   8.256  1.00 35.91
ATOM   2584  CG1 VAL A 168      -0.390  96.738   7.989  1.00 21.69
ATOM   2585  CG2 VAL A 168      -2.206  97.057   9.683  1.00 28.57
ATOM   2586  H   VAL A 168      -3.884  98.803   8.336  1.00  0.00
ATOM   2587  H   VAL A 168      -1.042  99.309   8.684  1.00  0.00
ATOM   2588  H   VAL A 168      -2.477  96.873   7.577  1.00  0.00
ATOM   2589  H   VAL A 168      -0.464  95.670   8.194  1.00  0.00
ATOM   2590  H   VAL A 168      -0.154  96.934   6.943  1.00  0.00
ATOM   2591  H   VAL A 168       0.311  97.232   8.662  1.00  0.00
ATOM   2592  H   VAL A 168      -2.197  95.975   9.812  1.00  0.00
ATOM   2593  H   VAL A 168      -1.491  97.549  10.342  1.00  0.00
ATOM   2594  H   VAL A 168      -3.209  97.470   9.793  1.00  0.00
ATOM   2595  N   LEU A 169      -2.155  99.043   5.586  1.00 30.33
ATOM   2596  CA  LEU A 169      -1.768  99.305   4.202  1.00 28.75
ATOM   2597  C   LEU A 169      -1.337 100.753   4.007  1.00 33.88
ATOM   2598  O   LEU A 169      -0.361 101.028   3.299  1.00 37.66
ATOM   2599  CB  LEU A 169      -2.922  98.961   3.259  1.00 32.92
ATOM   2600  CG  LEU A 169      -3.334  97.490   3.169  1.00 37.85
ATOM   2601  CD1 LEU A 169      -4.573  97.333   2.300  1.00 39.59
ATOM   2602  CD2 LEU A 169      -2.189  96.642   2.637  1.00 34.95
ATOM   2603  H   LEU A 169      -3.121  98.757   5.800  1.00  0.00
ATOM   2604  H   LEU A 169      -0.913  98.671   3.967  1.00  0.00
ATOM   2605  H   LEU A 169      -2.581  99.235   2.261  1.00  0.00
ATOM   2606  H   LEU A 169      -3.792  99.490   3.649  1.00  0.00
ATOM   2607  H   LEU A 169      -3.576  97.140   4.173  1.00  0.00
ATOM   2608  H   LEU A 169      -4.813  96.270   2.276  1.00  0.00
ATOM   2609  H   LEU A 169      -5.366  97.917   2.767  1.00  0.00
ATOM   2610  H   LEU A 169      -4.319  97.713   1.311  1.00  0.00
ATOM   2611  H   LEU A 169      -2.546  95.613   2.598  1.00  0.00
ATOM   2612  H   LEU A 169      -1.943  97.024   1.646  1.00  0.00
ATOM   2613  H   LEU A 169      -1.358  96.756   3.333  1.00  0.00
ATOM   2614  N   ASN A 170      -2.055 101.696   4.624  1.00 31.54
ATOM   2615  CA  ASN A 170      -1.709 103.105   4.471  1.00 32.59
ATOM   2616  C   ASN A 170      -0.379 103.439   5.137  1.00 41.38
ATOM   2617  O   ASN A 170       0.324 104.352   4.688  1.00 40.50
ATOM   2618  CB  ASN A 170      -2.823 103.983   5.041  1.00 35.43
ATOM   2619  CG  ASN A 170      -4.061 103.996   4.165  1.00 47.31
ATOM   2620  OD1 ASN A 170      -3.969 103.956   2.938  1.00 49.42
ATOM   2621  ND2 ASN A 170      -5.230 104.051   4.793  1.00 53.70
ATOM   2622  H   ASN A 170      -2.857 101.427   5.211  1.00  0.00
ATOM   2623  H   ASN A 170      -1.600 103.306   3.405  1.00  0.00
ATOM   2624  H   ASN A 170      -2.450 105.005   5.111  1.00  0.00
ATOM   2625  H   ASN A 170      -3.109 103.575   6.010  1.00  0.00
ATOM   2626  H   ASN A 170      -6.106 104.062   4.251  1.00  0.00
ATOM   2627  H   ASN A 170      -5.261 104.082   5.822  1.00  0.00
ATOM   2628  N   ALA A 171      -0.017 102.717   6.200  1.00 38.41
ATOM   2629  CA  ALA A 171       1.277 102.942   6.835  1.00 29.68
ATOM   2630  C   ALA A 171       2.421 102.392   5.994  1.00 33.57
ATOM   2631  O   ALA A 171       3.523 102.953   6.006  1.00 26.37
ATOM   2632  CB  ALA A 171       1.295 102.319   8.230  1.00 30.34
ATOM   2633  H   ALA A 171      -0.654 101.998   6.573  1.00  0.00
ATOM   2634  H   ALA A 171       1.422 104.019   6.922  1.00  0.00
ATOM   2635  H   ALA A 171       2.279 102.517   8.655  1.00  0.00
ATOM   2636  H   ALA A 171       0.502 102.799   8.804  1.00  0.00
ATOM   2637  H   ALA A 171       1.115 101.251   8.105  1.00  0.00
ATOM   2638  N   LEU A 172       2.184 101.304   5.258  1.00 32.24
ATOM   2639  CA  LEU A 172       3.223 100.720   4.419  1.00 29.54
ATOM   2640  C   LEU A 172       3.564 101.581   3.210  1.00 29.79
ATOM   2641  O   LEU A 172       4.601 101.346   2.580  1.00 30.49
ATOM   2642  CB  LEU A 172       2.799  99.323   3.958  1.00 24.08
ATOM   2643  CG  LEU A 172       2.679  98.266   5.057  1.00 32.18
ATOM   2644  CD1 LEU A 172       2.070  96.983   4.511  1.00 19.99
ATOM   2645  CD2 LEU A 172       4.036  97.995   5.692  1.00 25.08
ATOM   2646  H   LEU A 172       1.250 100.869   5.283  1.00  0.00
ATOM   2647  H   LEU A 172       4.124 100.657   5.030  1.00  0.00
ATOM   2648  H   LEU A 172       3.577  98.973   3.279  1.00  0.00
ATOM   2649  H   LEU A 172       1.804  99.431   3.526  1.00  0.00
ATOM   2650  H   LEU A 172       2.013  98.652   5.829  1.00  0.00
ATOM   2651  H   LEU A 172       2.014  96.278   5.341  1.00  0.00
ATOM   2652  H   LEU A 172       1.082  97.237   4.128  1.00  0.00
ATOM   2653  H   LEU A 172       2.732  96.627   3.721  1.00  0.00
ATOM   2654  H   LEU A 172       3.882  97.238   6.461  1.00  0.00
ATOM   2655  H   LEU A 172       4.694  97.639   4.899  1.00  0.00
ATOM   2656  H   LEU A 172       4.384  98.938   6.114  1.00  0.00
ATOM   2657  N   LYS A 173       2.730 102.567   2.876  1.00 29.26
ATOM   2658  CA  LYS A 173       3.017 103.456   1.758  1.00 31.79
ATOM   2659  C   LYS A 173       4.100 104.477   2.080  1.00 32.12
ATOM   2660  O   LYS A 173       4.708 105.025   1.154  1.00 37.77
ATOM   2661  CB  LYS A 173       1.745 104.185   1.319  1.00 38.31
ATOM   2662  CG  LYS A 173       0.679 103.278   0.725  1.00 42.84
ATOM   2663  CD  LYS A 173      -0.554 104.072   0.326  1.00 50.89
ATOM   2664  CE  LYS A 173      -1.710 103.155  -0.038  1.00 42.15
ATOM   2665  NZ  LYS A 173      -2.984 103.910  -0.206  1.00 51.48
ATOM   2666  H   LYS A 173       1.866 102.703   3.419  1.00  0.00
ATOM   2667  H   LYS A 173       3.388 102.828   0.948  1.00  0.00
ATOM   2668  H   LYS A 173       2.028 104.898   0.544  1.00  0.00
ATOM   2669  H   LYS A 173       1.312 104.640   2.210  1.00  0.00
ATOM   2670  H   LYS A 173       0.392 102.540   1.474  1.00  0.00
ATOM   2671  H   LYS A 173       1.086 102.796  -0.164  1.00  0.00
ATOM   2672  H   LYS A 173      -0.307 104.680  -0.544  1.00  0.00
ATOM   2673  H   LYS A 173      -0.856 104.691   1.171  1.00  0.00
ATOM   2674  H   LYS A 173      -1.849 102.422   0.757  1.00  0.00
ATOM   2675  H   LYS A 173      -1.482 102.679  -0.992  1.00  0.00
ATOM   2676  H   LYS A 173      -3.711 103.223  -0.450  1.00  0.00
ATOM   2677  H   LYS A 173      -3.180 104.373   0.693  1.00  0.00
ATOM   2678  H   LYS A 173      -2.832 104.592  -0.963  1.00  0.00
ATOM   2679  N   ILE A 174       4.342 104.751   3.364  1.00 30.12
ATOM   2680  CA  ILE A 174       5.293 105.788   3.743  1.00 30.40
ATOM   2681  C   ILE A 174       6.687 105.398   3.277  1.00 32.04
ATOM   2682  O   ILE A 174       7.123 104.252   3.447  1.00 29.28
ATOM   2683  CB  ILE A 174       5.254 106.019   5.261  1.00 29.73
ATOM   2684  CG1 ILE A 174       3.808 106.169   5.739  1.00 31.07
ATOM   2685  CG2 ILE A 174       6.077 107.245   5.638  1.00 28.65
ATOM   2686  CD1 ILE A 174       3.188 107.509   5.416  1.00 34.43
ATOM   2687  H   ILE A 174       3.849 104.222   4.097  1.00  0.00
ATOM   2688  H   ILE A 174       5.019 106.726   3.259  1.00  0.00
ATOM   2689  H   ILE A 174       5.692 105.152   5.755  1.00  0.00
ATOM   2690  H   ILE A 174       3.804 106.065   6.824  1.00  0.00
ATOM   2691  H   ILE A 174       3.216 105.416   5.218  1.00  0.00
ATOM   2692  H   ILE A 174       6.009 107.354   6.720  1.00  0.00
ATOM   2693  H   ILE A 174       7.100 107.054   5.313  1.00  0.00
ATOM   2694  H   ILE A 174       5.638 108.096   5.117  1.00  0.00
ATOM   2695  H   ILE A 174       2.170 107.491   5.804  1.00  0.00
ATOM   2696  H   ILE A 174       3.796 108.268   5.908  1.00  0.00
ATOM   2697  H   ILE A 174       3.207 107.616   4.331  1.00  0.00
ATOM   2698  N   THR A 175       7.395 106.357   2.684  1.00 34.08
ATOM   2699  CA  THR A 175       8.710 106.109   2.107  1.00 35.87
ATOM   2700  C   THR A 175       9.823 106.213   3.143  1.00 34.43
ATOM   2701  O   THR A 175      10.737 105.382   3.155  1.00 39.25
ATOM   2702  CB  THR A 175       8.973 107.089   0.958  1.00 30.97
ATOM   2703  OG1 THR A 175       7.945 106.956  -0.031  1.00 33.81
ATOM   2704  CG2 THR A 175      10.323 106.809   0.310  1.00 39.89
ATOM   2705  H   THR A 175       7.000 107.307   2.631  1.00  0.00
ATOM   2706  H   THR A 175       8.711 105.087   1.727  1.00  0.00
ATOM   2707  H   THR A 175       8.976 108.101   1.363  1.00  0.00
ATOM   2708  H   THR A 175       7.049 107.151   0.438  1.00  0.00
ATOM   2709  H   THR A 175      10.448 107.535  -0.493  1.00  0.00
ATOM   2710  H   THR A 175      11.080 106.929   1.085  1.00  0.00
ATOM   2711  H   THR A 175      10.289 105.788  -0.069  1.00  0.00
ATOM   2712  N   GLN A 176       9.761 107.214   4.016  1.00 34.86
ATOM   2713  CA  GLN A 176      10.801 107.419   5.013  1.00 33.57
ATOM   2714  C   GLN A 176      10.544 106.562   6.244  1.00 24.72
ATOM   2715  O   GLN A 176       9.410 106.458   6.722  1.00 24.68
ATOM   2716  CB  GLN A 176      10.869 108.893   5.412  1.00 30.71
ATOM   2717  CG  GLN A 176      11.145 109.833   4.253  1.00 28.01
ATOM   2718  CD  GLN A 176      12.408 109.469   3.502  1.00 36.02
ATOM   2719  OE1 GLN A 176      13.497 109.447   4.072  1.00 43.12
ATOM   2720  NE2 GLN A 176      12.268 109.188   2.212  1.00 38.78
ATOM   2721  H   GLN A 176       8.959 107.859   3.986  1.00  0.00
ATOM   2722  H   GLN A 176      11.755 107.123   4.576  1.00  0.00
ATOM   2723  H   GLN A 176      11.689 109.005   6.122  1.00  0.00
ATOM   2724  H   GLN A 176       9.894 109.164   5.816  1.00  0.00
ATOM   2725  H   GLN A 176      11.270 110.839   4.655  1.00  0.00
ATOM   2726  H   GLN A 176      10.309 109.764   3.557  1.00  0.00
ATOM   2727  H   GLN A 176      13.091 108.933   1.648  1.00  0.00
ATOM   2728  H   GLN A 176      11.336 109.225   1.775  1.00  0.00
ATOM   2729  N   TYR A 177      11.609 105.938   6.754  1.00 17.81
ATOM   2730  CA  TYR A 177      11.501 105.221   8.020  1.00 18.43
ATOM   2731  C   TYR A 177      11.115 106.170   9.147  1.00 19.60
ATOM   2732  O   TYR A 177      10.191 105.893   9.920  1.00 22.81
ATOM   2733  CB  TYR A 177      12.816 104.511   8.348  1.00 17.96
ATOM   2734  CG  TYR A 177      12.842 103.921   9.743  1.00 24.06
ATOM   2735  CD1 TYR A 177      12.344 102.648   9.989  1.00 20.49
ATOM   2736  CD2 TYR A 177      13.356 104.640  10.817  1.00 23.28
ATOM   2737  CE1 TYR A 177      12.359 102.108  11.260  1.00 16.14
ATOM   2738  CE2 TYR A 177      13.371 104.110  12.091  1.00 23.10
ATOM   2739  CZ  TYR A 177      12.874 102.843  12.306  1.00 20.38
ATOM   2740  OH  TYR A 177      12.891 102.310  13.574  1.00 24.19
ATOM   2741  H   TYR A 177      12.508 105.963   6.253  1.00  0.00
ATOM   2742  H   TYR A 177      10.717 104.471   7.920  1.00  0.00
ATOM   2743  H   TYR A 177      13.621 105.243   8.283  1.00  0.00
ATOM   2744  H   TYR A 177      12.930 103.685   7.646  1.00  0.00
ATOM   2745  H   TYR A 177      11.934 102.065   9.164  1.00  0.00
ATOM   2746  H   TYR A 177      13.754 105.641  10.649  1.00  0.00
ATOM   2747  H   TYR A 177      11.966 101.107  11.435  1.00  0.00
ATOM   2748  H   TYR A 177      13.773 104.690  12.922  1.00  0.00
ATOM   2749  H   TYR A 177      12.477 101.369  13.511  1.00  0.00
ATOM   2750  N   ASP A 178      11.821 107.293   9.258  1.00 23.71
ATOM   2751  CA  ASP A 178      11.524 108.294  10.270  1.00 23.17
ATOM   2752  C   ASP A 178      12.025 109.645   9.782  1.00 25.69
ATOM   2753  O   ASP A 178      12.837 109.731   8.857  1.00 29.24
ATOM   2754  CB  ASP A 178      12.157 107.936  11.620  1.00 24.75
ATOM   2755  CG  ASP A 178      11.463 108.609  12.788  1.00 23.76
ATOM   2756  OD1 ASP A 178      10.440 109.289  12.565  1.00 24.56
ATOM   2757  OD2 ASP A 178      11.941 108.458  13.931  1.00 21.98
ATOM   2758  H   ASP A 178      12.602 107.458   8.607  1.00  0.00
ATOM   2759  H   ASP A 178      10.446 108.333  10.425  1.00  0.00
ATOM   2760  H   ASP A 178      13.195 108.268  11.611  1.00  0.00
ATOM   2761  H   ASP A 178      12.061 106.859  11.760  1.00  0.00
ATOM   2762  N   THR A 179      11.528 110.702  10.416  1.00 23.96
ATOM   2763  CA  THR A 179      11.868 112.070  10.064  1.00 28.87
ATOM   2764  C   THR A 179      12.167 112.864  11.326  1.00 27.93
ATOM   2765  O   THR A 179      11.678 112.521  12.407  1.00 31.61
ATOM   2766  CB  THR A 179      10.724 112.753   9.293  1.00 28.75
ATOM   2767  OG1 THR A 179       9.535 112.757  10.097  1.00 32.24
ATOM   2768  CG2 THR A 179      10.446 112.034   7.982  1.00 23.57
ATOM   2769  H   THR A 179      10.871 110.544  11.193  1.00  0.00
ATOM   2770  H   THR A 179      12.747 112.043   9.420  1.00  0.00
ATOM   2771  H   THR A 179      11.024 113.777   9.070  1.00  0.00
ATOM   2772  H   THR A 179       9.764 113.251  10.971  1.00  0.00
ATOM   2773  H   THR A 179       9.631 112.567   7.493  1.00  0.00
ATOM   2774  H   THR A 179      11.365 112.072   7.397  1.00  0.00
ATOM   2775  H   THR A 179      10.167 111.010   8.233  1.00  0.00
ATOM   2776  N   PRO A 180      12.972 113.935  11.222  1.00 32.30
ATOM   2777  CA  PRO A 180      13.216 114.816  12.369  1.00 30.96
ATOM   2778  C   PRO A 180      11.927 115.456  12.886  1.00 25.21
ATOM   2779  O   PRO A 180      11.008 115.677  12.097  1.00 28.97
ATOM   2780  CB  PRO A 180      14.176 115.876  11.805  1.00 25.74
ATOM   2781  CG  PRO A 180      14.044 115.779  10.320  1.00 25.27
ATOM   2782  CD  PRO A 180      13.757 114.339  10.044  1.00 27.65
ATOM   2783  H   PRO A 180      13.623 114.280  13.226  1.00  0.00
ATOM   2784  H   PRO A 180      15.206 115.724  12.126  1.00  0.00
ATOM   2785  H   PRO A 180      13.912 116.877  12.146  1.00  0.00
ATOM   2786  H   PRO A 180      14.950 116.112   9.814  1.00  0.00
ATOM   2787  H   PRO A 180      13.251 116.426   9.944  1.00  0.00
ATOM   2788  H   PRO A 180      13.216 114.184   9.111  1.00  0.00
ATOM   2789  H   PRO A 180      14.654 113.736   9.903  1.00  0.00
ATOM   2790  N   PRO A 181      11.855 115.743  14.197  1.00 25.83
ATOM   2791  CA  PRO A 181      12.937 115.554  15.169  1.00 30.06
ATOM   2792  C   PRO A 181      12.922 114.192  15.861  1.00 29.75
ATOM   2793  O   PRO A 181      13.280 114.110  17.036  1.00 29.66
ATOM   2794  CB  PRO A 181      12.676 116.666  16.182  1.00 26.45
ATOM   2795  CG  PRO A 181      11.187 116.797  16.188  1.00 23.41
ATOM   2796  CD  PRO A 181      10.700 116.432  14.798  1.00 27.24
ATOM   2797  H   PRO A 181      13.914 115.590  14.686  1.00  0.00
ATOM   2798  H   PRO A 181      13.175 117.602  15.931  1.00  0.00
ATOM   2799  H   PRO A 181      13.062 116.425  17.172  1.00  0.00
ATOM   2800  H   PRO A 181      10.903 117.819  16.439  1.00  0.00
ATOM   2801  H   PRO A 181      10.747 116.146  16.944  1.00  0.00
ATOM   2802  H   PRO A 181       9.821 115.788  14.820  1.00  0.00
ATOM   2803  H   PRO A 181      10.374 117.290  14.210  1.00  0.00
ATOM   2804  N   TRP A 182      12.510 113.150  15.136  1.00 31.96
ATOM   2805  CA  TRP A 182      12.620 111.763  15.594  1.00 26.04
ATOM   2806  C   TRP A 182      11.871 111.545  16.907  1.00 25.33
ATOM   2807  O   TRP A 182      12.394 110.945  17.848  1.00 28.50
ATOM   2808  CB  TRP A 182      14.086 111.341  15.742  1.00 22.50
ATOM   2809  CG  TRP A 182      15.029 112.000  14.787  1.00 28.14
ATOM   2810  CD1 TRP A 182      15.902 113.011  15.069  1.00 29.52
ATOM   2811  CD2 TRP A 182      15.208 111.691  13.400  1.00 26.63
ATOM   2812  NE1 TRP A 182      16.609 113.354  13.943  1.00 30.19
ATOM   2813  CE2 TRP A 182      16.202 112.558  12.905  1.00 28.79
ATOM   2814  CE3 TRP A 182      14.623 110.767  12.528  1.00 28.14
ATOM   2815  CZ2 TRP A 182      16.624 112.531  11.578  1.00 27.05
ATOM   2816  CZ3 TRP A 182      15.044 110.741  11.210  1.00 30.48
ATOM   2817  CH2 TRP A 182      16.035 111.617  10.748  1.00 29.96
ATOM   2818  H   TRP A 182      12.095 113.330  14.211  1.00  0.00
ATOM   2819  H   TRP A 182      12.157 111.137  14.832  1.00  0.00
ATOM   2820  H   TRP A 182      14.147 110.269  15.556  1.00  0.00
ATOM   2821  H   TRP A 182      14.405 111.652  16.737  1.00  0.00
ATOM   2822  H   TRP A 182      16.021 113.478  16.047  1.00  0.00
ATOM   2823  H   TRP A 182      17.328 114.090  13.888  1.00  0.00
ATOM   2824  H   TRP A 182      13.852 110.082  12.879  1.00  0.00
ATOM   2825  H   TRP A 182      17.394 113.212  11.215  1.00  0.00
ATOM   2826  H   TRP A 182      14.597 110.026  10.519  1.00  0.00
ATOM   2827  H   TRP A 182      16.344 111.569   9.704  1.00  0.00
ATOM   2828  N   ASP A 183      10.627 112.004  16.964  1.00 28.83
ATOM   2829  CA  ASP A 183       9.891 111.907  18.218  1.00 24.56
ATOM   2830  C   ASP A 183       8.396 111.819  17.927  1.00 26.87
ATOM   2831  O   ASP A 183       7.979 111.507  16.807  1.00 23.77
ATOM   2832  CB  ASP A 183      10.243 113.088  19.142  1.00 26.81
ATOM   2833  CG  ASP A 183       9.849 114.440  18.560  1.00 29.81
ATOM   2834  OD1 ASP A 183       9.228 114.487  17.477  1.00 27.13
ATOM   2835  OD2 ASP A 183      10.161 115.467  19.200  1.00 34.09
ATOM   2836  H   ASP A 183      10.187 112.423  16.132  1.00  0.00
ATOM   2837  H   ASP A 183      10.180 110.999  18.747  1.00  0.00
ATOM   2838  H   ASP A 183      11.323 113.093  19.290  1.00  0.00
ATOM   2839  H   ASP A 183       9.685 112.961  20.070  1.00  0.00
ATOM   2840  N   MET A 184       7.596 112.084  18.962  1.00 30.32
ATOM   2841  CA  MET A 184       6.144 111.965  18.899  1.00 29.39
ATOM   2842  C   MET A 184       5.531 112.783  17.767  1.00 25.18
ATOM   2843  O   MET A 184       4.456 112.438  17.265  1.00 29.28
ATOM   2844  CB  MET A 184       5.559 112.402  20.242  1.00 35.72
ATOM   2845  CG  MET A 184       4.148 111.948  20.502  1.00 46.47
ATOM   2846  SD  MET A 184       3.421 112.804  21.909  1.00 65.20
ATOM   2847  CE  MET A 184       3.271 114.453  21.232  1.00 48.08
ATOM   2848  H   MET A 184       8.025 112.387  19.848  1.00  0.00
ATOM   2849  H   MET A 184       5.901 110.923  18.692  1.00  0.00
ATOM   2850  H   MET A 184       5.545 113.492  20.252  1.00  0.00
ATOM   2851  H   MET A 184       6.172 111.940  21.016  1.00  0.00
ATOM   2852  H   MET A 184       4.303 110.910  20.798  1.00  0.00
ATOM   2853  H   MET A 184       3.604 112.022  19.560  1.00  0.00
ATOM   2854  H   MET A 184       2.832 115.078  22.010  1.00  0.00
ATOM   2855  H   MET A 184       4.276 114.781  20.967  1.00  0.00
ATOM   2856  H   MET A 184       2.625 114.381  20.357  1.00  0.00
ATOM   2857  N   THR A 185       6.191 113.864  17.354  1.00 28.25
ATOM   2858  CA  THR A 185       5.645 114.788  16.368  1.00 25.87
ATOM   2859  C   THR A 185       6.111 114.509  14.945  1.00 27.94
ATOM   2860  O   THR A 185       5.766 115.274  14.039  1.00 30.93
ATOM   2861  CB  THR A 185       6.003 116.230  16.742  1.00 23.48
ATOM   2862  OG1 THR A 185       7.417 116.421  16.610  1.00 35.51
ATOM   2863  CG2 THR A 185       5.588 116.531  18.175  1.00 24.34
ATOM   2864  H   THR A 185       7.124 114.054  17.747  1.00  0.00
ATOM   2865  H   THR A 185       4.565 114.642  16.384  1.00  0.00
ATOM   2866  H   THR A 185       5.471 116.905  16.072  1.00  0.00
ATOM   2867  H   THR A 185       7.659 116.209  15.632  1.00  0.00
ATOM   2868  H   THR A 185       5.868 117.565  18.378  1.00  0.00
ATOM   2869  H   THR A 185       4.509 116.385  18.232  1.00  0.00
ATOM   2870  H   THR A 185       6.126 115.832  18.816  1.00  0.00
ATOM   2871  N   SER A 186       6.886 113.449  14.726  1.00 27.59
ATOM   2872  CA  SER A 186       7.405 113.160  13.394  1.00 21.77
ATOM   2873  C   SER A 186       6.272 112.946  12.397  1.00 21.45
ATOM   2874  O   SER A 186       5.376 112.127  12.618  1.00 25.74
ATOM   2875  CB  SER A 186       8.308 111.928  13.440  1.00 24.90
ATOM   2876  OG  SER A 186       9.503 112.195  14.153  1.00 24.54
ATOM   2877  H   SER A 186       7.123 112.823  15.509  1.00  0.00
ATOM   2878  H   SER A 186       7.988 114.019  13.062  1.00  0.00
ATOM   2879  H   SER A 186       8.573 111.582  12.441  1.00  0.00
ATOM   2880  H   SER A 186       7.798 111.148  14.005  1.00  0.00
ATOM   2881  H   SER A 186      10.059 111.328  14.144  1.00  0.00
ATOM   2882  N   GLN A 187       6.321 113.687  11.293  1.00 28.01
ATOM   2883  CA  GLN A 187       5.346 113.586  10.219  1.00 24.86
ATOM   2884  C   GLN A 187       5.957 112.858   9.029  1.00 25.59
ATOM   2885  O   GLN A 187       7.172 112.902   8.812  1.00 24.90
ATOM   2886  CB  GLN A 187       4.855 114.971   9.785  1.00 21.14
ATOM   2887  CG  GLN A 187       4.145 115.749  10.880  1.00 21.96
ATOM   2888  CD  GLN A 187       2.922 115.025  11.407  1.00 27.29
ATOM   2889  OE1 GLN A 187       2.014 114.682  10.648  1.00 25.58
ATOM   2890  NE2 GLN A 187       2.894 114.783  12.712  1.00 29.30
ATOM   2891  H   GLN A 187       7.089 114.367  11.194  1.00  0.00
ATOM   2892  H   GLN A 187       4.490 113.022  10.590  1.00  0.00
ATOM   2893  H   GLN A 187       4.139 114.827   8.976  1.00  0.00
ATOM   2894  H   GLN A 187       5.734 115.551   9.504  1.00  0.00
ATOM   2895  H   GLN A 187       3.818 116.701  10.461  1.00  0.00
ATOM   2896  H   GLN A 187       4.842 115.875  11.709  1.00  0.00
ATOM   2897  H   GLN A 187       2.088 114.294  13.128  1.00  0.00
ATOM   2898  H   GLN A 187       3.678 115.084  13.309  1.00  0.00
ATOM   2899  N   ASN A 188       5.097 112.189   8.261  1.00 27.15
ATOM   2900  CA  ASN A 188       5.510 111.408   7.095  1.00 23.30
ATOM   2901  C   ASN A 188       6.586 110.393   7.478  1.00 31.54
ATOM   2902  O   ASN A 188       7.609 110.241   6.807  1.00 33.14
ATOM   2903  CB  ASN A 188       5.986 112.322   5.964  1.00 25.42
ATOM   2904  CG  ASN A 188       5.006 113.444   5.670  1.00 38.89
ATOM   2905  OD1 ASN A 188       3.970 113.231   5.038  1.00 32.12
ATOM   2906  ND2 ASN A 188       5.331 114.649   6.127  1.00 39.13
ATOM   2907  H   ASN A 188       4.096 112.224   8.500  1.00  0.00
ATOM   2908  H   ASN A 188       4.644 110.856   6.730  1.00  0.00
ATOM   2909  H   ASN A 188       6.090 111.721   5.060  1.00  0.00
ATOM   2910  H   ASN A 188       6.926 112.778   6.274  1.00  0.00
ATOM   2911  H   ASN A 188       4.705 115.450   5.959  1.00  0.00
ATOM   2912  H   ASN A 188       6.209 114.782   6.650  1.00  0.00
ATOM   2913  N   SER A 189       6.342 109.693   8.584  1.00 27.07
ATOM   2914  CA  SER A 189       7.295 108.748   9.153  1.00 23.92
ATOM   2915  C   SER A 189       6.603 107.409   9.347  1.00 20.67
ATOM   2916  O   SER A 189       5.562 107.340  10.010  1.00 19.98
ATOM   2917  CB  SER A 189       7.852 109.262  10.485  1.00 22.37
ATOM   2918  OG  SER A 189       8.363 108.200  11.273  1.00 19.51
ATOM   2919  H   SER A 189       5.438 109.825   9.060  1.00  0.00
ATOM   2920  H   SER A 189       8.136 108.632   8.469  1.00  0.00
ATOM   2921  H   SER A 189       7.094 109.788  11.066  1.00  0.00
ATOM   2922  H   SER A 189       8.706 109.906  10.275  1.00  0.00
ATOM   2923  H   SER A 189       8.717 108.616  12.146  1.00  0.00
ATOM   2924  N   PHE A 190       7.171 106.353   8.761  1.00 19.19
ATOM   2925  CA  PHE A 190       6.629 105.013   8.965  1.00 23.12
ATOM   2926  C   PHE A 190       6.670 104.622  10.436  1.00 19.68
ATOM   2927  O   PHE A 190       5.704 104.067  10.971  1.00 22.09
ATOM   2928  CB  PHE A 190       7.394 103.992   8.125  1.00 20.67
ATOM   2929  CG  PHE A 190       7.022 102.570   8.429  1.00 18.91
ATOM   2930  CD1 PHE A 190       5.785 102.070   8.058  1.00 23.10
ATOM   2931  CD2 PHE A 190       7.902 101.739   9.101  1.00 18.34
ATOM   2932  CE1 PHE A 190       5.436 100.762   8.343  1.00 21.54
ATOM   2933  CE2 PHE A 190       7.560 100.432   9.390  1.00 18.92
ATOM   2934  CZ  PHE A 190       6.325  99.943   9.011  1.00 18.08
ATOM   2935  H   PHE A 190       7.998 106.484   8.161  1.00  0.00
ATOM   2936  H   PHE A 190       5.587 105.021   8.645  1.00  0.00
ATOM   2937  H   PHE A 190       8.458 104.105   8.335  1.00  0.00
ATOM   2938  H   PHE A 190       7.137 104.168   7.080  1.00  0.00
ATOM   2939  H   PHE A 190       5.078 102.714   7.535  1.00  0.00
ATOM   2940  H   PHE A 190       8.877 102.121   9.406  1.00  0.00
ATOM   2941  H   PHE A 190       4.461 100.379   8.041  1.00  0.00
ATOM   2942  H   PHE A 190       8.264  99.787   9.916  1.00  0.00
ATOM   2943  H   PHE A 190       6.053  98.912   9.239  1.00  0.00
ATOM   2944  N   ARG A 191       7.798 104.888  11.099  1.00 17.65
ATOM   2945  CA  ARG A 191       7.936 104.555  12.513  1.00 20.66
ATOM   2946  C   ARG A 191       6.836 105.209  13.342  1.00 21.84
ATOM   2947  O   ARG A 191       6.143 104.538  14.116  1.00 19.34
ATOM   2948  CB  ARG A 191       9.318 104.990  13.008  1.00 16.78
ATOM   2949  CG  ARG A 191       9.713 104.472  14.386  1.00 25.29
ATOM   2950  CD  ARG A 191       9.200 105.386  15.488  1.00 17.11
ATOM   2951  NE  ARG A 191       9.585 106.774  15.255  1.00 24.51
ATOM   2952  CZ  ARG A 191       9.007 107.820  15.836  1.00 21.33
ATOM   2953  NH1 ARG A 191       8.009 107.641  16.691  1.00 21.87
ATOM   2954  NH2 ARG A 191       9.424 109.047  15.556  1.00 19.54
ATOM   2955  H   ARG A 191       8.583 105.335  10.605  1.00  0.00
ATOM   2956  H   ARG A 191       7.837 103.476  12.630  1.00  0.00
ATOM   2957  H   ARG A 191       9.299 106.078  13.079  1.00  0.00
ATOM   2958  H   ARG A 191      10.043 104.579  12.306  1.00  0.00
ATOM   2959  H   ARG A 191      10.801 104.434  14.445  1.00  0.00
ATOM   2960  H   ARG A 191       9.274 103.484  14.524  1.00  0.00
ATOM   2961  H   ARG A 191       9.602 105.075  16.452  1.00  0.00
ATOM   2962  H   ARG A 191       8.110 105.356  15.480  1.00  0.00
ATOM   2963  H   ARG A 191      10.356 106.955  14.596  1.00  0.00
ATOM   2964  H   ARG A 191       7.563 108.454  17.140  1.00  0.00
ATOM   2965  H   ARG A 191       7.680 106.689  16.906  1.00  0.00
ATOM   2966  H   ARG A 191       8.976 109.858  16.006  1.00  0.00
ATOM   2967  H   ARG A 191      10.195 109.189  14.889  1.00  0.00
ATOM   2968  N   ASN A 192       6.662 106.525  13.193  1.00 20.79
ATOM   2969  CA  ASN A 192       5.647 107.228  13.969  1.00 18.88
ATOM   2970  C   ASN A 192       4.239 106.803  13.570  1.00 23.05
ATOM   2971  O   ASN A 192       3.344 106.753  14.422  1.00 19.97
ATOM   2972  CB  ASN A 192       5.821 108.738  13.810  1.00 21.34
ATOM   2973  CG  ASN A 192       5.317 109.513  15.010  1.00 21.55
ATOM   2974  OD1 ASN A 192       5.311 109.006  16.132  1.00 22.82
ATOM   2975  ND2 ASN A 192       4.894 110.750  14.782  1.00 21.93
ATOM   2976  H   ASN A 192       7.248 107.046  12.526  1.00  0.00
ATOM   2977  H   ASN A 192       5.780 106.963  15.018  1.00  0.00
ATOM   2978  H   ASN A 192       5.248 109.058  12.940  1.00  0.00
ATOM   2979  H   ASN A 192       6.887 108.944  13.710  1.00  0.00
ATOM   2980  H   ASN A 192       4.540 111.325  15.560  1.00  0.00
ATOM   2981  H   ASN A 192       4.920 111.135  13.827  1.00  0.00
ATOM   2982  N   GLN A 193       4.021 106.501  12.288  1.00 22.98
ATOM   2983  CA  GLN A 193       2.728 105.984  11.849  1.00 24.61
ATOM   2984  C   GLN A 193       2.424 104.641  12.504  1.00 24.59
ATOM   2985  O   GLN A 193       1.375 104.464  13.134  1.00 27.29
ATOM   2986  CB  GLN A 193       2.706 105.858  10.325  1.00 31.87
ATOM   2987  CG  GLN A 193       1.912 106.937   9.613  1.00 39.00
ATOM   2988  CD  GLN A 193       0.478 106.517   9.363  1.00 39.02
ATOM   2989  OE1 GLN A 193      -0.078 105.702  10.099  1.00 54.17
ATOM   2990  NE2 GLN A 193      -0.125 107.063   8.314  1.00 33.75
ATOM   2991  H   GLN A 193       4.775 106.635  11.599  1.00  0.00
ATOM   2992  H   GLN A 193       1.953 106.686  12.156  1.00  0.00
ATOM   2993  H   GLN A 193       2.234 104.905  10.085  1.00  0.00
ATOM   2994  H   GLN A 193       3.737 105.953   9.983  1.00  0.00
ATOM   2995  H   GLN A 193       2.384 107.128   8.649  1.00  0.00
ATOM   2996  H   GLN A 193       1.900 107.824  10.246  1.00  0.00
ATOM   2997  H   GLN A 193      -1.100 106.815   8.094  1.00  0.00
ATOM   2998  H   GLN A 193       0.382 107.734   7.720  1.00  0.00
ATOM   2999  N   LEU A 194       3.337 103.677  12.359  1.00 23.75
ATOM   3000  CA  LEU A 194       3.115 102.353  12.932  1.00 25.00
ATOM   3001  C   LEU A 194       3.017 102.414  14.452  1.00 23.63
ATOM   3002  O   LEU A 194       2.230 101.680  15.060  1.00 26.85
ATOM   3003  CB  LEU A 194       4.229 101.400  12.503  1.00 20.74
ATOM   3004  CG  LEU A 194       4.087  99.951  12.973  1.00 19.64
ATOM   3005  CD1 LEU A 194       2.762  99.364  12.513  1.00 12.62
ATOM   3006  CD2 LEU A 194       5.250  99.111  12.474  1.00 16.79
ATOM   3007  H   LEU A 194       4.205 103.869  11.839  1.00  0.00
ATOM   3008  H   LEU A 194       2.164 101.977  12.555  1.00  0.00
ATOM   3009  H   LEU A 194       5.146 101.780  12.953  1.00  0.00
ATOM   3010  H   LEU A 194       4.208 101.374  11.414  1.00  0.00
ATOM   3011  H   LEU A 194       4.102  99.942  14.063  1.00  0.00
ATOM   3012  H   LEU A 194       2.724  98.338  12.878  1.00  0.00
ATOM   3013  H   LEU A 194       1.973  99.978  12.948  1.00  0.00
ATOM   3014  H   LEU A 194       2.755  99.407  11.424  1.00  0.00
ATOM   3015  H   LEU A 194       5.091  98.097  12.840  1.00  0.00
ATOM   3016  H   LEU A 194       5.232  99.156  11.385  1.00  0.00
ATOM   3017  H   LEU A 194       6.160  99.551  12.883  1.00  0.00
ATOM   3018  N   GLU A 195       3.816 103.279  15.085  1.00 22.57
ATOM   3019  CA  GLU A 195       3.731 103.439  16.533  1.00 25.03
ATOM   3020  C   GLU A 195       2.347 103.915  16.950  1.00 24.91
ATOM   3021  O   GLU A 195       1.775 103.411  17.924  1.00 25.76
ATOM   3022  CB  GLU A 195       4.805 104.413  17.019  1.00 23.67
ATOM   3023  CG  GLU A 195       5.005 104.408  18.523  1.00 28.01
ATOM   3024  CD  GLU A 195       6.335 105.006  18.934  1.00 28.78
ATOM   3025  OE1 GLU A 195       7.120 105.391  18.041  1.00 31.15
ATOM   3026  OE2 GLU A 195       6.598 105.084  20.152  1.00 30.14
ATOM   3027  H   GLU A 195       4.496 103.836  14.547  1.00  0.00
ATOM   3028  H   GLU A 195       3.903 102.467  16.996  1.00  0.00
ATOM   3029  H   GLU A 195       4.491 105.418  16.737  1.00  0.00
ATOM   3030  H   GLU A 195       5.749 104.103  16.572  1.00  0.00
ATOM   3031  H   GLU A 195       4.983 103.373  18.863  1.00  0.00
ATOM   3032  H   GLU A 195       4.214 105.011  18.969  1.00  0.00
ATOM   3033  N   GLY A 196       1.792 104.884  16.227  1.00 27.86
ATOM   3034  CA  GLY A 196       0.425 105.302  16.456  1.00 24.59
ATOM   3035  C   GLY A 196       0.249 106.691  17.032  1.00 27.61
ATOM   3036  O   GLY A 196      -0.640 106.914  17.858  1.00 34.76
ATOM   3037  H   GLY A 196       2.345 105.345  15.491  1.00  0.00
ATOM   3038  H   GLY A 196       0.049 104.608  17.208  1.00  0.00
ATOM   3039  H   GLY A 196      -0.073 105.266  15.487  1.00  0.00
ATOM   3040  N   PHE A 197       1.083 107.638  16.606  1.00 26.38
ATOM   3041  CA  PHE A 197       0.967 109.013  17.063  1.00 28.94
ATOM   3042  C   PHE A 197       0.408 109.955  16.006  1.00 34.12
ATOM   3043  O   PHE A 197       0.074 111.099  16.336  1.00 34.97
ATOM   3044  CB  PHE A 197       2.327 109.534  17.549  1.00 29.91
ATOM   3045  CG  PHE A 197       2.755 108.961  18.870  1.00 28.06
ATOM   3046  CD1 PHE A 197       2.097 109.310  20.039  1.00 28.81
ATOM   3047  CD2 PHE A 197       3.819 108.077  18.945  1.00 29.67
ATOM   3048  CE1 PHE A 197       2.492 108.787  21.258  1.00 34.22
ATOM   3049  CE2 PHE A 197       4.217 107.550  20.160  1.00 28.40
ATOM   3050  CZ  PHE A 197       3.553 107.906  21.317  1.00 32.37
ATOM   3051  H   PHE A 197       1.827 107.391  15.938  1.00  0.00
ATOM   3052  H   PHE A 197       0.254 108.998  17.888  1.00  0.00
ATOM   3053  H   PHE A 197       2.257 110.615  17.670  1.00  0.00
ATOM   3054  H   PHE A 197       3.075 109.223  16.820  1.00  0.00
ATOM   3055  H   PHE A 197       1.258 110.005  19.998  1.00  0.00
ATOM   3056  H   PHE A 197       4.349 107.793  18.036  1.00  0.00
ATOM   3057  H   PHE A 197       1.966 109.070  22.170  1.00  0.00
ATOM   3058  H   PHE A 197       5.055 106.854  20.204  1.00  0.00
ATOM   3059  H   PHE A 197       3.866 107.492  22.275  1.00  0.00
ATOM   3060  N   ILE A 198       0.262 109.584  14.848  1.00 31.87
ATOM   3061  CA  ILE A 198      -0.398 110.364  13.805  1.00 36.78
ATOM   3062  C   ILE A 198      -1.902 110.249  14.031  1.00 41.90
ATOM   3063  O   ILE A 198      -2.500 109.207  13.751  1.00 38.14
ATOM   3064  CB  ILE A 198      -0.006 109.880  12.405  1.00 36.32
ATOM   3065  CG1 ILE A 198       1.516 109.853  12.251  1.00 31.04
ATOM   3066  CG2 ILE A 198      -0.633 110.768  11.340  1.00 27.14
ATOM   3067  CD1 ILE A 198       2.167 111.209  12.394  1.00 28.50
ATOM   3068  H   ILE A 198       0.631 108.657  14.592  1.00  0.00
ATOM   3069  H   ILE A 198      -0.085 111.406  13.863  1.00  0.00
ATOM   3070  H   ILE A 198      -0.382 108.865  12.275  1.00  0.00
ATOM   3071  H   ILE A 198       1.745 109.486  11.250  1.00  0.00
ATOM   3072  H   ILE A 198       1.913 109.227  13.050  1.00  0.00
ATOM   3073  H   ILE A 198      -0.319 110.375  10.373  1.00  0.00
ATOM   3074  H   ILE A 198      -1.713 110.708  11.471  1.00  0.00
ATOM   3075  H   ILE A 198      -0.260 111.778  11.508  1.00  0.00
ATOM   3076  H   ILE A 198       3.240 111.063  12.266  1.00  0.00
ATOM   3077  H   ILE A 198       1.749 111.847  11.615  1.00  0.00
ATOM   3078  H   ILE A 198       1.924 111.576  13.391  1.00  0.00
ATOM   3079  N   ASN A 199      -2.473 111.250  14.444  1.00 43.81
ATOM   3080  CA  ASN A 199      -3.883 111.248  14.838  1.00 39.14
ATOM   3081  C   ASN A 199      -4.161 110.117  15.826  1.00 41.59
ATOM   3082  O   ASN A 199      -5.130 109.365  15.702  1.00 40.96
ATOM   3083  CB  ASN A 199      -4.801 111.154  13.617  1.00 42.11
ATOM   3084  CG  ASN A 199      -4.660 112.345  12.692  1.00 48.21
ATOM   3085  OD1 ASN A 199      -4.299 113.440  13.122  1.00 52.82
ATOM   3086  ND2 ASN A 199      -4.945 112.138  11.412  1.00 55.61
ATOM   3087  H   ASN A 199      -1.940 112.128  14.517  1.00  0.00
ATOM   3088  H   ASN A 199      -4.097 112.194  15.335  1.00  0.00
ATOM   3089  H   ASN A 199      -5.833 111.119  13.965  1.00  0.00
ATOM   3090  H   ASN A 199      -4.520 110.265  13.053  1.00  0.00
ATOM   3091  H   ASN A 199      -4.867 112.911  10.736  1.00  0.00
ATOM   3092  H   ASN A 199      -5.244 111.205  11.095  1.00  0.00
ATOM   3093  N   GLY A 200      -3.288 110.006  16.822  1.00 45.18
ATOM   3094  CA  GLY A 200      -3.335 108.915  17.777  1.00 38.91
ATOM   3095  C   GLY A 200      -4.557 108.902  18.675  1.00 34.12
ATOM   3096  O   GLY A 200      -5.264 109.903  18.782  1.00 32.15
ATOM   3097  H   GLY A 200      -2.552 110.720  16.919  1.00  0.00
ATOM   3098  H   GLY A 200      -2.472 109.071  18.424  1.00  0.00
ATOM   3099  H   GLY A 200      -3.316 107.991  17.199  1.00  0.00
ATOM   3100  N   PRO A 201      -4.810 107.759  19.331  1.00 35.49
ATOM   3101  CA  PRO A 201      -3.972 106.567  19.173  1.00 34.39
ATOM   3102  C   PRO A 201      -4.450 105.633  18.062  1.00 31.95
ATOM   3103  O   PRO A 201      -5.636 105.311  17.981  1.00 37.36
ATOM   3104  CB  PRO A 201      -4.086 105.889  20.538  1.00 30.76
ATOM   3105  CG  PRO A 201      -5.460 106.241  20.995  1.00 37.90
ATOM   3106  CD  PRO A 201      -5.752 107.623  20.456  1.00 32.23
ATOM   3107  H   PRO A 201      -2.953 106.824  18.882  1.00  0.00
ATOM   3108  H   PRO A 201      -3.319 106.207  21.244  1.00  0.00
ATOM   3109  H   PRO A 201      -3.951 104.809  20.478  1.00  0.00
ATOM   3110  H   PRO A 201      -5.513 106.228  22.084  1.00  0.00
ATOM   3111  H   PRO A 201      -6.188 105.511  20.640  1.00  0.00
ATOM   3112  H   PRO A 201      -6.786 107.734  20.129  1.00  0.00
ATOM   3113  H   PRO A 201      -5.634 108.413  21.197  1.00  0.00
ATOM   3114  N   GLN A 202      -3.518 105.217  17.207  1.00 26.68
ATOM   3115  CA  GLN A 202      -3.780 104.265  16.139  1.00 28.49
ATOM   3116  C   GLN A 202      -2.744 103.149  16.193  1.00 33.11
ATOM   3117  O   GLN A 202      -1.735 103.242  16.896  1.00 34.16
ATOM   3118  CB  GLN A 202      -3.773 104.941  14.761  1.00 28.45
ATOM   3119  CG  GLN A 202      -4.590 106.220  14.689  1.00 30.07
ATOM   3120  CD  GLN A 202      -6.072 105.955  14.521  1.00 29.52
ATOM   3121  OE1 GLN A 202      -6.478 104.849  14.166  1.00 30.88
ATOM   3122  NE2 GLN A 202      -6.888 106.972  14.771  1.00 36.08
ATOM   3123  H   GLN A 202      -2.562 105.588  17.307  1.00  0.00
ATOM   3124  H   GLN A 202      -4.776 103.847  16.287  1.00  0.00
ATOM   3125  H   GLN A 202      -4.210 104.241  14.049  1.00  0.00
ATOM   3126  H   GLN A 202      -2.741 105.216  14.543  1.00  0.00
ATOM   3127  H   GLN A 202      -4.251 106.790  13.824  1.00  0.00
ATOM   3128  H   GLN A 202      -4.452 106.760  15.626  1.00  0.00
ATOM   3129  H   GLN A 202      -7.906 106.851  14.674  1.00  0.00
ATOM   3130  H   GLN A 202      -6.503 107.882  15.062  1.00  0.00
ATOM   3131  N   LEU A 203      -3.021 102.074  15.453  1.00 30.72
ATOM   3132  CA  LEU A 203      -2.097 100.953  15.292  1.00 20.63
ATOM   3133  C   LEU A 203      -1.535 100.531  16.647  1.00 21.65
ATOM   3134  O   LEU A 203      -2.297 100.280  17.586  1.00 23.66
ATOM   3135  CB  LEU A 203      -0.953 101.331  14.345  1.00 22.29
ATOM   3136  CG  LEU A 203      -1.210 101.361  12.829  1.00 28.64
ATOM   3137  CD1 LEU A 203      -1.503  99.960  12.312  1.00 21.63
ATOM   3138  CD2 LEU A 203      -2.323 102.324  12.419  1.00 43.37
ATOM   3139  H   LEU A 203      -3.931 102.032  14.972  1.00  0.00
ATOM   3140  H   LEU A 203      -2.645 100.116  14.860  1.00  0.00
ATOM   3141  H   LEU A 203      -0.209 100.547  14.486  1.00  0.00
ATOM   3142  H   LEU A 203      -0.702 102.359  14.608  1.00  0.00
ATOM   3143  H   LEU A 203      -0.295 101.737  12.371  1.00  0.00
ATOM   3144  H   LEU A 203      -1.675 100.046  11.239  1.00  0.00
ATOM   3145  H   LEU A 203      -0.628  99.349  12.534  1.00  0.00
ATOM   3146  H   LEU A 203      -2.389  99.605  12.838  1.00  0.00
ATOM   3147  H   LEU A 203      -2.415 102.262  11.335  1.00  0.00
ATOM   3148  H   LEU A 203      -3.232 101.994  12.923  1.00  0.00
ATOM   3149  H   LEU A 203      -2.019 103.319  12.743  1.00  0.00
ATOM   3150  N   HIS A 204      -0.205 100.449  16.747  1.00 22.76
ATOM   3151  CA  HIS A 204       0.441  99.949  17.960  1.00 23.29
ATOM   3152  C   HIS A 204      -0.138 100.522  19.249  1.00 21.94
ATOM   3153  O   HIS A 204      -0.479  99.777  20.175  1.00 25.53
ATOM   3154  CB  HIS A 204       1.946 100.207  17.889  1.00 24.46
ATOM   3155  CG  HIS A 204       2.646 100.055  19.203  1.00 22.39
ATOM   3156  ND1 HIS A 204       2.955 101.129  20.010  1.00 23.85
ATOM   3157  CD2 HIS A 204       3.098  98.956  19.851  1.00 19.80
ATOM   3158  CE1 HIS A 204       3.567 100.697  21.098  1.00 26.80
ATOM   3159  NE2 HIS A 204       3.665  99.382  21.026  1.00 24.47
ATOM   3160  H   HIS A 204       0.379 100.745  15.951  1.00  0.00
ATOM   3161  H   HIS A 204       0.244  98.878  17.997  1.00  0.00
ATOM   3162  H   HIS A 204       2.102 101.233  17.554  1.00  0.00
ATOM   3163  H   HIS A 204       2.373  99.458  17.222  1.00  0.00
ATOM   3164  H   HIS A 204       2.742 102.114  19.798  1.00  0.00
ATOM   3165  H   HIS A 204       3.025  97.925  19.504  1.00  0.00
ATOM   3166  H   HIS A 204       3.929 101.320  21.916  1.00  0.00
ATOM   3167  N   ASN A 205      -0.246 101.850  19.331  1.00 25.39
ATOM   3168  CA  ASN A 205      -0.765 102.469  20.547  1.00 28.03
ATOM   3169  C   ASN A 205      -2.236 102.133  20.759  1.00 25.70
ATOM   3170  O   ASN A 205      -2.674 101.931  21.897  1.00 27.12
ATOM   3171  CB  ASN A 205      -0.559 103.983  20.499  1.00 26.56
ATOM   3172  CG  ASN A 205       0.878 104.382  20.761  1.00 31.34
ATOM   3173  OD1 ASN A 205       1.672 103.587  21.265  1.00 32.45
ATOM   3174  ND2 ASN A 205       1.221 105.620  20.426  1.00 25.42
ATOM   3175  H   ASN A 205       0.037 102.439  18.535  1.00  0.00
ATOM   3176  H   ASN A 205      -0.210 102.065  21.394  1.00  0.00
ATOM   3177  H   ASN A 205      -1.180 104.439  21.270  1.00  0.00
ATOM   3178  H   ASN A 205      -0.818 104.326  19.497  1.00  0.00
ATOM   3179  H   ASN A 205       2.185 105.947  20.581  1.00  0.00
ATOM   3180  H   ASN A 205       0.523 106.253  20.011  1.00  0.00
ATOM   3181  N   ARG A 206      -3.015 102.074  19.676  1.00 25.47
ATOM   3182  CA  ARG A 206      -4.438 101.772  19.800  1.00 27.83
ATOM   3183  C   ARG A 206      -4.666 100.356  20.314  1.00 29.82
ATOM   3184  O   ARG A 206      -5.579 100.123  21.115  1.00 29.94
ATOM   3185  CB  ARG A 206      -5.136 101.974  18.455  1.00 29.31
ATOM   3186  CG  ARG A 206      -6.567 101.461  18.410  1.00 32.50
ATOM   3187  CD  ARG A 206      -7.244 101.790  17.089  1.00 31.95
ATOM   3188  NE  ARG A 206      -7.561 103.210  16.973  1.00 44.45
ATOM   3189  CZ  ARG A 206      -8.797 103.700  16.953  1.00 39.58
ATOM   3190  NH1 ARG A 206      -9.838 102.882  17.032  1.00 41.70
ATOM   3191  NH2 ARG A 206      -8.993 105.007  16.846  1.00 37.66
ATOM   3192  H   ARG A 206      -2.608 102.243  18.745  1.00  0.00
ATOM   3193  H   ARG A 206      -4.867 102.459  20.530  1.00  0.00
ATOM   3194  H   ARG A 206      -4.571 101.415  17.709  1.00  0.00
ATOM   3195  H   ARG A 206      -5.178 103.048  18.274  1.00  0.00
ATOM   3196  H   ARG A 206      -7.128 101.941  19.211  1.00  0.00
ATOM   3197  H   ARG A 206      -6.546 100.377  18.523  1.00  0.00
ATOM   3198  H   ARG A 206      -8.173 101.227  16.998  1.00  0.00
ATOM   3199  H   ARG A 206      -6.545 101.562  16.284  1.00  0.00
ATOM   3200  H   ARG A 206      -6.777 103.875  16.902  1.00  0.00
ATOM   3201  H   ARG A 206     -10.795 103.263  17.016  1.00  0.00
ATOM   3202  H   ARG A 206      -9.690 101.866  17.109  1.00  0.00
ATOM   3203  H   ARG A 206      -9.951 105.385  16.831  1.00  0.00
ATOM   3204  H   ARG A 206      -8.187 105.645  16.778  1.00  0.00
ATOM   3205  N   VAL A 207      -3.852  99.398  19.859  1.00 24.08
ATOM   3206  CA  VAL A 207      -3.994  98.020  20.323  1.00 22.55
ATOM   3207  C   VAL A 207      -3.799  97.942  21.831  1.00 23.60
ATOM   3208  O   VAL A 207      -4.527  97.229  22.532  1.00 23.48
ATOM   3209  CB  VAL A 207      -3.011  97.097  19.579  1.00 27.74
ATOM   3210  CG1 VAL A 207      -3.077  95.684  20.141  1.00 24.45
ATOM   3211  CG2 VAL A 207      -3.313  97.089  18.090  1.00 21.99
ATOM   3212  H   VAL A 207      -3.118  99.634  19.175  1.00  0.00
ATOM   3213  H   VAL A 207      -5.005  97.677  20.101  1.00  0.00
ATOM   3214  H   VAL A 207      -2.001  97.480  19.725  1.00  0.00
ATOM   3215  H   VAL A 207      -2.364  95.083  19.577  1.00  0.00
ATOM   3216  H   VAL A 207      -2.809  95.748  21.196  1.00  0.00
ATOM   3217  H   VAL A 207      -4.100  95.334  20.003  1.00  0.00
ATOM   3218  H   VAL A 207      -2.589  96.423  17.622  1.00  0.00
ATOM   3219  H   VAL A 207      -4.334  96.724  17.974  1.00  0.00
ATOM   3220  H   VAL A 207      -3.207  98.115  17.738  1.00  0.00
ATOM   3221  N   HIS A 208      -2.809  98.670  22.353  1.00 25.08
ATOM   3222  CA  HIS A 208      -2.588  98.696  23.795  1.00 28.41
ATOM   3223  C   HIS A 208      -3.781  99.290  24.532  1.00 25.81
ATOM   3224  O   HIS A 208      -4.198  98.769  25.573  1.00 29.46
ATOM   3225  CB  HIS A 208      -1.317  99.483  24.114  1.00 27.38
ATOM   3226  CG  HIS A 208      -0.062  98.677  23.996  1.00 25.69
ATOM   3227  ND1 HIS A 208       0.358  97.810  24.981  1.00 22.86
ATOM   3228  CD2 HIS A 208       0.866  98.605  23.012  1.00 27.27
ATOM   3229  CE1 HIS A 208       1.490  97.239  24.610  1.00 27.99
ATOM   3230  NE2 HIS A 208       1.820  97.704  23.419  1.00 24.19
ATOM   3231  H   HIS A 208      -2.196  99.218  21.733  1.00  0.00
ATOM   3232  H   HIS A 208      -2.468  97.668  24.138  1.00  0.00
ATOM   3233  H   HIS A 208      -1.382  99.834  25.144  1.00  0.00
ATOM   3234  H   HIS A 208      -1.239 100.285  23.380  1.00  0.00
ATOM   3235  H   HIS A 208      -0.134  97.634  25.869  1.00  0.00
ATOM   3236  H   HIS A 208       0.858  99.158  22.073  1.00  0.00
ATOM   3237  H   HIS A 208       2.055  96.508  25.189  1.00  0.00
ATOM   3238  N   ARG A 209      -4.342 100.383  24.013  1.00 20.61
ATOM   3239  CA  ARG A 209      -5.471 101.010  24.690  1.00 26.82
ATOM   3240  C   ARG A 209      -6.752 100.204  24.514  1.00 23.70
ATOM   3241  O   ARG A 209      -7.641 100.263  25.372  1.00 20.32
ATOM   3242  CB  ARG A 209      -5.645 102.449  24.204  1.00 31.25
ATOM   3243  CG  ARG A 209      -4.397 103.296  24.415  1.00 27.28
ATOM   3244  CD  ARG A 209      -4.391 103.945  25.788  1.00 31.82
ATOM   3245  NE  ARG A 209      -5.462 104.918  25.971  1.00 53.61
ATOM   3246  CZ  ARG A 209      -5.938 105.271  27.160  1.00 54.97
ATOM   3247  NH1 ARG A 209      -5.436 104.722  28.258  1.00 42.01
ATOM   3248  NH2 ARG A 209      -6.912 106.166  27.254  1.00 46.28
ATOM   3249  H   ARG A 209      -3.979 100.783  23.136  1.00  0.00
ATOM   3250  H   ARG A 209      -5.256 101.031  25.758  1.00  0.00
ATOM   3251  H   ARG A 209      -6.457 102.902  24.773  1.00  0.00
ATOM   3252  H   ARG A 209      -5.848 102.418  23.133  1.00  0.00
ATOM   3253  H   ARG A 209      -4.379 104.083  23.661  1.00  0.00
ATOM   3254  H   ARG A 209      -3.523 102.649  24.337  1.00  0.00
ATOM   3255  H   ARG A 209      -3.445 104.466  25.936  1.00  0.00
ATOM   3256  H   ARG A 209      -4.571 103.160  26.523  1.00  0.00
ATOM   3257  H   ARG A 209      -5.871 105.355  25.133  1.00  0.00
ATOM   3258  H   ARG A 209      -5.802 104.992  29.182  1.00  0.00
ATOM   3259  H   ARG A 209      -4.681 104.025  28.186  1.00  0.00
ATOM   3260  H   ARG A 209      -7.276 106.435  28.179  1.00  0.00
ATOM   3261  H   ARG A 209      -7.304 106.592  26.402  1.00  0.00
ATOM   3262  N   TRP A 210      -6.864  99.448  23.420  1.00 21.53
ATOM   3263  CA  TRP A 210      -8.058  98.637  23.204  1.00 21.76
ATOM   3264  C   TRP A 210      -8.114  97.471  24.183  1.00 25.91
ATOM   3265  O   TRP A 210      -9.188  97.135  24.695  1.00 21.69
ATOM   3266  CB  TRP A 210      -8.092  98.124  21.765  1.00 21.48
ATOM   3267  CG  TRP A 210      -9.293  97.283  21.448  1.00 25.17
ATOM   3268  CD1 TRP A 210     -10.491  97.714  20.959  1.00 30.49
ATOM   3269  CD2 TRP A 210      -9.407  95.861  21.594  1.00 23.93
ATOM   3270  NE1 TRP A 210     -11.345  96.650  20.792  1.00 33.17
ATOM   3271  CE2 TRP A 210     -10.703  95.502  21.174  1.00 23.10
ATOM   3272  CE3 TRP A 210      -8.540  94.858  22.038  1.00 28.01
ATOM   3273  CZ2 TRP A 210     -11.154  94.183  21.186  1.00 24.05
ATOM   3274  CZ3 TRP A 210      -8.989  93.548  22.049  1.00 26.97
ATOM   3275  CH2 TRP A 210     -10.284  93.223  21.626  1.00 24.37
ATOM   3276  H   TRP A 210      -6.104  99.437  22.725  1.00  0.00
ATOM   3277  H   TRP A 210      -8.932  99.265  23.378  1.00  0.00
ATOM   3278  H   TRP A 210      -7.210  97.503  21.606  1.00  0.00
ATOM   3279  H   TRP A 210      -8.142  98.995  21.112  1.00  0.00
ATOM   3280  H   TRP A 210     -10.736  98.752  20.733  1.00  0.00
ATOM   3281  H   TRP A 210     -12.310  96.707  20.437  1.00  0.00
ATOM   3282  H   TRP A 210      -7.531  95.102  22.369  1.00  0.00
ATOM   3283  H   TRP A 210     -12.161  93.926  20.857  1.00  0.00
ATOM   3284  H   TRP A 210      -8.323  92.756  22.393  1.00  0.00
ATOM   3285  H   TRP A 210     -10.606  92.182  21.648  1.00  0.00
ATOM   3286  N   VAL A 211      -6.969  96.844  24.456  1.00 18.79
ATOM   3287  CA  VAL A 211      -6.944  95.727  25.394  1.00 22.25
ATOM   3288  C   VAL A 211      -7.223  96.213  26.811  1.00 26.13
ATOM   3289  O   VAL A 211      -7.948  95.562  27.574  1.00 22.95
ATOM   3290  CB  VAL A 211      -5.600  94.983  25.299  1.00 20.60
ATOM   3291  CG1 VAL A 211      -5.513  93.899  26.361  1.00 17.69
ATOM   3292  CG2 VAL A 211      -5.424  94.386  23.912  1.00 17.07
ATOM   3293  H   VAL A 211      -6.097  97.150  24.002  1.00  0.00
ATOM   3294  H   VAL A 211      -7.733  95.022  25.130  1.00  0.00
ATOM   3295  H   VAL A 211      -4.796  95.698  25.474  1.00  0.00
ATOM   3296  H   VAL A 211      -4.545  93.413  26.241  1.00  0.00
ATOM   3297  H   VAL A 211      -5.602  94.393  27.329  1.00  0.00
ATOM   3298  H   VAL A 211      -6.338  93.210  26.181  1.00  0.00
ATOM   3299  H   VAL A 211      -4.461  93.875  23.905  1.00  0.00
ATOM   3300  H   VAL A 211      -6.251  93.694  23.756  1.00  0.00
ATOM   3301  H   VAL A 211      -5.449  95.214  23.203  1.00  0.00
ATOM   3302  N   GLY A 212      -6.665  97.363  27.183  1.00 22.05
ATOM   3303  CA  GLY A 212      -6.849  97.871  28.527  1.00 15.74
ATOM   3304  C   GLY A 212      -6.060  97.067  29.550  1.00 25.18
ATOM   3305  O   GLY A 212      -5.148  96.300  29.225  1.00 27.12
ATOM   3306  H   GLY A 212      -6.097  97.896  26.509  1.00  0.00
ATOM   3307  H   GLY A 212      -7.910  97.762  28.753  1.00  0.00
ATOM   3308  H   GLY A 212      -6.536  98.915  28.542  1.00  0.00
ATOM   3309  N   GLY A 213      -6.436  97.251  30.814  1.00 19.77
ATOM   3310  CA  GLY A 213      -5.731  96.575  31.889  1.00 22.19
ATOM   3311  C   GLY A 213      -4.284  97.018  31.965  1.00 27.39
ATOM   3312  O   GLY A 213      -3.953  98.192  31.762  1.00 22.21
ATOM   3313  H   GLY A 213      -7.228  97.873  31.030  1.00  0.00
ATOM   3314  H   GLY A 213      -5.754  95.510  31.660  1.00  0.00
ATOM   3315  H   GLY A 213      -6.242  96.791  32.827  1.00  0.00
ATOM   3316  N   GLN A 214      -3.401  96.062  32.268  1.00 20.18
ATOM   3317  CA  GLN A 214      -1.972  96.358  32.281  1.00 19.49
ATOM   3318  C   GLN A 214      -1.471  96.761  30.901  1.00 22.85
ATOM   3319  O   GLN A 214      -0.528  97.552  30.791  1.00 26.16
ATOM   3320  CB  GLN A 214      -1.184  95.152  32.796  1.00 20.53
ATOM   3321  CG  GLN A 214      -1.276  94.928  34.299  1.00 18.90
ATOM   3322  CD  GLN A 214      -2.514  94.153  34.706  1.00 22.63
ATOM   3323  OE1 GLN A 214      -3.414  93.925  33.897  1.00 20.59
ATOM   3324  NE2 GLN A 214      -2.562  93.736  35.967  1.00 19.92
ATOM   3325  H   GLN A 214      -3.730  95.112  32.493  1.00  0.00
ATOM   3326  H   GLN A 214      -1.815  97.202  32.953  1.00  0.00
ATOM   3327  H   GLN A 214      -0.134  95.332  32.565  1.00  0.00
ATOM   3328  H   GLN A 214      -1.609  94.268  32.320  1.00  0.00
ATOM   3329  H   GLN A 214      -1.321  95.904  34.782  1.00  0.00
ATOM   3330  H   GLN A 214      -0.407  94.344  34.602  1.00  0.00
ATOM   3331  H   GLN A 214      -3.378  93.204  36.303  1.00  0.00
ATOM   3332  H   GLN A 214      -1.783  93.945  36.608  1.00  0.00
ATOM   3333  N   MET A 215      -2.092  96.236  29.840  1.00 26.38
ATOM   3334  CA  MET A 215      -1.665  96.546  28.480  1.00 26.22
ATOM   3335  C   MET A 215      -1.855  98.015  28.120  1.00 28.52
ATOM   3336  O   MET A 215      -1.274  98.475  27.132  1.00 26.99
ATOM   3337  CB  MET A 215      -2.429  95.672  27.482  1.00 23.19
ATOM   3338  CG  MET A 215      -1.796  94.315  27.210  1.00 26.87
ATOM   3339  SD  MET A 215      -0.244  94.450  26.305  1.00 26.89
ATOM   3340  CE  MET A 215      -0.848  94.432  24.620  1.00 25.37
ATOM   3341  H   MET A 215      -2.888  95.599  29.986  1.00  0.00
ATOM   3342  H   MET A 215      -0.597  96.336  28.428  1.00  0.00
ATOM   3343  H   MET A 215      -2.449  96.209  26.533  1.00  0.00
ATOM   3344  H   MET A 215      -3.410  95.478  27.916  1.00  0.00
ATOM   3345  H   MET A 215      -2.523  93.866  26.534  1.00  0.00
ATOM   3346  H   MET A 215      -1.738  93.792  28.164  1.00  0.00
ATOM   3347  H   MET A 215       0.022  94.510  23.969  1.00  0.00
ATOM   3348  H   MET A 215      -1.375  93.488  24.480  1.00  0.00
ATOM   3349  H   MET A 215      -1.514  95.288  24.511  1.00  0.00
ATOM   3350  N   GLY A 216      -2.637  98.760  28.894  1.00 29.06
ATOM   3351  CA  GLY A 216      -2.942 100.135  28.567  1.00 30.00
ATOM   3352  C   GLY A 216      -1.955 101.175  29.045  1.00 33.66
ATOM   3353  O   GLY A 216      -2.129 102.357  28.732  1.00 35.70
ATOM   3354  H   GLY A 216      -3.036  98.347  29.749  1.00  0.00
ATOM   3355  H   GLY A 216      -3.873 100.337  29.098  1.00  0.00
ATOM   3356  H   GLY A 216      -2.984 100.184  27.479  1.00  0.00
ATOM   3357  N   VAL A 217      -0.920 100.785  29.789  1.00 24.76
ATOM   3358  CA  VAL A 217       0.096 101.718  30.262  1.00 26.74
ATOM   3359  C   VAL A 217       1.469 101.081  30.102  1.00 31.00
ATOM   3360  O   VAL A 217       1.623  99.858  30.175  1.00 28.16
ATOM   3361  CB  VAL A 217      -0.139 102.154  31.727  1.00 30.66
ATOM   3362  CG1 VAL A 217      -1.400 103.001  31.843  1.00 35.30
ATOM   3363  CG2 VAL A 217      -0.235 100.949  32.633  1.00 29.24
ATOM   3364  H   VAL A 217      -0.835  99.789  30.039  1.00  0.00
ATOM   3365  H   VAL A 217       0.034 102.623  29.658  1.00  0.00
ATOM   3366  H   VAL A 217       0.713 102.757  32.040  1.00  0.00
ATOM   3367  H   VAL A 217      -1.506 103.273  32.893  1.00  0.00
ATOM   3368  H   VAL A 217      -1.255 103.877  31.211  1.00  0.00
ATOM   3369  H   VAL A 217      -2.230 102.385  31.498  1.00  0.00
ATOM   3370  H   VAL A 217      -0.400 101.323  33.644  1.00  0.00
ATOM   3371  H   VAL A 217      -1.075 100.351  32.280  1.00  0.00
ATOM   3372  H   VAL A 217       0.709 100.411  32.549  1.00  0.00
ATOM   3373  N   VAL A 218       2.473 101.932  29.874  1.00 31.82
ATOM   3374  CA  VAL A 218       3.802 101.437  29.501  1.00 31.27
ATOM   3375  C   VAL A 218       4.434 100.559  30.577  1.00 31.97
ATOM   3376  O   VAL A 218       4.838  99.428  30.258  1.00 28.72
ATOM   3377  CB  VAL A 218       4.705 102.611  29.088  1.00 38.27
ATOM   3378  CG1 VAL A 218       6.075 102.103  28.669  1.00 36.55
ATOM   3379  CG2 VAL A 218       4.060 103.406  27.959  1.00 32.81
ATOM   3380  H   VAL A 218       2.312 102.946  29.961  1.00  0.00
ATOM   3381  H   VAL A 218       3.683 100.781  28.639  1.00  0.00
ATOM   3382  H   VAL A 218       4.830 103.272  29.946  1.00  0.00
ATOM   3383  H   VAL A 218       6.666 102.975  28.389  1.00  0.00
ATOM   3384  H   VAL A 218       6.499 101.585  29.529  1.00  0.00
ATOM   3385  H   VAL A 218       5.921 101.430  27.825  1.00  0.00
ATOM   3386  H   VAL A 218       4.742 104.219  27.711  1.00  0.00
ATOM   3387  H   VAL A 218       3.926 102.720  27.122  1.00  0.00
ATOM   3388  H   VAL A 218       3.107 103.777  28.335  1.00  0.00
ATOM   3389  N   PRO A 219       4.569 100.994  31.838  1.00 33.56
ATOM   3390  CA  PRO A 219       5.384 100.213  32.789  1.00 30.44
ATOM   3391  C   PRO A 219       4.858  98.815  33.089  1.00 25.59
ATOM   3392  O   PRO A 219       5.649  97.957  33.503  1.00 37.92
ATOM   3393  CB  PRO A 219       5.393 101.087  34.053  1.00 31.42
ATOM   3394  CG  PRO A 219       4.222 101.974  33.924  1.00 36.95
ATOM   3395  CD  PRO A 219       4.034 102.219  32.462  1.00 33.01
ATOM   3396  H   PRO A 219       6.372 100.013  32.373  1.00  0.00
ATOM   3397  H   PRO A 219       6.314 101.657  34.174  1.00  0.00
ATOM   3398  H   PRO A 219       5.305 100.484  34.957  1.00  0.00
ATOM   3399  H   PRO A 219       4.392 102.909  34.458  1.00  0.00
ATOM   3400  H   PRO A 219       3.337 101.519  34.370  1.00  0.00
ATOM   3401  H   PRO A 219       2.991 102.392  32.197  1.00  0.00
ATOM   3402  H   PRO A 219       4.536 103.121  32.112  1.00  0.00
ATOM   3403  N   THR A 220       3.567  98.550  32.903  1.00 24.14
ATOM   3404  CA  THR A 220       2.992  97.263  33.274  1.00 26.40
ATOM   3405  C   THR A 220       2.548  96.426  32.082  1.00 22.07
ATOM   3406  O   THR A 220       2.097  95.293  32.280  1.00 27.04
ATOM   3407  CB  THR A 220       1.802  97.461  34.220  1.00 26.09
ATOM   3408  OG1 THR A 220       0.744  98.129  33.524  1.00 24.89
ATOM   3409  CG2 THR A 220       2.208  98.294  35.423  1.00 24.20
ATOM   3410  H   THR A 220       2.960  99.271  32.487  1.00  0.00
ATOM   3411  H   THR A 220       3.791  96.714  33.773  1.00  0.00
ATOM   3412  H   THR A 220       1.466  96.483  34.563  1.00  0.00
ATOM   3413  H   THR A 220       0.494  97.539  32.718  1.00  0.00
ATOM   3414  H   THR A 220       1.324  98.398  36.052  1.00  0.00
ATOM   3415  H   THR A 220       3.006  97.752  35.931  1.00  0.00
ATOM   3416  H   THR A 220       2.550  99.257  35.043  1.00  0.00
ATOM   3417  N   ALA A 221       2.644  96.952  30.862  1.00 21.82
ATOM   3418  CA  ALA A 221       2.151  96.237  29.685  1.00 25.52
ATOM   3419  C   ALA A 221       2.672  94.808  29.542  1.00 24.95
ATOM   3420  O   ALA A 221       1.859  93.920  29.235  1.00 24.10
ATOM   3421  CB  ALA A 221       2.465  97.051  28.421  1.00 27.82
ATOM   3422  H   ALA A 221       3.074  97.881  30.745  1.00  0.00
ATOM   3423  H   ALA A 221       1.074  96.135  29.822  1.00  0.00
ATOM   3424  H   ALA A 221       2.082  96.483  27.573  1.00  0.00
ATOM   3425  H   ALA A 221       1.961  98.011  28.527  1.00  0.00
ATOM   3426  H   ALA A 221       3.548  97.165  28.376  1.00  0.00
ATOM   3427  N   PRO A 222       3.964  94.505  29.734  1.00 24.31
ATOM   3428  CA  PRO A 222       4.421  93.116  29.539  1.00 18.38
ATOM   3429  C   PRO A 222       3.844  92.113  30.530  1.00 22.61
ATOM   3430  O   PRO A 222       4.075  90.909  30.354  1.00 22.79
ATOM   3431  CB  PRO A 222       5.944  93.221  29.693  1.00 19.29
ATOM   3432  CG  PRO A 222       6.254  94.630  29.351  1.00 21.44
ATOM   3433  CD  PRO A 222       5.110  95.414  29.920  1.00 21.58
ATOM   3434  H   PRO A 222       4.089  92.732  28.574  1.00  0.00
ATOM   3435  H   PRO A 222       6.492  92.518  29.065  1.00  0.00
ATOM   3436  H   PRO A 222       6.269  92.990  30.707  1.00  0.00
ATOM   3437  H   PRO A 222       6.350  94.770  28.274  1.00  0.00
ATOM   3438  H   PRO A 222       7.216  94.946  29.754  1.00  0.00
ATOM   3439  H   PRO A 222       5.259  95.682  30.966  1.00  0.00
ATOM   3440  H   PRO A 222       4.965  96.382  29.440  1.00  0.00
ATOM   3441  N   ASN A 223       3.119  92.555  31.562  1.00 20.19
ATOM   3442  CA  ASN A 223       2.454  91.612  32.456  1.00 19.68
ATOM   3443  C   ASN A 223       1.465  90.720  31.716  1.00 25.35
ATOM   3444  O   ASN A 223       1.172  89.615  32.184  1.00 25.16
ATOM   3445  CB  ASN A 223       1.734  92.358  33.582  1.00 18.02
ATOM   3446  CG  ASN A 223       2.672  92.774  34.698  1.00 24.49
ATOM   3447  OD1 ASN A 223       3.143  91.940  35.473  1.00 31.33
ATOM   3448  ND2 ASN A 223       2.948  94.070  34.787  1.00 21.17
ATOM   3449  H   ASN A 223       3.029  93.568  31.728  1.00  0.00
ATOM   3450  H   ASN A 223       3.229  90.973  32.879  1.00  0.00
ATOM   3451  H   ASN A 223       0.981  91.694  34.007  1.00  0.00
ATOM   3452  H   ASN A 223       1.302  93.266  33.161  1.00  0.00
ATOM   3453  H   ASN A 223       3.579  94.413  35.525  1.00  0.00
ATOM   3454  H   ASN A 223       2.531  94.733  34.118  1.00  0.00
ATOM   3455  N   ASP A 224       0.947  91.175  30.575  1.00 24.73
ATOM   3456  CA  ASP A 224       0.036  90.382  29.767  1.00 25.13
ATOM   3457  C   ASP A 224       0.831  89.671  28.685  1.00 25.62
ATOM   3458  O   ASP A 224       1.514  90.343  27.896  1.00 20.26
ATOM   3459  CB  ASP A 224      -1.034  91.272  29.142  1.00 23.44
ATOM   3460  CG  ASP A 224      -2.188  90.483  28.544  1.00 23.18
ATOM   3461  OD1 ASP A 224      -2.014  89.286  28.233  1.00 27.72
ATOM   3462  OD2 ASP A 224      -3.279  91.067  28.382  1.00 24.85
ATOM   3463  H   ASP A 224       1.201  92.121  30.255  1.00  0.00
ATOM   3464  H   ASP A 224      -0.464  89.646  30.397  1.00  0.00
ATOM   3465  H   ASP A 224      -0.568  91.841  28.337  1.00  0.00
ATOM   3466  H   ASP A 224      -1.441  91.905  29.930  1.00  0.00
ATOM   3467  N   PRO A 225       0.800  88.338  28.620  1.00 23.53
ATOM   3468  CA  PRO A 225       1.557  87.634  27.571  1.00 19.86
ATOM   3469  C   PRO A 225       1.179  88.036  26.155  1.00 21.54
ATOM   3470  O   PRO A 225       1.984  87.831  25.238  1.00 17.84
ATOM   3471  CB  PRO A 225       1.233  86.159  27.839  1.00 16.74
ATOM   3472  CG  PRO A 225       0.911  86.112  29.296  1.00 20.49
ATOM   3473  CD  PRO A 225       0.212  87.407  29.598  1.00 21.97
ATOM   3474  H   PRO A 225       2.619  87.873  27.620  1.00  0.00
ATOM   3475  H   PRO A 225       2.049  85.486  27.577  1.00  0.00
ATOM   3476  H   PRO A 225       0.393  85.808  27.240  1.00  0.00
ATOM   3477  H   PRO A 225       1.814  85.998  29.895  1.00  0.00
ATOM   3478  H   PRO A 225       0.287  85.252  29.538  1.00  0.00
ATOM   3479  H   PRO A 225      -0.871  87.336  29.495  1.00  0.00
ATOM   3480  H   PRO A 225       0.340  87.741  30.628  1.00  0.00
ATOM   3481  N   VAL A 226      -0.014  88.598  25.941  1.00 20.16
ATOM   3482  CA  VAL A 226      -0.399  89.052  24.609  1.00 20.40
ATOM   3483  C   VAL A 226       0.434  90.235  24.138  1.00 22.24
ATOM   3484  O   VAL A 226       0.415  90.561  22.945  1.00 23.71
ATOM   3485  CB  VAL A 226      -1.902  89.401  24.578  1.00 16.85
ATOM   3486  CG1 VAL A 226      -2.139  90.813  25.094  1.00 23.01
ATOM   3487  CG2 VAL A 226      -2.469  89.227  23.176  1.00 21.91
ATOM   3488  H   VAL A 226      -0.670  88.712  26.726  1.00  0.00
ATOM   3489  H   VAL A 226      -0.206  88.232  23.918  1.00  0.00
ATOM   3490  H   VAL A 226      -2.426  88.710  25.239  1.00  0.00
ATOM   3491  H   VAL A 226      -3.213  90.994  25.046  1.00  0.00
ATOM   3492  H   VAL A 226      -1.769  90.844  26.119  1.00  0.00
ATOM   3493  H   VAL A 226      -1.585  91.488  24.442  1.00  0.00
ATOM   3494  H   VAL A 226      -3.526  89.488  23.225  1.00  0.00
ATOM   3495  H   VAL A 226      -1.915  89.901  22.522  1.00  0.00
ATOM   3496  H   VAL A 226      -2.322  88.183  22.900  1.00  0.00
ATOM   3497  N   PHE A 227       1.160  90.888  25.051  1.00 21.86
ATOM   3498  CA  PHE A 227       2.109  91.930  24.667  1.00 19.98
ATOM   3499  C   PHE A 227       3.107  91.418  23.635  1.00 26.91
ATOM   3500  O   PHE A 227       3.469  92.136  22.696  1.00 25.34
ATOM   3501  CB  PHE A 227       2.837  92.443  25.914  1.00 19.33
ATOM   3502  CG  PHE A 227       3.883  93.488  25.634  1.00 23.25
ATOM   3503  CD1 PHE A 227       5.189  93.126  25.334  1.00 18.72
ATOM   3504  CD2 PHE A 227       3.566  94.834  25.693  1.00 22.56
ATOM   3505  CE1 PHE A 227       6.151  94.085  25.082  1.00 21.22
ATOM   3506  CE2 PHE A 227       4.525  95.799  25.444  1.00 23.13
ATOM   3507  CZ  PHE A 227       5.819  95.424  25.140  1.00 26.42
ATOM   3508  H   PHE A 227       1.048  90.651  26.047  1.00  0.00
ATOM   3509  H   PHE A 227       1.557  92.751  24.208  1.00  0.00
ATOM   3510  H   PHE A 227       3.345  91.597  26.377  1.00  0.00
ATOM   3511  H   PHE A 227       2.089  92.919  26.549  1.00  0.00
ATOM   3512  H   PHE A 227       5.459  92.071  25.297  1.00  0.00
ATOM   3513  H   PHE A 227       2.548  95.137  25.939  1.00  0.00
ATOM   3514  H   PHE A 227       7.170  93.785  24.838  1.00  0.00
ATOM   3515  H   PHE A 227       4.260  96.855  25.488  1.00  0.00
ATOM   3516  H   PHE A 227       6.577  96.183  24.946  1.00  0.00
ATOM   3517  N   PHE A 228       3.562  90.174  23.793  1.00 21.89
ATOM   3518  CA  PHE A 228       4.570  89.632  22.890  1.00 21.23
ATOM   3519  C   PHE A 228       3.961  89.232  21.554  1.00 21.90
ATOM   3520  O   PHE A 228       4.607  89.373  20.510  1.00 25.05
ATOM   3521  CB  PHE A 228       5.268  88.441  23.546  1.00 19.66
ATOM   3522  CG  PHE A 228       6.015  88.800  24.795  1.00 18.36
ATOM   3523  CD1 PHE A 228       5.375  88.796  26.023  1.00 18.12
ATOM   3524  CD2 PHE A 228       7.352  89.153  24.741  1.00 21.20
ATOM   3525  CE1 PHE A 228       6.056  89.133  27.175  1.00 20.52
ATOM   3526  CE2 PHE A 228       8.039  89.488  25.890  1.00 22.55
ATOM   3527  CZ  PHE A 228       7.390  89.478  27.109  1.00 22.18
ATOM   3528  H   PHE A 228       3.198  89.591  24.560  1.00  0.00
ATOM   3529  H   PHE A 228       5.307  90.410  22.692  1.00  0.00
ATOM   3530  H   PHE A 228       5.990  88.034  22.838  1.00  0.00
ATOM   3531  H   PHE A 228       4.496  87.728  23.837  1.00  0.00
ATOM   3532  H   PHE A 228       4.321  88.524  26.080  1.00  0.00
ATOM   3533  H   PHE A 228       7.868  89.167  23.781  1.00  0.00
ATOM   3534  H   PHE A 228       5.541  89.127  28.135  1.00  0.00
ATOM   3535  H   PHE A 228       9.093  89.760  25.835  1.00  0.00
ATOM   3536  H   PHE A 228       7.931  89.742  28.018  1.00  0.00
ATOM   3537  N   LEU A 229       2.728  88.725  21.567  1.00 19.78
ATOM   3538  CA  LEU A 229       2.038  88.446  20.312  1.00 18.88
ATOM   3539  C   LEU A 229       1.741  89.737  19.560  1.00 24.45
ATOM   3540  O   LEU A 229       1.855  89.787  18.330  1.00 21.39
ATOM   3541  CB  LEU A 229       0.751  87.667  20.580  1.00 21.29
ATOM   3542  CG  LEU A 229       0.790  86.141  20.729  1.00 24.64
ATOM   3543  CD1 LEU A 229       2.050  85.635  21.422  1.00 23.87
ATOM   3544  CD2 LEU A 229      -0.445  85.687  21.490  1.00 19.61
ATOM   3545  H   LEU A 229       2.262  88.530  22.464  1.00  0.00
ATOM   3546  H   LEU A 229       2.689  87.835  19.687  1.00  0.00
ATOM   3547  H   LEU A 229       0.145  87.837  19.690  1.00  0.00
ATOM   3548  H   LEU A 229       0.413  88.029  21.551  1.00  0.00
ATOM   3549  H   LEU A 229       0.803  85.715  19.726  1.00  0.00
ATOM   3550  H   LEU A 229       1.971  84.549  21.473  1.00  0.00
ATOM   3551  H   LEU A 229       2.897  85.952  20.814  1.00  0.00
ATOM   3552  H   LEU A 229       2.072  86.087  22.414  1.00  0.00
ATOM   3553  H   LEU A 229      -0.385  84.602  21.577  1.00  0.00
ATOM   3554  H   LEU A 229      -0.416  86.174  22.465  1.00  0.00
ATOM   3555  H   LEU A 229      -1.311  85.999  20.907  1.00  0.00
ATOM   3556  N   HIS A 230       1.343  90.782  20.288  1.00 18.31
ATOM   3557  CA  HIS A 230       1.111  92.091  19.689  1.00 19.57
ATOM   3558  C   HIS A 230       2.355  92.594  18.965  1.00 21.46
ATOM   3559  O   HIS A 230       2.312  92.918  17.773  1.00 22.50
ATOM   3560  CB  HIS A 230       0.674  93.077  20.776  1.00 22.01
ATOM   3561  CG  HIS A 230       0.601  94.500  20.319  1.00 23.14
ATOM   3562  ND1 HIS A 230       0.321  94.855  19.017  1.00 28.33
ATOM   3563  CD2 HIS A 230       0.780  95.660  20.994  1.00 25.83
ATOM   3564  CE1 HIS A 230       0.326  96.171  18.911  1.00 25.58
ATOM   3565  NE2 HIS A 230       0.602  96.684  20.096  1.00 21.89
ATOM   3566  H   HIS A 230       1.196  90.661  21.300  1.00  0.00
ATOM   3567  H   HIS A 230       0.318  92.004  18.946  1.00  0.00
ATOM   3568  H   HIS A 230       1.404  93.036  21.585  1.00  0.00
ATOM   3569  H   HIS A 230      -0.338  92.801  21.073  1.00  0.00
ATOM   3570  H   HIS A 230       0.137  94.196  18.247  1.00  0.00
ATOM   3571  H   HIS A 230       1.020  95.762  22.052  1.00  0.00
ATOM   3572  H   HIS A 230       0.135  96.738  18.000  1.00  0.00
ATOM   3573  N   HIS A 231       3.480  92.671  19.679  1.00 21.67
ATOM   3574  CA  HIS A 231       4.697  93.208  19.082  1.00 24.24
ATOM   3575  C   HIS A 231       5.295  92.283  18.034  1.00 21.96
ATOM   3576  O   HIS A 231       6.025  92.757  17.158  1.00 28.24
ATOM   3577  CB  HIS A 231       5.724  93.515  20.168  1.00 17.06
ATOM   3578  CG  HIS A 231       5.508  94.838  20.828  1.00 18.01
ATOM   3579  ND1 HIS A 231       5.979  96.018  20.294  1.00 16.36
ATOM   3580  CD2 HIS A 231       4.856  95.173  21.966  1.00 18.39
ATOM   3581  CE1 HIS A 231       5.632  97.022  21.079  1.00 21.73
ATOM   3582  NE2 HIS A 231       4.953  96.536  22.102  1.00 22.51
ATOM   3583  H   HIS A 231       3.489  92.349  20.657  1.00  0.00
ATOM   3584  H   HIS A 231       4.422  94.129  18.569  1.00  0.00
ATOM   3585  H   HIS A 231       6.714  93.532  19.713  1.00  0.00
ATOM   3586  H   HIS A 231       5.620  92.757  20.944  1.00  0.00
ATOM   3587  H   HIS A 231       6.517  96.104  19.420  1.00  0.00
ATOM   3588  H   HIS A 231       4.349  94.489  22.647  1.00  0.00
ATOM   3589  H   HIS A 231       5.866  98.073  20.911  1.00  0.00
ATOM   3590  N   ALA A 232       5.015  90.980  18.105  1.00 19.04
ATOM   3591  CA  ALA A 232       5.413  90.091  17.019  1.00 20.81
ATOM   3592  C   ALA A 232       4.735  90.492  15.715  1.00 22.45
ATOM   3593  O   ALA A 232       5.335  90.396  14.638  1.00 22.44
ATOM   3594  CB  ALA A 232       5.094  88.641  17.380  1.00 19.86
ATOM   3595  H   ALA A 232       4.519  90.603  18.925  1.00  0.00
ATOM   3596  H   ALA A 232       6.490  90.180  16.874  1.00  0.00
ATOM   3597  H   ALA A 232       5.411  88.026  16.538  1.00  0.00
ATOM   3598  H   ALA A 232       5.654  88.407  18.286  1.00  0.00
ATOM   3599  H   ALA A 232       4.018  88.582  17.543  1.00  0.00
ATOM   3600  N   ASN A 233       3.483  90.952  15.793  1.00 19.29
ATOM   3601  CA  ASN A 233       2.798  91.445  14.603  1.00 19.95
ATOM   3602  C   ASN A 233       3.357  92.793  14.165  1.00 26.65
ATOM   3603  O   ASN A 233       3.481  93.057  12.963  1.00 25.88
ATOM   3604  CB  ASN A 233       1.298  91.548  14.869  1.00 24.09
ATOM   3605  CG  ASN A 233       0.494  91.764  13.602  1.00 26.43
ATOM   3606  OD1 ASN A 233       0.474  90.913  12.712  1.00 24.20
ATOM   3607  ND2 ASN A 233      -0.178  92.906  13.515  1.00 22.51
ATOM   3608  H   ASN A 233       2.997  90.959  16.701  1.00  0.00
ATOM   3609  H   ASN A 233       2.966  90.736  13.792  1.00  0.00
ATOM   3610  H   ASN A 233       1.126  92.402  15.525  1.00  0.00
ATOM   3611  H   ASN A 233       0.971  90.607  15.311  1.00  0.00
ATOM   3612  H   ASN A 233      -0.742  93.109  12.678  1.00  0.00
ATOM   3613  H   ASN A 233      -0.135  93.589  14.285  1.00  0.00
ATOM   3614  N   VAL A 234       3.682  93.664  15.125  1.00 24.44
ATOM   3615  CA  VAL A 234       4.311  94.940  14.793  1.00 22.82
ATOM   3616  C   VAL A 234       5.649  94.709  14.104  1.00 22.54
ATOM   3617  O   VAL A 234       5.981  95.378  13.118  1.00 25.23
ATOM   3618  CB  VAL A 234       4.468  95.805  16.058  1.00 29.02
ATOM   3619  CG1 VAL A 234       5.254  97.071  15.745  1.00 21.64
ATOM   3620  CG2 VAL A 234       3.104  96.149  16.636  1.00 22.55
ATOM   3621  H   VAL A 234       3.487  93.433  16.110  1.00  0.00
ATOM   3622  H   VAL A 234       3.669  95.481  14.098  1.00  0.00
ATOM   3623  H   VAL A 234       5.023  95.234  16.802  1.00  0.00
ATOM   3624  H   VAL A 234       5.330  97.636  16.674  1.00  0.00
ATOM   3625  H   VAL A 234       6.232  96.757  15.380  1.00  0.00
ATOM   3626  H   VAL A 234       4.693  97.615  14.985  1.00  0.00
ATOM   3627  H   VAL A 234       3.278  96.758  17.523  1.00  0.00
ATOM   3628  H   VAL A 234       2.562  96.699  15.867  1.00  0.00
ATOM   3629  H   VAL A 234       2.615  95.206  16.881  1.00  0.00
ATOM   3630  N   ASP A 235       6.433  93.751  14.604  1.00 23.95
ATOM   3631  CA  ASP A 235       7.716  93.446  13.982  1.00 23.73
ATOM   3632  C   ASP A 235       7.534  92.855  12.589  1.00 23.02
ATOM   3633  O   ASP A 235       8.367  93.087  11.707  1.00 20.83
ATOM   3634  CB  ASP A 235       8.514  92.494  14.874  1.00 23.49
ATOM   3635  CG  ASP A 235       9.915  92.238  14.351  1.00 27.25
ATOM   3636  OD1 ASP A 235      10.752  93.165  14.408  1.00 26.25
ATOM   3637  OD2 ASP A 235      10.180  91.111  13.887  1.00 31.85
ATOM   3638  H   ASP A 235       6.129  93.224  15.435  1.00  0.00
ATOM   3639  H   ASP A 235       8.271  94.377  13.871  1.00  0.00
ATOM   3640  H   ASP A 235       7.990  91.539  14.908  1.00  0.00
ATOM   3641  H   ASP A 235       8.609  92.957  15.856  1.00  0.00
ATOM   3642  N   ARG A 236       6.456  92.097  12.373  1.00 25.21
ATOM   3643  CA  ARG A 236       6.178  91.562  11.044  1.00 21.74
ATOM   3644  C   ARG A 236       5.856  92.681  10.061  1.00 20.52
ATOM   3645  O   ARG A 236       6.355  92.689   8.929  1.00 22.71
ATOM   3646  CB  ARG A 236       5.030  90.555  11.111  1.00 22.97
ATOM   3647  CG  ARG A 236       4.580  90.041   9.752  1.00 19.19
ATOM   3648  CD  ARG A 236       3.359  89.145   9.872  1.00 22.85
ATOM   3649  NE  ARG A 236       2.207  89.860  10.415  1.00 27.59
ATOM   3650  CZ  ARG A 236       1.327  90.528   9.677  1.00 31.86
ATOM   3651  NH1 ARG A 236       1.462  90.577   8.359  1.00 36.40
ATOM   3652  NH2 ARG A 236       0.309  91.149  10.257  1.00 26.58
ATOM   3653  H   ARG A 236       5.815  91.888  13.152  1.00  0.00
ATOM   3654  H   ARG A 236       7.071  91.050  10.686  1.00  0.00
ATOM   3655  H   ARG A 236       4.177  91.060  11.565  1.00  0.00
ATOM   3656  H   ARG A 236       5.387  89.694  11.677  1.00  0.00
ATOM   3657  H   ARG A 236       5.393  89.461   9.315  1.00  0.00
ATOM   3658  H   ARG A 236       4.320  90.896   9.128  1.00  0.00
ATOM   3659  H   ARG A 236       3.579  88.305  10.531  1.00  0.00
ATOM   3660  H   ARG A 236       3.079  88.817   8.871  1.00  0.00
ATOM   3661  H   ARG A 236       2.068  89.845  11.435  1.00  0.00
ATOM   3662  H   ARG A 236       0.778  91.096   7.790  1.00  0.00
ATOM   3663  H   ARG A 236       2.251  90.096   7.904  1.00  0.00
ATOM   3664  H   ARG A 236      -0.373  91.667   9.684  1.00  0.00
ATOM   3665  H   ARG A 236       0.200  91.114  11.281  1.00  0.00
ATOM   3666  N   ILE A 237       5.016  93.633  10.477  1.00 18.92
ATOM   3667  CA  ILE A 237       4.662  94.751   9.606  1.00 20.77
ATOM   3668  C   ILE A 237       5.905  95.552   9.239  1.00 20.06
ATOM   3669  O   ILE A 237       6.061  95.997   8.095  1.00 23.19
ATOM   3670  CB  ILE A 237       3.593  95.633  10.278  1.00 26.12
ATOM   3671  CG1 ILE A 237       2.299  94.840  10.479  1.00 24.87
ATOM   3672  CG2 ILE A 237       3.325  96.882   9.452  1.00 18.55
ATOM   3673  CD1 ILE A 237       1.243  95.585  11.268  1.00 24.93
ATOM   3674  H   ILE A 237       4.613  93.578  11.423  1.00  0.00
ATOM   3675  H   ILE A 237       4.237  94.362   8.681  1.00  0.00
ATOM   3676  H   ILE A 237       3.969  95.943  11.253  1.00  0.00
ATOM   3677  H   ILE A 237       2.545  93.936  11.037  1.00  0.00
ATOM   3678  H   ILE A 237       1.879  94.647   9.492  1.00  0.00
ATOM   3679  H   ILE A 237       2.565  97.457   9.981  1.00  0.00
ATOM   3680  H   ILE A 237       4.267  97.425   9.381  1.00  0.00
ATOM   3681  H   ILE A 237       2.975  96.549   8.475  1.00  0.00
ATOM   3682  H   ILE A 237       0.378  94.926  11.344  1.00  0.00
ATOM   3683  H   ILE A 237       1.672  95.806  12.245  1.00  0.00
ATOM   3684  H   ILE A 237       1.012  96.494  10.712  1.00  0.00
ATOM   3685  N   TRP A 238       6.809  95.747  10.202  1.00 19.90
ATOM   3686  CA  TRP A 238       8.086  96.390   9.905  1.00 20.30
ATOM   3687  C   TRP A 238       8.879  95.580   8.887  1.00 20.05
ATOM   3688  O   TRP A 238       9.427  96.132   7.926  1.00 22.13
ATOM   3689  CB  TRP A 238       8.888  96.577  11.194  1.00 19.66
ATOM   3690  CG  TRP A 238      10.221  97.248  11.001  1.00 19.07
ATOM   3691  CD1 TRP A 238      10.585  98.076   9.977  1.00 17.67
ATOM   3692  CD2 TRP A 238      11.366  97.142  11.856  1.00 19.00
ATOM   3693  NE1 TRP A 238      11.884  98.492  10.144  1.00 17.98
ATOM   3694  CE2 TRP A 238      12.385  97.933  11.289  1.00 18.59
ATOM   3695  CE3 TRP A 238      11.628  96.456  13.046  1.00 18.38
ATOM   3696  CZ2 TRP A 238      13.645  98.056  11.872  1.00 15.81
ATOM   3697  CZ3 TRP A 238      12.878  96.579  13.622  1.00 19.11
ATOM   3698  CH2 TRP A 238      13.871  97.373  13.035  1.00 19.59
ATOM   3699  H   TRP A 238       6.604  95.441  11.164  1.00  0.00
ATOM   3700  H   TRP A 238       7.890  97.370   9.469  1.00  0.00
ATOM   3701  H   TRP A 238       9.083  95.589  11.612  1.00  0.00
ATOM   3702  H   TRP A 238       8.305  97.230  11.843  1.00  0.00
ATOM   3703  H   TRP A 238       9.939  98.365   9.148  1.00  0.00
ATOM   3704  H   TRP A 238      12.397  99.122   9.511  1.00  0.00
ATOM   3705  H   TRP A 238      10.861  95.836  13.510  1.00  0.00
ATOM   3706  H   TRP A 238      14.421  98.673  11.418  1.00  0.00
ATOM   3707  H   TRP A 238      13.095  96.049  14.549  1.00  0.00
ATOM   3708  H   TRP A 238      14.846  97.448  13.516  1.00  0.00
ATOM   3709  N   ALA A 239       8.950  94.259   9.083  1.00 22.55
ATOM   3710  CA  ALA A 239       9.685  93.406   8.154  1.00 23.99
ATOM   3711  C   ALA A 239       9.086  93.449   6.754  1.00 26.29
ATOM   3712  O   ALA A 239       9.819  93.346   5.764  1.00 29.07
ATOM   3713  CB  ALA A 239       9.720  91.969   8.675  1.00 19.15
ATOM   3714  H   ALA A 239       8.481  93.839   9.898  1.00  0.00
ATOM   3715  H   ALA A 239      10.704  93.788   8.086  1.00  0.00
ATOM   3716  H   ALA A 239      10.277  91.380   7.947  1.00  0.00
ATOM   3717  H   ALA A 239      10.219  91.993   9.644  1.00  0.00
ATOM   3718  H   ALA A 239       8.686  91.635   8.760  1.00  0.00
ATOM   3719  N   VAL A 240       7.763  93.588   6.651  1.00 23.55
ATOM   3720  CA  VAL A 240       7.138  93.756   5.343  1.00 24.22
ATOM   3721  C   VAL A 240       7.535  95.095   4.733  1.00 26.17
ATOM   3722  O   VAL A 240       7.799  95.192   3.528  1.00 27.14
ATOM   3723  CB  VAL A 240       5.609  93.615   5.462  1.00 28.37
ATOM   3724  CG1 VAL A 240       4.925  94.036   4.167  1.00 29.98
ATOM   3725  CG2 VAL A 240       5.234  92.186   5.827  1.00 22.15
ATOM   3726  H   VAL A 240       7.179  93.577   7.500  1.00  0.00
ATOM   3727  H   VAL A 240       7.493  92.972   4.674  1.00  0.00
ATOM   3728  H   VAL A 240       5.265  94.276   6.257  1.00  0.00
ATOM   3729  H   VAL A 240       3.853  93.913   4.318  1.00  0.00
ATOM   3730  H   VAL A 240       5.192  95.078   3.990  1.00  0.00
ATOM   3731  H   VAL A 240       5.301  93.382   3.381  1.00  0.00
ATOM   3732  H   VAL A 240       4.147  92.150   5.896  1.00  0.00
ATOM   3733  H   VAL A 240       5.611  91.544   5.031  1.00  0.00
ATOM   3734  H   VAL A 240       5.709  91.966   6.783  1.00  0.00
ATOM   3735  N   TRP A 241       7.589  96.146   5.556  1.00 28.21
ATOM   3736  CA  TRP A 241       8.003  97.459   5.069  1.00 22.62
ATOM   3737  C   TRP A 241       9.434  97.434   4.546  1.00 25.22
ATOM   3738  O   TRP A 241       9.741  98.062   3.526  1.00 26.27
ATOM   3739  CB  TRP A 241       7.858  98.497   6.183  1.00 22.49
ATOM   3740  CG  TRP A 241       8.184  99.898   5.758  1.00 24.53
ATOM   3741  CD1 TRP A 241       7.313 100.833   5.280  1.00 20.91
ATOM   3742  CD2 TRP A 241       9.474 100.523   5.777  1.00 19.98
ATOM   3743  NE1 TRP A 241       7.980 102.001   4.999  1.00 21.53
ATOM   3744  CE2 TRP A 241       9.307 101.836   5.294  1.00 20.85
ATOM   3745  CE3 TRP A 241      10.752 100.099   6.153  1.00 21.79
ATOM   3746  CZ2 TRP A 241      10.371 102.729   5.178  1.00 26.76
ATOM   3747  CZ3 TRP A 241      11.807 100.987   6.036  1.00 20.01
ATOM   3748  CH2 TRP A 241      11.610 102.286   5.554  1.00 22.92
ATOM   3749  H   TRP A 241       7.335  96.029   6.547  1.00  0.00
ATOM   3750  H   TRP A 241       7.354  97.733   4.237  1.00  0.00
ATOM   3751  H   TRP A 241       8.549  98.233   6.983  1.00  0.00
ATOM   3752  H   TRP A 241       6.811  98.502   6.485  1.00  0.00
ATOM   3753  H   TRP A 241       6.243 100.676   5.141  1.00  0.00
ATOM   3754  H   TRP A 241       7.552 102.861   4.627  1.00  0.00
ATOM   3755  H   TRP A 241      10.914  99.089   6.531  1.00  0.00
ATOM   3756  H   TRP A 241      10.222 103.741   4.802  1.00  0.00
ATOM   3757  H   TRP A 241      12.809 100.669   6.324  1.00  0.00
ATOM   3758  H   TRP A 241      12.463 102.960   5.476  1.00  0.00
ATOM   3759  N   GLN A 242      10.326  96.718   5.235  1.00 25.42
ATOM   3760  CA  GLN A 242      11.714  96.641   4.790  1.00 29.79
ATOM   3761  C   GLN A 242      11.843  95.913   3.459  1.00 31.89
ATOM   3762  O   GLN A 242      12.727  96.241   2.659  1.00 34.26
ATOM   3763  CB  GLN A 242      12.570  95.952   5.854  1.00 22.18
ATOM   3764  CG  GLN A 242      12.706  96.739   7.149  1.00 18.83
ATOM   3765  CD  GLN A 242      13.582  96.037   8.168  1.00 27.13
ATOM   3766  OE1 GLN A 242      13.208  94.999   8.715  1.00 25.41
ATOM   3767  NE2 GLN A 242      14.756  96.601   8.428  1.00 26.89
ATOM   3768  H   GLN A 242      10.033  96.217   6.086  1.00  0.00
ATOM   3769  H   GLN A 242      12.071  97.660   4.643  1.00  0.00
ATOM   3770  H   GLN A 242      13.572  95.836   5.441  1.00  0.00
ATOM   3771  H   GLN A 242      12.078  95.012   6.103  1.00  0.00
ATOM   3772  H   GLN A 242      11.712  96.852   7.582  1.00  0.00
ATOM   3773  H   GLN A 242      13.171  97.696   6.913  1.00  0.00
ATOM   3774  H   GLN A 242      15.394  96.170   9.112  1.00  0.00
ATOM   3775  H   GLN A 242      15.028  97.470   7.946  1.00  0.00
ATOM   3776  N   ILE A 243      10.978  94.931   3.203  1.00 31.29
ATOM   3777  CA  ILE A 243      11.032  94.205   1.938  1.00 36.35
ATOM   3778  C   ILE A 243      10.519  95.075   0.797  1.00 36.54
ATOM   3779  O   ILE A 243      11.076  95.065  -0.308  1.00 39.50
ATOM   3780  CB  ILE A 243      10.249  92.883   2.049  1.00 40.61
ATOM   3781  CG1 ILE A 243      11.009  91.889   2.930  1.00 47.36
ATOM   3782  CG2 ILE A 243       9.994  92.283   0.675  1.00 35.61
ATOM   3783  CD1 ILE A 243      10.192  90.678   3.332  1.00 62.27
ATOM   3784  H   ILE A 243      10.266  94.683   3.904  1.00  0.00
ATOM   3785  H   ILE A 243      12.070  93.958   1.714  1.00  0.00
ATOM   3786  H   ILE A 243       9.285  93.097   2.510  1.00  0.00
ATOM   3787  H   ILE A 243      11.294  92.407   3.846  1.00  0.00
ATOM   3788  H   ILE A 243      11.856  91.522   2.350  1.00  0.00
ATOM   3789  H   ILE A 243       9.440  91.357   0.829  1.00  0.00
ATOM   3790  H   ILE A 243       9.413  93.013   0.111  1.00  0.00
ATOM   3791  H   ILE A 243      10.968  92.102   0.221  1.00  0.00
ATOM   3792  H   ILE A 243      10.834  90.051   3.950  1.00  0.00
ATOM   3793  H   ILE A 243       9.329  91.046   3.887  1.00  0.00
ATOM   3794  H   ILE A 243       9.897  90.173   2.412  1.00  0.00
ATOM   3795  N   ILE A 244       9.458  95.845   1.044  1.00 31.27
ATOM   3796  CA  ILE A 244       8.896  96.702   0.002  1.00 31.24
ATOM   3797  C   ILE A 244       9.886  97.798  -0.377  1.00 37.10
ATOM   3798  O   ILE A 244      10.246  97.956  -1.549  1.00 41.96
ATOM   3799  CB  ILE A 244       7.551  97.295   0.457  1.00 33.70
ATOM   3800  CG1 ILE A 244       6.505  96.189   0.609  1.00 31.46
ATOM   3801  CG2 ILE A 244       7.073  98.349  -0.531  1.00 27.66
ATOM   3802  CD1 ILE A 244       5.217  96.652   1.254  1.00 29.52
ATOM   3803  H   ILE A 244       9.030  95.835   1.981  1.00  0.00
ATOM   3804  H   ILE A 244       8.710  96.097  -0.886  1.00  0.00
ATOM   3805  H   ILE A 244       7.693  97.772   1.427  1.00  0.00
ATOM   3806  H   ILE A 244       6.929  95.414   1.248  1.00  0.00
ATOM   3807  H   ILE A 244       6.251  95.842  -0.393  1.00  0.00
ATOM   3808  H   ILE A 244       6.123  98.729  -0.156  1.00  0.00
ATOM   3809  H   ILE A 244       7.836  99.126  -0.562  1.00  0.00
ATOM   3810  H   ILE A 244       6.960  97.854  -1.495  1.00  0.00
ATOM   3811  H   ILE A 244       4.558  95.786   1.307  1.00  0.00
ATOM   3812  H   ILE A 244       5.474  97.027   2.245  1.00  0.00
ATOM   3813  H   ILE A 244       4.806  97.436   0.618  1.00  0.00
ATOM   3814  N   HIS A 245      10.337  98.570   0.608  1.00 37.91
ATOM   3815  CA  HIS A 245      11.279  99.662   0.369  1.00 33.24
ATOM   3816  C   HIS A 245      12.700  99.165   0.632  1.00 37.24
ATOM   3817  O   HIS A 245      13.366  99.547   1.595  1.00 41.52
ATOM   3818  CB  HIS A 245      10.932 100.862   1.246  1.00 30.35
ATOM   3819  CG  HIS A 245       9.475 101.210   1.245  1.00 31.53
ATOM   3820  ND1 HIS A 245       8.914 102.071   0.327  1.00 30.92
ATOM   3821  CD2 HIS A 245       8.465 100.814   2.055  1.00 26.88
ATOM   3822  CE1 HIS A 245       7.620 102.188   0.569  1.00 31.57
ATOM   3823  NE2 HIS A 245       7.322 101.436   1.613  1.00 27.03
ATOM   3824  H   HIS A 245      10.012  98.393   1.569  1.00  0.00
ATOM   3825  H   HIS A 245      11.213  99.988  -0.669  1.00  0.00
ATOM   3826  H   HIS A 245      11.473 101.728   0.866  1.00  0.00
ATOM   3827  H   HIS A 245      11.188 100.599   2.272  1.00  0.00
ATOM   3828  H   HIS A 245       9.424 102.549  -0.430  1.00  0.00
ATOM   3829  H   HIS A 245       8.544 100.130   2.900  1.00  0.00
ATOM   3830  H   HIS A 245       6.918 102.801   0.003  1.00  0.00
ATOM   3831  N   ARG A 246      13.158  98.288  -0.265  1.00 38.66
ATOM   3832  CA  ARG A 246      14.437  97.615  -0.068  1.00 49.85
ATOM   3833  C   ARG A 246      15.618  98.580  -0.100  1.00 45.47
ATOM   3834  O   ARG A 246      16.693  98.241   0.407  1.00 45.25
ATOM   3835  CB  ARG A 246      14.622  96.515  -1.117  1.00 44.78
ATOM   3836  CG  ARG A 246      15.732  95.530  -0.776  1.00 61.96
ATOM   3837  CD  ARG A 246      15.478  94.904   0.592  1.00 67.87
ATOM   3838  NE  ARG A 246      16.621  94.141   1.089  1.00 87.65
ATOM   3839  CZ  ARG A 246      17.510  94.609   1.961  1.00 92.06
ATOM   3840  NH1 ARG A 246      17.390  95.841   2.437  1.00 79.96
ATOM   3841  NH2 ARG A 246      18.517  93.844   2.359  1.00 88.31
ATOM   3842  H   ARG A 246      12.601  98.084  -1.107  1.00  0.00
ATOM   3843  H   ARG A 246      14.416  97.171   0.927  1.00  0.00
ATOM   3844  H   ARG A 246      14.889  96.996  -2.058  1.00  0.00
ATOM   3845  H   ARG A 246      13.692  95.949  -1.166  1.00  0.00
ATOM   3846  H   ARG A 246      16.684  96.060  -0.755  1.00  0.00
ATOM   3847  H   ARG A 246      15.756  94.744  -1.531  1.00  0.00
ATOM   3848  H   ARG A 246      14.627  94.226   0.532  1.00  0.00
ATOM   3849  H   ARG A 246      15.324  95.714   1.305  1.00  0.00
ATOM   3850  H   ARG A 246      16.746  93.179   0.742  1.00  0.00
ATOM   3851  H   ARG A 246      18.079  96.202   3.112  1.00  0.00
ATOM   3852  H   ARG A 246      16.608  96.437   2.132  1.00  0.00
ATOM   3853  H   ARG A 246      19.205  94.208   3.034  1.00  0.00
ATOM   3854  H   ARG A 246      18.612  92.886   1.993  1.00  0.00
ATOM   3855  N   ASN A 247      15.447  99.775  -0.665  1.00 39.65
ATOM   3856  CA  ASN A 247      16.535 100.738  -0.776  1.00 49.17
ATOM   3857  C   ASN A 247      16.407 101.886   0.218  1.00 45.06
ATOM   3858  O   ASN A 247      17.136 102.878   0.103  1.00 38.45
ATOM   3859  CB  ASN A 247      16.616 101.283  -2.204  1.00 44.35
ATOM   3860  CG  ASN A 247      17.188 100.272  -3.181  1.00 61.11
ATOM   3861  OD1 ASN A 247      17.919  99.362  -2.793  1.00 73.05
ATOM   3862  ND2 ASN A 247      16.856 100.430  -4.458  1.00 62.96
ATOM   3863  H   ASN A 247      14.518 100.025  -1.034  1.00  0.00
ATOM   3864  H   ASN A 247      17.456 100.207  -0.534  1.00  0.00
ATOM   3865  H   ASN A 247      17.270 102.155  -2.201  1.00  0.00
ATOM   3866  H   ASN A 247      15.604 101.521  -2.531  1.00  0.00
ATOM   3867  H   ASN A 247      17.214  99.775  -5.168  1.00  0.00
ATOM   3868  H   ASN A 247      16.241 101.207  -4.738  1.00  0.00
ATOM   3869  N   GLN A 248      15.501 101.777   1.182  1.00 40.71
ATOM   3870  CA  GLN A 248      15.456 102.661   2.336  1.00 30.39
ATOM   3871  C   GLN A 248      16.137 101.989   3.522  1.00 25.99
ATOM   3872  O   GLN A 248      16.160 100.760   3.632  1.00 28.28
ATOM   3873  CB  GLN A 248      14.014 103.026   2.699  1.00 26.06
ATOM   3874  CG  GLN A 248      13.314 103.906   1.674  1.00 38.64
ATOM   3875  CD  GLN A 248      13.969 105.268   1.525  1.00 39.32
ATOM   3876  OE1 GLN A 248      14.381 105.884   2.508  1.00 40.27
ATOM   3877  NE2 GLN A 248      14.067 105.746   0.290  1.00 35.00
ATOM   3878  H   GLN A 248      14.796 101.030   1.109  1.00  0.00
ATOM   3879  H   GLN A 248      15.983 103.581   2.084  1.00  0.00
ATOM   3880  H   GLN A 248      14.045 103.585   3.634  1.00  0.00
ATOM   3881  H   GLN A 248      13.451 102.094   2.752  1.00  0.00
ATOM   3882  H   GLN A 248      12.289 104.063   2.010  1.00  0.00
ATOM   3883  H   GLN A 248      13.368 103.403   0.709  1.00  0.00
ATOM   3884  H   GLN A 248      14.502 106.665   0.127  1.00  0.00
ATOM   3885  H   GLN A 248      13.708 105.198  -0.504  1.00  0.00
ATOM   3886  N   ASN A 249      16.703 102.804   4.409  1.00 27.02
ATOM   3887  CA  ASN A 249      17.417 102.297   5.570  1.00 27.53
ATOM   3888  C   ASN A 249      16.951 103.030   6.823  1.00 21.43
ATOM   3889  O   ASN A 249      16.168 103.982   6.764  1.00 23.82
ATOM   3890  CB  ASN A 249      18.937 102.434   5.400  1.00 27.26
ATOM   3891  CG  ASN A 249      19.709 101.411   6.213  1.00 29.91
ATOM   3892  OD1 ASN A 249      19.160 100.774   7.112  1.00 32.63
ATOM   3893  ND2 ASN A 249      20.988 101.243   5.896  1.00 24.60
ATOM   3894  H   ASN A 249      16.633 103.822   4.269  1.00  0.00
ATOM   3895  H   ASN A 249      17.194 101.235   5.671  1.00  0.00
ATOM   3896  H   ASN A 249      19.234 103.426   5.740  1.00  0.00
ATOM   3897  H   ASN A 249      19.174 102.263   4.350  1.00  0.00
ATOM   3898  H   ASN A 249      21.562 100.562   6.414  1.00  0.00
ATOM   3899  H   ASN A 249      21.406 101.794   5.132  1.00  0.00
ATOM   3900  N   TYR A 250      17.440 102.555   7.966  1.00 24.61
ATOM   3901  CA  TYR A 250      17.101 103.141   9.255  1.00 22.19
ATOM   3902  C   TYR A 250      17.482 104.617   9.309  1.00 24.14
ATOM   3903  O   TYR A 250      18.480 105.051   8.727  1.00 31.25
ATOM   3904  CB  TYR A 250      17.808 102.379  10.377  1.00 23.39
ATOM   3905  CG  TYR A 250      17.484 102.864  11.772  1.00 26.31
ATOM   3906  CD1 TYR A 250      16.372 102.386  12.455  1.00 20.68
ATOM   3907  CD2 TYR A 250      18.297 103.791  12.412  1.00 26.19
ATOM   3908  CE1 TYR A 250      16.075 102.825  13.734  1.00 23.43
ATOM   3909  CE2 TYR A 250      18.007 104.236  13.688  1.00 22.22
ATOM   3910  CZ  TYR A 250      16.896 103.750  14.344  1.00 23.84
ATOM   3911  OH  TYR A 250      16.605 104.189  15.615  1.00 27.53
ATOM   3912  H   TYR A 250      18.078 101.747   7.938  1.00  0.00
ATOM   3913  H   TYR A 250      16.022 103.065   9.388  1.00  0.00
ATOM   3914  H   TYR A 250      18.881 102.512  10.236  1.00  0.00
ATOM   3915  H   TYR A 250      17.466 101.345  10.323  1.00  0.00
ATOM   3916  H   TYR A 250      15.723 101.653  11.976  1.00  0.00
ATOM   3917  H   TYR A 250      19.179 104.174  11.899  1.00  0.00
ATOM   3918  H   TYR A 250      15.198 102.442  14.255  1.00  0.00
ATOM   3919  H   TYR A 250      18.653 104.967  14.173  1.00  0.00
ATOM   3920  H   TYR A 250      15.746 103.704  15.912  1.00  0.00
ATOM   3921  N   GLN A 251      16.669 105.388  10.023  1.00 23.24
ATOM   3922  CA  GLN A 251      16.969 106.785  10.301  1.00 20.59
ATOM   3923  C   GLN A 251      16.668 107.092  11.766  1.00 23.17
ATOM   3924  O   GLN A 251      15.711 106.558  12.325  1.00 29.48
ATOM   3925  CB  GLN A 251      16.159 107.704   9.385  1.00 24.98
ATOM   3926  CG  GLN A 251      16.591 107.674   7.928  1.00 26.59
ATOM   3927  CD  GLN A 251      15.895 108.732   7.095  1.00 25.37
ATOM   3928  OE1 GLN A 251      16.170 109.924   7.230  1.00 33.82
ATOM   3929  NE2 GLN A 251      14.986 108.300   6.229  1.00 19.80
ATOM   3930  H   GLN A 251      15.797 104.983  10.392  1.00  0.00
ATOM   3931  H   GLN A 251      18.027 106.964  10.109  1.00  0.00
ATOM   3932  H   GLN A 251      16.300 108.725   9.740  1.00  0.00
ATOM   3933  H   GLN A 251      15.126 107.357   9.415  1.00  0.00
ATOM   3934  H   GLN A 251      16.331 106.698   7.518  1.00  0.00
ATOM   3935  H   GLN A 251      17.663 107.870   7.891  1.00  0.00
ATOM   3936  H   GLN A 251      14.480 108.972   5.635  1.00  0.00
ATOM   3937  H   GLN A 251      14.787 107.292   6.151  1.00  0.00
ATOM   3938  N   PRO A 252      17.479 107.957  12.395  1.00 23.98
ATOM   3939  CA  PRO A 252      18.620 108.665  11.804  1.00 26.94
ATOM   3940  C   PRO A 252      19.906 107.840  11.783  1.00 25.41
ATOM   3941  O   PRO A 252      20.114 106.995  12.654  1.00 28.34
ATOM   3942  CB  PRO A 252      18.777 109.877  12.719  1.00 28.26
ATOM   3943  CG  PRO A 252      18.359 109.364  14.052  1.00 29.52
ATOM   3944  CD  PRO A 252      17.243 108.380  13.788  1.00 20.87
ATOM   3945  H   PRO A 252      18.443 108.907  10.756  1.00  0.00
ATOM   3946  H   PRO A 252      18.191 110.740  12.402  1.00  0.00
ATOM   3947  H   PRO A 252      19.799 110.255  12.738  1.00  0.00
ATOM   3948  H   PRO A 252      18.022 110.181  14.690  1.00  0.00
ATOM   3949  H   PRO A 252      19.194 108.899  14.576  1.00  0.00
ATOM   3950  H   PRO A 252      17.263 107.533  14.474  1.00  0.00
ATOM   3951  H   PRO A 252      16.249 108.802  13.933  1.00  0.00
ATOM   3952  N   MET A 253      20.759 108.093  10.789  1.00 26.68
ATOM   3953  CA  MET A 253      22.060 107.439  10.735  1.00 27.06
ATOM   3954  C   MET A 253      23.067 108.097  11.669  1.00 29.05
ATOM   3955  O   MET A 253      23.977 107.423  12.164  1.00 28.08
ATOM   3956  CB  MET A 253      22.594 107.452   9.301  1.00 29.66
ATOM   3957  CG  MET A 253      21.845 106.537   8.348  1.00 25.60
ATOM   3958  SD  MET A 253      22.154 104.789   8.669  1.00 36.65
ATOM   3959  CE  MET A 253      23.944 104.755   8.627  1.00 40.57
ATOM   3960  H   MET A 253      20.494 108.760  10.050  1.00  0.00
ATOM   3961  H   MET A 253      21.924 106.410  11.067  1.00  0.00
ATOM   3962  H   MET A 253      23.627 107.105   9.334  1.00  0.00
ATOM   3963  H   MET A 253      22.474 108.467   8.923  1.00  0.00
ATOM   3964  H   MET A 253      22.329 106.774   7.401  1.00  0.00
ATOM   3965  H   MET A 253      20.798 106.840   8.376  1.00  0.00
ATOM   3966  H   MET A 253      24.248 103.725   8.813  1.00  0.00
ATOM   3967  H   MET A 253      24.246 105.094   7.636  1.00  0.00
ATOM   3968  H   MET A 253      24.294 105.428   9.410  1.00  0.00
ATOM   3969  N   LYS A 254      22.914 109.394  11.926  1.00 37.53
ATOM   3970  CA  LYS A 254      23.844 110.132  12.770  1.00 33.66
ATOM   3971  C   LYS A 254      23.180 111.428  13.215  1.00 34.39
ATOM   3972  O   LYS A 254      22.131 111.824  12.701  1.00 39.72
ATOM   3973  CB  LYS A 254      25.160 110.418  12.040  1.00 40.62
ATOM   3974  CG  LYS A 254      24.993 111.200  10.750  1.00 49.65
ATOM   3975  CD  LYS A 254      26.326 111.728  10.248  1.00 60.28
ATOM   3976  CE  LYS A 254      27.125 110.655   9.534  1.00 63.30
ATOM   3977  NZ  LYS A 254      28.287 111.229   8.801  1.00 71.48
ATOM   3978  H   LYS A 254      22.112 109.892  11.515  1.00  0.00
ATOM   3979  H   LYS A 254      24.090 109.526  13.642  1.00  0.00
ATOM   3980  H   LYS A 254      25.609 109.459  11.781  1.00  0.00
ATOM   3981  H   LYS A 254      25.772 111.029  12.704  1.00  0.00
ATOM   3982  H   LYS A 254      24.334 112.047  10.941  1.00  0.00
ATOM   3983  H   LYS A 254      24.575 110.536   9.993  1.00  0.00
ATOM   3984  H   LYS A 254      26.904 112.072  11.106  1.00  0.00
ATOM   3985  H   LYS A 254      26.130 112.534   9.541  1.00  0.00
ATOM   3986  H   LYS A 254      26.481 110.150   8.814  1.00  0.00
ATOM   3987  H   LYS A 254      27.515 109.964  10.281  1.00  0.00
ATOM   3988  H   LYS A 254      28.774 110.443   8.347  1.00  0.00
ATOM   3989  H   LYS A 254      27.909 111.895   8.112  1.00  0.00
ATOM   3990  H   LYS A 254      28.882 111.697   9.499  1.00  0.00
ATOM   3991  N   ASN A 255      23.812 112.079  14.193  1.00 37.21
ATOM   3992  CA  ASN A 255      23.401 113.380  14.722  1.00 42.45
ATOM   3993  C   ASN A 255      21.986 113.377  15.293  1.00 31.18
ATOM   3994  O   ASN A 255      21.384 114.441  15.466  1.00 35.07
ATOM   3995  CB  ASN A 255      23.531 114.479  13.662  1.00 40.80
ATOM   3996  CG  ASN A 255      24.852 114.421  12.926  1.00 46.25
ATOM   3997  OD1 ASN A 255      24.889 114.293  11.703  1.00 55.26
ATOM   3998  ND2 ASN A 255      25.948 114.509  13.670  1.00 47.47
ATOM   3999  H   ASN A 255      24.646 111.636  14.604  1.00  0.00
ATOM   4000  H   ASN A 255      24.083 113.591  15.546  1.00  0.00
ATOM   4001  H   ASN A 255      23.465 115.447  14.158  1.00  0.00
ATOM   4002  H   ASN A 255      22.740 114.332  12.926  1.00  0.00
ATOM   4003  H   ASN A 255      26.876 114.476  13.225  1.00  0.00
ATOM   4004  H   ASN A 255      25.870 114.611  14.692  1.00  0.00
ATOM   4005  N   GLY A 256      21.436 112.205  15.595  1.00 27.74
ATOM   4006  CA  GLY A 256      20.250 112.121  16.411  1.00 24.48
ATOM   4007  C   GLY A 256      20.619 112.098  17.880  1.00 22.83
ATOM   4008  O   GLY A 256      21.800 112.107  18.242  1.00 30.00
ATOM   4009  H   GLY A 256      21.866 111.339  15.239  1.00  0.00
ATOM   4010  H   GLY A 256      19.754 111.185  16.157  1.00  0.00
ATOM   4011  H   GLY A 256      19.604 112.969  16.183  1.00  0.00
ATOM   4012  N   PRO A 257      19.618 112.084  18.757  1.00 24.77
ATOM   4013  CA  PRO A 257      19.905 111.905  20.184  1.00 18.24
ATOM   4014  C   PRO A 257      20.597 110.573  20.422  1.00 23.01
ATOM   4015  O   PRO A 257      20.339 109.585  19.732  1.00 24.61
ATOM   4016  CB  PRO A 257      18.518 111.943  20.837  1.00 26.65
ATOM   4017  CG  PRO A 257      17.647 112.652  19.847  1.00 25.28
ATOM   4018  CD  PRO A 257      18.184 112.291  18.496  1.00 24.72
ATOM   4019  H   PRO A 257      20.575 112.663  20.590  1.00  0.00
ATOM   4020  H   PRO A 257      18.521 112.444  21.805  1.00  0.00
ATOM   4021  H   PRO A 257      18.139 110.942  21.041  1.00  0.00
ATOM   4022  H   PRO A 257      17.665 113.730  20.005  1.00  0.00
ATOM   4023  H   PRO A 257      16.604 112.353  19.952  1.00  0.00
ATOM   4024  H   PRO A 257      17.710 111.404  18.075  1.00  0.00
ATOM   4025  H   PRO A 257      17.997 113.050  17.737  1.00  0.00
ATOM   4026  N   PHE A 258      21.495 110.557  21.406  1.00 24.63
ATOM   4027  CA  PHE A 258      22.237 109.340  21.706  1.00 27.22
ATOM   4028  C   PHE A 258      21.287 108.234  22.144  1.00 30.84
ATOM   4029  O   PHE A 258      20.442 108.432  23.023  1.00 31.74
ATOM   4030  CB  PHE A 258      23.282 109.596  22.789  1.00 26.59
ATOM   4031  CG  PHE A 258      24.184 108.421  23.040  1.00 30.83
ATOM   4032  CD1 PHE A 258      25.140 108.056  22.106  1.00 25.94
ATOM   4033  CD2 PHE A 258      24.070 107.677  24.202  1.00 25.30
ATOM   4034  CE1 PHE A 258      25.968 106.973  22.329  1.00 25.78
ATOM   4035  CE2 PHE A 258      24.896 106.594  24.430  1.00 23.24
ATOM   4036  CZ  PHE A 258      25.846 106.241  23.492  1.00 23.41
ATOM   4037  H   PHE A 258      21.666 111.410  21.958  1.00  0.00
ATOM   4038  H   PHE A 258      22.752 109.023  20.799  1.00  0.00
ATOM   4039  H   PHE A 258      22.760 109.813  23.721  1.00  0.00
ATOM   4040  H   PHE A 258      23.916 110.413  22.446  1.00  0.00
ATOM   4041  H   PHE A 258      25.240 108.630  21.185  1.00  0.00
ATOM   4042  H   PHE A 258      23.320 107.949  24.945  1.00  0.00
ATOM   4043  H   PHE A 258      26.717 106.697  21.587  1.00  0.00
ATOM   4044  H   PHE A 258      24.798 106.018  25.350  1.00  0.00
ATOM   4045  H   PHE A 258      26.498 105.386  23.670  1.00  0.00
ATOM   4046  N   GLY A 259      21.434 107.066  21.527  1.00 31.14
ATOM   4047  CA  GLY A 259      20.514 105.967  21.709  1.00 26.38
ATOM   4048  C   GLY A 259      19.548 105.778  20.561  1.00 24.81
ATOM   4049  O   GLY A 259      18.852 104.756  20.520  1.00 33.62
ATOM   4050  H   GLY A 259      22.236 106.939  20.894  1.00  0.00
ATOM   4051  H   GLY A 259      19.924 106.227  22.588  1.00  0.00
ATOM   4052  H   GLY A 259      21.111 105.063  21.828  1.00  0.00
ATOM   4053  N   GLN A 260      19.489 106.732  19.632  1.00 23.87
ATOM   4054  CA  GLN A 260      18.582 106.670  18.498  1.00 28.34
ATOM   4055  C   GLN A 260      19.287 106.491  17.162  1.00 23.97
ATOM   4056  O   GLN A 260      18.623 106.161  16.174  1.00 30.10
ATOM   4057  CB  GLN A 260      17.719 107.939  18.441  1.00 29.20
ATOM   4058  CG  GLN A 260      16.981 108.233  19.733  1.00 28.68
ATOM   4059  CD  GLN A 260      15.988 107.146  20.093  1.00 28.30
ATOM   4060  OE1 GLN A 260      15.481 106.441  19.221  1.00 26.72
ATOM   4061  NE2 GLN A 260      15.703 107.006  21.383  1.00 24.67
ATOM   4062  H   GLN A 260      20.112 107.547  19.721  1.00  0.00
ATOM   4063  H   GLN A 260      17.964 105.786  18.657  1.00  0.00
ATOM   4064  H   GLN A 260      16.969 107.800  17.662  1.00  0.00
ATOM   4065  H   GLN A 260      18.388 108.780  18.260  1.00  0.00
ATOM   4066  H   GLN A 260      16.429 109.164  19.602  1.00  0.00
ATOM   4067  H   GLN A 260      17.717 108.295  20.535  1.00  0.00
ATOM   4068  H   GLN A 260      15.035 106.284  21.687  1.00  0.00
ATOM   4069  H   GLN A 260      16.150 107.620  22.079  1.00  0.00
ATOM   4070  N   ASN A 261      20.598 106.701  17.101  1.00 23.23
ATOM   4071  CA  ASN A 261      21.306 106.606  15.836  1.00 24.86
ATOM   4072  C   ASN A 261      21.504 105.144  15.440  1.00 22.79
ATOM   4073  O   ASN A 261      21.303 104.219  16.233  1.00 25.39
ATOM   4074  CB  ASN A 261      22.646 107.336  15.913  1.00 26.53
ATOM   4075  CG  ASN A 261      22.484 108.817  16.200  1.00 25.60
ATOM   4076  OD1 ASN A 261      22.008 109.575  15.356  1.00 28.31
ATOM   4077  ND2 ASN A 261      22.880 109.237  17.396  1.00 26.57
ATOM   4078  H   ASN A 261      21.117 106.934  17.960  1.00  0.00
ATOM   4079  H   ASN A 261      20.702 107.087  15.067  1.00  0.00
ATOM   4080  H   ASN A 261      23.148 107.232  14.951  1.00  0.00
ATOM   4081  H   ASN A 261      23.220 106.901  16.731  1.00  0.00
ATOM   4082  H   ASN A 261      22.794 110.232  17.647  1.00  0.00
ATOM   4083  H   ASN A 261      23.273 108.567  18.073  1.00  0.00
ATOM   4084  N   PHE A 262      21.905 104.952  14.180  1.00 27.27
ATOM   4085  CA  PHE A 262      21.984 103.618  13.591  1.00 25.38
ATOM   4086  C   PHE A 262      22.893 102.691  14.390  1.00 26.44
ATOM   4087  O   PHE A 262      22.630 101.487  14.487  1.00 26.58
ATOM   4088  CB  PHE A 262      22.472 103.726  12.146  1.00 26.01
ATOM   4089  CG  PHE A 262      22.378 102.444  11.368  1.00 27.65
ATOM   4090  CD1 PHE A 262      21.175 101.766  11.267  1.00 27.87
ATOM   4091  CD2 PHE A 262      23.487 101.932  10.715  1.00 31.21
ATOM   4092  CE1 PHE A 262      21.083 100.592  10.542  1.00 29.42
ATOM   4093  CE2 PHE A 262      23.402 100.760   9.986  1.00 27.63
ATOM   4094  CZ  PHE A 262      22.197 100.089   9.899  1.00 25.80
ATOM   4095  H   PHE A 262      22.166 105.768  13.608  1.00  0.00
ATOM   4096  H   PHE A 262      20.985 103.182  13.611  1.00  0.00
ATOM   4097  H   PHE A 262      23.523 104.013  12.167  1.00  0.00
ATOM   4098  H   PHE A 262      21.824 104.442  11.640  1.00  0.00
ATOM   4099  H   PHE A 262      20.290 102.162  11.765  1.00  0.00
ATOM   4100  H   PHE A 262      24.439 102.460  10.777  1.00  0.00
ATOM   4101  H   PHE A 262      20.132 100.064  10.478  1.00  0.00
ATOM   4102  H   PHE A 262      24.284 100.366   9.481  1.00  0.00
ATOM   4103  H   PHE A 262      22.126  99.165   9.325  1.00  0.00
ATOM   4104  N   ARG A 263      23.973 103.227  14.964  1.00 25.48
ATOM   4105  CA  ARG A 263      24.982 102.406  15.623  1.00 32.68
ATOM   4106  C   ARG A 263      25.130 102.733  17.107  1.00 30.02
ATOM   4107  O   ARG A 263      26.178 102.452  17.698  1.00 28.79
ATOM   4108  CB  ARG A 263      26.322 102.558  14.901  1.00 43.11
ATOM   4109  CG  ARG A 263      26.201 102.354  13.397  1.00 38.06
ATOM   4110  CD  ARG A 263      27.466 102.739  12.650  1.00 41.48
ATOM   4111  NE  ARG A 263      27.206 102.873  11.219  1.00 49.54
ATOM   4112  CZ  ARG A 263      27.304 101.881  10.340  1.00 48.08
ATOM   4113  NH1 ARG A 263      27.665 100.669  10.740  1.00 52.22
ATOM   4114  NH2 ARG A 263      27.043 102.102   9.059  1.00 43.75
ATOM   4115  H   ARG A 263      24.097 104.249  14.941  1.00  0.00
ATOM   4116  H   ARG A 263      24.650 101.369  15.566  1.00  0.00
ATOM   4117  H   ARG A 263      27.004 101.802  15.289  1.00  0.00
ATOM   4118  H   ARG A 263      26.682 103.573  15.071  1.00  0.00
ATOM   4119  H   ARG A 263      25.392 102.989  13.035  1.00  0.00
ATOM   4120  H   ARG A 263      26.017 101.295  13.217  1.00  0.00
ATOM   4121  H   ARG A 263      28.238 101.983  12.796  1.00  0.00
ATOM   4122  H   ARG A 263      27.801 103.712  13.009  1.00  0.00
ATOM   4123  H   ARG A 263      26.928 103.800  10.867  1.00  0.00
ATOM   4124  H   ARG A 263      27.740  99.902  10.056  1.00  0.00
ATOM   4125  H   ARG A 263      27.870 100.495  11.734  1.00  0.00
ATOM   4126  H   ARG A 263      27.119 101.333   8.378  1.00  0.00
ATOM   4127  H   ARG A 263      26.764 103.043   8.745  1.00  0.00
ATOM   4128  N   ASP A 264      24.081 103.329  17.737  1.00 26.53
ATOM   4129  CA  ASP A 264      24.117 103.569  19.172  1.00 21.05
ATOM   4130  C   ASP A 264      23.590 102.358  19.938  1.00 25.10
ATOM   4131  O   ASP A 264      22.682 101.665  19.468  1.00 24.93
ATOM   4132  CB  ASP A 264      23.280 104.793  19.535  1.00 26.00
ATOM   4133  CG  ASP A 264      23.884 106.088  19.032  1.00 28.51
ATOM   4134  OD1 ASP A 264      25.056 106.076  18.600  1.00 35.12
ATOM   4135  OD2 ASP A 264      23.186 107.122  19.082  1.00 27.94
ATOM   4136  H   ASP A 264      23.254 103.613  17.193  1.00  0.00
ATOM   4137  H   ASP A 264      25.156 103.746  19.451  1.00  0.00
ATOM   4138  H   ASP A 264      23.220 104.853  20.622  1.00  0.00
ATOM   4139  H   ASP A 264      22.304 104.682  19.063  1.00  0.00
ATOM   4140  N   PRO A 265      24.140 102.081  21.119  1.00 22.85
ATOM   4141  CA  PRO A 265      23.586 101.006  21.949  1.00 20.13
ATOM   4142  C   PRO A 265      22.208 101.381  22.472  1.00 18.14
ATOM   4143  O   PRO A 265      21.959 102.524  22.863  1.00 18.19
ATOM   4144  CB  PRO A 265      24.605 100.876  23.086  1.00 22.18
ATOM   4145  CG  PRO A 265      25.219 102.236  23.179  1.00 23.17
ATOM   4146  CD  PRO A 265      25.294 102.734  21.761  1.00 25.19
ATOM   4147  H   PRO A 265      23.443 100.072  21.406  1.00  0.00
ATOM   4148  H   PRO A 265      25.348 100.099  22.910  1.00  0.00
ATOM   4149  H   PRO A 265      24.138 100.586  24.028  1.00  0.00
ATOM   4150  H   PRO A 265      26.204 102.196  23.643  1.00  0.00
ATOM   4151  H   PRO A 265      24.630 102.900  23.812  1.00  0.00
ATOM   4152  H   PRO A 265      25.239 103.820  21.692  1.00  0.00
ATOM   4153  H   PRO A 265      26.238 102.504  21.267  1.00  0.00
ATOM   4154  N   MET A 266      21.305 100.404  22.472  1.00 20.12
ATOM   4155  CA  MET A 266      19.934 100.601  22.929  1.00 20.70
ATOM   4156  C   MET A 266      19.833 100.151  24.382  1.00 21.70
ATOM   4157  O   MET A 266      19.893  98.951  24.671  1.00 23.44
ATOM   4158  CB  MET A 266      18.953  99.831  22.048  1.00 16.72
ATOM   4159  CG  MET A 266      18.993 100.226  20.582  1.00 18.67
ATOM   4160  SD  MET A 266      17.742  99.373  19.605  1.00 26.88
ATOM   4161  CE  MET A 266      18.367  97.695  19.651  1.00 21.24
ATOM   4162  H   MET A 266      21.585  99.472  22.136  1.00  0.00
ATOM   4163  H   MET A 266      19.673 101.657  22.858  1.00  0.00
ATOM   4164  H   MET A 266      17.949 100.047  22.412  1.00  0.00
ATOM   4165  H   MET A 266      19.230  98.778  22.101  1.00  0.00
ATOM   4166  H   MET A 266      19.962  99.830  20.277  1.00  0.00
ATOM   4167  H   MET A 266      18.958 101.315  20.543  1.00  0.00
ATOM   4168  H   MET A 266      17.672  97.080  19.079  1.00  0.00
ATOM   4169  H   MET A 266      19.359  97.712  19.200  1.00  0.00
ATOM   4170  H   MET A 266      18.403  97.397  20.699  1.00  0.00
ATOM   4171  N   TYR A 267      19.694 101.113  25.291  1.00 19.75
ATOM   4172  CA  TYR A 267      19.431 100.816  26.694  1.00 22.18
ATOM   4173  C   TYR A 267      18.197  99.921  26.792  1.00 20.50
ATOM   4174  O   TYR A 267      17.208 100.155  26.099  1.00 26.23
ATOM   4175  CB  TYR A 267      19.232 102.109  27.496  1.00 22.46
ATOM   4176  CG  TYR A 267      18.986 101.878  28.970  1.00 23.32
ATOM   4177  CD1 TYR A 267      17.697 101.723  29.465  1.00 23.72
ATOM   4178  CD2 TYR A 267      20.044 101.798  29.865  1.00 20.43
ATOM   4179  CE1 TYR A 267      17.469 101.501  30.808  1.00 19.98
ATOM   4180  CE2 TYR A 267      19.826 101.578  31.211  1.00 17.90
ATOM   4181  CZ  TYR A 267      18.536 101.428  31.676  1.00 19.67
ATOM   4182  OH  TYR A 267      18.310 101.207  33.015  1.00 17.22
ATOM   4183  H   TYR A 267      19.775 102.096  24.995  1.00  0.00
ATOM   4184  H   TYR A 267      20.289 100.295  27.119  1.00  0.00
ATOM   4185  H   TYR A 267      18.358 102.623  27.096  1.00  0.00
ATOM   4186  H   TYR A 267      20.153 102.686  27.417  1.00  0.00
ATOM   4187  H   TYR A 267      16.851 101.778  28.780  1.00  0.00
ATOM   4188  H   TYR A 267      21.065 101.911  29.499  1.00  0.00
ATOM   4189  H   TYR A 267      16.451 101.384  31.179  1.00  0.00
ATOM   4190  H   TYR A 267      20.668 101.523  31.901  1.00  0.00
ATOM   4191  H   TYR A 267      17.291 101.129  33.139  1.00  0.00
ATOM   4192  N   PRO A 268      18.246  98.894  27.656  1.00 23.21
ATOM   4193  CA  PRO A 268      19.305  98.589  28.623  1.00 21.93
ATOM   4194  C   PRO A 268      20.360  97.602  28.129  1.00 20.14
ATOM   4195  O   PRO A 268      20.995  96.943  28.952  1.00 23.68
ATOM   4196  CB  PRO A 268      18.523  97.981  29.784  1.00 18.71
ATOM   4197  CG  PRO A 268      17.426  97.230  29.097  1.00 21.60
ATOM   4198  CD  PRO A 268      17.082  98.009  27.841  1.00 22.82
ATOM   4199  H   PRO A 268      19.885  99.481  28.860  1.00  0.00
ATOM   4200  H   PRO A 268      18.148  98.721  30.491  1.00  0.00
ATOM   4201  H   PRO A 268      19.134  97.330  30.409  1.00  0.00
ATOM   4202  H   PRO A 268      16.558  97.146  29.751  1.00  0.00
ATOM   4203  H   PRO A 268      17.741  96.214  28.861  1.00  0.00
ATOM   4204  H   PRO A 268      16.932  97.362  26.977  1.00  0.00
ATOM   4205  H   PRO A 268      16.145  98.561  27.911  1.00  0.00
ATOM   4206  N   TRP A 269      20.545  97.499  26.819  1.00 18.82
ATOM   4207  CA  TRP A 269      21.525  96.592  26.241  1.00 19.02
ATOM   4208  C   TRP A 269      22.624  97.381  25.536  1.00 21.99
ATOM   4209  O   TRP A 269      22.614  98.615  25.488  1.00 24.09
ATOM   4210  CB  TRP A 269      20.853  95.620  25.269  1.00 19.41
ATOM   4211  CG  TRP A 269      19.592  95.005  25.793  1.00 21.85
ATOM   4212  CD1 TRP A 269      19.478  94.122  26.827  1.00 18.17
ATOM   4213  CD2 TRP A 269      18.264  95.219  25.299  1.00 24.74
ATOM   4214  NE1 TRP A 269      18.161  93.777  27.010  1.00 21.49
ATOM   4215  CE2 TRP A 269      17.395  94.436  26.085  1.00 23.31
ATOM   4216  CE3 TRP A 269      17.726  95.999  24.270  1.00 21.74
ATOM   4217  CZ2 TRP A 269      16.018  94.411  25.875  1.00 20.70
ATOM   4218  CZ3 TRP A 269      16.359  95.972  24.063  1.00 20.07
ATOM   4219  CH2 TRP A 269      15.520  95.183  24.862  1.00 22.56
ATOM   4220  H   TRP A 269      19.975  98.082  26.189  1.00  0.00
ATOM   4221  H   TRP A 269      21.976  96.011  27.046  1.00  0.00
ATOM   4222  H   TRP A 269      21.549  94.806  25.068  1.00  0.00
ATOM   4223  H   TRP A 269      20.570  96.192  24.385  1.00  0.00
ATOM   4224  H   TRP A 269      20.311  93.745  27.421  1.00  0.00
ATOM   4225  H   TRP A 269      17.807  93.128  27.727  1.00  0.00
ATOM   4226  H   TRP A 269      18.371  96.616  23.644  1.00  0.00
ATOM   4227  H   TRP A 269      15.362  93.799  26.495  1.00  0.00
ATOM   4228  H   TRP A 269      15.926  96.575  23.265  1.00  0.00
ATOM   4229  H   TRP A 269      14.447  95.185  24.672  1.00  0.00
ATOM   4230  N   ASN A 270      23.589  96.644  24.987  1.00 23.71
ATOM   4231  CA  ASN A 270      24.579  97.199  24.077  1.00 22.85
ATOM   4232  C   ASN A 270      24.209  96.987  22.617  1.00 23.12
ATOM   4233  O   ASN A 270      24.913  97.488  21.735  1.00 29.11
ATOM   4234  CB  ASN A 270      25.958  96.583  24.349  1.00 23.58
ATOM   4235  CG  ASN A 270      26.461  96.872  25.750  1.00 23.70
ATOM   4236  OD1 ASN A 270      26.019  97.822  26.396  1.00 30.53
ATOM   4237  ND2 ASN A 270      27.386  96.049  26.228  1.00 23.80
ATOM   4238  H   ASN A 270      23.636  95.641  25.216  1.00  0.00
ATOM   4239  H   ASN A 270      24.608  98.273  24.260  1.00  0.00
ATOM   4240  H   ASN A 270      26.671  97.009  23.643  1.00  0.00
ATOM   4241  H   ASN A 270      25.867  95.501  24.252  1.00  0.00
ATOM   4242  H   ASN A 270      27.766  96.195  27.174  1.00  0.00
ATOM   4243  H   ASN A 270      27.724  95.264  25.653  1.00  0.00
ATOM   4244  N   THR A 271      23.131  96.252  22.351  1.00 22.87
ATOM   4245  CA  THR A 271      22.670  96.032  20.987  1.00 22.25
ATOM   4246  C   THR A 271      22.338  97.356  20.309  1.00 21.78
ATOM   4247  O   THR A 271      21.708  98.237  20.900  1.00 25.62
ATOM   4248  CB  THR A 271      21.440  95.122  20.991  1.00 20.63
ATOM   4249  OG1 THR A 271      21.757  93.890  21.648  1.00 25.30
ATOM   4250  CG2 THR A 271      20.981  94.825  19.571  1.00 18.33
ATOM   4251  H   THR A 271      22.609  95.828  23.131  1.00  0.00
ATOM   4252  H   THR A 271      23.470  95.550  20.426  1.00  0.00
ATOM   4253  H   THR A 271      20.636  95.634  21.521  1.00  0.00
ATOM   4254  H   THR A 271      22.063  94.128  22.602  1.00  0.00
ATOM   4255  H   THR A 271      20.108  94.177  19.647  1.00  0.00
ATOM   4256  H   THR A 271      20.737  95.781  19.108  1.00  0.00
ATOM   4257  H   THR A 271      21.810  94.330  19.065  1.00  0.00
ATOM   4258  N   THR A 272      22.768  97.489  19.062  1.00 21.94
ATOM   4259  CA  THR A 272      22.471  98.645  18.235  1.00 23.99
ATOM   4260  C   THR A 272      21.318  98.334  17.292  1.00 25.66
ATOM   4261  O   THR A 272      20.959  97.169  17.094  1.00 25.16
ATOM   4262  CB  THR A 272      23.709  99.052  17.426  1.00 24.46
ATOM   4263  OG1 THR A 272      23.979  98.060  16.427  1.00 24.25
ATOM   4264  CG2 THR A 272      24.920  99.188  18.335  1.00 25.02
ATOM   4265  H   THR A 272      23.342  96.734  18.659  1.00  0.00
ATOM   4266  H   THR A 272      22.185  99.472  18.885  1.00  0.00
ATOM   4267  H   THR A 272      23.512 100.013  16.951  1.00  0.00
ATOM   4268  H   THR A 272      23.140  97.995  15.832  1.00  0.00
ATOM   4269  H   THR A 272      25.761  99.477  17.705  1.00  0.00
ATOM   4270  H   THR A 272      24.682  99.957  19.070  1.00  0.00
ATOM   4271  H   THR A 272      25.079  98.216  18.802  1.00  0.00
ATOM   4272  N   PRO A 273      20.695  99.357  16.697  1.00 23.65
ATOM   4273  CA  PRO A 273      19.660  99.073  15.691  1.00 22.44
ATOM   4274  C   PRO A 273      20.196  98.302  14.500  1.00 26.09
ATOM   4275  O   PRO A 273      19.495  97.440  13.956  1.00 30.98
ATOM   4276  CB  PRO A 273      19.166 100.472  15.297  1.00 24.21
ATOM   4277  CG  PRO A 273      19.428 101.305  16.503  1.00 24.61
ATOM   4278  CD  PRO A 273      20.710 100.780  17.082  1.00 25.78
ATOM   4279  H   PRO A 273      18.868  98.431  16.077  1.00  0.00
ATOM   4280  H   PRO A 273      18.117 100.493  15.003  1.00  0.00
ATOM   4281  H   PRO A 273      19.695 100.865  14.428  1.00  0.00
ATOM   4282  H   PRO A 273      18.608 101.233  17.217  1.00  0.00
ATOM   4283  H   PRO A 273      19.501 102.363  16.250  1.00  0.00
ATOM   4284  H   PRO A 273      21.588 101.298  16.697  1.00  0.00
ATOM   4285  H   PRO A 273      20.789 100.923  18.160  1.00  0.00
ATOM   4286  N   GLU A 274      21.433  98.588  14.088  1.00 28.40
ATOM   4287  CA  GLU A 274      22.046  97.856  12.985  1.00 31.02
ATOM   4288  C   GLU A 274      22.153  96.365  13.282  1.00 27.37
ATOM   4289  O   GLU A 274      22.033  95.541  12.369  1.00 26.59
ATOM   4290  CB  GLU A 274      23.429  98.436  12.683  1.00 25.13
ATOM   4291  CG  GLU A 274      24.215  97.677  11.623  1.00 31.66
ATOM   4292  CD  GLU A 274      25.626  98.207  11.448  1.00 33.52
ATOM   4293  OE1 GLU A 274      26.013  99.130  12.195  1.00 43.99
ATOM   4294  OE2 GLU A 274      26.346  97.705  10.559  1.00 35.13
ATOM   4295  H   GLU A 274      21.963  99.337  14.556  1.00  0.00
ATOM   4296  H   GLU A 274      21.404  97.969  12.112  1.00  0.00
ATOM   4297  H   GLU A 274      24.008  98.387  13.605  1.00  0.00
ATOM   4298  H   GLU A 274      23.275  99.444  12.299  1.00  0.00
ATOM   4299  H   GLU A 274      23.695  97.791  10.672  1.00  0.00
ATOM   4300  H   GLU A 274      24.288  96.637  11.941  1.00  0.00
ATOM   4301  N   ASP A 275      22.360  95.999  14.549  1.00 28.02
ATOM   4302  CA  ASP A 275      22.544  94.591  14.890  1.00 27.71
ATOM   4303  C   ASP A 275      21.299  93.765  14.582  1.00 29.46
ATOM   4304  O   ASP A 275      21.399  92.553  14.358  1.00 31.55
ATOM   4305  CB  ASP A 275      22.927  94.457  16.363  1.00 22.21
ATOM   4306  CG  ASP A 275      24.313  95.001  16.656  1.00 32.91
ATOM   4307  OD1 ASP A 275      25.108  95.154  15.705  1.00 31.18
ATOM   4308  OD2 ASP A 275      24.603  95.286  17.835  1.00 34.19
ATOM   4309  H   ASP A 275      22.390  96.714  15.290  1.00  0.00
ATOM   4310  H   ASP A 275      23.352  94.199  14.272  1.00  0.00
ATOM   4311  H   ASP A 275      22.920  93.398  16.622  1.00  0.00
ATOM   4312  H   ASP A 275      22.214  95.036  16.950  1.00  0.00
ATOM   4313  N   VAL A 276      20.124  94.390  14.561  1.00 30.28
ATOM   4314  CA  VAL A 276      18.877  93.673  14.328  1.00 24.98
ATOM   4315  C   VAL A 276      18.136  94.214  13.106  1.00 27.09
ATOM   4316  O   VAL A 276      16.941  93.994  12.959  1.00 28.66
ATOM   4317  CB  VAL A 276      17.982  93.704  15.581  1.00 25.06
ATOM   4318  CG1 VAL A 276      18.700  93.071  16.760  1.00 19.26
ATOM   4319  CG2 VAL A 276      17.571  95.133  15.904  1.00 17.50
ATOM   4320  H   VAL A 276      20.095  95.408  14.714  1.00  0.00
ATOM   4321  H   VAL A 276      19.129  92.633  14.119  1.00  0.00
ATOM   4322  H   VAL A 276      17.080  93.126  15.380  1.00  0.00
ATOM   4323  H   VAL A 276      18.021  93.122  17.611  1.00  0.00
ATOM   4324  H   VAL A 276      18.924  92.041  16.481  1.00  0.00
ATOM   4325  H   VAL A 276      19.607  93.651  16.930  1.00  0.00
ATOM   4326  H   VAL A 276      16.943  95.091  16.794  1.00  0.00
ATOM   4327  H   VAL A 276      18.487  95.696  16.081  1.00  0.00
ATOM   4328  H   VAL A 276      17.024  95.510  15.040  1.00  0.00
ATOM   4329  N   MET A 277      18.843  94.908  12.212  1.00 28.77
ATOM   4330  CA  MET A 277      18.177  95.544  11.081  1.00 24.02
ATOM   4331  C   MET A 277      17.708  94.537  10.037  1.00 25.16
ATOM   4332  O   MET A 277      16.793  94.845   9.265  1.00 29.09
ATOM   4333  CB  MET A 277      19.111  96.574  10.444  1.00 25.78
ATOM   4334  CG  MET A 277      18.421  97.554   9.509  1.00 25.45
ATOM   4335  SD  MET A 277      17.117  98.501  10.318  1.00 26.12
ATOM   4336  CE  MET A 277      17.977  99.116  11.762  1.00 29.29
ATOM   4337  H   MET A 277      19.864  94.995  12.321  1.00  0.00
ATOM   4338  H   MET A 277      17.285  96.041  11.464  1.00  0.00
ATOM   4339  H   MET A 277      19.842  96.026   9.850  1.00  0.00
ATOM   4340  H   MET A 277      19.540  97.162  11.256  1.00  0.00
ATOM   4341  H   MET A 277      17.930  96.873   8.814  1.00  0.00
ATOM   4342  H   MET A 277      19.206  98.148   9.041  1.00  0.00
ATOM   4343  H   MET A 277      17.262  99.712  12.329  1.00  0.00
ATOM   4344  H   MET A 277      18.316  98.247  12.325  1.00  0.00
ATOM   4345  H   MET A 277      18.812  99.717  11.403  1.00  0.00
ATOM   4346  N   ASN A 278      18.299  93.345  10.003  1.00 23.37
ATOM   4347  CA  ASN A 278      17.900  92.281   9.087  1.00 28.41
ATOM   4348  C   ASN A 278      17.423  91.105   9.930  1.00 30.00
ATOM   4349  O   ASN A 278      18.237  90.401  10.538  1.00 31.64
ATOM   4350  CB  ASN A 278      19.059  91.880   8.173  1.00 30.18
ATOM   4351  CG  ASN A 278      18.632  90.944   7.053  1.00 35.10
ATOM   4352  OD1 ASN A 278      17.547  90.364   7.084  1.00 37.89
ATOM   4353  ND2 ASN A 278      19.494  90.794   6.054  1.00 47.67
ATOM   4354  H   ASN A 278      19.076  93.165  10.655  1.00  0.00
ATOM   4355  H   ASN A 278      17.097  92.622   8.434  1.00  0.00
ATOM   4356  H   ASN A 278      19.801  91.359   8.778  1.00  0.00
ATOM   4357  H   ASN A 278      19.449  92.787   7.712  1.00  0.00
ATOM   4358  H   ASN A 278      19.264  90.174   5.265  1.00  0.00
ATOM   4359  H   ASN A 278      20.392  91.298   6.069  1.00  0.00
ATOM   4360  N   HIS A 279      16.104  90.894   9.969  1.00 25.22
ATOM   4361  CA  HIS A 279      15.551  89.875  10.856  1.00 28.29
ATOM   4362  C   HIS A 279      15.911  88.465  10.403  1.00 30.08
ATOM   4363  O   HIS A 279      15.963  87.549  11.231  1.00 34.52
ATOM   4364  CB  HIS A 279      14.032  90.031  10.961  1.00 28.31
ATOM   4365  CG  HIS A 279      13.289  89.573   9.745  1.00 33.50
ATOM   4366  ND1 HIS A 279      13.172  90.345   8.608  1.00 25.30
ATOM   4367  CD2 HIS A 279      12.618  88.425   9.490  1.00 33.59
ATOM   4368  CE1 HIS A 279      12.464  89.690   7.705  1.00 35.08
ATOM   4369  NE2 HIS A 279      12.115  88.522   8.215  1.00 38.94
ATOM   4370  H   HIS A 279      15.476  91.451   9.372  1.00  0.00
ATOM   4371  H   HIS A 279      15.995  90.022  11.840  1.00  0.00
ATOM   4372  H   HIS A 279      13.806  91.088  11.099  1.00  0.00
ATOM   4373  H   HIS A 279      13.698  89.397  11.782  1.00  0.00
ATOM   4374  H   HIS A 279      13.574  91.285   8.483  1.00  0.00
ATOM   4375  H   HIS A 279      12.499  87.581  10.170  1.00  0.00
ATOM   4376  H   HIS A 279      12.211  90.052   6.708  1.00  0.00
ATOM   4377  N   ARG A 280      16.161  88.265   9.106  1.00 30.52
ATOM   4378  CA  ARG A 280      16.593  86.949   8.647  1.00 33.97
ATOM   4379  C   ARG A 280      17.990  86.611   9.150  1.00 35.46
ATOM   4380  O   ARG A 280      18.296  85.435   9.380  1.00 32.47
ATOM   4381  CB  ARG A 280      16.539  86.867   7.123  1.00 36.95
ATOM   4382  CG  ARG A 280      15.177  86.469   6.584  1.00 36.66
ATOM   4383  CD  ARG A 280      15.300  85.724   5.267  1.00 50.19
ATOM   4384  NE  ARG A 280      14.007  85.240   4.794  1.00 59.55
ATOM   4385  CZ  ARG A 280      13.191  85.939   4.013  1.00 59.95
ATOM   4386  NH1 ARG A 280      13.535  87.157   3.615  1.00 66.28
ATOM   4387  NH2 ARG A 280      12.032  85.423   3.630  1.00 60.79
ATOM   4388  H   ARG A 280      16.049  89.037   8.433  1.00  0.00
ATOM   4389  H   ARG A 280      15.904  86.213   9.062  1.00  0.00
ATOM   4390  H   ARG A 280      17.251  86.105   6.807  1.00  0.00
ATOM   4391  H   ARG A 280      16.762  87.861   6.734  1.00  0.00
ATOM   4392  H   ARG A 280      14.593  87.374   6.417  1.00  0.00
ATOM   4393  H   ARG A 280      14.695  85.814   7.309  1.00  0.00
ATOM   4394  H   ARG A 280      15.963  84.867   5.385  1.00  0.00
ATOM   4395  H   ARG A 280      15.668  86.421   4.514  1.00  0.00
ATOM   4396  H   ARG A 280      13.709  84.298   5.084  1.00  0.00
ATOM   4397  H   ARG A 280      12.902  87.699   3.009  1.00  0.00
ATOM   4398  H   ARG A 280      14.435  87.561   3.912  1.00  0.00
ATOM   4399  H   ARG A 280      11.401  85.967   3.024  1.00  0.00
ATOM   4400  H   ARG A 280      11.762  84.478   3.938  1.00  0.00
ATOM   4401  N   LYS A 281      18.850  87.619   9.321  1.00 38.83
ATOM   4402  CA  LYS A 281      20.146  87.380   9.947  1.00 35.51
ATOM   4403  C   LYS A 281      19.990  86.953  11.399  1.00 38.00
ATOM   4404  O   LYS A 281      20.844  86.234  11.929  1.00 41.21
ATOM   4405  CB  LYS A 281      21.018  88.632   9.856  1.00 39.81
ATOM   4406  CG  LYS A 281      21.300  89.105   8.439  1.00 48.99
ATOM   4407  CD  LYS A 281      22.111  88.088   7.658  1.00 46.83
ATOM   4408  CE  LYS A 281      22.445  88.612   6.270  1.00 55.59
ATOM   4409  NZ  LYS A 281      23.234  87.631   5.476  1.00 79.88
ATOM   4410  H   LYS A 281      18.597  88.568   9.010  1.00  0.00
ATOM   4411  H   LYS A 281      20.633  86.567   9.408  1.00  0.00
ATOM   4412  H   LYS A 281      21.980  88.388  10.307  1.00  0.00
ATOM   4413  H   LYS A 281      20.474  89.435  10.353  1.00  0.00
ATOM   4414  H   LYS A 281      21.871  90.032   8.492  1.00  0.00
ATOM   4415  H   LYS A 281      20.347  89.247   7.929  1.00  0.00
ATOM   4416  H   LYS A 281      21.523  87.176   7.557  1.00  0.00
ATOM   4417  H   LYS A 281      23.040  87.893   8.194  1.00  0.00
ATOM   4418  H   LYS A 281      23.034  89.524   6.366  1.00  0.00
ATOM   4419  H   LYS A 281      21.510  88.782   5.737  1.00  0.00
ATOM   4420  H   LYS A 281      23.415  88.062   4.558  1.00  0.00
ATOM   4421  H   LYS A 281      24.106  87.455   5.995  1.00  0.00
ATOM   4422  H   LYS A 281      22.660  86.780   5.392  1.00  0.00
ATOM   4423  N   LEU A 282      18.910  87.383  12.055  1.00 38.51
ATOM   4424  CA  LEU A 282      18.660  86.998  13.437  1.00 34.48
ATOM   4425  C   LEU A 282      18.197  85.555  13.567  1.00 35.75
ATOM   4426  O   LEU A 282      18.180  85.028  14.685  1.00 36.26
ATOM   4427  CB  LEU A 282      17.624  87.936  14.058  1.00 35.01
ATOM   4428  CG  LEU A 282      18.002  89.419  14.027  1.00 32.28
ATOM   4429  CD1 LEU A 282      16.902  90.275  14.637  1.00 25.21
ATOM   4430  CD2 LEU A 282      19.328  89.651  14.737  1.00 27.24
ATOM   4431  H   LEU A 282      18.240  88.000  11.574  1.00  0.00
ATOM   4432  H   LEU A 282      19.606  87.081  13.971  1.00  0.00
ATOM   4433  H   LEU A 282      17.531  87.655  15.107  1.00  0.00
ATOM   4434  H   LEU A 282      16.710  87.829  13.474  1.00  0.00
ATOM   4435  H   LEU A 282      18.118  89.717  12.985  1.00  0.00
ATOM   4436  H   LEU A 282      17.237  91.311  14.582  1.00  0.00
ATOM   4437  H   LEU A 282      16.002  90.108  14.045  1.00  0.00
ATOM   4438  H   LEU A 282      16.776  89.944  15.668  1.00  0.00
ATOM   4439  H   LEU A 282      19.538  90.719  14.679  1.00  0.00
ATOM   4440  H   LEU A 282      19.200  89.318  15.767  1.00  0.00
ATOM   4441  H   LEU A 282      20.079  89.062  14.211  1.00  0.00
ATOM   4442  N   GLY A 283      17.822  84.911  12.466  1.00 31.59
ATOM   4443  CA  GLY A 283      17.517  83.498  12.470  1.00 28.12
ATOM   4444  C   GLY A 283      16.055  83.119  12.398  1.00 36.50
ATOM   4445  O   GLY A 283      15.745  81.929  12.514  1.00 40.80
ATOM   4446  H   GLY A 283      17.746  85.435  11.583  1.00  0.00
ATOM   4447  H   GLY A 283      17.868  83.153  13.443  1.00  0.00
ATOM   4448  H   GLY A 283      18.016  83.082  11.595  1.00  0.00
ATOM   4449  N   TYR A 284      15.149  84.074  12.200  1.00 34.33
ATOM   4450  CA  TYR A 284      13.726  83.774  12.164  1.00 32.38
ATOM   4451  C   TYR A 284      13.076  84.402  10.938  1.00 30.44
ATOM   4452  O   TYR A 284      13.637  85.289  10.291  1.00 35.33
ATOM   4453  CB  TYR A 284      13.006  84.242  13.442  1.00 33.50
ATOM   4454  CG  TYR A 284      12.951  85.743  13.644  1.00 28.60
ATOM   4455  CD1 TYR A 284      11.927  86.504  13.091  1.00 24.85
ATOM   4456  CD2 TYR A 284      13.906  86.394  14.411  1.00 32.20
ATOM   4457  CE1 TYR A 284      11.867  87.870  13.281  1.00 29.15
ATOM   4458  CE2 TYR A 284      13.855  87.762  14.607  1.00 27.38
ATOM   4459  CZ  TYR A 284      12.833  88.493  14.040  1.00 29.66
ATOM   4460  OH  TYR A 284      12.775  89.854  14.232  1.00 27.67
ATOM   4461  H   TYR A 284      15.462  85.046  12.069  1.00  0.00
ATOM   4462  H   TYR A 284      13.628  82.690  12.105  1.00  0.00
ATOM   4463  H   TYR A 284      13.555  83.834  14.291  1.00  0.00
ATOM   4464  H   TYR A 284      11.970  83.914  13.354  1.00  0.00
ATOM   4465  H   TYR A 284      11.157  86.013  12.496  1.00  0.00
ATOM   4466  H   TYR A 284      14.711  85.817  14.867  1.00  0.00
ATOM   4467  H   TYR A 284      11.061  88.451  12.834  1.00  0.00
ATOM   4468  H   TYR A 284      14.618  88.259  15.206  1.00  0.00
ATOM   4469  H   TYR A 284      11.944  90.194  13.728  1.00  0.00
ATOM   4470  N   VAL A 285      11.873  83.918  10.631  1.00 28.80
ATOM   4471  CA  VAL A 285      11.102  84.383   9.485  1.00 33.38
ATOM   4472  C   VAL A 285       9.625  84.267   9.836  1.00 34.35
ATOM   4473  O   VAL A 285       9.230  83.442  10.664  1.00 34.29
ATOM   4474  CB  VAL A 285      11.451  83.577   8.209  1.00 33.30
ATOM   4475  CG1 VAL A 285      11.003  82.126   8.349  1.00 28.89
ATOM   4476  CG2 VAL A 285      10.848  84.220   6.966  1.00 38.97
ATOM   4477  H   VAL A 285      11.470  83.183  11.230  1.00  0.00
ATOM   4478  H   VAL A 285      11.347  85.422   9.266  1.00  0.00
ATOM   4479  H   VAL A 285      12.535  83.588   8.091  1.00  0.00
ATOM   4480  H   VAL A 285      11.276  81.618   7.424  1.00  0.00
ATOM   4481  H   VAL A 285      11.528  81.712   9.210  1.00  0.00
ATOM   4482  H   VAL A 285       9.924  82.139   8.501  1.00  0.00
ATOM   4483  H   VAL A 285      11.135  83.601   6.116  1.00  0.00
ATOM   4484  H   VAL A 285       9.767  84.237   7.108  1.00  0.00
ATOM   4485  H   VAL A 285      11.263  85.225   6.894  1.00  0.00
ATOM   4486  N   TYR A 286       8.808  85.112   9.215  1.00 28.51
ATOM   4487  CA  TYR A 286       7.365  85.035   9.380  1.00 37.46
ATOM   4488  C   TYR A 286       6.760  84.172   8.279  1.00 41.61
ATOM   4489  O   TYR A 286       7.247  84.144   7.145  1.00 50.53
ATOM   4490  CB  TYR A 286       6.743  86.433   9.375  1.00 33.73
ATOM   4491  CG  TYR A 286       7.116  87.249  10.593  1.00 26.44
ATOM   4492  CD1 TYR A 286       6.400  87.128  11.778  1.00 29.24
ATOM   4493  CD2 TYR A 286       8.189  88.129  10.564  1.00 28.63
ATOM   4494  CE1 TYR A 286       6.740  87.865  12.897  1.00 24.79
ATOM   4495  CE2 TYR A 286       8.536  88.871  11.678  1.00 27.33
ATOM   4496  CZ  TYR A 286       7.808  88.735  12.841  1.00 26.25
ATOM   4497  OH  TYR A 286       8.148  89.469  13.953  1.00 28.04
ATOM   4498  H   TYR A 286       9.206  85.838   8.603  1.00  0.00
ATOM   4499  H   TYR A 286       7.148  84.575  10.344  1.00  0.00
ATOM   4500  H   TYR A 286       5.659  86.324   9.367  1.00  0.00
ATOM   4501  H   TYR A 286       7.123  86.963   8.501  1.00  0.00
ATOM   4502  H   TYR A 286       5.556  86.440  11.826  1.00  0.00
ATOM   4503  H   TYR A 286       8.768  88.237   9.647  1.00  0.00
ATOM   4504  H   TYR A 286       6.167  87.759  13.818  1.00  0.00
ATOM   4505  H   TYR A 286       9.380  89.559  11.637  1.00  0.00
ATOM   4506  H   TYR A 286       7.483  89.214  14.697  1.00  0.00
ATOM   4507  N   ASP A 287       5.686  83.457   8.632  1.00 34.43
ATOM   4508  CA  ASP A 287       5.143  82.434   7.741  1.00 37.80
ATOM   4509  C   ASP A 287       4.657  83.015   6.418  1.00 43.81
ATOM   4510  O   ASP A 287       4.659  82.314   5.400  1.00 47.38
ATOM   4511  CB  ASP A 287       4.009  81.678   8.437  1.00 35.27
ATOM   4512  CG  ASP A 287       2.903  82.595   8.922  1.00 35.16
ATOM   4513  OD1 ASP A 287       3.105  83.827   8.931  1.00 37.82
ATOM   4514  OD2 ASP A 287       1.829  82.080   9.296  1.00 38.33
ATOM   4515  H   ASP A 287       5.236  83.630   9.543  1.00  0.00
ATOM   4516  H   ASP A 287       5.953  81.743   7.509  1.00  0.00
ATOM   4517  H   ASP A 287       4.423  81.166   9.306  1.00  0.00
ATOM   4518  H   ASP A 287       3.571  80.992   7.712  1.00  0.00
ATOM   4519  N   ILE A 288       4.241  84.284   6.406  1.00 47.24
ATOM   4520  CA  ILE A 288       3.779  84.893   5.164  1.00 48.09
ATOM   4521  C   ILE A 288       4.914  85.085   4.166  1.00 51.84
ATOM   4522  O   ILE A 288       4.657  85.257   2.969  1.00 57.70
ATOM   4523  CB  ILE A 288       3.083  86.239   5.442  1.00 44.50
ATOM   4524  CG1 ILE A 288       4.045  87.206   6.134  1.00 51.92
ATOM   4525  CG2 ILE A 288       1.835  86.032   6.286  1.00 38.21
ATOM   4526  CD1 ILE A 288       3.552  88.638   6.167  1.00 46.92
ATOM   4527  H   ILE A 288       4.246  84.834   7.277  1.00  0.00
ATOM   4528  H   ILE A 288       3.059  84.206   4.719  1.00  0.00
ATOM   4529  H   ILE A 288       2.783  86.674   4.489  1.00  0.00
ATOM   4530  H   ILE A 288       4.983  87.197   5.578  1.00  0.00
ATOM   4531  H   ILE A 288       4.145  86.880   7.169  1.00  0.00
ATOM   4532  H   ILE A 288       1.392  87.015   6.446  1.00  0.00
ATOM   4533  H   ILE A 288       1.173  85.376   5.720  1.00  0.00
ATOM   4534  H   ILE A 288       2.156  85.574   7.222  1.00  0.00
ATOM   4535  H   ILE A 288       4.314  89.226   6.679  1.00  0.00
ATOM   4536  H   ILE A 288       3.424  88.955   5.132  1.00  0.00
ATOM   4537  H   ILE A 288       2.607  88.637   6.711  1.00  0.00
ATOM   4538  N   GLU A 289       6.166  85.063   4.624  1.00 53.32
ATOM   4539  CA  GLU A 289       7.304  85.227   3.730  1.00 57.03
ATOM   4540  C   GLU A 289       7.658  83.957   2.965  1.00 50.65
ATOM   4541  O   GLU A 289       8.493  84.017   2.056  1.00 57.69
ATOM   4542  CB  GLU A 289       8.525  85.699   4.524  1.00 58.54
ATOM   4543  CG  GLU A 289       8.301  86.981   5.309  1.00 50.17
ATOM   4544  CD  GLU A 289       9.517  87.391   6.118  1.00 54.46
ATOM   4545  OE1 GLU A 289       9.496  87.210   7.353  1.00 42.53
ATOM   4546  OE2 GLU A 289      10.500  87.875   5.517  1.00 59.68
ATOM   4547  H   GLU A 289       6.332  84.927   5.631  1.00  0.00
ATOM   4548  H   GLU A 289       7.013  85.974   2.991  1.00  0.00
ATOM   4549  H   GLU A 289       9.324  85.895   3.809  1.00  0.00
ATOM   4550  H   GLU A 289       8.756  84.920   5.251  1.00  0.00
ATOM   4551  H   GLU A 289       7.478  86.811   6.004  1.00  0.00
ATOM   4552  H   GLU A 289       8.091  87.778   4.596  1.00  0.00
ATOM   4553  N   LEU A 290       7.054  82.822   3.301  1.00 52.34
ATOM   4554  CA  LEU A 290       7.371  81.564   2.630  1.00 60.16
ATOM   4555  C   LEU A 290       6.293  81.182   1.620  1.00 62.90
ATOM   4556  O   LEU A 290       5.386  81.966   1.339  1.00 65.07
ATOM   4557  CB  LEU A 290       7.561  80.440   3.651  1.00 56.81
ATOM   4558  CG  LEU A 290       8.566  80.713   4.773  1.00 50.35
ATOM   4559  CD1 LEU A 290       8.749  79.480   5.644  1.00 48.86
ATOM   4560  CD2 LEU A 290       9.900  81.171   4.200  1.00 45.56
ATOM   4561  OXT LEU A 290       6.330  80.078   1.080  1.00  0.00
ATOM   4562  H   LEU A 290       6.347  82.830   4.050  1.00  0.00
ATOM   4563  H   LEU A 290       8.305  81.708   2.087  1.00  0.00
ATOM   4564  H   LEU A 290       7.948  79.585   3.096  1.00  0.00
ATOM   4565  H   LEU A 290       6.594  80.300   4.134  1.00  0.00
ATOM   4566  H   LEU A 290       8.170  81.514   5.397  1.00  0.00
ATOM   4567  H   LEU A 290       9.472  79.741   6.417  1.00  0.00
ATOM   4568  H   LEU A 290       7.773  79.240   6.066  1.00  0.00
ATOM   4569  H   LEU A 290       9.117  78.684   4.997  1.00  0.00
ATOM   4570  H   LEU A 290      10.566  81.347   5.045  1.00  0.00
ATOM   4571  H   LEU A 290      10.263  80.369   3.558  1.00  0.00
ATOM   4572  H   LEU A 290       9.708  82.085   3.638  1.00  0.00
TER    4573      LEU A 290
GAP
ATOM   4574 CU1  CU    301       3.718  98.045  22.642  1.00 25.88
ATOM   4575 CU1  CU    302       7.414  98.704  24.592  1.00 31.86
GAP
ATOM   4576  C1  LIG     1       0.413 102.079  25.510  1.00  0.00
ATOM   4577  C2  LIG     1       0.961 102.724  24.352  1.00  0.00
ATOM   4578  C3  LIG     1       2.172 102.567  23.814  1.00  0.00
ATOM   4579  C4  LIG     1       3.253 101.720  24.238  1.00  0.00
ATOM   4580  C5  LIG     1       3.360 100.864  25.265  1.00  0.00
ATOM   4581  C6  LIG     1       2.317 100.552  26.301  1.00  0.00
ATOM   4582  C7  LIG     1       0.977 101.178  26.318  1.00  0.00
ATOM   4583  O1  LIG     1       2.559  99.738  27.196  1.00  0.00
ATOM   4584  O2  LIG     1       4.558 100.164  25.430  1.00  0.00
ATOM   4585  H1  LIG     1      -0.606 102.366  25.767  1.00  0.00
ATOM   4586  H2  LIG     1       0.304 103.432  23.847  1.00  0.00
ATOM   4587  H3  LIG     1       2.369 103.167  22.926  1.00  0.00
ATOM   4588  H4  LIG     1       4.144 101.784  23.613  1.00  0.00
ATOM   4589  H5  LIG     1       0.336 100.844  27.134  1.00  0.00
ATOM   4590  H6  LIG     1       5.187 100.459  24.669  1.00  0.00
END
